# Supplementary material for: Differential Transcriptomic Landscapes of SARS-CoV-2 Variants in Multiple Organs from Infected Rhesus Macaques
Source: Genomics Proteomics Bioinformatics. 2023 Jul 13;21(5):1014–29. doi: 10.1016/j.gpb.2023.06.002 (PMC10928377; doi:10.1016/j.gpb.2023.06.002)
Supplement: Supplementary Table S1 — The transcriptional expression characteristics of host cells before and postinfection bySARS-CoV-2original strainand its VOCs [file mmc1.xlsx]

## Sheet: Table S1
Table S1 The transcriptional expression characteristics of host cells before and post infection by SARS-CoV-2 original strain and its VOCs
Gene ID	Gene symbol	MA104.Mock	MA104.GD108	MA104.Alpha	MA104.Beta	MA104.Delta
ENSMMUG00000023296	-	0.034551	0	0	0	0
ENSMMUG00000036181	U6	0.123951	0	0.254042	0	0
ENSMMUG00000000634	ZNF692	5.70923	4.2563	3.69697	3.62994	5.31632
ENSMMUG00000037875	ZNF672	2.19578	2.72638	8.0639	7.44056	7.75375
ENSMMUG00000000632	SH3BP5L	10.731	11.4725	13.9163	12.9007	16.0138
ENSMMUG00000064799	-	0.075247	0.353572	0.820114	0.822561	0.568813
ENSMMUG00000038524	OR2M4	0	0	0	0	0
ENSMMUG00000049432	-	0	0	0	0	0
ENSMMUG00000050812	-	0.164819	0.151699	0.150477	0.053568	0.072207
ENSMMUG00000005570	TRIM58	2.31137	2.53606	1.16612	2.19177	2.44197
ENSMMUG00000052686	-	0	0.088713	0	0	0
ENSMMUG00000019585	ZNF496	14.9225	9.02768	10.1182	8.96635	9.2188
ENSMMUG00000064912	Y_RNA	0.05041	0.329771	0	1.0001	0.396887
ENSMMUG00000021266	-	0	0	0.044352	0	0.038774
ENSMMUG00000058602	-	0	0	0	0	0
ENSMMUG00000049281	-	0.053559	0	0	0.04219	0.057002
ENSMMUG00000059322	-	4.33301	4.98485	4.43356	5.60335	3.89396
ENSMMUG00000004566	ZNF124	4.6347	3.29276	3.62018	3.48293	2.19745
ENSMMUG00000058214	-	0.052316	0	0	0	0.072643
ENSMMUG00000023311	-	5.27212	4.15607	2.38484	4.97858	2.64635
ENSMMUG00000050290	ZNF670	2.82012	1.70295	1.78869	0.862762	1.02895
ENSMMUG00000054567	-	0	0	0	0	0
ENSMMUG00000031191	-	5.03678	4.08594	2.83646	3.94797	3.85561
ENSMMUG00000061999	Metazoa_SRP	0	0.021525	0	0	0
ENSMMUG00000016408	AHCTF1	21.5996	23.7724	30.0708	34.963	29.311
ENSMMUG00000022208	SCCPDH	13.3747	9.91019	7.10479	9.69389	8.43571
ENSMMUG00000055003	-	0.022713	0.012638	0.082594	0.072586	0
ENSMMUG00000056452	-	0.02692	0.238212	0.212637	0.251409	0.256468
ENSMMUG00000060928	-	1.65362	1.40412	0.8132	1.23446	1.76253
ENSMMUG00000011380	CNST	7.56389	7.2654	16.8317	11.4136	11.7429
ENSMMUG00000059690	-	0.11026	0.085729	0	0.217432	0.207976
ENSMMUG00000055490	TFB2M	2.9372	4.05726	4.52022	4.94276	4.32095
ENSMMUG00000005777	SMYD3	8.87678	8.03568	5.2092	5.6809	6.30267
ENSMMUG00000024556	U6	0.231083	0	0	0	0
ENSMMUG00000017324	KIF26B	3.56132	0.985059	1.00906	0.216084	0.64781
ENSMMUG00000050220	-	0	0	0	0	0
ENSMMUG00000052401	Metazoa_SRP	0.009827	0	0	0	0
ENSMMUG00000059892	Metazoa_SRP	0	0	0	0	0
ENSMMUG00000011424	EFCAB2	3.35284	3.27819	2.64977	2.64123	3.00279
ENSMMUG00000057396	Metazoa_SRP	0	0	0	0	0
ENSMMUG00000036930	U6	0.041956	0.215741	1.19629	0	0
ENSMMUG00000060683	mml-mir-7180	0.323214	0.228949	2.46853	0	0.990704
ENSMMUG00000051140	U6	0	0	0	0	0
ENSMMUG00000053368	-	0.560276	0.598482	0.660108	0.389365	0.541415
ENSMMUG00000036090	U6	0	0	0	0	0
ENSMMUG00000050136	Metazoa_SRP	0	0	0	0	0
ENSMMUG00000060516	-	0.221409	0	0	0	0
ENSMMUG00000062648	-	21.1949	16.6869	12.8555	17.1228	15.1699
ENSMMUG00000022310	DESI2	14.0468	17.7282	16.8852	16.8955	16.1547
ENSMMUG00000000015	C1H1orf100	0.109194	0.375068	0.109432	0	0.126155
ENSMMUG00000058747	-	0.067067	0.051811	0.165114	0.027028	0.037165
ENSMMUG00000048772	-	0.275312	0.719737	0.454581	0.261005	0.739275
ENSMMUG00000021098	HNRNPU	153.91	186.816	166.825	191.44	189.432
ENSMMUG00000031175	COX20	16.8432	17.4368	20.1347	23.3474	22.5239
ENSMMUG00000000021	CATSPERE	0.074811	0.103054	0.383296	0.103124	0.053337
ENSMMUG00000062093	-	0.202731	0.048649	0.146724	0.192751	0.162646
ENSMMUG00000000016	ADSS2	23.7976	22.8295	23.586	23.588	23.6162
ENSMMUG00000063991	-	0.006955	0.021301	0.045308	0	0
ENSMMUG00000055600	-	0.040844	0.050169	0.272016	0	0.039909
ENSMMUG00000058282	-	0.019948	0.054039	0	0	0
ENSMMUG00000015664	ZBTB18	13.1897	14.3738	17.63	16.5033	14.0258
ENSMMUG00000053723	-	12.4597	5.35659	2.9878	0.45134	0.424973
ENSMMUG00000004265	PLD5	11.1608	10.1365	5.61878	9.09487	8.29137
ENSMMUG00000056808	-	0.361104	0.210941	0	0	0
ENSMMUG00000019995	AKT3	23.3056	21.3636	23.8747	21.9731	18.9466
ENSMMUG00000064143	Metazoa_SRP	0.160226	0.285698	0.194106	0	0.160883
ENSMMUG00000019994	SDCCAG8	12.9477	14.0142	14.1158	9.46728	12.2798
ENSMMUG00000051554	Metazoa_SRP	0.614761	1.11381	1.19423	1.28816	0.359242
ENSMMUG00000042187	MIR4677	0.818135	2.73595	0	1.20988	2.64188
ENSMMUG00000019914	CEP170	33.6502	35.4553	34.2406	24.6988	27.5927
ENSMMUG00000008761	EXO1	3.88775	7.20878	5.28142	7.10177	6.04791
ENSMMUG00000005668	KMO	0.062227	0.01501	0	0	0
ENSMMUG00000008763	WDR64	0.230616	0.05917	0.039891	0.096384	0.179815
ENSMMUG00000005669	OPN3	9.27915	2.97806	2.12247	3.09124	6.42096
ENSMMUG00000057010	-	0	0.102623	0.162965	0.082574	0.368735
ENSMMUG00000005667	FH	14.3916	20.8632	15.234	17.1486	15.8372
ENSMMUG00000054974	-	0.192172	0.075525	0.361244	0.218081	0.161849
ENSMMUG00000010729	RGS7	3.35599	7.29241	6.47893	9.01974	9.10291
ENSMMUG00000050628	Metazoa_SRP	0	0	0	0	0
ENSMMUG00000054679	Metazoa_SRP	0.248457	0	0.208229	0	0.65373
ENSMMUG00000064824	GREM2	0.579982	0.455548	0.410098	0.122883	0.604887
ENSMMUG00000021442	CHRM3	0.042424	0	0.167267	0	0.288629
ENSMMUG00000060243	-	0	0	0	0	0
ENSMMUG00000060259	Metazoa_SRP	0	0	0	0	0
ENSMMUG00000059542	-	0	0	0	0	0
ENSMMUG00000061845	-	0.187821	0.333648	0	0.175649	0
ENSMMUG00000059650	FMN2	1.47587	0.996747	0.908657	0.81717	0.664733
ENSMMUG00000026240	Y_RNA	0.959044	0	0.457284	0	0
ENSMMUG00000061518	Metazoa_SRP	0	0	0	0	0
ENSMMUG00000001060	RYR2	0.149077	0.089348	0.136967	0	0.021572
ENSMMUG00000020471	ACTN2	0.480419	0.514317	0.492506	0.093662	0.055817
ENSMMUG00000043556	-	5.39655	4.48899	2.91876	0.650248	1.79137
ENSMMUG00000010073	MTR	9.73587	13.1533	10.4731	12.0223	12.0518
ENSMMUG00000015135	HEATR1	12.5703	16.4951	26.6762	22.3382	22.4467
ENSMMUG00000015132	LGALS8	5.32298	6.32648	5.36283	7.18689	6.15931
ENSMMUG00000021238	EDARADD	3.7137	3.15612	1.41673	2.12442	2.34326
ENSMMUG00000059718	-	0	0	0	0	0
ENSMMUG00000044139	ERO1B	4.6193	4.89593	9.51663	6.37156	6.51499
ENSMMUG00000034442	U2	0	0	0.478114	0	0
ENSMMUG00000056299	-	0.270567	0.358267	0.381081	0.681238	0.204456
ENSMMUG00000014263	GPR137B	12.5142	9.54511	9.435	10.3865	10.0609
ENSMMUG00000012716	NID1	28.6356	38.0014	26.4985	29.5925	36.4086
ENSMMUG00000055488	Metazoa_SRP	0	0	0.275017	0	0
ENSMMUG00000054102	Metazoa_SRP	0	0.951378	0	0	0.600224
ENSMMUG00000057171	Metazoa_SRP	0	0	0	0	0.412793
ENSMMUG00000035602	U5	0.058178	0	0	0	0
ENSMMUG00000012729	LYST	4.05774	3.9659	5.57196	4.29976	4.12997
ENSMMUG00000055781	-	0.157221	0.056174	0	0	0
ENSMMUG00000053807	GNG4	2.77967	1.06241	0.947506	0.622251	0.746662
ENSMMUG00000051579	Metazoa_SRP	0	0	0	0	0
ENSMMUG00000008427	B3GALNT2	9.07456	11.5577	11.0648	8.06493	8.51382
ENSMMUG00000054748	Metazoa_SRP	0.677002	0.71388	0.567094	0.848862	0.078096
ENSMMUG00000008426	TBCE	14.6326	12.6825	10.176	12.8824	13.7743
ENSMMUG00000053318	-	0.030689	0.012123	0.023438	0.178517	0.176675
ENSMMUG00000007145	GGPS1	16.1209	14.6583	12.3272	16.4408	13.6096
ENSMMUG00000007141	ARID4B	30.1633	28.3183	75.7579	61.8713	45.6151
ENSMMUG00000055692	Metazoa_SRP	1.14921	0.289611	0.481046	0.793841	0.344347
ENSMMUG00000039424	RBM34	8.26322	9.36494	9.16363	12.0368	8.95018
ENSMMUG00000058824	TOMM20	82.1648	49.5661	39.933	49.0368	44.843
ENSMMUG00000025132	SNORA14B	15.3503	12.543	12.456	16.4721	19.024
ENSMMUG00000058535	Metazoa_SRP	0.148504	0	0.480362	0	0.587035
ENSMMUG00000049832	IRF2BP2	59.2465	38.1098	31.4137	32.8034	36.6439
ENSMMUG00000026044	U8	0.015033	0.486296	0.769261	1.44378	0.273915
ENSMMUG00000052225	-	0.1902	0.119254	0.476183	0.23651	0.106516
ENSMMUG00000021703	TARBP1	8.44512	9.09771	7.53236	6.61051	7.53179
ENSMMUG00000021702	COA6	17.3444	21.6	13.5021	14.9868	9.42312
ENSMMUG00000022429	KCNK1	5.63358	5.03733	2.94252	4.84293	5.06413
ENSMMUG00000064750	-	0.592815	0.470156	0.312086	0.265705	0.545014
ENSMMUG00000012615	PCNX2	0.079153	0.135944	0.166707	0.112391	0.074938
ENSMMUG00000058848	Metazoa_SRP	0	0	0	0	0
ENSMMUG00000009226	MAP3K21	4.73705	2.7619	3.38907	3.60598	3.26106
ENSMMUG00000063981	NTPCR	2.52784	2.02021	1.47954	1.55611	1.46504
ENSMMUG00000012068	SIPA1L2	0.996557	0.895876	1.34415	1.31504	1.48805
ENSMMUG00000050163	Metazoa_SRP	0	0	0	0	0
ENSMMUG00000013119	DISC1	2.64211	2.57294	1.55114	1.11965	1.95595
ENSMMUG00000065000	Metazoa_SRP	0.161607	0	0.101273	0	0
ENSMMUG00000063252	U5	0.315934	0	0	0	1.04723
ENSMMUG00000035717	U6	0	0	0	0	0
ENSMMUG00000052451	Metazoa_SRP	0.289673	0	0	0	0.141232
ENSMMUG00000016204	TSNAX	14.1817	15.1357	14.1662	18.0127	15.0027
ENSMMUG00000053396	EGLN1	33.2513	16.0667	18.2039	17.2815	17.9103
ENSMMUG00000005244	SPRTN	8.75735	9.91665	11.5113	11.9312	14.0348
ENSMMUG00000005243	EXOC8	5.83129	7.35221	6.07445	7.43235	6.96595
ENSMMUG00000060999	-	1.78543	1.50013	1.51438	2.10084	0.832796
ENSMMUG00000050564	-	0.062974	0.051236	0	0	0
ENSMMUG00000017449	TRIM67	0.097912	0.160568	0.13533	0.077138	0.233742
ENSMMUG00000008191	FAM89A	2.39355	5.13768	2.91623	4.54544	4.36998
ENSMMUG00000005892	ARV1	3.44342	3.02414	2.25541	2.47468	3.62382
ENSMMUG00000005801	GNPAT	22.7129	15.3195	14.6586	14.3992	13.186
ENSMMUG00000005803	C1H1orf131	11.6563	11.5577	8.89994	9.06663	9.12729
ENSMMUG00000005888	TTC13	5.82868	4.53095	5.31576	5.04033	4.51163
ENSMMUG00000062839	-	0	0	0	0	0
ENSMMUG00000038609	Metazoa_SRP	0	0	0	0.016741	0
ENSMMUG00000005882	CAPN9	0.008237	0	0.023577	0.101035	0.140823
ENSMMUG00000005881	AGT	0.220646	0.264972	0.366126	0.098832	0.400733
ENSMMUG00000005886	C1H1orf198	14.0487	10.9407	13.6193	13.6242	11.5819
ENSMMUG00000005877	COG2	9.83279	8.26005	8.8634	6.96637	8.72442
ENSMMUG00000002285	GALNT2	13.1497	21.6968	14.7574	15.1703	11.1899
ENSMMUG00000009509	URB2	4.09649	6.79951	7.68641	9.42609	9.19117
ENSMMUG00000009508	TAF5L	4.39126	5.3917	3.78997	7.01053	5.83314
ENSMMUG00000022094	ABCB10	11.4812	11.7376	11.1599	14.285	15.0484
ENSMMUG00000052224	Metazoa_SRP	0.075344	0.041768	0	0	0
ENSMMUG00000027472	U4	0.620911	1.50775	0.389767	0	0.171635
ENSMMUG00000022091	NUP133	22.8102	22.3143	27.7124	23.5062	24.3685
ENSMMUG00000054977	-	0.505217	0.22411	0.15508	0.445226	0.518463
ENSMMUG00000022086	ACTA1	2.24817	2.67451	7.98505	4.56468	5.95732
ENSMMUG00000017722	CCSAP	19.9866	18.3659	14.2555	17.0723	17.5067
ENSMMUG00000057995	RHOU	3.10609	1.71776	1.95058	0.986185	1.4486
ENSMMUG00000017720	RAB4A	11.7651	9.47921	7.93795	8.73354	10.5623
ENSMMUG00000002585	CCDC190	0.0281	0.182417	0.164577	0.289727	0.188989
ENSMMUG00000062933	-	0.039083	0.145391	0	0.219033	0.472957
ENSMMUG00000005185	RGS4	3.02646	10.613	5.92106	5.14429	9.16752
ENSMMUG00000005186	RGS5	7.26972	2.83157	1.42726	6.58727	5.79798
ENSMMUG00000058513	-	0.022888	0.015693	0	0	0.023661
ENSMMUG00000001152	NUF2	11.9403	11.1008	7.49902	10.7712	8.62199
ENSMMUG00000061702	-	20.7262	13.0546	7.07524	9.66078	9.21041
ENSMMUG00000031260	-	4.23098	4.10231	4.85539	5.20772	3.66884
ENSMMUG00000019108	PBX1	25.0086	11.5655	10.1951	7.51631	7.22594
ENSMMUG00000062764	mml-mir-7177	5.45366	5.76566	0	1.12226	1.10233
ENSMMUG00000039738	U6	0.906207	0.154059	0	0	0
ENSMMUG00000041470	Metazoa_SRP	0.071763	0.161706	0.17435	0	0
ENSMMUG00000054439	Y_RNA	0.253501	0	0.909966	0	0
ENSMMUG00000015948	MGST3	113.614	123.285	69.7745	74.7639	85.8323
ENSMMUG00000015946	-	22.1319	18.4032	16.3249	22.1937	19.5415
ENSMMUG00000028053	Y_RNA	0.094398	0.15329	0.248836	0.276237	0.198782
ENSMMUG00000062066	-	0.287709	0.119145	0	0.291646	0.186952
ENSMMUG00000005585	TMCO1	34.2046	44.0295	24.3758	36.8681	36.8071
ENSMMUG00000053859	UCK2	11.239	30.0618	25.9548	28.715	29.6862
ENSMMUG00000057426	FAM78B	0.694744	0.480325	0.549018	0.920017	0.683302
ENSMMUG00000055782	Metazoa_SRP	0.161607	0	0	0	0.649312
ENSMMUG00000023462	ILDR2	3.24693	3.98574	3.15833	2.24745	3.42947
ENSMMUG00000023463	MAEL	0.00497	0.174239	0.661755	0.094008	0
ENSMMUG00000064212	5S_rRNA	0	0	0	0	0
ENSMMUG00000051788	DUSP27	0.020154	0.042877	0.044275	0	0
ENSMMUG00000053074	-	0	0	0	0	0
ENSMMUG00000064365	-	0.210564	0.05743	0	0	0
ENSMMUG00000017789	POGK	27.9446	25.6852	23.0148	18.765	19.7295
ENSMMUG00000017790	TADA1	13.8145	10.7367	9.09272	9.38309	9.22954
ENSMMUG00000008155	POU2F1	7.93505	8.84218	11.5537	9.84215	10.5197
ENSMMUG00000008158	CD247	0	0.14385	0.214304	0.290157	0
ENSMMUG00000063120	CREG1	16.3507	16.5198	10.4946	12.9538	15.1379
ENSMMUG00000023372	RCSD1	0.046532	0	0.052051	0	0.018859
ENSMMUG00000009184	MPZL1	42.2539	48.6719	30.8375	33.2011	39.218
ENSMMUG00000057453	-	1.2163	0	1.22642	0	0
ENSMMUG00000010380	ADCY10	0.1764	0.53904	1.7023	1.4419	1.26159
ENSMMUG00000055789	Metazoa_SRP	0	0	0	0.482188	0
ENSMMUG00000010387	MPC2	9.725	10.8368	7.17476	10.227	9.65477
ENSMMUG00000010389	DCAF6	19.0281	13.4312	25.5344	17.7289	16.94
ENSMMUG00000033715	mml-mir-1255b	1.29286	0.38022	0	0.261878	0.905196
ENSMMUG00000010395	GPR161	6.35556	5.0311	5.06163	4.3742	3.68798
ENSMMUG00000021166	TIPRL	8.33852	6.28077	9.38869	10.9798	9.02501
ENSMMUG00000005283	SFT2D2	20.045	16.8292	10.6211	16.2517	12.921
ENSMMUG00000057319	U6	0.042363	0	0.527258	0	0
ENSMMUG00000060729	TBX19	1.11304	1.72588	1.04139	0.78869	1.04238
ENSMMUG00000013779	-	0	0	0.178071	0	0.049029
ENSMMUG00000059524	mml-mir-557	0	0	0	0	0.330235
ENSMMUG00000058464	Metazoa_SRP	0	0	0	0	0
ENSMMUG00000060218	XCL1	0	0	0	0.071895	0
ENSMMUG00000002932	DPT	0.037995	0	0.039038	0.115445	0
ENSMMUG00000000065	CCDC181	2.96377	1.87742	2.03294	2.36777	2.12262
ENSMMUG00000013044	SELP	0	0	0.045533	0.095566	0
ENSMMUG00000042510	F5	0.004202	0.039557	0.182454	0.047906	0.093286
ENSMMUG00000021078	ATP1B1	133	131.407	106.642	91.7277	112.168
ENSMMUG00000021079	NME7	9.61565	8.29985	6.04676	4.83564	4.44654
ENSMMUG00000021080	BLZF1	5.27883	10.8774	10.0278	9.5747	10.6743
ENSMMUG00000013039	SLC19A2	11.0714	10.9716	10.5815	11.8854	10.9564
ENSMMUG00000016579	SELL	0.110971	0.526282	0	0.122125	0.52816
ENSMMUG00000016580	SELE	0.084191	0.034431	0.294601	0.219311	0.108696
ENSMMUG00000016581	METTL18	6.46818	6.79654	4.59974	3.76379	6.69688
ENSMMUG00000016582	C1H1orf112	4.96472	6.46607	5.40286	5.96761	6.11004
ENSMMUG00000016583	SCYL3	4.43146	4.56571	5.08021	5.18758	4.65711
ENSMMUG00000046410	Metazoa_SRP	0.408126	0.291813	0.225933	0.980992	0.303368
ENSMMUG00000010081	KIFAP3	12.8706	9.45473	9.58736	8.33284	7.84055
ENSMMUG00000044973	Metazoa_SRP	0.125285	0.668204	0.398824	0.431516	0.059163
ENSMMUG00000058977	-	0.010822	0	0	0.034097	0
ENSMMUG00000014674	GORAB	3.70033	3.50844	3.71	2.95067	3.89529
ENSMMUG00000013380	MROH9	0	0.116768	0.299727	0.331737	0.270933
ENSMMUG00000019727	FMO2	0.026996	0.219153	0.913603	1.4908	0.421984
ENSMMUG00000014230	FMO4	2.4685	1.52815	1.67925	2.23189	1.55392
ENSMMUG00000056198	MYOCOS	0	0	0.155395	0	0
ENSMMUG00000013649	MYOC	0.029324	0.026466	0.112608	0	0.197285
ENSMMUG00000052197	-	0.3138	0.182271	0.330734	1.38109	1.55178
ENSMMUG00000040291	Metazoa_SRP	4.48829	3.28057	5.20482	3.43347	4.36805
ENSMMUG00000013639	PRRC2C	52.4447	53.1264	78.3263	74.9312	57.277
ENSMMUG00000035725	U6	1.14057	0.376446	0.223117	3.16805	0.212747
ENSMMUG00000059499	TNFSF18	1.33595	3.16294	2.90689	2.12568	3.4526
ENSMMUG00000058865	-	0.094556	0.061053	0.110229	0.150422	0.231985
ENSMMUG00000057372	-	0.054523	0.015449	0.032869	0.032765	0
ENSMMUG00000061368	TNFSF4	1.14062	1.91289	2.69659	1.58591	1.44478
ENSMMUG00000063331	-	0.319335	0.727143	1.69834	0	0.570645
ENSMMUG00000052789	-	0.074601	0.240863	0.148035	0.338989	0.11229
ENSMMUG00000023203	VAMP4	4.92999	2.7884	2.07606	3.0135	2.80796
ENSMMUG00000057650	-	1.07641	0.55683	0.302031	0.423196	0.476235
ENSMMUG00000035909	-	0.115869	0	0	0	0
ENSMMUG00000007266	EEF1AKNMT	5.00832	10.8748	8.31778	10.3293	12.5298
ENSMMUG00000007273	DNM3	4.65207	2.88087	5.12753	1.13724	1.8861
ENSMMUG00000051559	-	0.116604	0.145755	0.115043	0.056189	0.154075
ENSMMUG00000026913	mml-mir-214	0.687564	0.374645	2.11395	0.435511	0
ENSMMUG00000027103	mml-mir-199a-1	0.141039	0	0.493705	0	0.660469
ENSMMUG00000053450	U6	0	0	0	0	0
ENSMMUG00000007278	C1H1orf105	0.020057	0	0	0	0.085444
ENSMMUG00000007279	PIGC	8.54421	6.05152	3.90828	5.16497	4.11368
ENSMMUG00000007280	SUCO	29.1565	20.2669	46.0791	28.3463	25.6078
ENSMMUG00000010683	-	0.060325	0.196636	0.53186	0.440519	0.165736
ENSMMUG00000052807	TEX50	0	0	0	0	0
ENSMMUG00000054261	-	2.17701	2.28888	2.97791	2.37569	1.76759
ENSMMUG00000052550	-	1.36981	1.73074	1.14468	1.49899	1.33319
ENSMMUG00000008776	PRDX6	56.8834	71.7988	59.6977	67.3456	72.0055
ENSMMUG00000061472	-	0.292725	0.384222	0.067545	0.284463	0
ENSMMUG00000016792	KLHL20	5.12246	6.18015	6.06545	5.32667	6.74189
ENSMMUG00000008572	CENPL	4.4874	3.91507	5.49363	4.64291	5.9091
ENSMMUG00000049771	Metazoa_SRP	0	0.242872	0	0	0
ENSMMUG00000036651	Y_RNA	0.424066	1.31517	0.352647	0.165397	1.53696
ENSMMUG00000022798	DARS2	7.83563	5.74174	4.94871	6.18325	4.95803
ENSMMUG00000056971	Metazoa_SRP	0	0.090014	0	0	0
ENSMMUG00000060229	-	3.67671	9.43234	11.8081	11.534	4.55711
ENSMMUG00000024846	SNORD81	0.133429	0.178706	0.353973	0.405673	0.308433
ENSMMUG00000059109	-	0.154536	0.219435	0.464161	0.441225	0.296671
ENSMMUG00000025832	-	11.0839	14.1195	15.648	15.7084	8.27197
ENSMMUG00000024242	SNORD79	8.14014	10.6189	12.1922	20.332	13.0571
ENSMMUG00000051433	-	0.134054	0.215215	0.448133	0.415125	0.29203
ENSMMUG00000057075	-	9.75735	11.0834	17.7167	20.3549	10.9735
ENSMMUG00000057862	-	4.11385	4.83151	6.80296	5.27659	4.16678
ENSMMUG00000050963	SNORD24	13.6345	34.3991	39.0658	39.5971	29.5194
ENSMMUG00000052808	-	7.77329	16.2783	19.6412	16.5309	8.93835
ENSMMUG00000026229	-	13.9063	13.9402	20.0197	23.8003	15.3311
ENSMMUG00000022801	ZBTB37	6.44386	5.17711	6.89422	4.89093	4.51587
ENSMMUG00000049839	-	0	0	0	0	0
ENSMMUG00000000629	SERPINC1	0.225458	1.33028	7.65487	3.94048	3.46311
ENSMMUG00000000630	RC3H1	21.2859	23.487	37.4723	27.588	27.4981
ENSMMUG00000023884	5S_rRNA	0.279756	0.094273	0	0.345063	0.233107
ENSMMUG00000064770	-	1.84571	1.48451	2.20152	1.64313	1.54725
ENSMMUG00000001565	RABGAP1L	16.5197	10.8679	10.3874	8.45525	9.07697
ENSMMUG00000060122	-	0.369161	0.094273	0.077444	1.12625	0.233107
ENSMMUG00000053626	-	0.347853	0.072438	0.374846	0.146492	0.272348
ENSMMUG00000001571	CACYBP	18.4675	49.8512	33.2441	37.1882	47.7295
ENSMMUG00000051176	MRPS14	9.31946	10.6847	6.84291	9.21479	8.84668
ENSMMUG00000057125	Y_RNA	0.161607	0	0	0	0
ENSMMUG00000000546	KIAA0040	0.445923	0.703425	0.548885	0.454779	0.531276
ENSMMUG00000055514	Metazoa_SRP	0	0	0.595247	0	0
ENSMMUG00000000545	TNN	4.01224	2.36125	2.90418	1.9574	2.7754
ENSMMUG00000015723	TNR	0.077632	0.036962	0.078564	0.012102	0.013113
ENSMMUG00000050766	-	0	0	0.146279	0	0
ENSMMUG00000059669	COP1	20.8153	16.1402	17.1188	14.9276	17.8756
ENSMMUG00000036503	SCARNA3	3.95089	4.37566	3.13485	2.87834	2.80584
ENSMMUG00000063647	-	162.114	118.025	86.3767	100.527	89.1384
ENSMMUG00000023214	PAPPA2	0.026889	0.060004	0.054856	0.033873	0.063552
ENSMMUG00000023216	ASTN1	0.026873	0.009633	0.097326	0	0.050121
ENSMMUG00000026930	mml-mir-488	0	0	0	0	0
ENSMMUG00000022935	BRINP2	0.180596	0.528978	0.410151	0.101912	0.618014
ENSMMUG00000050971	-	0	0	0	0	0
ENSMMUG00000020320	SEC16B	0.005999	0.086512	0.067285	0.018708	0
ENSMMUG00000054486	TEX35	0.026982	0.139854	0.2043	0.178639	0.172961
ENSMMUG00000051221	-	0.014863	0.055953	0.062893	0.061054	0.060872
ENSMMUG00000060079	Metazoa_SRP	0	0	0	0	0
ENSMMUG00000052402	-	1.19575	1.31678	1.45577	1.41522	1.25846
ENSMMUG00000021073	RASAL2	8.56745	11.619	17.7828	14.1879	15.962
ENSMMUG00000060223	-	2.34858	2.64171	2.86896	3.11972	3.02272
ENSMMUG00000053325	-	0.134743	0.281155	0.126756	0.278881	0.064667
ENSMMUG00000059117	Metazoa_SRP	1.54563	0.900143	4.48554	1.92193	0.050805
ENSMMUG00000056058	CLEC20A	0.389955	0.690913	1.1487	0.624972	0.970316
ENSMMUG00000054839	-	0.030869	0.011198	0.163238	0.335448	0.095898
ENSMMUG00000017551	RALGPS2	10.2892	10.0835	11.3098	9.58664	10.9099
ENSMMUG00000017553	ANGPTL1	0.760387	0.787827	1.31441	0.888705	0.779086
ENSMMUG00000006260	FAM20B	24.3804	22.394	22.6952	25.1483	24.8395
ENSMMUG00000006261	TOR3A	10.5601	10.9713	14.666	14.6197	11.3661
ENSMMUG00000006262	ABL2	15.372	22.1878	61.2489	37.3183	36.8366
ENSMMUG00000057455	Metazoa_SRP	1.40926	0.999052	0.153224	0.150412	1.31632
ENSMMUG00000049630	-	0.328528	0.540707	0.575577	0.904998	0.672508
ENSMMUG00000060053	-	1.03702	1.23802	0.976267	1.37444	1.2984
ENSMMUG00000057513	-	0.91519	0.546229	0.370717	0.575523	1.02948
ENSMMUG00000003768	SOAT1	24.6583	33.8937	24.185	26.1377	30.2701
ENSMMUG00000055309	-	0	0.023267	0	0	0.100681
ENSMMUG00000003769	AXDND1	0.061358	0.101942	0.076268	0	0
ENSMMUG00000003770	NPHS2	0	0	0	0	0.050331
ENSMMUG00000055256	FAM163A	0	0	0	0	0
ENSMMUG00000031279	TOR1AIP2	8.64859	8.78054	10.1118	11.1585	9.80153
ENSMMUG00000053617	TOR1AIP2	15.0928	19.4057	18.8372	16.4478	16.7065
ENSMMUG00000014873	TOR1AIP1	15.977	16.7435	19.2303	14.7033	17.3677
ENSMMUG00000046557	Metazoa_SRP	0.235903	0.334387	0	0.482407	0
ENSMMUG00000062633	Metazoa_SRP	0.030574	0	0	0	0
ENSMMUG00000002135	CEP350	16.325	15.8442	25.1396	22.4003	18.0877
ENSMMUG00000059364	QSOX1	18.8677	14.33	8.33057	8.50028	9.18545
ENSMMUG00000055544	LHX4	0.829311	0.673771	1.44454	1.20881	0.761285
ENSMMUG00000012051	ACBD6	18.6739	18.4362	18.3689	18.1538	18.3042
ENSMMUG00000063321	U6	0.905346	0.103397	0	0.399481	0
ENSMMUG00000012848	XPR1	37.8551	24.8838	23.1578	18.1995	20.5024
ENSMMUG00000016234	-	5.27328	4.9985	4.78644	3.15918	3.58588
ENSMMUG00000054762	-	0.122848	0.068871	0.29527	0.216599	0.219653
ENSMMUG00000065293	-	0.13535	0.057453	0.33625	0.300524	0.103657
ENSMMUG00000020019	KIAA1614	1.85848	1.28709	2.69119	1.85244	2.02167
ENSMMUG00000020021	STX6	9.62912	7.84291	7.20391	6.3135	6.68197
ENSMMUG00000020023	MR1	1.08516	0.944092	0.606636	0.709877	0.406351
ENSMMUG00000062295	Metazoa_SRP	0	0.068066	0	0	0
ENSMMUG00000031286	IER5	36.8984	39.2962	41.123	40.7296	39.9634
ENSMMUG00000059328	ZNF648	0.097952	0.039033	0.042376	0	0.056884
ENSMMUG00000014498	CACNA1E	0.948215	0.66323	0.748083	0.052903	0.524521
ENSMMUG00000022884	GLUL	62.6342	26.8023	35.7837	28.3756	25.947
ENSMMUG00000064110	-	0	0	0	0	0
ENSMMUG00000008990	RGS8	0	0.013166	0.127652	0	0
ENSMMUG00000005634	RNASEL	5.86894	10.4873	6.38746	5.2779	5.64608
ENSMMUG00000054857	-	0	0	0	0	0
ENSMMUG00000008992	NPL	2.97745	4.42474	2.54042	2.23787	2.92263
ENSMMUG00000005635	DHX9	58.0041	81.235	104.614	90.0297	87.7708
ENSMMUG00000060445	-	0.313314	0.724349	0.426628	0.372592	0.409039
ENSMMUG00000015084	LAMC1	98.4977	69.5353	66.8612	54.1335	61.5899
ENSMMUG00000001481	NMNAT2	0.32029	0.304668	0.515	0.169414	0.376301
ENSMMUG00000057015	Metazoa_SRP	0	0	0	0	0
ENSMMUG00000001479	LAMC2	25.1396	48.0944	30.513	11.6335	15.0113
ENSMMUG00000018458	SMG7	18.4054	21.0252	23.6206	22.5827	23.1649
ENSMMUG00000063676	Metazoa_SRP	0.115745	0.778119	0.687184	2.08417	0.345854
ENSMMUG00000018460	NCF2	0.851624	1.42807	1.41709	1.80024	2.05342
ENSMMUG00000061128	-	29.1835	29.3015	19.84	23.1154	21.535
ENSMMUG00000016405	COLGALT2	0.013976	0.0155	0.101001	0	0.075774
ENSMMUG00000058107	-	0.50312	0.629254	0.410977	0.117021	1.0207
ENSMMUG00000064206	TSEN15	11.72	11.6415	9.34417	10.1498	8.74309
ENSMMUG00000016399	RGL1	15.6514	6.65456	10.6827	6.06371	6.84473
ENSMMUG00000060284	APOBEC4	0.111586	0.400242	1.23788	0.01343	0.255539
ENSMMUG00000062353	C1H1orf21	4.3661	3.26376	2.85173	2.82309	2.8037
ENSMMUG00000058713	-	0	0	0	0	0
ENSMMUG00000005410	EDEM3	11.0456	7.8086	6.1287	6.45184	6.92147
ENSMMUG00000019515	NIBAN1	3.64708	5.63739	4.87485	6.14349	5.18742
ENSMMUG00000045843	U7	0	0	0	0	0.723371
ENSMMUG00000013878	RNF2	22.7843	18.1048	19.2647	19.8061	18.8747
ENSMMUG00000051399	Metazoa_SRP	0	0.09127	0.293554	0.161845	0.519896
ENSMMUG00000025514	Y_RNA	0.038718	0	0	0	0
ENSMMUG00000013879	TRMT1L	11.6845	10.8333	10.3016	8.49694	9.38439
ENSMMUG00000013882	SWT1	2.58324	1.99575	4.18945	2.60724	1.96253
ENSMMUG00000056665	Y_RNA	0.287301	0	0	0.809794	1.50774
ENSMMUG00000024613	Y_RNA	0	0.412109	0.343242	0	0.330235
ENSMMUG00000013884	IVNS1ABP	93.0695	87.8267	64.196	63.3329	72.1586
ENSMMUG00000054157	-	0.218709	0.155635	0	0.057348	0.107474
ENSMMUG00000016857	PTGS2	0.040459	0.105003	0.532503	0.163037	0.630643
ENSMMUG00000010474	HMCN1	50.936	15.946	13.917	9.78885	10.3744
ENSMMUG00000021423	PLA2G4A	0.754047	3.87291	3.24053	1.69825	3.53504
ENSMMUG00000055981	-	1.16945	2.51023	2.18405	2.12749	1.37451
ENSMMUG00000009076	PRG4	0.250981	0.181899	0.126108	0.166183	0.038855
ENSMMUG00000025232	U6	0.215476	0.016959	0	0	0.458659
ENSMMUG00000009081	TPR	29.7394	33.6627	40.7244	35.7239	35.7276
ENSMMUG00000009085	ODR4	5.54975	4.92681	6.19154	5.59317	5.30765
ENSMMUG00000058596	-	0.927786	1.67841	2.2199	1.0023	2.70365
ENSMMUG00000059086	RGS13	0	0.07743	0	0	0
ENSMMUG00000049590	RGS2	3.17172	7.00496	11.0631	5.10308	11.9194
ENSMMUG00000022645	GLRX2	11.6806	24.7302	16.5672	21.5898	20.1871
ENSMMUG00000022641	UCHL5	18.1582	25.4668	25.8882	21.5026	23.3316
ENSMMUG00000036486	SCARNA18B	1.82436	1.56703	4.86025	1.52445	2.70058
ENSMMUG00000022643	RO60	27.8118	27.8472	22.2396	28.0344	24.8333
ENSMMUG00000065201	-	0.057326	0.074038	0.099232	0.023104	0.029409
ENSMMUG00000022647	CDC73	17.1252	11.5271	12.1148	11.491	11.799
ENSMMUG00000022648	B3GALT2	2.02833	0.967924	1.91938	1.45713	1.76299
ENSMMUG00000056654	-	40.416	40.5638	50.7015	50.7331	50.1135
ENSMMUG00000021082	KCNT2	0	0	0	0	0
ENSMMUG00000000244	F13B	0.016346	0.157207	0.092799	0.098589	0.153483
ENSMMUG00000045497	CFH	10.9216	8.77848	5.41432	3.90489	6.79633
ENSMMUG00000058395	ZBTB41	11.3486	7.97736	7.41893	4.83911	7.73702
ENSMMUG00000000245	ASPM	16.3688	12.4062	12.6951	14.9739	14.0278
ENSMMUG00000055405	-	0	0	0	0	0
ENSMMUG00000058965	U6	0	0	0	0	0
ENSMMUG00000012322	CRB1	0.274652	0.133432	0.228559	0.019808	0.093712
ENSMMUG00000060620	C1orf53	2.04535	4.08973	2.6376	3.96651	1.41989
ENSMMUG00000012259	LHX9	0	0.045825	0	0	0.082973
ENSMMUG00000057910	-	0.175684	0.113311	0.058909	0.035638	0
ENSMMUG00000013962	DENND1B	6.3495	5.64994	10.9234	8.33986	7.63323
ENSMMUG00000061874	Y_RNA	1.09765	1.10394	0	0	0.624503
ENSMMUG00000011992	ATP6V1G3	0	0	0	0	0
ENSMMUG00000000009	PTPRC	0.014005	0.051534	0.074085	0.058105	0.312283
ENSMMUG00000021649	NEK7	27.2681	23.204	22.8123	22.5364	24.9977
ENSMMUG00000026884	mml-mir-181b-1	7.26056	0.913716	1.54844	0.608827	1.42301
ENSMMUG00000026915	mml-mir-181a-1	0.505389	0.09158	0.044882	0.15554	0.103803
ENSMMUG00000055114	-	35.9957	20.9248	18.6806	10.9095	10.4602
ENSMMUG00000016188	NR5A2	0.164833	0.120776	0.171265	0.196553	0.462681
ENSMMUG00000035331	U6	0	0	0	0	0
ENSMMUG00000063532	-	0.015266	0.053838	0.766229	0.814304	0.406215
ENSMMUG00000053424	-	0.028982	0.294917	1.44174	1.7833	0.732959
ENSMMUG00000062588	Metazoa_SRP	0.217296	0.14232	0.280211	1.70763	2.25809
ENSMMUG00000050830	-	0.067205	0	0	0	0
ENSMMUG00000007334	ZNF281	13.8122	13.1181	18.4648	18.3931	15.7769
ENSMMUG00000004266	KIF14	5.26917	4.05971	4.06946	4.53484	4.93582
ENSMMUG00000051563	-	2.93994	2.53436	1.31407	3.39815	2.5085
ENSMMUG00000012219	GPR25	0.175893	0	0.153203	0.165197	0
ENSMMUG00000004268	DDX59	1.96086	1.57703	1.2277	1.22998	1.17388
ENSMMUG00000012218	CAMSAP2	21.5278	22.2018	30.1757	29.3339	25.9578
ENSMMUG00000052463	Metazoa_SRP	1.00372	0.101236	0	0.748223	0
ENSMMUG00000063678	INAVA	6.94013	7.63606	5.33081	3.69504	5.95117
ENSMMUG00000052462	-	0	0.046743	0.109499	0.026322	0.035351
ENSMMUG00000026793	U6	0	0	0	0	0
ENSMMUG00000017414	CACNA1S	0.023454	0.007339	0	0.021161	0.040207
ENSMMUG00000005921	KIF21B	2.36592	2.31758	1.71805	1.19007	1.94656
ENSMMUG00000057582	Metazoa_SRP	0	0	0	0	0
ENSMMUG00000013504	-	0.007404	0	0.019943	0	0
ENSMMUG00000013506	PKP1	0.016795	0.010499	0.142469	0.161315	0.082513
ENSMMUG00000013500	TMEM9	14.09	12.0133	6.79974	9.8453	9.98325
ENSMMUG00000057870	Metazoa_SRP	0.016575	0	0	0	0
ENSMMUG00000056199	TNNT2	2.12288	2.06646	0.740228	0	1.36912
ENSMMUG00000013507	LAD1	0.040462	0.101168	0.08664	0.621975	0.155381
ENSMMUG00000046222	TNNI1	0.370545	0.877733	0.710869	0.500267	0.606042
ENSMMUG00000061689	PHLDA3	6.28645	4.99109	4.02492	3.85874	7.35984
ENSMMUG00000047008	-	14.6678	26.6068	19.6535	22.4021	23.5206
ENSMMUG00000020772	CSRP1	30.8599	71.6118	57.2194	74.9157	67.7233
ENSMMUG00000001908	NAV1	14.1921	10.174	10.0759	11.2625	10.7492
ENSMMUG00000057443	U6	0.300559	1.01422	0.429108	0.402036	0
ENSMMUG00000001916	IPO9	32.818	35.5689	29.2301	30.2147	35.2663
ENSMMUG00000001921	SHISA4	6.69215	5.34536	3.78031	3.65685	3.05446
ENSMMUG00000001923	LMOD1	0.270631	0.343345	1.41522	1.35712	0.839883
ENSMMUG00000057708	-	0.083432	0.095862	0	0	0
ENSMMUG00000001924	TIMM17A	24.1922	44.4141	34.9727	37.7183	35.7012
ENSMMUG00000053279	SNORA70	0.54874	0	0.394227	0.948494	0
ENSMMUG00000001926	RNPEP	20.1044	17.8109	9.94633	12.6615	13.6615
ENSMMUG00000001929	ELF3	70.1235	68.4121	95.7497	79.3117	69.4666
ENSMMUG00000013790	LGR6	0.052776	0.179848	0.203806	0.298162	0.332102
ENSMMUG00000056034	-	0	0	0.493705	0.592247	0.180994
ENSMMUG00000059291	-	0	0	0	0	0
ENSMMUG00000013788	GPR37L1	1.98865	1.39857	1.44252	1.03707	1.17729
ENSMMUG00000049760	Metazoa_SRP	0	0	0	0	0
ENSMMUG00000031357	ARL8A	28.0824	29.2718	20.6809	23.4064	24.553
ENSMMUG00000013789	PTPN7	0.319082	0.596052	0.139853	0.14698	0.159509
ENSMMUG00000058821	-	0.214985	0.017724	0.138169	0.075516	0.033631
ENSMMUG00000059021	-	0.517408	0.277553	0.896602	0.479456	0.34513
ENSMMUG00000013795	UBE2T	5.18582	5.60115	3.4318	4.8367	5.32103
ENSMMUG00000003998	PPP1R12B	3.66162	2.38153	3.10262	2.51568	2.11784
ENSMMUG00000057065	U6	0.484821	0	0	0	0.260377
ENSMMUG00000036194	SNORA70	0.306779	0.273575	0.493705	0.252705	0.389005
ENSMMUG00000064461	-	1.75622	1.60124	2.18289	1.10334	1.39778
ENSMMUG00000053567	RABIF	13.2305	13.8777	7.73014	7.28189	10.9785
ENSMMUG00000017849	KLHL12	12.7442	11.0121	9.31303	9.71244	8.87061
ENSMMUG00000057417	Metazoa_SRP	0.283083	0.119853	0	0	0.062057
ENSMMUG00000025885	Y_RNA	1.28486	0.410295	0	0	0.268111
ENSMMUG00000004001	SYT2	0.194743	0.055916	0.864816	0.47384	0.155446
ENSMMUG00000015233	KDM5B	30.5086	20.4972	69.4564	41.343	34.7138
ENSMMUG00000060692	Metazoa_SRP	0.065516	0	0	0.05615	0.080327
ENSMMUG00000054699	-	0.30401	0.348318	0.393256	0.745074	0.195609
ENSMMUG00000058670	-	0.99983	0.324825	0.527409	0.508512	0.421559
ENSMMUG00000052919	-	0.022267	0	0.069178	0	0.137893
ENSMMUG00000051850	MGAT4F	0	0.042982	0	0	0.043656
ENSMMUG00000007046	ADIPOR1	20.3421	24.6608	26.1548	24.8358	25.0281
ENSMMUG00000054475	CYB5R1	4.90395	3.5052	1.55773	3.43501	2.54895
ENSMMUG00000000801	TMEM183A	32.6189	37.5423	27.3946	25.3178	30.7303
ENSMMUG00000000063	PPFIA4	2.92067	2.89303	2.31033	2.08644	1.78932
ENSMMUG00000008709	CHIT1	0	0	0.026227	0.025004	0
ENSMMUG00000055220	-	0	0.194508	0	0	0
ENSMMUG00000055024	-	0.032386	0.033823	0	0	0
ENSMMUG00000043626	MYOG	0.396167	0.996612	0.864756	0.50512	0.591977
ENSMMUG00000008714	ADORA1	7.19478	11.7323	6.86434	8.10203	7.56052
ENSMMUG00000064766	MYBPH	3.31031	7.30075	3.52462	2.51232	3.95645
ENSMMUG00000008711	CHI3L1	0.131567	0.441083	0.016046	0	0.281252
ENSMMUG00000028337	U6	0.299905	0.063842	0.493705	0	0
ENSMMUG00000021641	PRELP	0.011158	0.02668	0.036008	0	0.016003
ENSMMUG00000064508	Metazoa_SRP	0	0	0	0	0
ENSMMUG00000053426	BTG2	16.6335	14.329	15.2746	15.0762	11.4022
ENSMMUG00000021640	OPTC	0.029724	0.108393	0.211867	0.275674	0
ENSMMUG00000055124	-	0	0.248929	0.308037	0	0
ENSMMUG00000060784	-	0.30344	0.958546	0.89772	0.365758	0.674165
ENSMMUG00000008460	SOX13	2.03853	2.0446	2.35039	1.94448	1.94992
ENSMMUG00000021116	ATP2B4	20.6628	14.7112	12.0044	9.5482	11.5423
ENSMMUG00000059035	Metazoa_SRP	0.562348	0	0	0	0
ENSMMUG00000033542	-	0	0.241771	0.363367	0.344143	0.158513
ENSMMUG00000054133	LAX1	0	0	0	0	0
ENSMMUG00000010539	ZC3H11A	33.3824	27.4461	46.2608	41.1455	39.7909
ENSMMUG00000031372	SNRPE	20.0507	24.9739	16.2656	18.1497	16.0819
ENSMMUG00000008462	ETNK2	10.4536	8.40219	7.49132	6.10605	7.25649
ENSMMUG00000008464	REN	0	0.029126	0.047667	0.121309	0.0454
ENSMMUG00000003647	KISS1	43.8655	61.9119	42.1094	44.1282	38.7755
ENSMMUG00000064841	GOLT1A	3.03567	4.87686	3.72943	2.64667	4.76097
ENSMMUG00000017114	PLEKHA6	10.1459	11.2447	7.43395	9.20008	10.0521
ENSMMUG00000063658	LRRN2	1.48689	0.773791	0.904746	0.580167	0.724808
ENSMMUG00000031378	-	0.1427	0	0.463937	0	0.173648
ENSMMUG00000017508	NFASC	0.019336	0.067434	0.228381	0.141093	0.332503
ENSMMUG00000065076	PPP1R15B	22.8059	34.1823	43.9051	54.9768	36.7097
ENSMMUG00000016563	PIK3C2B	4.13523	4.63124	2.76052	2.80546	3.99578
ENSMMUG00000011236	MDM4	18.7163	11.8509	15.9725	9.4725	14.7303
ENSMMUG00000060248	-	7.93356	5.40074	6.86597	5.30828	6.21051
ENSMMUG00000018797	CNTN2	0.466691	0.58738	0.712094	0.57005	0.591817
ENSMMUG00000018802	TMEM81	1.5655	1.11932	1.5585	1.71588	1.12192
ENSMMUG00000018803	RBBP5	10.0197	10.7905	11.9254	12.7421	11.6718
ENSMMUG00000049753	Metazoa_SRP	0.007644	0.029392	0	0	0
ENSMMUG00000010478	DSTYK	12.0555	8.47328	8.79344	6.41299	7.64165
ENSMMUG00000050259	-	0.047089	0	0.200364	0	0
ENSMMUG00000010480	TMCC2	3.86996	4.60359	3.71277	4.43143	4.1275
ENSMMUG00000059120	Metazoa_SRP	0	0	0	0	0
ENSMMUG00000049995	Metazoa_SRP	0	0	0	0	0
ENSMMUG00000063592	Metazoa_SRP	0.274846	0.180493	0	0	0
ENSMMUG00000049565	NUAK2	41.046	24.4743	53.7993	42.1448	39.7543
ENSMMUG00000018585	KLHDC8A	1.16861	1.41253	1.84288	0.824044	0.60414
ENSMMUG00000004100	-	2.57608	1.59054	1.29395	1.27936	0.852744
ENSMMUG00000026875	MIR135B	0.924508	0.604344	0.480362	0.268641	0.624768
ENSMMUG00000004109	CDK18	12.3596	20.1644	14.8358	12.0944	17.4019
ENSMMUG00000059396	Metazoa_SRP	0.081895	0.552263	1.02744	1.61515	0
ENSMMUG00000004113	MFSD4A	3.55038	4.26208	3.21089	3.62248	3.5464
ENSMMUG00000054201	U6	0.783869	0.412965	0	0	0.194437
ENSMMUG00000001024	ELK4	20.0708	24.8545	30.5424	34.097	30.3256
ENSMMUG00000004116	SLC45A3	7.2366	8.64458	6.9615	5.82833	7.74402
ENSMMUG00000003673	PM20D1	0.022445	0	0.057354	0	0
ENSMMUG00000014694	SLC26A9	0.054781	0.590142	0.23476	0.053928	0.192236
ENSMMUG00000061872	RAB7B	0.169003	0.457524	0.249589	0.634762	0.402125
ENSMMUG00000055438	-	0	0.031722	0.167588	0.046497	0.083182
ENSMMUG00000032777	-	0	0	0	0	0
ENSMMUG00000002254	RHEX	0	0	0.45542	0.082806	0.232749
ENSMMUG00000054385	AVPR1B	0.702071	0.537749	0.698292	0.124421	1.01868
ENSMMUG00000051039	Metazoa_SRP	0	0	0	0	0
ENSMMUG00000064105	-	0	0.089891	0	0.258911	0
ENSMMUG00000064439	-	0.589154	1.34124	1.43642	1.33878	0.602406
ENSMMUG00000055835	NUCKS1	138.098	97.1676	77.5376	97.272	82.1473
ENSMMUG00000026143	SNORA72	3.06176	2.91423	2.99667	2.96714	5.42199
ENSMMUG00000021426	SLC41A1	42.8152	73.2119	60.3579	46.4564	48.1421
ENSMMUG00000004318	-	2.26102	2.64692	2.56882	3.76842	2.65641
ENSMMUG00000022614	SRGAP2	15.0543	26.7429	29.368	23.3799	28.4096
ENSMMUG00000059567	Metazoa_SRP	0.079711	0.194916	0	0.792712	0
ENSMMUG00000055389	-	0	0	0	0	0
ENSMMUG00000002526	IKBKE	6.54238	7.95497	5.9492	6.42807	6.12766
ENSMMUG00000023566	DYRK3	6.0491	6.87373	5.96026	6.01809	5.80761
ENSMMUG00000045607	RASSF5	2.0152	2.86676	2.60021	3.78522	1.86705
ENSMMUG00000002528	EIF2D	20.1106	16.0232	16.285	16.34	18.2522
ENSMMUG00000023569	IL10	0.029234	0.207102	1.25162	1.40803	0.75492
ENSMMUG00000051918	Metazoa_SRP	0	0.022173	0.144553	0	0.088137
ENSMMUG00000023573	FCMR	0.256809	0.347428	0.309004	0.188419	0.315967
ENSMMUG00000023572	IL24	0.022246	0.061886	0	0	0
ENSMMUG00000011220	PIGR	0.309979	0.055164	0.392521	1.07301	0.72266
ENSMMUG00000011221	FCAMR	0.06605	0.063343	0.057691	0.055637	0.012572
ENSMMUG00000023567	MAPKAPK2	28.1446	32.1837	38.2856	31.7	32.188
ENSMMUG00000022173	C1H1orf116	4.34928	13.0435	8.14486	8.19146	10.1332
ENSMMUG00000013738	C4BPA	0.011827	0	0	0.120845	0.198585
ENSMMUG00000022171	YOD1	22.2514	38.5621	47.8465	52.7703	40.8551
ENSMMUG00000022170	PFKFB2	6.4569	13.2386	8.75308	8.50833	9.90596
ENSMMUG00000043588	-	29.4999	29.4757	19.3624	28.5049	30.544
ENSMMUG00000013602	CR2	0.022916	0.016178	0	0	0.007348
ENSMMUG00000011711	-	6.11435	7.52982	7.25636	6.25522	7.21812
ENSMMUG00000026958	MIR29C	0.047616	0.359778	0.074938	0.139668	0.182808
ENSMMUG00000026847	mml-mir-29b-2	0.035913	0	0.241367	0	0
ENSMMUG00000013596	CR1	0.022901	0.004552	0	0	0.020323
ENSMMUG00000040888	CR1L	0.078585	0.054642	0	0	0
ENSMMUG00000059665	-	0.721224	0.270749	0	0	0
ENSMMUG00000007129	CD46	31.3167	20.0097	16.0238	16.8381	16.7891
ENSMMUG00000057466	-	0.829318	0.852992	0.710426	1.01857	0.699984
ENSMMUG00000015133	CD34	0.023976	0.838141	0.499399	0.295495	0.43013
ENSMMUG00000052967	-	0.27771	0.200034	0.153325	0	0.076576
ENSMMUG00000053800	-	0.017014	0	0	0	0.048104
ENSMMUG00000026923	mml-mir-205	0	0	0	0	0.058542
ENSMMUG00000004563	PLXNA2	0.356003	2.08058	2.80301	0.996074	2.80339
ENSMMUG00000045482	G0S2	0.190848	1.02489	0.445466	0.264173	1.49561
ENSMMUG00000059587	HSD11B1	0.039067	0.158257	0.215727	0	0.453582
ENSMMUG00000003369	CAMK1G	0.019585	0	0.061772	0	0.02849
ENSMMUG00000016925	LAMB3	0.184663	0.321327	0.367035	0.128783	0.356074
ENSMMUG00000040271	-	0.011934	0.014089	0	0	0
ENSMMUG00000022065	IRF6	0	0.014756	0.012554	0	0.022562
ENSMMUG00000022062	TRAF3IP3	0.346355	0.52481	0.617776	0.225982	0.770469
ENSMMUG00000063359	C1orf74	1.55674	2.5557	1.25788	1.77596	2.61168
ENSMMUG00000022066	UTP25	5.76672	11.2492	15.5839	13.7593	17.0264
ENSMMUG00000009967	SERTAD4	4.16788	4.89501	5.72205	6.03612	8.87251
ENSMMUG00000061073	-	0	0	0	0	0
ENSMMUG00000054836	-	0	0	0	0	0
ENSMMUG00000016349	SYT14	11.7784	7.72663	9.45052	5.86823	7.85685
ENSMMUG00000016099	HHAT	3.7075	2.88724	2.51148	2.21231	2.94292
ENSMMUG00000027412	U5	0.317442	0	0	0	0
ENSMMUG00000052703	Metazoa_SRP	0	0	0	0	0
ENSMMUG00000016102	KCNH1	2.08539	4.88704	4.67031	4.55304	5.0729
ENSMMUG00000052871	-	0.228759	0.060321	0.156903	0.261161	0.314854
ENSMMUG00000057742	-	0.455756	0.348037	0.6315	0.119291	0.323581
ENSMMUG00000057510	RD3	0.035399	0	0	0.11207	0
ENSMMUG00000053531	-	0	0.064797	0.173262	0.069175	0
ENSMMUG00000020383	RCOR3	9.74418	6.69847	12.9684	8.37711	6.64396
ENSMMUG00000064326	-	0.998276	0.540683	0.844891	0.67673	0.510395
ENSMMUG00000031427	TRAF5	7.52243	7.88204	6.69722	4.74714	5.92118
ENSMMUG00000049505	-	0.112899	0.339684	1.00415	1.75148	0.231958
ENSMMUG00000056449	SLC30A1	17.9205	22.5673	20.5918	22.6003	19.0069
ENSMMUG00000000868	SLC30A1	9.20704	10.2205	8.07931	14.4587	17.8169
ENSMMUG00000054466	-	0.04964	0.046884	0.293864	0.171177	0.134574
ENSMMUG00000005216	NEK2	4.13837	4.3982	4.05444	5.48497	4.43456
ENSMMUG00000020560	LPGAT1	17.5978	14.2278	13.2183	11.3426	13.3893
ENSMMUG00000063273	Metazoa_SRP	0.44782	0	0.219424	0.138257	0.055595
ENSMMUG00000010174	INTS7	11.7809	17.4446	18.7263	17.9098	18.589
ENSMMUG00000033178	-	0.168341	0.721191	0	0.554017	0
ENSMMUG00000010176	DTL	5.4719	8.5601	10.6158	9.57206	9.04101
ENSMMUG00000041413	mml-mir-3122	0.489188	0.119631	0.289107	0.871983	0.312384
ENSMMUG00000019771	PPP2R5A	5.7746	6.05252	6.74488	8.19792	7.16543
ENSMMUG00000026424	SNORA16B	1.62325	0	0.270623	2.07123	0.587084
ENSMMUG00000002141	PACC1	4.93963	4.61936	5.51224	3.55904	4.89466
ENSMMUG00000002142	NENF	23.5273	19.5408	11.5347	12.9415	17.1255
ENSMMUG00000012185	ATF3	24.9712	58.2481	127.704	93.749	87.9873
ENSMMUG00000052576	FAM71A	2.76633	4.24781	10.4071	7.60891	7.43851
ENSMMUG00000015056	BATF3	2.84803	6.25122	4.86026	4.07273	4.91747
ENSMMUG00000061945	U6	0.725677	0	0	0.25382	0
ENSMMUG00000019287	NSL1	22.5087	22.534	14.8024	19.4961	16.5491
ENSMMUG00000031430	TATDN3	3.59361	1.41674	0.944468	1.25654	1.29786
ENSMMUG00000051591	-	0.15669	0.052755	0.355232	0.191721	0.183683
ENSMMUG00000059169	SPATA45	0.789096	0	1.4113	0	0.33357
ENSMMUG00000049143	-	0.429048	0.337916	0.57847	0.296851	0.282195
ENSMMUG00000011732	FLVCR1	10.9945	10.5697	8.85606	9.80218	12.0532
ENSMMUG00000011733	VASH2	11.759	6.17487	5.69965	1.88216	1.57139
ENSMMUG00000011735	ANGEL2	9.21568	7.56737	7.27309	7.25354	9.34354
ENSMMUG00000005210	RPS6KC1	14.6543	34.4269	40.6307	27.9983	39.8965
ENSMMUG00000061293	-	0	0.063878	0.174145	0	0.073405
ENSMMUG00000011914	PROX1	1.88386	2.11189	2.96472	2.00653	2.22291
ENSMMUG00000031435	-	70.5591	114.32	75.5506	124.63	128.791
ENSMMUG00000016931	KCNK2	0.206188	0.481298	0.256255	0.632925	0.567147
ENSMMUG00000015631	SMYD2	10.714	10.827	8.30599	9.25574	9.35907
ENSMMUG00000015632	PTPN14	42.8037	55.9467	77.7692	67.9286	74.6678
ENSMMUG00000015634	CENPF	39.1776	37.9482	37.9456	47.0857	42.7677
ENSMMUG00000022639	KCTD3	14.6931	15.8597	15.6586	15.9757	14.6142
ENSMMUG00000022640	USH2A	0.006948	0.013336	0.041664	0.008927	0.006073
ENSMMUG00000033018	SNORD116	0	0	0	0	0
ENSMMUG00000056375	-	0.081109	0.031997	0.011655	0.01154	0.007796
ENSMMUG00000063390	-	0	0.020619	0.188081	0.077349	0.17775
ENSMMUG00000014167	ESRRG	15.6195	3.04782	3.32792	2.46733	2.51889
ENSMMUG00000056788	-	2.21533	0.288794	0.48914	0.156228	0.152997
ENSMMUG00000056106	-	0.024816	0	0.041442	0.174253	0.135593
ENSMMUG00000014946	GPATCH2	15.6712	16.3096	16.1825	17.2016	14.2113
ENSMMUG00000007213	SPATA17	0.233226	0.167774	0.128178	0.073995	0.083078
ENSMMUG00000004070	RRP15	9.50825	23.264	26.858	29.4933	29.1711
ENSMMUG00000004071	TGFB2	181.292	185.541	171.948	176.004	162.694
ENSMMUG00000057626	-	0.090258	0.005628	0.525745	0.32397	0.204245
ENSMMUG00000058133	-	0.048076	0.032723	0.236788	0.036106	0.047516
ENSMMUG00000052237	Metazoa_SRP	0	0	0	0	0
ENSMMUG00000007806	LYPLAL1	14.7355	9.30339	8.12812	9.03294	10.4854
ENSMMUG00000008722	EPRS1	35.7016	44.4791	42.3952	51.0818	46.0456
ENSMMUG00000059941	-	0.60758	0.281784	0	0.479438	0
ENSMMUG00000017396	BPNT1	14.4882	12.2149	10.9875	8.91187	9.26937
ENSMMUG00000007783	IARS2	26.3394	25.773	20.1154	23.682	25.5773
ENSMMUG00000026897	mml-mir-215	2.43439	1.14475	0.583469	0.582163	0.864614
ENSMMUG00000027053	mml-mir-194-1	1.00386	1.22286	3.52563	0	0.330235
ENSMMUG00000051013	-	0.679377	0.420111	0	0	0
ENSMMUG00000007784	RAB3GAP2	15.355	13.3528	23.0203	17.0315	19.5075
ENSMMUG00000034621	SNORA36B	1.04489	1.32987	0	1.96618	2.46115
ENSMMUG00000048881	mml-mir-664	0.10588	0.091094	0.127682	0.135695	0.134897
ENSMMUG00000022288	MARK1	3.83661	4.37067	3.83744	3.4443	4.07988
ENSMMUG00000043979	Metazoa_SRP	0.019109	0	0	0	0
ENSMMUG00000058658	C1orf115	9.43455	5.62516	7.64443	7.70713	5.52531
ENSMMUG00000057631	MTARC2	7.17078	7.74118	4.86858	5.36588	5.12093
ENSMMUG00000033899	-	0	0	0	0.586607	0
ENSMMUG00000062202	HLX	1.63207	3.10896	3.07956	2.74134	3.01276
ENSMMUG00000054365	-	0.021055	0.009678	0.085477	0	0.007649
ENSMMUG00000004379	DUSP10	3.39039	9.56394	12.2173	10.2549	7.20117
ENSMMUG00000007896	TAF1A	3.43903	5.21139	7.24255	6.65018	6.06637
ENSMMUG00000057669	Metazoa_SRP	0	0	0	0	0
ENSMMUG00000001021	MIA3	14.1781	15.0849	17.2119	13.755	14.2204
ENSMMUG00000062144	Metazoa_SRP	0.491372	0.334142	0.713871	0.535081	0.229825
ENSMMUG00000058808	FAM177B	0.017889	0.048436	0.202528	0.138201	0.046838
ENSMMUG00000015025	AIDA	28.3358	41.2408	32.8047	31.8578	34.7996
ENSMMUG00000061267	-	0.282272	0.24937	0.532511	0.230596	0.358645
ENSMMUG00000015026	BROX	14.9763	12.9249	12.1702	13.4254	12.5444
ENSMMUG00000005873	DISP1	2.86669	2.23215	1.80055	1.62783	2.28442
ENSMMUG00000051717	Metazoa_SRP	0.143774	0.221055	0	0	0
ENSMMUG00000062711	-	0.279704	0.195928	0.213622	0	0
ENSMMUG00000059632	-	0.035872	0	0	0.097841	0.148345
ENSMMUG00000064564	-	0.05808	0.016772	0	0.034127	0.192556
ENSMMUG00000000870	TLR5	3.20587	1.58706	1.19795	1.07448	0.894774
ENSMMUG00000059597	Metazoa_SRP	0.040402	0	0	0	0
ENSMMUG00000012695	SUSD4	17.2899	11.9914	8.52145	6.04486	10.0814
ENSMMUG00000041825	-	92.8712	91.5208	74.8867	92.8391	75.0635
ENSMMUG00000042038	CAPN8	1.75262	0.601726	0.216004	0.21855	0.153033
ENSMMUG00000035875	U6	0	0	0	0	0
ENSMMUG00000011142	CAPN2	101.707	128.198	106.422	103.117	115.024
ENSMMUG00000011149	-	1.07269	1.51338	1.46884	1.85377	1.80075
ENSMMUG00000011146	TP53BP2	32.4948	47.0267	64.8134	48.7494	47.7051
ENSMMUG00000059264	-	0.10937	0	0	0	0
ENSMMUG00000000676	FBXO28	16.5798	24.5768	31.1608	30.611	30.887
ENSMMUG00000063003	Metazoa_SRP	0	0	0	0	0
ENSMMUG00000002400	DEGS1	25.1954	45.7618	32.4192	42.2649	44.3317
ENSMMUG00000022510	NVL	11.9694	15.7499	20.1644	16.2071	18.8407
ENSMMUG00000027811	U6	0.12989	0.104846	0.341441	0	0.635779
ENSMMUG00000010335	CNIH3	1.15122	0.893529	1.43687	0.79948	1.35658
ENSMMUG00000060677	-	0	0.026057	0.04864	0	0.023461
ENSMMUG00000063959	CNIH4	9.21685	9.72016	7.15303	8.44146	7.30699
ENSMMUG00000012227	WDR26	36.6549	33.844	44.4237	40.215	36.5888
ENSMMUG00000054938	-	0.059911	0.139582	0.170635	0.095104	0.255166
ENSMMUG00000003472	LBR	13.7931	12.9361	11.2966	13.6212	12.7199
ENSMMUG00000002227	ENAH	74.6394	64.6603	84.3498	76.6608	57.5943
ENSMMUG00000050780	Metazoa_SRP	0.635508	0.648174	1.78468	0.947951	1.62663
ENSMMUG00000011434	PYCR2	5.35422	5.4404	3.52698	5.97684	5.63854
ENSMMUG00000057691	-	0.770652	0.346244	0.707537	0.547183	0.370855
ENSMMUG00000034851	U6	0	0	0	0	0
ENSMMUG00000060515	-	0.189808	0.348931	0	0.186936	0.011997
ENSMMUG00000000134	SRP9	79.4375	85.9605	63.6525	65.2116	69.3121
ENSMMUG00000005782	EPHX1	35.8103	16.601	11.6717	9.77272	9.54346
ENSMMUG00000005785	TMEM63A	10.5621	9.15309	6.82753	5.84637	7.40288
ENSMMUG00000056097	-	0.143241	0.053465	0	0.182395	0.12493
ENSMMUG00000042699	SDE2	22.283	22.6835	28.3569	26.9891	23.5518
ENSMMUG00000063012	-	0.021606	0	0	0.631092	0
ENSMMUG00000055584	-	189.762	115.813	73.3298	91.4545	69.1077
ENSMMUG00000063956	-	0.003175	0.092884	0	0.090757	0
ENSMMUG00000005129	MIXL1	0.076215	0.157877	0	0	0.217601
ENSMMUG00000059492	-	0.669506	0.126034	0.865436	0.444748	0.629065
ENSMMUG00000019058	ACBD3	31.0739	29.0369	34.7716	32.3538	39.1987
ENSMMUG00000016014	LIN9	5.95891	6.93423	6.56176	6.00841	6.86118
ENSMMUG00000057068	-	0.126053	0.160265	0	0	0
ENSMMUG00000057992	-	0	0	0	0	0
ENSMMUG00000050685	-	0	0	0	0	0
ENSMMUG00000008640	STUM	0.401425	0.073044	0.287447	0.191596	0.349598
ENSMMUG00000021820	PARP1	43.5904	46.9704	32.3477	36.9245	36.1744
ENSMMUG00000061649	ITPKB	15.0456	7.57067	6.50909	5.0331	5.06589
ENSMMUG00000018525	PSEN2	8.75078	9.31698	8.99945	7.80219	5.16283
ENSMMUG00000008636	COQ8A	4.15222	3.02917	2.31139	2.68798	3.28077
ENSMMUG00000031497	-	2.42699	1.80452	1.48132	1.83996	1.12156
ENSMMUG00000062651	-	0.041442	0.09199	0.075134	0.073649	0.051914
ENSMMUG00000008638	CDC42BPA	9.95882	7.63254	8.3014	8.31978	8.76961
ENSMMUG00000053969	JMJD4	5.97464	5.09473	3.86253	3.64329	4.11553
ENSMMUG00000001869	SNAP47	7.60598	5.61763	5.3124	5.18242	5.55034
ENSMMUG00000008338	WNT9A	3.02284	1.51983	0.864925	0.496925	0.449547
ENSMMUG00000063277	Metazoa_SRP	0.635378	0	0.603417	0	0
ENSMMUG00000050712	WNT3A	1.72533	1.58664	0.308325	0.385791	1.968
ENSMMUG00000061410	-	4.62933	4.68254	4.13148	6.90082	6.50483
ENSMMUG00000023085	GUK1	24.0111	31.8888	27.0565	22.6324	31.9868
ENSMMUG00000023086	GJC2	0.422055	0.558215	0.828799	0.727729	0.893078
ENSMMUG00000052432	ARF1	50.7185	63.7621	128.278	140.781	59.7002
ENSMMUG00000002791	C1H1orf35	15.36	16.1126	16.4121	14.2296	14.6051
ENSMMUG00000057834	-	3.87366	2.69633	3.06	3.04503	2.86264
ENSMMUG00000054343	Metazoa_SRP	0.152871	0	0	0	0
ENSMMUG00000023096	-	2.74199	1.82134	1.96953	1.57357	1.37285
ENSMMUG00000009332	HSD17B7	7.56255	10.8491	11.9943	10.5621	11.8282
ENSMMUG00000005306	TRIM11	11.6564	14.5392	18.1208	15.2504	18.4979
ENSMMUG00000005307	TRIM17	2.11792	1.23861	1.00159	1.12767	1.06242
ENSMMUG00000055227	H3-4	1.20831	0.895818	1.27888	1.01824	0.587871
ENSMMUG00000060464	-	0.551566	0.413997	0.428116	0.439422	0.244169
ENSMMUG00000053022	H2BU1	33.9366	293.401	104.746	185.438	273.275
ENSMMUG00000060603	-	0	0	0	0	0
ENSMMUG00000054797	-	0.597083	0.206572	0.05987	0.299548	0.206559
ENSMMUG00000048590	RNF187	31.3798	28.8015	14.3849	21.9277	20.8337
ENSMMUG00000009330	DDR2	0.426479	0.906168	2.96357	2.16164	2.52499
ENSMMUG00000049204	Metazoa_SRP	0.150795	0.188642	0	0.574902	0.154652
ENSMMUG00000019514	UAP1	10.701	18.3627	24.1056	22.9272	17.1336
ENSMMUG00000063984	-	0.460179	0.51187	0.732475	0.362628	0.458409
ENSMMUG00000019513	UHMK1	18.5947	22.6718	20.3063	22.6744	20.898
ENSMMUG00000042262	NOS1AP	5.52356	3.33309	2.66012	2.84393	3.13624
ENSMMUG00000004790	SPATA46	0.445377	0.419782	0.897402	0.13781	0.333771
ENSMMUG00000056098	MIR556	0.726124	0.457899	0	0.247768	0
ENSMMUG00000023042	OLFML2B	7.32045	12.2217	8.70731	3.83413	8.21462
ENSMMUG00000056482	FCRLB	0.358865	0.14545	0.253816	0	0
ENSMMUG00000004042	FCRLA	0.1326	0.070089	0	0.055675	0
ENSMMUG00000060682	U6	1.02552	0.363751	0.585986	0	0
ENSMMUG00000003775	FCGR2B	0.538145	0.677128	0.193415	0.02416	0.474304
ENSMMUG00000016206	FCGR3	0	0.048608	0	0.140002	0.082471
ENSMMUG00000039212	-	3.63809	2.48783	0.905982	1.363	1.83725
ENSMMUG00000004049	ATF6	26.4932	27.8719	27.9135	28.1115	30.1033
ENSMMUG00000018128	NR1I3	0.066532	0.069227	0.101461	0	0
ENSMMUG00000060496	TOMM40L	2.781	4.06734	2.59934	3.9596	3.68197
ENSMMUG00000008251	CFAP126	0.807054	1.45643	1.13679	1.2731	1.66209
ENSMMUG00000012411	SDHC	27.6302	24.342	12.087	17.4922	14.1065
ENSMMUG00000001216	MPZ	0	0	0	0	0
ENSMMUG00000042475	-	0.065208	0	0.099604	0.245241	0.132804
ENSMMUG00000060871	PFDN2	16.5631	26.12	18.9004	22.6398	23.5175
ENSMMUG00000002007	KLHDC9	8.52656	4.02054	3.04194	2.64755	4.12489
ENSMMUG00000004516	APOA2	0	0	0	0.214706	0
ENSMMUG00000004512	FCER1G	0.143277	0.247781	0.106538	0	0.936297
ENSMMUG00000004520	NDUFS2	23.616	21.9462	15.7199	17.0861	19.9018
ENSMMUG00000050419	ADAMTS4	0.174473	0.122292	0.304256	0.094112	0.137226
ENSMMUG00000062837	-	0.159971	0	0	0	0
ENSMMUG00000060555	-	0.018938	0.364351	0.225638	0.285665	0.077399
ENSMMUG00000022630	PPOX	4.0204	4.3463	2.85033	2.79041	4.42012
ENSMMUG00000022629	B4GALT3	8.43825	10.1771	9.25391	8.30123	11.1224
ENSMMUG00000022631	USP21	10.1644	10.0176	13.9717	11.2508	13.8998
ENSMMUG00000022632	UFC1	27.529	20.035	12.1758	15.9725	14.1535
ENSMMUG00000002010	DEDD	7.76291	7.56419	9.25	8.13144	10.4504
ENSMMUG00000002009	NIT1	8.01744	6.8444	4.57413	7.08359	6.29563
ENSMMUG00000013391	ITLN1	0.212468	0	0	0	0
ENSMMUG00000064337	NECTIN4	0	0.065817	0.252803	0.048646	0.089858
ENSMMUG00000002005	ARHGAP30	0.367408	0.52046	0.238167	0.249564	0.466618
ENSMMUG00000002003	USF1	11.4212	12.1724	9.89341	8.56209	8.87649
ENSMMUG00000001996	F11R	18.8436	9.03267	5.58667	4.42111	4.5925
ENSMMUG00000002001	TSTD1	7.52505	2.58134	0.353998	1.23976	1.96228
ENSMMUG00000020295	VANGL2	14.3626	8.83824	10.1601	8.08624	9.22793
ENSMMUG00000021856	NCSTN	20.0576	16.0455	10.497	14.3021	12.8283
ENSMMUG00000021865	NHLH1	0	0.131161	0.73166	0	0.060851
ENSMMUG00000021854	COPA	56.9722	43.7839	39.4669	34.6263	37.2151
ENSMMUG00000063030	Y_RNA	2.51277	2.71295	2.73067	2.362	2.73832
ENSMMUG00000056833	CASQ1	0.021604	0.572169	2.49664	2.86332	1.12547
ENSMMUG00000017833	ATP1A2	0.165566	0.869029	4.844	2.95734	2.36007
ENSMMUG00000054927	-	0.006897	0.086851	0.249454	0.229739	0.230451
ENSMMUG00000046470	KCNJ10	0.160865	0.290319	0.718969	0.489999	0.467339
ENSMMUG00000017841	DCAF8	21.0979	23.2402	22.2714	25.2972	18.7116
ENSMMUG00000017838	PEA15	17.4032	31.0079	30.0416	38.9089	17.0361
ENSMMUG00000061573	-	0	0	0	0	0
ENSMMUG00000031542	IGSF8	4.79768	5.87203	4.62796	4.04492	4.05394
ENSMMUG00000054510	KCNJ9	0.674521	0.569946	0.896706	0.631676	0.410333
ENSMMUG00000047089	PIGM	2.54236	2.46843	1.89833	2.02329	2.10069
ENSMMUG00000052181	-	0.157459	0.233576	0.687574	0.319841	0.41861
ENSMMUG00000011342	CFAP45	0.212225	0.620295	1.44862	1.95909	0.511359
ENSMMUG00000011340	VSIG8	0.693304	0.89958	0.806331	0.612316	0.528163
ENSMMUG00000011338	SLAMF8	0.079391	0.021902	0.187343	0.156459	0.018131
ENSMMUG00000011335	FCRL6	0.617602	0.260796	0.015342	0.269477	0.222023
ENSMMUG00000018444	DUSP23	11.1272	5.72696	4.04478	2.23746	5.27654
ENSMMUG00000001300	ACKR1	0	0	0.134228	0	0.028477
ENSMMUG00000001297	CADM3	0.036741	0.05814	0.525651	0.019869	0.055258
ENSMMUG00000016784	CD1E	0	0.045098	0.109828	0	0
ENSMMUG00000016783	CD1B	0	0.039877	0.067324	0.133764	0.191065
ENSMMUG00000063517	-	0.006206	0	0	0	0.024586
ENSMMUG00000010626	CD1C	0	0.138597	0.184461	0.10249	0.36055
ENSMMUG00000020156	CD1D	0.022271	0.260109	0.784305	1.35625	0.719971
ENSMMUG00000020155	-	0.459635	1.11496	2.47268	2.12213	2.39287
ENSMMUG00000004488	PYHIN1	0	0	0	0	0
ENSMMUG00000004492	AIM2	0.058729	0	0.068232	0	0
ENSMMUG00000004490	IFI16	7.52509	66.7837	45.4001	45.6204	65.7857
ENSMMUG00000004706	IGSF9	5.37363	1.80026	2.34744	0.762783	0.973409
ENSMMUG00000040609	TAGLN2	156.915	183.864	128.411	176.404	165.716
ENSMMUG00000052448	-	0.455069	0.488966	0.603797	0.321949	0.380469
ENSMMUG00000058790	-	0.319586	0.254481	0.09048	0	0.649191
ENSMMUG00000050541	-	0.012678	0.031476	0.055308	0	0
ENSMMUG00000046969	FCRL3	0	0	0	0.023342	0
ENSMMUG00000008973	FCRL4	0.031253	0	0	0	0
ENSMMUG00000059081	ETV3L	0	0	0	0.133238	0
ENSMMUG00000042886	ETV3	10.0494	10.1022	11.802	11.9761	10.7102
ENSMMUG00000003191	KIRREL1	122.894	70.646	66.2696	75.048	63.5318
ENSMMUG00000064007	LRRC71	0.117597	0.186594	0.400123	0.058465	0.026206
ENSMMUG00000012424	NTRK1	0	0	0.109672	0	0.034735
ENSMMUG00000055304	INSRR	0.006773	0.005109	0.009146	0	0.013707
ENSMMUG00000012436	ARHGEF11	12.6082	11.6488	8.99648	9.25984	10.8365
ENSMMUG00000045905	Metazoa_SRP	0.268245	0	0.843582	0	0.004236
ENSMMUG00000032670	mml-mir-765	0.7811	0.228949	1.2819	0	0.553288
ENSMMUG00000061405	PEAR1	3.94113	5.06099	3.58806	5.03382	6.48291
ENSMMUG00000002295	CRABP2	1.17646	1.68309	1.0132	1.13391	1.98096
ENSMMUG00000010917	SH2D2A	0	0	0	0	0
ENSMMUG00000010918	PRCC	17.2737	19.6259	22.7036	23.3447	22.779
ENSMMUG00000040660	HDGF	84.6458	64.817	72.6611	88.5566	91.5495
ENSMMUG00000000039	MRPL24	1.79872	1.64983	1.03348	1.07972	1.25459
ENSMMUG00000000038	RRNAD1	7.0128	7.37016	4.45893	5.81727	7.40935
ENSMMUG00000000037	ISG20L2	7.94011	13.4177	9.53618	10.2752	11.0997
ENSMMUG00000006265	NES	11.5925	12.5133	10.0875	7.18768	7.65992
ENSMMUG00000017093	BCAN	0.74233	1.19769	1.15118	1.43478	1.29322
ENSMMUG00000060011	HAPLN2	0.643164	0.69529	1.13113	0.336407	0.681257
ENSMMUG00000002624	GPATCH4	4.74847	9.18985	8.32302	8.94537	8.31186
ENSMMUG00000002623	NAXE	34.7486	35.1391	27.7705	36.8088	37.1063
ENSMMUG00000002622	TTC24	0	0.0261	0.028227	0.064075	0.063461
ENSMMUG00000002621	IQGAP3	8.13771	5.46913	5.08882	5.96177	5.08177
ENSMMUG00000060563	-	0.103428	0	0.493705	0	0
ENSMMUG00000027475	Y_RNA	1.23279	1.31697	3.49526	2.39661	0.707228
ENSMMUG00000016696	MEF2D	9.23253	8.58438	26.1475	15.6602	16.3189
ENSMMUG00000057120	-	0.646399	0.501279	1.02396	1.19735	0.56735
ENSMMUG00000034750	U4	0.859561	0.330152	2.14654	2.75592	0.799263
ENSMMUG00000058159	-	3.40285	3.34237	5.49199	5.20442	3.3384
ENSMMUG00000057172	Metazoa_SRP	0	0	0	0	0
ENSMMUG00000027037	-	0	0	0.109712	0	0.501467
ENSMMUG00000017966	-	0	0.146559	1.10189	0.231797	0.387048
ENSMMUG00000017965	RHBG	0	0.046917	0.252541	0.032228	0
ENSMMUG00000051030	TSACC	0	1.30975	2.15827	0.317649	0.121822
ENSMMUG00000019034	CCT3	71.311	110.539	131.922	113.177	178.048
ENSMMUG00000036268	-	0.156557	0.234316	3.14737	3.51353	1.66407
ENSMMUG00000000092	GLMP	7.82443	5.64835	5.13415	5.14054	6.14041
ENSMMUG00000047929	TMEM79	3.54683	3.21025	3.3723	4.11281	3.32712
ENSMMUG00000000090	SMG5	13.2138	14.5723	15.3599	13.7157	16.5057
ENSMMUG00000000085	PAQR6	1.3623	2.13377	1.72177	2.90713	2.09374
ENSMMUG00000004902	SLC25A44	20.0179	24.7298	25.9668	33.2309	25.1682
ENSMMUG00000004901	SEMA4A	0.338412	3.01102	13.7219	12.3502	7.74235
ENSMMUG00000037731	-	2.32673	2.52939	7.63008	3.80827	1.92404
ENSMMUG00000016096	LMNA	91.1382	186.482	139.486	154.25	169.093
ENSMMUG00000052160	MEX3A	12.966	7.13024	9.20414	7.00231	7.16966
ENSMMUG00000022306	RAB25	0.177262	0.161133	0.202884	0.367842	0.329483
ENSMMUG00000012126	LAMTOR2	33.0709	22.8657	13.2737	21.3415	17.6358
ENSMMUG00000009983	UBQLN4	16.2681	17.9972	15.8252	16.5004	18.5457
ENSMMUG00000006584	FLAD1	4.40223	7.90942	5.97975	7.54173	8.06432
ENSMMUG00000023350	EFNA3	11.9192	5.18556	4.6886	5.28182	3.74404
ENSMMUG00000058063	-	0.37872	0.368233	0.294433	0.635712	0.412005
ENSMMUG00000065184	SNORA70	0.069432	0.049834	0.140006	0.159602	0.020208
ENSMMUG00000023340	ADAM15	12.7539	16.1256	16.4585	14.0754	13.8559
ENSMMUG00000023339	DCST1	0.107716	0.202299	0.288587	0.170875	0.06741
ENSMMUG00000023336	DCST2	0.15258	0.139206	0.605715	0.56206	0.078787
ENSMMUG00000004053	ZBTB7B	8.96909	10.2817	10.3955	10.6329	10.5475
ENSMMUG00000013495	SSR2	28.734	28.7801	17.9232	20.2518	22.8517
ENSMMUG00000005092	ARHGEF2	12.4175	12.9178	13.2193	15.9949	14.3481
ENSMMUG00000005090	-	1.20715	1.69345	2.55521	3.26372	3.89365
ENSMMUG00000004648	KHDC4	15.2289	17.6504	23.5727	20.67	20.0706
ENSMMUG00000045167	-	3.8485	2.17413	2.47618	0.935994	0.59647
ENSMMUG00000027793	SNORA80E	3.04694	2.84933	4.12622	5.13816	1.83196
ENSMMUG00000053454	RIT1	11.2383	8.58335	10.504	7.89385	8.13692
ENSMMUG00000021312	SYT11	1.90425	1.29937	1.40878	1.23752	1.31029
ENSMMUG00000009987	GON4L	14.1207	21.7373	20.7338	20.2297	17.3663
ENSMMUG00000062397	-	1.04939	1.43043	1.74244	1.30412	1.46683
ENSMMUG00000018080	DAP3	10.9559	12.6714	15.766	11.216	14.5353
ENSMMUG00000023146	ASH1L	14.5603	14.6004	26.4103	30.6699	19.8036
ENSMMUG00000009981	MSTO1	3.03865	3.38301	3.55402	3.48246	3.53452
ENSMMUG00000050302	Metazoa_SRP	0	0	0	0	0
ENSMMUG00000061587	U6	0	0	0	0.977678	0.291383
ENSMMUG00000058124	-	2.00364	2.26894	3.46252	6.13026	2.41849
ENSMMUG00000060426	Metazoa_SRP	0.218238	0.295482	0.886137	0	0.330235
ENSMMUG00000059666	U6	0.390032	0.389654	0.693086	0	0.57156
ENSMMUG00000060006	-	0.072174	0.206721	0.394334	0	0.374627
ENSMMUG00000025681	U6	0	0.132662	0.489091	0	0
ENSMMUG00000023145	RUSC1	9.06224	10.5615	9.33567	9.69764	10.2384
ENSMMUG00000063807	-	0.432973	0.714923	0.901854	1.39261	0.397048
ENSMMUG00000023144	-	54.2617	47.5704	35.3231	44.9471	46.179
ENSMMUG00000023143	PKLR	0	0.199717	1.07089	1.34639	0.774146
ENSMMUG00000061381	HCN3	1.73703	1.65153	2.29078	2.67081	1.64274
ENSMMUG00000023141	CLK2	16.7277	11.2358	11.7649	10.4104	12.0765
ENSMMUG00000018313	SCAMP3	13.3545	12.4996	10.2311	17.352	14.6278
ENSMMUG00000018309	FAM189B	5.89515	2.58577	1.94108	3.15597	1.52385
ENSMMUG00000008507	GBA	9.3022	4.79034	2.68459	4.33696	3.29305
ENSMMUG00000053423	-	1.19582	1.44883	1.26439	1.40474	1.18637
ENSMMUG00000059449	-	0.640833	0.75897	0.334374	0.563165	2.95977
ENSMMUG00000008506	-	5.7509	7.79447	3.85857	6.45601	6.23063
ENSMMUG00000003902	THBS3	28.8579	29.0314	16.1163	13.8534	18.7909
ENSMMUG00000003906	MUC1	1.11419	1.32213	1.11821	0.760305	1.92518
ENSMMUG00000012182	TRIM46	0.458649	0.541585	0.41585	0.595834	0.476023
ENSMMUG00000048503	KRTCAP2	106.775	87.0036	56.7054	60.3771	70.9613
ENSMMUG00000036922	U7	0	0	0	0	0
ENSMMUG00000013219	SLC50A1	7.79988	8.80264	3.21673	6.85598	8.13973
ENSMMUG00000005350	EFNA1	22.141	13.1943	11.1803	12.8276	7.52786
ENSMMUG00000061547	Y_RNA	0	0.18484	0	0	0
ENSMMUG00000052450	PMVK	6.46162	4.04708	3.80644	3.76148	2.5143
ENSMMUG00000017793	KCNN3	0.612669	1.62969	1.02333	0.442472	0.904549
ENSMMUG00000054714	Metazoa_SRP	0	0	0	0	0
ENSMMUG00000056894	CKS1B	14.5337	23.8014	13.1166	25.4638	25.1624
ENSMMUG00000006581	SHC1	31.6732	53.4027	40.2343	38.8794	45.1099
ENSMMUG00000006579	PYGO2	13.8176	11.7093	10.2754	10.5875	9.59783
ENSMMUG00000006576	PBXIP1	10.3292	7.21359	4.5255	5.2936	5.36513
ENSMMUG00000061436	Metazoa_SRP	0	0	0	0	0
ENSMMUG00000016093	ADAR	22.9105	48.8361	34.7563	33.155	36.3821
ENSMMUG00000016089	CHRNB2	0.942703	1.02959	0.975352	0.86815	0.848199
ENSMMUG00000019547	UBE2Q1	26.3267	36.4582	51.7978	42.1984	45.5477
ENSMMUG00000019545	TDRD10	0	0	0.213328	0	0
ENSMMUG00000022980	SHE	0	0.011419	0	0	0
ENSMMUG00000022978	IL6R	1.96935	2.00158	1.86594	1.36161	1.62228
ENSMMUG00000023364	ATP8B2	7.62202	6.09959	8.31967	6.99824	8.16617
ENSMMUG00000035851	U7	0.161607	0	0	0	0
ENSMMUG00000023363	AQP10	0.029019	0	0	0.08777	0
ENSMMUG00000049781	Metazoa_SRP	0	0	0	0.351046	0
ENSMMUG00000062980	Metazoa_SRP	0	0	0	0	0
ENSMMUG00000026730	-	0	0	0	0	0.372095
ENSMMUG00000010814	HAX1	9.68485	10.9166	9.09964	13.2622	11.6964
ENSMMUG00000010810	UBAP2L	31.3069	34.9861	40.9567	40.8163	35.3757
ENSMMUG00000060773	SNORA58B	2.02365	1.21209	2.08736	1.31915	0.422506
ENSMMUG00000054408	Metazoa_SRP	0.405109	0.527512	0	0.036332	0.847899
ENSMMUG00000010808	C1H1orf43	27.5994	29.7626	34.5167	34.5493	41.5096
ENSMMUG00000033441	mml-mir-190b	0	0	0	0	0.660469
ENSMMUG00000010805	TPM3	77.409	110.699	80.7146	97.5186	97.9885
ENSMMUG00000047043	Metazoa_SRP	1.36732	1.63631	2.79444	0.854669	1.55189
ENSMMUG00000053895	Metazoa_SRP	0	0	0	0	0
ENSMMUG00000014952	NUP210L	0.402748	0.667382	0.610607	0.583873	0.172157
ENSMMUG00000056706	U6	0	0	0	0	0
ENSMMUG00000063400	U3	0.057859	0.277001	0.274281	0.537119	0.636007
ENSMMUG00000018240	-	144.806	146.622	102.059	100.341	97.9103
ENSMMUG00000017586	RAB13	35.4237	31.9834	16.5327	19.4224	17.8942
ENSMMUG00000005008	CREB3L4	7.75017	6.3626	5.2216	9.05508	4.95892
ENSMMUG00000005010	JTB	13.4257	24.3544	14.0291	14.3978	20.6346
ENSMMUG00000005007	SLC39A1	46.3902	55.3425	33.527	44.0058	45.7444
ENSMMUG00000005005	CRTC2	9.09164	11.9646	22.166	18.9293	17.2629
ENSMMUG00000005002	DENND4B	7.09589	7.18779	6.92867	5.42433	6.96947
ENSMMUG00000002696	GATAD2B	16.1994	13.859	21.8265	17.0821	17.9955
ENSMMUG00000049388	-	0.514597	0.334365	0.968555	0.579052	0.433525
ENSMMUG00000056659	Y_RNA	0	0	0	0	0.304334
ENSMMUG00000019487	SLC27A3	0.15241	0.108032	0.866007	0.275291	0.062567
ENSMMUG00000019482	INTS3	5.95631	5.7692	4.20857	4.70324	6.32522
ENSMMUG00000044696	-	0.716844	0.284021	1.18681	0.373776	0.399128
ENSMMUG00000060709	-	0	0.228949	0	0	0
ENSMMUG00000050926	Y_RNA	0	0	0	0	0
ENSMMUG00000047025	Metazoa_SRP	0	0	0	0.245237	0
ENSMMUG00000008153	NPR1	0.062339	0.165626	0.1611	0.303188	0.095935
ENSMMUG00000008149	ILF2	65.0298	79.5529	85.5952	87.7094	86.4639
ENSMMUG00000053224	SNAPIN	14.9278	12.745	11.1504	12.2748	13.0075
ENSMMUG00000008146	CHTOP	18.9129	18.1864	19.0505	26.2454	19.1796
ENSMMUG00000008145	S100A1	32.3049	24.1488	12.558	19.8875	15.4856
ENSMMUG00000057586	S100A13	14.9182	12.4107	9.83471	8.60426	11.2977
ENSMMUG00000055518	-	0.528053	0.255502	0.23878	0.218715	0.753322
ENSMMUG00000045106	S100A16	52.0633	67.9273	39.1688	43.2796	50.6327
ENSMMUG00000010978	S100A2	24.1512	49.7407	26.4084	26.0324	31.049
ENSMMUG00000031655	S100A3	11.4328	11.8647	7.49573	7.127	9.54262
ENSMMUG00000010979	S100A4	136.884	122.398	114.723	123	85.7688
ENSMMUG00000010980	S100A5	1.02119	2.76216	0.783911	0.989943	1.92223
ENSMMUG00000061474	-	0	0	0	0	0
ENSMMUG00000064729	SPRR3	0.001901	0	0.041626	0	0
ENSMMUG00000050804	-	46.8721	36.4854	29.4102	29.7225	27.7585
ENSMMUG00000058456	CRCT1	0.130312	0.109023	0	0	0.277816
ENSMMUG00000009040	CRNN	0.226658	2.58505	1.36143	1.02179	1.90624
ENSMMUG00000059472	FLG2	0.033467	0.010434	0	0	0
ENSMMUG00000064774	-	0	0	0	0	0
ENSMMUG00000056263	TCHH	0.092242	0.055859	0	0.027173	0.022176
ENSMMUG00000020209	TCHHL1	0.012661	0.008032	0.019534	0	0.012892
ENSMMUG00000054850	-	0.070072	0.125952	0.127695	0.141495	0.111998
ENSMMUG00000008917	S100A6	446.243	535.689	375.267	314.618	284.237
ENSMMUG00000045342	-	31.4853	14.9179	12.0288	12.268	14.3905
ENSMMUG00000004441	-	18.4317	25.3794	7.92138	17.4705	15.9872
ENSMMUG00000042487	-	0.295611	0.277794	0.222517	0.172575	0.302609
ENSMMUG00000052533	S100A10	326.092	423.244	261.859	327.987	332.035
ENSMMUG00000053942	Y_RNA	0.305786	0.071827	0	0	0
ENSMMUG00000014358	C2CD4D	0.059347	0	0.287297	0.007365	0.174135
ENSMMUG00000014361	THEM4	10.9212	10.2053	7.4135	5.50497	9.64026
ENSMMUG00000012138	RORC	3.37103	1.16038	0.609342	0.310351	0.45905
ENSMMUG00000012137	LINGO4	0.279671	0.202132	0	0.05505	0.162514
ENSMMUG00000009096	TDRKH	1.9471	2.57675	3.46636	2.61434	2.08387
ENSMMUG00000016955	RIIAD1	0.245328	0.823069	1.18047	1.12671	1.50795
ENSMMUG00000016952	CELF3	0.223023	0.82654	2.98042	3.57263	1.56021
ENSMMUG00000009095	OAZ3	0.250593	1.83902	7.8199	2.338	1.52916
ENSMMUG00000009094	MRPL9	15.1476	15.8496	12.9502	15.3065	14.5942
ENSMMUG00000021259	CGN	9.19838	13.0722	13.7753	14.0723	13.9525
ENSMMUG00000035742	-	0	0	0	0	0
ENSMMUG00000016920	SNX27	10.6735	12.8649	16.6212	19.0222	14.6722
ENSMMUG00000049545	U6	0.148014	0	0.087667	0.644171	0.558621
ENSMMUG00000021260	TUFT1	18.669	27.2538	41.0233	38.8018	30.1208
ENSMMUG00000027219	mml-mir-554	5.934	2.50175	4.90105	4.60323	5.40071
ENSMMUG00000020925	POGZ	19.276	15.5346	26.9954	27.054	22.4585
ENSMMUG00000020924	PSMB4	25.0016	30.9232	19.7344	23.9252	26.7108
ENSMMUG00000045396	SELENBP1	5.1416	3.03795	1.50602	1.60899	2.31472
ENSMMUG00000051126	RFX5	9.15836	10.4611	8.98401	9.65512	9.86148
ENSMMUG00000013170	PI4KB	11.4447	11.0873	19.1192	14.4481	16.2077
ENSMMUG00000040158	Metazoa_SRP	0.468009	0.570069	1.12326	0.260823	1.14142
ENSMMUG00000013166	ZNF687	9.15279	8.69513	7.89804	9.17453	7.70277
ENSMMUG00000052857	Metazoa_SRP	0	0	0	0	0
ENSMMUG00000049004	PSMD4	49.7473	71.8918	49.6547	56.4858	48.8543
ENSMMUG00000005228	PIP5K1A	16.834	25.9027	71.153	60.3657	54.7404
ENSMMUG00000007905	VPS72	11.5824	10.8899	6.18011	10.9189	9.16266
ENSMMUG00000007903	TMOD4	0.387262	0.411469	0.627514	0.984817	0.566936
ENSMMUG00000007900	SCNM1	7.103	8.02346	5.99624	6.67159	6.72455
ENSMMUG00000007898	LYSMD1	3.63294	3.35804	2.3643	2.1842	2.04857
ENSMMUG00000007897	TNFAIP8L2	0.527959	0.541867	0.222509	0.680399	0.653073
ENSMMUG00000007643	SEMA6C	1.30003	0.845246	0.819562	1.1773	0.586908
ENSMMUG00000008402	GABPB2	0.811443	0.590502	1.26394	0.851182	1.1116
ENSMMUG00000010075	MLLT11	15.2363	27.5703	13.6515	5.64159	18.3721
ENSMMUG00000010074	CDC42SE1	17.2121	21.8975	18.5338	19.0226	20.0984
ENSMMUG00000010072	C1H1orf56	0.874858	1.5752	1.93536	1.60697	2.09696
ENSMMUG00000010071	BNIPL	0.755182	0.748306	1.78948	0.792555	1.38269
ENSMMUG00000010068	PRUNE1	6.07406	5.63196	5.72997	6.28674	7.03686
ENSMMUG00000054961	U6	0	0.475016	0.304528	0	0
ENSMMUG00000000541	ARNT	6.607	4.38675	3.93464	3.4582	3.17733
ENSMMUG00000024937	U6	0.134672	0	0	0.244419	0.210983
ENSMMUG00000010670	CTSS	0.487893	2.21136	0.999451	0.734714	1.44423
ENSMMUG00000010067	MINDY1	2.73819	3.94175	2.99211	2.97196	3.65737
ENSMMUG00000023231	ANXA9	1.04954	0.580997	0.578527	1.40725	0.204046
ENSMMUG00000023234	CERS2	49.9325	52.3213	41.0108	51.4655	56.8777
ENSMMUG00000023235	SETDB1	13.2719	10.5215	13.3568	10.729	13.0647
ENSMMUG00000063822	-	0	0	0	0.573028	1.36497
ENSMMUG00000010668	GOLPH3L	13.2099	8.64487	7.64076	6.17423	7.3817
ENSMMUG00000008218	ADAMTSL4	9.02585	11.2863	10.1271	18.0563	14.9698
ENSMMUG00000012814	ENSA	88.224	79.1624	65.818	70.8003	68.8559
ENSMMUG00000061487	-	0.769381	0.807553	3.53959	4.46445	2.69063
ENSMMUG00000053525	MCL1	56.6678	61.2474	65.3642	70.8122	69.1506
ENSMMUG00000059920	Metazoa_SRP	2.43792	1.8572	4.77627	7.26183	2.5289
ENSMMUG00000063223	Metazoa_SRP	0.153633	0.397649	0.819034	0.637387	0.845897
ENSMMUG00000016301	PRPF3	4.97598	11.5496	8.78296	9.78019	7.72306
ENSMMUG00000006257	ECM1	6.36173	12.3764	9.20983	9.52524	11.4439
ENSMMUG00000006256	TARS2	8.30468	10.563	8.84818	9.56216	10.0714
ENSMMUG00000007303	RPRD2	16.8367	17.0468	19.1476	19.1956	17.4407
ENSMMUG00000061867	Metazoa_SRP	0	0	0.43366	0	0
ENSMMUG00000060724	-	2.60712	2.677	4.92192	4.96934	2.48629
ENSMMUG00000021391	MRPS21	77.9139	100.233	71.8374	81.5632	76.1854
ENSMMUG00000049420	-	0.063702	0.10401	0.044171	0.405077	0.164779
ENSMMUG00000021388	CIART	0.65475	2.02497	2.66884	7.31282	2.42885
ENSMMUG00000013681	PLEKHO1	11.6601	8.9877	12.4837	6.49952	8.87121
ENSMMUG00000021387	C1H1orf54	0.917448	0.521012	1.01814	0.70182	0.601858
ENSMMUG00000021386	APH1A	42.1039	36.1652	28.4825	27.6188	33.1054
ENSMMUG00000021385	CA14	0.714015	0.533122	1.02259	1.285	1.60336
ENSMMUG00000053968	-	0.473943	0.198129	0.901961	0.794363	0.590612
ENSMMUG00000034447	U2	0	0.121705	1.31222	0.113205	0.18945
ENSMMUG00000021531	ANP32E	33.0438	28.7347	25.6489	30.6708	25.8972
ENSMMUG00000047901	Metazoa_SRP	0	0.093449	0.308985	0	0.168487
ENSMMUG00000013673	VPS45	6.37862	6.36603	5.32487	5.48062	5.80942
ENSMMUG00000059723	-	0.590001	0.318819	0.280704	0.229452	0.315194
ENSMMUG00000007244	OTUD7B	12.9638	15.5428	18.2067	13.3566	14.0283
ENSMMUG00000052282	-	0.471545	0.432942	0.852219	0.418049	0.635776
ENSMMUG00000007246	MTMR11	6.97853	4.3279	2.82958	2.5406	3.49379
ENSMMUG00000007257	SV2A	0.121528	0.245201	1.24674	0.651961	0.586044
ENSMMUG00000007258	BOLA1	7.65466	7.83881	5.06865	8.3519	5.77077
ENSMMUG00000007256	SF3B4	30.4411	41.6311	39.3478	35.3248	42.9185
ENSMMUG00000061036	H2AC21	107.367	64.1921	51.5501	77.2341	70.8584
ENSMMUG00000037540	H2AC20	284.712	340.07	276.736	450.521	431.6
ENSMMUG00000063990	Metazoa_SRP	0	0	0	0	0
ENSMMUG00000052382	-	6.41702	19.275	19.2493	2.82039	10.3213
ENSMMUG00000054615	-	0.648439	0.80372	1.54636	1.19483	0.884759
ENSMMUG00000051523	Metazoa_SRP	0	0	0	0	0
ENSMMUG00000054078	-	123.927	137.38	124.606	165.703	138.647
ENSMMUG00000040506	H2BC18	250.921	329.049	275.263	324.881	384.412
ENSMMUG00000004362	FCGR1A	0.09122	0.998399	2.47817	3.44996	2.26542
ENSMMUG00000001803	GJA5	0.037989	0	0	0	0
ENSMMUG00000047604	Metazoa_SRP	0.07859	0.062726	0	0	0
ENSMMUG00000058020	-	0	0	0	0	0
ENSMMUG00000064782	U1	0.135986	2.32298	0	2.1491	1.33503
ENSMMUG00000057392	U1	0	0	0	0	0
ENSMMUG00000023889	U1	0	0	0	0	0
ENSMMUG00000054730	U1	52.0946	49.0315	45.7369	52.0464	18.8193
ENSMMUG00000054571	U1	4.22546	2.59104	5.77695	6.86759	3.70306
ENSMMUG00000059204	-	0	0	0	0	0
ENSMMUG00000062140	-	0.080488	0	0	0	0.070235
ENSMMUG00000058089	-	0.041063	0	0	0	0.043161
ENSMMUG00000061152	U1	79.7776	282.798	321.128	238.99	104.914
ENSMMUG00000058364	U1	99.5315	167.502	150.607	189.267	61.6069
ENSMMUG00000024186	U1	0.066427	0.050566	0	0.278908	0.224884
ENSMMUG00000036857	U1	0.109137	0	0	0	0
ENSMMUG00000064626	U1	154.85	158.723	169.115	166.596	58.2121
ENSMMUG00000061239	-	0	0	0	0	0
ENSMMUG00000054590	-	0	0.019696	0	0	0
ENSMMUG00000054496	U1	0	0	0	0	0
ENSMMUG00000048493	-	0.717642	0.060239	0.13603	0.100061	0.115811
ENSMMUG00000057963	-	0.060648	0.140261	0.14946	0	0
ENSMMUG00000063769	U1	0	0.400661	0.653256	0.441147	0
ENSMMUG00000056619	-	0.08803	0.063859	0.179697	0.091103	0.030979
ENSMMUG00000062807	-	0	0	0	0	0
ENSMMUG00000013561	ACP6	11.1093	12.394	8.83685	12.244	12.9017
ENSMMUG00000016786	BCL9	11.1714	7.72028	11.1713	8.87786	8.28435
ENSMMUG00000055285	Metazoa_SRP	0	0	0	0	0.153961
ENSMMUG00000000476	FMO5	0.503897	0.166509	0.298592	0	0.095607
ENSMMUG00000009024	CHD1L	6.36812	6.17448	4.02751	4.70315	4.97387
ENSMMUG00000062716	-	0.015924	0.068593	0.196562	0.048168	0
ENSMMUG00000064377	U1	0	0	0	0	0
ENSMMUG00000012221	PRKAB2	4.6486	3.31884	4.31584	3.9632	3.20184
ENSMMUG00000056473	-	0	0	0	0	0.093101
ENSMMUG00000050315	-	0	0	0	0	0
ENSMMUG00000028051	U1	0	0	0	0	0
ENSMMUG00000054758	-	0	0	0.109577	0	0
ENSMMUG00000049415	-	0.064556	0.048167	0	0.060376	0.139879
ENSMMUG00000057342	U1	9.33647	8.01463	11.1077	15.6518	3.82186
ENSMMUG00000049315	U1	6.93432	10.9013	8.63382	6.02106	5.03809
ENSMMUG00000065207	-	0	0	0.166833	0	0
ENSMMUG00000064868	U1	0.598143	0.607274	0.975368	0.304034	0.24969
ENSMMUG00000055302	-	0.063743	0.107019	0.926175	0.671767	0.822053
ENSMMUG00000016733	PIAS3	10.6089	8.17527	8.50939	8.00627	6.10801
ENSMMUG00000016734	NUDT17	4.19452	3.31577	2.55059	2.68879	2.90304
ENSMMUG00000007338	TXNIP	58.3261	33.1111	18.9293	12.8334	15.006
ENSMMUG00000016054	HJV	0.030651	0	0	0	0
ENSMMUG00000016738	POLR3GL	4.43114	4.21759	3.19658	2.42232	2.94553
ENSMMUG00000040654	ANKRD34A	0.486556	0.337473	0.813331	0.053258	0.418388
ENSMMUG00000016053	LIX1L	26.8669	17.6415	12.4366	15.53	14.3818
ENSMMUG00000016051	RBM8A	8.79621	11.8495	10.1702	11.0947	12.191
ENSMMUG00000016049	GNRHR2	1.23436	1.68925	1.45977	1.33291	1.65439
ENSMMUG00000016048	PEX11B	7.8391	7.43792	6.05986	5.75416	5.27978
ENSMMUG00000016043	ITGA10	0.298855	0.327459	0.845868	0.659934	0.889046
ENSMMUG00000053312	-	0.467695	0.464041	0.753306	0.532116	0.539538
ENSMMUG00000056076	U1	3.44696	7.19655	1.2734	1.26681	2.63181
ENSMMUG00000055754	U1	0.107409	0.308523	0.331144	0	0
ENSMMUG00000063674	U1	2.2014	0.892065	0	0	1.02292
ENSMMUG00000056325	-	0.00979	0	0	0	0
ENSMMUG00000055722	-	0.078681	0	0	0	0
ENSMMUG00000016735	POLR3C	8.46911	12.5609	14.0825	12.5437	10.5046
ENSMMUG00000016736	RNF115	9.6739	10.6885	11.4808	11.5033	12.2944
ENSMMUG00000046023	-	19.1597	16.9597	23.0971	19.9408	20.014
ENSMMUG00000007969	CD160	1.29343	1.78953	2.07678	1.29728	2.21567
ENSMMUG00000019642	PDZK1	3.28392	1.80214	3.12832	2.49204	5.90657
ENSMMUG00000019640	GPR89A	7.31569	8.00049	12.3934	8.21009	13.5893
ENSMMUG00000044046	-	6.71325	5.35879	5.40782	4.81282	4.75232
ENSMMUG00000054069	-	8.1084	9.5508	7.16306	5.81588	6.22678
ENSMMUG00000062859	SEC22B	26.5323	20.7596	16.8733	16.1029	17.2182
ENSMMUG00000056609	-	0	0	0	0.784234	0
ENSMMUG00000057535	-	0.069168	0	0.057593	0.038101	0.076789
ENSMMUG00000062170	-	0.041319	0	0	0	0
ENSMMUG00000023097	HMGCS2	0	0	0.155638	0	0
ENSMMUG00000016567	HAO2	0	0	0	0	0
ENSMMUG00000036119	U1	0	0	0	0	0
ENSMMUG00000023089	PHGDH	14.4376	32.6397	22.1651	32.5376	29.2798
ENSMMUG00000029348	-	6.75252	10.3499	10.9775	7.57652	9.05827
ENSMMUG00000060016	ZNF697	3.25172	1.43225	1.68926	1.13855	2.31692
ENSMMUG00000025367	U6	0	0	0.359058	0.153071	0
ENSMMUG00000018375	NOTCH2	24.8105	26.5139	32.6026	25.0653	25.942
ENSMMUG00000049347	-	0.003586	0.049346	0.258197	0.011621	0.277932
ENSMMUG00000057902	-	0	0	0.391053	0	0
ENSMMUG00000041046	WARS2	7.67514	6.28781	4.90516	3.51226	5.35991
ENSMMUG00000059598	-	0.070851	0.065126	0.0333	0.035839	0.209988
ENSMMUG00000008519	SPAG17	0.00728	0.015387	0.307314	0	0.028747
ENSMMUG00000004907	TENT5C	0.091685	0.778238	1.69452	1.53383	1.10014
ENSMMUG00000008513	WDR3	5.04237	10.2362	14.3433	14.9071	14.4095
ENSMMUG00000008509	GDAP2	7.8842	8.5697	7.37294	7.48907	6.97451
ENSMMUG00000016964	VTCN1	0.014032	0.023564	0	0.05048	0.049138
ENSMMUG00000015976	TRIM45	3.00941	2.30894	2.14622	1.59214	1.74466
ENSMMUG00000047035	MAN1A2	18.2876	16.3935	17.639	17.8657	15.1628
ENSMMUG00000016905	TTF2	5.61056	8.78301	6.66404	8.30866	8.92856
ENSMMUG00000033417	mml-mir-942	0	0.378033	2.03223	0.630943	0.111358
ENSMMUG00000062342	Metazoa_SRP	0.040402	0.156242	0	0.241116	0.171811
ENSMMUG00000016904	CD101	0.481807	0.769923	0.610582	0.589739	0.483058
ENSMMUG00000055902	-	17.5553	21.3405	14.4013	10.2944	13.1776
ENSMMUG00000016900	PTGFRN	31.1872	40.9187	29.6861	23.1407	29.5481
ENSMMUG00000008157	IGSF3	40.3119	24.6067	20.5225	17.5124	18.4448
ENSMMUG00000053582	U6	0.223763	0	0	0	0
ENSMMUG00000055977	-	0.212382	0.305137	0.286605	0.84579	0.372362
ENSMMUG00000025287	Y_RNA	0	0.228949	0	1.33978	0
ENSMMUG00000008156	CD58	8.75225	8.38904	4.3157	6.67931	12.2847
ENSMMUG00000041725	-	16.3115	13.2637	12.0194	14.8444	18.015
ENSMMUG00000000431	MAB21L3	0.455722	0.901645	1.37976	1.09305	1.76538
ENSMMUG00000063202	-	0.028944	0	0	0.084239	0
ENSMMUG00000011860	SLC22A15	4.13887	5.83777	7.05782	4.78945	7.46701
ENSMMUG00000008970	CASQ2	1.49612	1.42662	1.46875	0.896833	1.84623
ENSMMUG00000008151	ATP1A1	80.1446	72.8414	59.0115	66.2013	67.1602
ENSMMUG00000008967	VANGL1	10.9183	14.9748	11.7814	14.9313	14.6511
ENSMMUG00000062180	NGF	10.3969	66.2536	50.3529	78.6069	76.6932
ENSMMUG00000063853	-	0.164316	0.406769	0.637908	0.328055	0.236628
ENSMMUG00000058261	TSHB	0.1108	0.10607	0	0	0.141732
ENSMMUG00000017421	TSPAN2	12.8899	13.8322	11.315	11.9095	12.3331
ENSMMUG00000001973	SIKE1	10.9665	11.8877	8.26871	10.9904	10.791
ENSMMUG00000001978	AMPD1	0	0.013287	0.160512	0.070024	0.124441
ENSMMUG00000014497	DENND2C	4.71931	4.02648	4.46989	5.18245	4.03896
ENSMMUG00000043063	BCAS2	16.0696	21.6344	20.1587	21.1925	22.3878
ENSMMUG00000001974	CSDE1	94.2473	70.5931	77.3476	70.4974	67.0329
ENSMMUG00000026815	Y_RNA	3.18425	2.43365	2.45938	2.5664	0.91426
ENSMMUG00000049105	NRAS	26.9264	18.9055	18.1056	20.052	18.765
ENSMMUG00000014620	TRIM33	13.253	9.93606	12.0242	10.3357	11.0267
ENSMMUG00000021535	HIPK1	20.5722	17.057	18.4068	17.951	16.497
ENSMMUG00000006787	BCL2L15	3.18812	4.80235	0.766208	0.549447	1.96597
ENSMMUG00000019528	AP4B1	3.59703	4.35412	5.69716	4.09353	3.90251
ENSMMUG00000019527	DCLRE1B	3.3952	5.52646	3.27157	4.13712	4.85963
ENSMMUG00000006786	PTPN22	1.51051	0.536706	0.229846	0.395924	0.183977
ENSMMUG00000017823	RSBN1	13.7609	10.2245	14.8937	15.8052	13.1859
ENSMMUG00000063323	Metazoa_SRP	0	0.187856	0.240523	0.183837	0
ENSMMUG00000017819	PHTF1	12.9024	14.8538	11.5426	10.3839	11.506
ENSMMUG00000017817	MAGI3	13.5861	9.36138	13.8669	9.80166	9.70739
ENSMMUG00000019098	LRIG2	9.49406	6.16008	7.86756	4.23124	7.29189
ENSMMUG00000058665	-	0.080573	0.090628	0.13525	0.07493	0.130317
ENSMMUG00000064630	-	0.602455	1.01885	0.893875	0.557523	0.612446
ENSMMUG00000006171	SLC16A1	23.6091	42.8503	32.0656	42.604	39.3671
ENSMMUG00000058127	Metazoa_SRP	0.172657	0.107626	0.405447	0	0.626599
ENSMMUG00000037458	-	4.09589	2.981	2.58784	2.32745	2.7133
ENSMMUG00000007767	PPM1J	27.8664	29.5252	18.2715	22.7029	21.1029
ENSMMUG00000059489	MOV10	9.99639	25.1711	18.2321	13.6552	20.1799
ENSMMUG00000015668	CAPZA1	50.6018	62.9271	51.8783	54.8559	54.4845
ENSMMUG00000054134	-	3.25989	2.31493	3.57562	3.21942	1.32094
ENSMMUG00000060740	Metazoa_SRP	0.509935	0.963753	0.59378	0.485536	0.336928
ENSMMUG00000037429	U7	0.439783	0.623043	0.493705	1.17001	0.546782
ENSMMUG00000007766	ST7L	8.37594	8.29007	10.3747	7.78472	8.88061
ENSMMUG00000007765	WNT2B	1.19765	0.894941	1.37263	1.48222	1.34256
ENSMMUG00000050825	KCND3	0.079019	0.061757	0.158717	0	0.161192
ENSMMUG00000018455	CTTNBP2NL	19.649	12.2962	12.4414	11.363	11.5481
ENSMMUG00000064988	Metazoa_SRP	0.064033	0.035998	0.176989	0	0
ENSMMUG00000051866	Metazoa_SRP	0.95425	0	0	0.804755	0.941281
ENSMMUG00000003581	TMIGD3	0.125508	0.168629	0.18047	0.120401	0.040329
ENSMMUG00000052516	U6	0	0	0	0	0
ENSMMUG00000014489	DDX20	7.21103	10.1931	18.3657	14.9009	14.8949
ENSMMUG00000052184	INKA2	0.586886	0.375797	0.275548	0.429597	0.786761
ENSMMUG00000014486	RAP1A	22.3368	21.2683	18.138	20.9972	17.8548
ENSMMUG00000026576	U6	0.20949	0	1.01484	0.941468	1.19251
ENSMMUG00000065322	ATP5PB	6.09584	8.18907	5.72373	6.53986	7.53659
ENSMMUG00000053581	PIFO	0.258846	0.202959	0.157515	0.29202	0.110844
ENSMMUG00000003309	OVGP1	8.21298	11.7038	9.27988	13.2871	11.2847
ENSMMUG00000025420	Y_RNA	0.101914	0.307328	0.831737	1.29476	0.999629
ENSMMUG00000051071	Metazoa_SRP	0.128849	0.145414	1.80469	0	0.651544
ENSMMUG00000054017	KCNA2	0.027375	0.073262	0.396571	0	0
ENSMMUG00000049470	DENND2D	0.218085	0.316961	0.41048	0.241561	0.294444
ENSMMUG00000002461	CEPT1	12.3706	13.2357	9.41375	11.2888	12.5445
ENSMMUG00000000812	LRIF1	21.3086	20.2645	15.3038	15.6205	19.9965
ENSMMUG00000000811	CD53	0.128255	0	0.119341	0.207829	0.663796
ENSMMUG00000004614	KCNC4	1.69952	1.52778	0.939442	1.50867	1.20185
ENSMMUG00000060619	ALX3	0	0.344627	0.627006	2.43461	0.71551
ENSMMUG00000021544	SLC6A17	3.20212	6.3627	4.71023	6.55428	6.13471
ENSMMUG00000064173	PROK1	0	0	0.545916	0	0.054285
ENSMMUG00000058542	Metazoa_SRP	0	0	0	0	0
ENSMMUG00000049848	LAMTOR5	28.4105	36.6822	20.9747	21.7073	27.5286
ENSMMUG00000015022	SLC16A4	14.7763	10.6628	8.47327	7.42577	8.42583
ENSMMUG00000015020	RBM15	11.8127	12.4209	15.6224	16.985	15.0236
ENSMMUG00000005426	STRIP1	10.6666	11.6963	16.6298	15.4051	13.5568
ENSMMUG00000053573	-	0.02023	0.053967	0.070729	0.130031	0
ENSMMUG00000050592	-	0.024778	0	0	0	0
ENSMMUG00000008030	EPS8L3	0.078157	0	0	0	0.085825
ENSMMUG00000008029	GSTM3	0.182771	2.31366	6.60422	0.546715	0
ENSMMUG00000002680	CSF1	6.69738	20.7136	13.5456	16.4861	19.8914
ENSMMUG00000022715	AHCYL1	38.1519	34.5475	31.6536	33.8829	34.4163
ENSMMUG00000020851	GSTM4	8.55269	4.58342	4.32148	2.17324	2.72986
ENSMMUG00000026944	MIR197	2.85146	1.07352	3.46691	3.9433	2.55381
ENSMMUG00000005820	AMPD2	17.218	17.6843	14.0677	18.6973	14.955
ENSMMUG00000005819	GNAT2	2.7771	1.93931	2.63482	1.81304	1.89787
ENSMMUG00000058297	GPR61	0.078699	0.139806	0.093923	0.052078	0.070362
ENSMMUG00000062157	AMIGO1	2.02676	2.17749	1.58217	1.36085	1.57391
ENSMMUG00000056472	-	1.26079	1.16871	0.943357	1.13163	0.941654
ENSMMUG00000005816	CYB561D1	3.42541	3.57005	2.09654	1.22058	1.54632
ENSMMUG00000005815	ATXN7L2	3.88881	4.06041	4.65306	4.97217	5.92634
ENSMMUG00000038708	SYPL2	0.036582	0.028797	0.08207	0.058887	0.097222
ENSMMUG00000005818	GNAI3	22.047	21.245	21.055	21.8215	19.4895
ENSMMUG00000026505	U6	0	0.108231	0.139135	0	0
ENSMMUG00000051186	PSMA5	11.004	18.6553	12.1049	12.354	12.9094
ENSMMUG00000008713	MYBPHL	0.535154	0.563014	0.675807	0.924816	0.532459
ENSMMUG00000005812	SORT1	38.1908	19.2098	16.3899	16.5314	19.5117
ENSMMUG00000030300	C1orf194	0.235463	0.323335	0.160384	0.345923	0.055264
ENSMMUG00000015380	PSRC1	1.20848	1.91264	2.7324	1.47595	1.5639
ENSMMUG00000015375	CELSR2	22.6041	14.9416	12.4989	14.1011	12.7249
ENSMMUG00000021837	SARS1	14.0607	28.6689	23.0982	21.8463	35.0053
ENSMMUG00000017266	-	1.11654	1.18286	1.88866	0.907357	0.98744
ENSMMUG00000035645	-	552.015	571.052	563.731	554.7	447.9
ENSMMUG00000050624	TMEM167B	10.6748	8.55234	4.93139	5.34639	5.88949
ENSMMUG00000065038	TAF13	9.38166	7.46048	15.1778	16.7957	13.3541
ENSMMUG00000049510	-	0.135569	0.249548	0.375865	0.29601	0.266054
ENSMMUG00000051387	Metazoa_SRP	0	0	0	0	0
ENSMMUG00000036858	-	295.888	375.248	357.089	331.164	263.366
ENSMMUG00000009265	WDR47	4.80205	3.87231	4.37245	5.64895	3.78941
ENSMMUG00000000390	CLCC1	13.8419	8.86605	6.55412	5.61463	6.24441
ENSMMUG00000010159	AKNAD1	0.02108	0.012922	0.069337	0	0.134112
ENSMMUG00000010161	GPSM2	11.8303	7.19843	7.76879	6.65164	7.1014
ENSMMUG00000010156	FNDC7	0.02475	0.598116	1.14309	2.32176	1.03819
ENSMMUG00000010158	STXBP3	18.7395	17.434	14.7981	13.5143	13.2847
ENSMMUG00000009431	HENMT1	0.027037	0.522142	1.34046	0.696629	0.593204
ENSMMUG00000010155	PRPF38B	22.9078	25.7401	36.5939	39.3972	32.0354
ENSMMUG00000050878	-	2.19157	1.92126	1.80347	2.97745	2.06765
ENSMMUG00000009429	FAM102B	2.20933	2.26777	2.15018	2.69347	3.12549
ENSMMUG00000051043	Metazoa_SRP	0	0.201104	0	0	0.589067
ENSMMUG00000031785	-	0	0.029011	0	0.050815	0
ENSMMUG00000042232	-	0.017341	0.025307	0	0.004685	0.015705
ENSMMUG00000064245	-	0.001534	0	0	0.028863	0
ENSMMUG00000002789	SLC25A24	28.4264	30.8864	32.3531	29.499	29.5991
ENSMMUG00000019714	VAV3	11.676	3.37713	4.04218	3.89951	4.1458
ENSMMUG00000008197	NTNG1	0.537596	0.169348	0.629438	0.073962	0.159721
ENSMMUG00000053667	-	0.081162	0.020804	0.129554	0.064788	0.109346
ENSMMUG00000056038	PRMT6	5.93161	4.77893	2.88433	4.0124	4.49548
ENSMMUG00000028695	-	0.728323	1.17878	2.69647	0.428284	0.998513
ENSMMUG00000050373	-	1.43835	0.997162	0.92259	1.53697	0.95843
ENSMMUG00000031908	-	0.031459	0.023918	0	0	0
ENSMMUG00000045118	AMY2B	2.37098	1.59378	0.236177	0.934121	1.67418
ENSMMUG00000018039	RNPC3	5.20376	4.31353	4.99558	3.43936	4.24803
ENSMMUG00000061766	-	0.512646	0.304543	0.112307	0.106442	0.187004
ENSMMUG00000051127	-	0.010598	0	0	0	0
ENSMMUG00000006780	OLFM3	0.031681	0.022331	0.150316	0	0
ENSMMUG00000035798	U6	0	0.256766	0	0	0
ENSMMUG00000042059	S1PR1	0.333036	1.05005	1.59027	0.259515	1.27049
ENSMMUG00000003728	SLC30A7	10.0346	11.2313	13.7492	15.2564	14.1969
ENSMMUG00000056702	DPH5	3.33988	4.4843	4.14317	5.50416	4.55331
ENSMMUG00000061839	Metazoa_SRP	0.130131	0.04361	0	0.150631	0
ENSMMUG00000022906	VCAM1	0.015872	0.017747	0.084627	0.137109	0.036939
ENSMMUG00000003727	EXTL2	9.87002	5.82395	5.60838	5.45344	5.80423
ENSMMUG00000055960	-	0.048202	0	0	0	0
ENSMMUG00000019106	CDC14A	4.00545	6.48643	20.941	6.67085	12.7122
ENSMMUG00000019105	RTCA	12.6459	21.7035	13.88	15.4889	17.1682
ENSMMUG00000055959	mml-mir-553	4.36814	0.491568	0.834942	0	0.233107
ENSMMUG00000007706	DBT	5.97263	4.69126	5.3011	3.11749	3.24037
ENSMMUG00000054630	-	0.067942	0.204406	1.00855	0.629394	0.791773
ENSMMUG00000004103	COL11A1	289.519	90.4114	77.8522	75.4437	61.4707
ENSMMUG00000016335	PALMD	0.063756	0	0.131513	0	0
ENSMMUG00000058070	U6	0.869959	0.75104	0	0	0
ENSMMUG00000021030	PLPPR4	0.019547	0	0.052398	0	0.025191
ENSMMUG00000016388	FRRS1	9.1335	9.03038	4.30658	4.70385	4.48544
ENSMMUG00000004241	LRRC39	1.05391	0.764085	2.32424	2.03159	2.2905
ENSMMUG00000004243	TRMT13	3.47111	4.63288	5.33676	4.40058	5.53841
ENSMMUG00000004240	SASS6	6.82107	6.75031	8.71155	10.3718	11.0244
ENSMMUG00000000931	SLC35A3	30.5358	31.4531	56.343	35.3322	46.3395
ENSMMUG00000052441	U6	0.334197	0.228949	0.493705	0	1.86278
ENSMMUG00000021441	AGL	10.367	7.54516	10.9407	6.98677	10.2038
ENSMMUG00000050215	Y_RNA	0.437393	0	0	0	0
ENSMMUG00000026787	U4	0.389628	0.103498	0	0	0
ENSMMUG00000008518	PLPPR5	13.219	5.27026	6.04904	4.53948	5.81596
ENSMMUG00000056439	-	7.36222	1.43116	0.936774	2.39154	4.17693
ENSMMUG00000044166	-	0.047064	0.029316	0	0	0
ENSMMUG00000008515	SNX7	13.0032	10.3773	6.27994	8.8367	8.10233
ENSMMUG00000049494	-	0	0.0507	0.14994	0	0.071987
ENSMMUG00000026871	mml-mir-137	0.104209	0	0	0.518852	0
ENSMMUG00000063419	-	0.078869	0.0976	0	0	0
ENSMMUG00000020726	DPYD	20.581	7.88051	8.07409	9.92202	11.2898
ENSMMUG00000054681	-	0.045947	0.050597	0.120805	0.008786	0.115474
ENSMMUG00000058823	Metazoa_SRP	0.125573	0.12685	2.76208	0.14533	0.330235
ENSMMUG00000052630	Metazoa_SRP	0	0	0.886137	0	0.203221
ENSMMUG00000044424	Metazoa_SRP	0.208638	0	0	0.10594	0.194256
ENSMMUG00000062278	-	0.343631	0.065377	0.867548	0.619811	0.287373
ENSMMUG00000016130	PTBP2	12.334	8.30629	30.7252	23.7431	17.56
ENSMMUG00000056548	F3	9.88745	38.6298	22.9211	40.4967	39.3986
ENSMMUG00000057102	-	0.292539	0.127974	0.122687	0	0
ENSMMUG00000054016	-	2.39731	5.98948	5.14481	6.46676	4.58025
ENSMMUG00000004758	TLCD4	8.62263	6.67084	4.67784	6.16183	4.94863
ENSMMUG00000001690	CNN3	130.89	140.905	98.3803	92.6498	108.166
ENSMMUG00000001686	SLC44A3	13.428	5.6157	4.47454	5.55892	3.54095
ENSMMUG00000053221	-	0.265755	0.32333	0.334619	0.036462	0.204939
ENSMMUG00000014013	ABCD3	13.0312	12.686	22.0345	17.3948	15.3057
ENSMMUG00000053915	-	0.156839	0.215037	0.282836	0.051168	0.195914
ENSMMUG00000006369	ARHGAP29	91.9811	108.419	163.668	154.572	141.941
ENSMMUG00000013857	GCLM	11.9639	16.0377	9.82638	12.1679	16.7765
ENSMMUG00000013858	ABCA4	20.4078	10.6832	9.43665	7.68523	8.91811
ENSMMUG00000064992	Metazoa_SRP	0.02839	0.140773	0	0	0
ENSMMUG00000062580	-	0.013957	0.020516	0.061874	0.045709	0.041815
ENSMMUG00000058244	-	0.065852	0	0	0	0
ENSMMUG00000032677	MIR760	0.762724	0.040655	0.98741	1.20154	0.771576
ENSMMUG00000008435	DNTTIP2	10.4208	18.155	21.7836	25.7395	21.3246
ENSMMUG00000045959	-	3.8278	5.7756	4.5844	3.12658	2.50148
ENSMMUG00000057430	-	0.074624	0.265298	0.21507	0.283461	0.107734
ENSMMUG00000015924	BCAR3	10.6785	26.0217	38.5932	32.9638	34.37
ENSMMUG00000015922	FNBP1L	47.9412	44.6324	44.2715	41.0192	39.778
ENSMMUG00000027973	Y_RNA	0.420477	0	2.46853	0.923362	0.379158
ENSMMUG00000054650	-	0.647943	0.516314	1.09942	1.18931	1.02418
ENSMMUG00000016812	CCDC18	3.7975	5.57567	8.51274	8.43629	7.94165
ENSMMUG00000061598	-	0.021682	0.050104	0.020313	0.043724	0.084774
ENSMMUG00000045421	TMED5	13.4183	18.7223	16.5507	20.6466	18.9715
ENSMMUG00000016808	MTF2	23.4428	26.4546	50.0556	31.8339	33.2954
ENSMMUG00000051332	-	0.037915	0	0	0	0
ENSMMUG00000036946	U6	0	1.13191	0	0	0.608002
ENSMMUG00000040115	-	2.90573	4.30049	1.74949	3.19066	4.80412
ENSMMUG00000045495	Metazoa_SRP	0.135836	0	0	0	0
ENSMMUG00000037178	U6	0.386648	0.079169	0	0.164469	0.487636
ENSMMUG00000005073	DIPK1A	18.9678	23.9199	17.167	11.5232	17.6013
ENSMMUG00000051009	-	0.494272	0.370136	0.803562	0.228568	0.309672
ENSMMUG00000025705	-	0.42701	0.193583	0.517788	0.214612	0.563815
ENSMMUG00000005072	RPL5	397.862	370.419	435.462	441.391	418.336
ENSMMUG00000026648	SNORA66	3.6343	3.47444	4.61294	1.95909	1.31338
ENSMMUG00000028449	SNORD21	4.95027	5.21041	9.22968	8.99978	7.34859
ENSMMUG00000005068	GFI1	0.683334	0.770402	0.965814	0.933756	0.819322
ENSMMUG00000005070	EVI5	15.8578	9.61633	17.1443	15.3365	11.3
ENSMMUG00000024249	U4	1.1501	0.662045	0.353822	0.745479	1.10353
ENSMMUG00000058838	Metazoa_SRP	0.435684	0.215027	0.246852	0.620957	0.522128
ENSMMUG00000055525	-	0.057401	0.154301	0.06205	0	0.066769
ENSMMUG00000024513	Y_RNA	0.560467	0.414058	1.0872	0.483639	0.435629
ENSMMUG00000029649	-	1.80044	1.73952	1.43281	1.24365	1.9214
ENSMMUG00000039930	-	0.050738	0	0.230923	0.073224	0.070952
ENSMMUG00000058078	Metazoa_SRP	0	0	0	0	0
ENSMMUG00000042929	Metazoa_SRP	0	0	0.076209	0.456031	0.114142
ENSMMUG00000054856	-	2.26788	2.38279	3.09586	2.18596	2.59276
ENSMMUG00000010096	RPAP2	10.9957	8.91027	10.8717	9.85847	9.87797
ENSMMUG00000062154	-	0.790248	0.647574	0.843967	0.789967	0.626031
ENSMMUG00000010095	GLMN	7.55971	7.47998	6.29435	5.73377	7.1789
ENSMMUG00000007180	BTBD8	2.10439	1.78034	1.16501	0.790251	1.26428
ENSMMUG00000059072	Metazoa_SRP	0	0	0	0	0
ENSMMUG00000019986	SETSIP	1.51188	1.2791	1.25026	1.17627	1.17837
ENSMMUG00000059673	Metazoa_SRP	0	0	0	0	0
ENSMMUG00000063311	Metazoa_SRP	0	0	0	0	0
ENSMMUG00000001742	TGFBR3	2.03165	2.30574	2.66519	3.33422	3.59313
ENSMMUG00000042612	Metazoa_SRP	0.082173	0.859919	0.59914	0	0.305607
ENSMMUG00000051155	U2	0.269345	0.355165	0	0	0
ENSMMUG00000056970	CDC7	8.22703	7.70963	4.42391	6.42737	5.83198
ENSMMUG00000056753	-	0.011256	0	0.004631	0	0
ENSMMUG00000061264	-	0.07312	0.057955	0.058037	0	0.013113
ENSMMUG00000006819	HFM1	6.82746	2.55723	1.96755	1.29189	1.75003
ENSMMUG00000024875	Y_RNA	0	0	0	0	0
ENSMMUG00000036474	U1	0	0	0	0	0
ENSMMUG00000055740	-	0	0	0	0	0
ENSMMUG00000052491	U2	0	0	0	0	0
ENSMMUG00000060924	Y_RNA	0	0	0	0	0
ENSMMUG00000049678	-	1.50679	0.798052	0.985529	1.29007	0.872448
ENSMMUG00000053628	-	0.461515	0.110718	0.22383	0.48124	0.085268
ENSMMUG00000060600	-	0.156387	0.040165	0.233997	0	0.064654
ENSMMUG00000053737	BARHL2	0.131394	0.120902	0.222608	0.38483	0.210261
ENSMMUG00000051646	-	0.24392	0.132822	0.223308	0.265329	0.143524
ENSMMUG00000057315	-	0.016479	0.022879	0.050344	0.049847	0
ENSMMUG00000051954	-	0	0	0	0	0
ENSMMUG00000052772	-	0	0	0	0	0
ENSMMUG00000007635	ZNF644	22.2247	19.6262	22.1489	23.3449	17.5313
ENSMMUG00000003442	ZNF326	14.8955	13.637	10.1666	8.9769	9.76276
ENSMMUG00000012828	LRRC8D	12.0708	10.786	9.2266	10.3952	9.33347
ENSMMUG00000062816	Metazoa_SRP	1.14981	0.420772	1.31432	0.419477	0.058014
ENSMMUG00000008003	LRRC8C	3.79116	5.18053	5.09526	5.62812	5.27778
ENSMMUG00000056783	-	0.122094	0.240486	0.415217	0.348849	0.297188
ENSMMUG00000000663	GBP7	0.144818	1.48892	0.391543	0.348829	0.917021
ENSMMUG00000064668	-	0	0	0	0	0
ENSMMUG00000017707	LRRC8B	4.52736	4.19483	3.79145	3.89585	3.95647
ENSMMUG00000000662	GBP3	8.59515	25.3621	17.0185	15.0338	20.3415
ENSMMUG00000049877	-	0.155494	0.064982	0.098009	0.087105	0.119848
ENSMMUG00000024142	Y_RNA	0.412845	0	0.132761	0.143776	0
ENSMMUG00000055166	-	0	0.472513	0.769153	0.178823	0.528165
ENSMMUG00000064346	-	0	0.037921	0.799876	0.189987	0.345867
ENSMMUG00000060792	Metazoa_SRP	0	0.112928	0	0.435992	0
ENSMMUG00000046414	-	0	0.094292	0	0.101855	0.133935
ENSMMUG00000050170	-	1.12664	0.321351	0.721847	0.137727	0.624423
ENSMMUG00000018795	KYAT3	19.1246	16.8891	15.6405	13.5759	15.8568
ENSMMUG00000037887	RBMXL1	11.7772	11.6283	8.30654	8.4679	9.79653
ENSMMUG00000002794	GTF2B	11.3307	9.19881	6.66948	7.91487	8.84847
ENSMMUG00000020588	PKN2	24.4349	22.2308	25.0631	25.6192	23.2985
ENSMMUG00000061697	U6	1.12974	1.23462	1.71182	1.5122	1.25613
ENSMMUG00000053179	-	0	0	0.043091	0	0
ENSMMUG00000017383	LMO4	23.0974	18.6705	18.33	18.8315	17.8658
ENSMMUG00000014056	HS2ST1	23.5579	12.5396	12.0217	12.864	13.6569
ENSMMUG00000016554	SELENOF	95.104	96.3918	71.7835	96.5211	84.2788
ENSMMUG00000031997	-	0.566454	1.07782	1.64637	1.26494	0.570284
ENSMMUG00000000813	-	0.008356	0.157803	0.520202	0.119251	0.110911
ENSMMUG00000010306	CLCA4	0	0.153456	0.094713	0.287226	0.455357
ENSMMUG00000006836	CLCA1	0.044924	0.024172	0.169579	0.921221	0.575497
ENSMMUG00000013487	SH3GLB1	19.0313	20.5718	19.0301	18.0371	17.6318
ENSMMUG00000001380	ODF2L	8.8835	5.52808	5.97003	4.09278	3.9715
ENSMMUG00000056386	COL24A1	0.201714	0.019046	0.236825	0.132853	0.093418
ENSMMUG00000063360	-	0.227785	0.423068	1.05955	0.839815	0.401722
ENSMMUG00000005720	BCL10	16.3837	23.6315	29.6428	26.4855	31.2431
ENSMMUG00000010020	C1H1orf52	14.5981	19.0707	24.389	24.7306	25.2281
ENSMMUG00000008932	WDR63	0.126515	0.104176	0.527754	0.141907	0.185718
ENSMMUG00000062232	SYDE2	8.05299	5.98201	8.44508	7.8205	6.19305
ENSMMUG00000005361	MCOLN3	0	0	0	0	0.064686
ENSMMUG00000015403	MCOLN2	0.061087	0.26943	0.279101	0.036497	0.135148
ENSMMUG00000015402	LPAR3	0	0	0	0	0
ENSMMUG00000010127	CTBS	0.024437	0	0.049768	0.04805	0
ENSMMUG00000022183	SPATA1	0.044796	0.024463	0.029144	0.009523	0.008904
ENSMMUG00000006203	SSX2IP	18.1129	13.785	11.4439	12.1461	13.4536
ENSMMUG00000013203	ZNHIT6	14.7053	9.6635	22.6966	21.8159	11.0836
ENSMMUG00000013197	CCN1	470.186	606.203	806.518	984.169	835.782
ENSMMUG00000014573	DDAH1	11.7338	15.9342	14.6996	14.65	19.3313
ENSMMUG00000025971	Y_RNA	5.06564	3.78807	5.98281	4.56398	6.98296
ENSMMUG00000000404	-	0.02325	0.072526	0.102262	0	0.08206
ENSMMUG00000024022	-	0.306699	0	0	0	0
ENSMMUG00000000402	SAMD13	0.974358	0.5189	0.801528	0.362125	0
ENSMMUG00000022182	GNG5	98.9631	121.482	74.4651	95.8651	104.77
ENSMMUG00000003457	PRKACB	13.9475	11.7722	13.7183	13.3963	12.4649
ENSMMUG00000057416	-	2.11323	0.899194	2.14441	1.82195	1.21884
ENSMMUG00000057772	-	0.092548	0.099611	0.143519	0	0.281275
ENSMMUG00000016591	TTLL7	3.67736	3.21898	5.07435	3.79693	3.24345
ENSMMUG00000057763	-	0.051731	0.019247	0	0	0.029024
ENSMMUG00000060674	-	0.058851	0.175383	0.078547	0.11814	0.054266
ENSMMUG00000023345	ADGRL4	0	0.013836	0	0	0
ENSMMUG00000053047	mml-mir-7179	0	0	0	0	0
ENSMMUG00000002350	IFI44	0.334859	38.4552	25.3732	23.5169	31.0026
ENSMMUG00000001569	IFI44L	0.527916	17.0013	13.3341	11.1723	19.8963
ENSMMUG00000010594	PTGFR	0.756474	0.871198	0.423953	0.194836	0.516542
ENSMMUG00000002516	ADGRL2	39.3539	24.8434	29.0428	30.1226	30.7961
ENSMMUG00000005994	ST6GALNAC5	0.042707	0.199311	0.127972	0.025359	0.119348
ENSMMUG00000047939	-	0.509508	0.665327	0	0	0
ENSMMUG00000020217	PIGK	17.1781	14.3795	10.0164	11.0452	10.7588
ENSMMUG00000005990	ST6GALNAC3	1.66043	1.82386	0.787644	0.58265	1.20439
ENSMMUG00000049326	GIPC2	0.029886	0	0	0	0.055997
ENSMMUG00000050425	DNAJB4	13.2649	13.7195	17.8804	19.2861	21.3955
ENSMMUG00000002899	FUBP1	38.9002	43.5981	48.8566	50.2043	46.5751
ENSMMUG00000010352	NEXN	6.7626	8.96004	12.2204	7.80456	9.31463
ENSMMUG00000062662	-	5.8083	2.54599	3.58221	3.89944	2.60405
ENSMMUG00000011987	MIGA1	10.2554	8.2157	11.7767	10.8622	10.9912
ENSMMUG00000018326	USP33	19.7321	17.7794	20.0778	17.6896	16.7737
ENSMMUG00000063855	-	13.382	9.57888	12.2708	10.3163	10.0493
ENSMMUG00000044790	Metazoa_SRP	0.855534	0.580108	0.033359	0	0.334697
ENSMMUG00000050502	Metazoa_SRP	0	0	0	0	0
ENSMMUG00000020218	AK5	1.98389	1.17559	1.47437	1.53799	1.10293
ENSMMUG00000053069	-	0.084535	0.047928	0.033459	0.07362	0.17092
ENSMMUG00000020200	-	52.7843	55.2549	54.1598	57.402	49.7523
ENSMMUG00000043676	U7	0	0.214179	0	0	0
ENSMMUG00000000875	MSH4	0.013191	0.020379	0.171503	0	0.005604
ENSMMUG00000000873	RABGGTB	11.1903	15.7499	17.342	17.5058	17.0998
ENSMMUG00000026673	SNORD45B	2.94877	8.7189	8.59588	6.45535	5.56423
ENSMMUG00000025228	SNORD45A	11.1855	19.4144	17.2914	20.9037	11.0825
ENSMMUG00000025802	SNORD45C	6.77317	12.7226	10.5428	12.5242	9.53082
ENSMMUG00000007220	ACADM	17.852	17.7135	17.932	18.3296	18.402
ENSMMUG00000054727	-	0.715066	0.661581	0.723056	0.583555	0.523251
ENSMMUG00000017907	SLC44A5	1.63658	0.381758	0.358019	0.318799	0.112953
ENSMMUG00000014595	TYW3	19.6832	14.3606	11.5286	13.8744	12.7738
ENSMMUG00000019493	CRYZ	24.1735	17.5997	12.1861	10.027	15.166
ENSMMUG00000019488	TNNI3K	6.19202	2.48794	1.35094	1.69811	1.63007
ENSMMUG00000042455	LRRC53	0	0	0.156499	0.038739	0.131289
ENSMMUG00000012465	LRRIQ3	1.58576	0.513179	0.145211	0.265667	0.432815
ENSMMUG00000061900	-	0.210709	0.196757	0.133985	0.358578	0.230223
ENSMMUG00000059469	-	0.047354	0	0	0	0
ENSMMUG00000052364	-	0.014277	0	0.348006	0	0
ENSMMUG00000065181	-	0.053062	0.057104	0.047019	0.072439	0.082146
ENSMMUG00000017314	NEGR1	0.092278	0.128367	0.518144	0.079941	0.439098
ENSMMUG00000059833	-	0	0	0	0	0
ENSMMUG00000017309	PTGER3	0.024523	0.055343	0.355575	0.371685	0.230305
ENSMMUG00000058693	Metazoa_SRP	0.135363	0	0.603417	0	0
ENSMMUG00000017312	ZRANB2	32.2149	32.4725	28.5908	35.5855	35.4888
ENSMMUG00000027014	mml-mir-186	3.81467	1.29649	1.81408	1.01178	1.75869
ENSMMUG00000063512	-	0.220549	0	0	0	0
ENSMMUG00000061254	Metazoa_SRP	0.109194	0	0	0	0
ENSMMUG00000019326	CTH	1.16914	1.01961	3.04242	2.18167	1.95775
ENSMMUG00000013853	ANKRD13C	26.2375	20.8779	45.2429	27.9112	26.3092
ENSMMUG00000013852	SRSF11	55.5619	43.2537	49.3891	52.4717	45.2417
ENSMMUG00000007527	-	3.78044	4.8853	4.49457	4.53549	4.25936
ENSMMUG00000017766	DEPDC1	13.456	10.3382	13.2804	14.8718	12.4903
ENSMMUG00000002752	RPE65	0.406734	0.069206	1.0252	0.697655	0.715057
ENSMMUG00000021921	LRRC40	13.4398	12.466	10.6769	15.2168	13.6692
ENSMMUG00000038079	Metazoa_SRP	1.03805	0.162554	0.548012	1.77449	1.64457
ENSMMUG00000063902	-	2.63834	0.237855	0.657384	0.675268	0.51028
ENSMMUG00000021917	LRRC7	13.0352	2.06393	1.24048	0.871668	1.55174
ENSMMUG00000041837	Metazoa_SRP	1.74891	0.083726	0.070301	0.359115	0.160308
ENSMMUG00000013333	DIRAS3	0.381445	0.099374	0.139049	0	0.575577
ENSMMUG00000056413	-	0	0	0	0	0
ENSMMUG00000022908	WLS	43.8159	20.2601	26.1565	14.0534	14.6336
ENSMMUG00000033718	mml-mir-1262	0.874409	0.38022	0	0	1.56272
ENSMMUG00000014807	GNG12	21.8168	24.0934	19.6066	21.3609	18.6913
ENSMMUG00000036335	U7	1.27166	1.21606	0.979317	0	0.221961
ENSMMUG00000056103	GADD45A	24.0775	61.1782	63.3297	65.9994	65.4822
ENSMMUG00000000651	IL12RB2	0.261506	0.843447	2.90878	2.92834	2.16667
ENSMMUG00000060609	-	0.098985	0.526008	1.75293	1.88993	1.06308
ENSMMUG00000000645	SLC35D1	6.23312	4.33307	3.61017	3.71299	3.5877
ENSMMUG00000061849	-	0	0.051176	0.176662	0.068867	0.069784
ENSMMUG00000000652	SERBP1	58.2039	77.8251	89.9823	97.2055	91.3087
ENSMMUG00000034895	U6	3.27216	2.55769	5.21917	2.8632	5.57939
ENSMMUG00000054458	-	2.64785	4.44216	10.6561	10.2293	7.11594
ENSMMUG00000000637	SGIP1	0.022059	0.027221	0.091639	0	0.024768
ENSMMUG00000000643	MIER1	26.841	22.9994	25.6628	27.6557	25.6558
ENSMMUG00000000641	WDR78	0.376482	0.550165	1.31461	1.0453	0.694938
ENSMMUG00000007490	PDE4B	0.290011	0.4195	0.793376	1.0663	0.894494
ENSMMUG00000048575	U4	0	0	0	0	0
ENSMMUG00000003265	LEPR	1.20861	0.689835	1.21231	1.57705	1.42926
ENSMMUG00000054553	-	0	0	0	0	0
ENSMMUG00000049908	Metazoa_SRP	0.153963	0	0	0.386447	0
ENSMMUG00000003264	LEPROT	65.3867	38.857	26.6556	44.7293	48.2418
ENSMMUG00000053072	-	0	0.103433	0	0	0
ENSMMUG00000034409	U2	2.03828	2.52923	0.511799	4.48913	2.05748
ENSMMUG00000017259	DNAJC6	29.4379	24.1619	27.3701	35.6003	34.0533
ENSMMUG00000053254	AK4	46.8874	30.8708	23.1745	34.4146	28.7681
ENSMMUG00000065270	Metazoa_SRP	0	0	0.076941	0	0.051465
ENSMMUG00000046173	-	0.054503	0.126851	0	0	0
ENSMMUG00000027055	mml-mir-101-1	0.120718	0	0	0	0.051724
ENSMMUG00000035355	U6	0	0.404028	0	0	0
ENSMMUG00000018566	JAK1	31.1663	33.8044	39.5719	32.5914	36.7663
ENSMMUG00000018565	RAVER2	18.6139	7.29329	7.71988	8.97646	8.28027
ENSMMUG00000064480	-	3.22533	1.47443	2.10911	1.70413	2.19754
ENSMMUG00000012538	UBE2U	0	0.036234	0.092675	0	0
ENSMMUG00000007577	CACHD1	11.6829	6.06051	8.26229	6.28983	6.55019
ENSMMUG00000065196	Metazoa_SRP	0.575984	0.32092	0	0	0
ENSMMUG00000050619	-	0.192231	0.077362	0.112342	0	0.202564
ENSMMUG00000000386	ATG4C	14.5384	17.5793	15.9597	23.5714	22.2753
ENSMMUG00000004668	ROR1	4.67077	3.48131	2.07684	3.69774	3.91791
ENSMMUG00000059902	Metazoa_SRP	0.198901	0.798388	0	0	0
ENSMMUG00000061816	-	0.281293	0.2886	0.083761	0.239475	0.407901
ENSMMUG00000056623	Y_RNA	0.765256	1.18515	0	0.460084	0
ENSMMUG00000020049	PGM1	40.0272	30.3698	22.4564	20.2255	23.6286
ENSMMUG00000041335	Metazoa_SRP	0.101422	0.120566	0.357353	0.238474	0.333024
ENSMMUG00000037003	U7	0.495418	0.341547	0	0	0.416853
ENSMMUG00000059691	Metazoa_SRP	0.063538	0	0	0	0
ENSMMUG00000020047	ITGB3BP	16.4285	21.8473	19.1051	20.2556	21.2069
ENSMMUG00000020046	ALG6	5.29901	4.37531	3.76801	2.3811	4.74778
ENSMMUG00000038713	U7	0	0	0	0	0
ENSMMUG00000022350	FOXD3	0	0	0	0	0
ENSMMUG00000058152	-	0	0	0	0	0
ENSMMUG00000062705	U7	0	0	0	0	0
ENSMMUG00000010351	KANK4	0.015774	0.101239	0.175295	0.191501	0.175664
ENSMMUG00000054861	Metazoa_SRP	0.015194	0	0	0	0
ENSMMUG00000002340	DOCK7	14.8839	13.8676	14.5124	11.6081	11.0138
ENSMMUG00000053416	Metazoa_SRP	0.491372	0	0	0	0
ENSMMUG00000046449	ANGPTL3	0.574666	0.376534	0.706023	0.529416	0.485367
ENSMMUG00000002339	USP1	25.1872	40.188	33.3184	37.3691	38.8594
ENSMMUG00000010931	TM2D1	9.40797	10.0083	6.47899	7.80345	7.19408
ENSMMUG00000033271	Y_RNA	0	0	0	0	0
ENSMMUG00000006485	L1TD1	0.045708	0.103541	0	0.392459	0.076003
ENSMMUG00000064743	-	0	0	0	0	0.030596
ENSMMUG00000064155	Metazoa_SRP	0	0	0	0	0
ENSMMUG00000052437	-	6.19675	3.60828	3.56363	2.71826	2.90417
ENSMMUG00000003113	PATJ	23.1435	15.6293	14.2066	12.5813	16.4447
ENSMMUG00000060411	Metazoa_SRP	0.048761	0	0	0	0
ENSMMUG00000047338	Metazoa_SRP	0.26834	0.085429	0.097636	0	0.872411
ENSMMUG00000052838	U6	0	0	0	0	0
ENSMMUG00000024138	U6	0.116297	0	0.530617	0	0.388874
ENSMMUG00000058724	-	0	0	0.203007	0.071197	0
ENSMMUG00000052202	-	4.48006	6.65041	5.16646	6.03989	2.82729
ENSMMUG00000006756	C1H1orf87	0.061712	0.156968	0.057032	0.08414	0.112271
ENSMMUG00000013840	NFIA	4.66786	3.7628	4.64354	3.68923	5.43703
ENSMMUG00000015972	CYP2J2	1.83882	5.87236	5.27524	3.93118	5.23188
ENSMMUG00000012850	HOOK1	13.7465	10.6337	10.324	12.0905	11.2983
ENSMMUG00000059898	-	0	0.066916	0.102039	0	0
ENSMMUG00000055834	-	0.047151	0.065921	0.074207	0	0.094371
ENSMMUG00000002387	FGGY	6.60345	1.60173	2.22197	1.34434	1.86958
ENSMMUG00000059326	JUN	86.6566	222.427	616.383	677.129	445.414
ENSMMUG00000049840	-	0.130092	0.072057	0.193377	0	0.007609
ENSMMUG00000022762	OMA1	3.93564	2.09259	2.08714	1.55	1.38973
ENSMMUG00000049099	Metazoa_SRP	0	0	0	0	0
ENSMMUG00000011800	MYSM1	18.4351	19.1486	33.0759	32.3479	29.3949
ENSMMUG00000060500	-	0.007047	0.023521	0	0	0
ENSMMUG00000010408	FYB2	0.191125	0.220898	0.320624	0.249594	0.268388
ENSMMUG00000022995	DAB1	2.48523	2.62272	3.47952	1.76911	2.81841
ENSMMUG00000052340	Metazoa_SRP	0	0.305266	0.188078	0	0.148269
ENSMMUG00000050121	-	0	0	0	0	0
ENSMMUG00000059749	-	0	0	0	0	0
ENSMMUG00000022993	C8B	0.095712	0.481088	0.398746	0.317543	0.266655
ENSMMUG00000010406	PRKAA2	13.7619	16.6149	16.6769	18.6479	16.2983
ENSMMUG00000054444	Metazoa_SRP	0.299191	0	0	0	0.211975
ENSMMUG00000051680	-	0.247986	0.705057	0.971819	1.02513	0.555026
ENSMMUG00000002200	-	5.84614	4.87238	4.3517	4.31437	4.98252
ENSMMUG00000005735	BSND	0	0	0	0	0
ENSMMUG00000005736	PCSK9	0.08395	0	0	0.040441	0.038113
ENSMMUG00000008552	TMEM61	0.147269	0.365181	0.083659	0.382851	0.350188
ENSMMUG00000005740	USP24	11.9394	11.3523	22.6571	16.5702	16.0102
ENSMMUG00000021574	TTC22	0	0	0.342593	0.123446	0.183482
ENSMMUG00000049853	Metazoa_SRP	0	0	0.326913	0	0
ENSMMUG00000021575	LEXM	0	0.126502	0.602098	0.656617	0.118623
ENSMMUG00000032084	PARS2	3.13961	2.57914	3.19147	2.66544	3.07212
ENSMMUG00000021577	DHCR24	35.208	48.6845	37.4629	54.6056	65.3073
ENSMMUG00000006754	TTC4	5.47438	9.33307	10.8396	9.88397	9.41777
ENSMMUG00000009114	-	0.742912	0.285042	0.845047	0.546003	0.329981
ENSMMUG00000013679	ACOT11	9.20675	6.64892	4.29989	3.19757	5.07625
ENSMMUG00000013680	FAM151A	0.778284	0.235143	0.288183	0.081642	0.191369
ENSMMUG00000058879	Metazoa_SRP	0	0.136132	0	0	0
ENSMMUG00000015947	CDCP2	0.165882	0.138451	0.297281	0.07534	0.151383
ENSMMUG00000015949	-	3.42014	2.17069	2.05083	1.5398	1.53668
ENSMMUG00000014218	TCEANC2	6.41627	7.01461	4.75546	7.12617	6.31581
ENSMMUG00000020976	SSBP3	29.2453	20.7188	14.6102	17.6682	15.9026
ENSMMUG00000020972	MRPL37	27.2513	30.5673	31.2131	32.1757	35.6816
ENSMMUG00000031232	-	0.452027	0.334954	0.506378	0.681637	1.46877
ENSMMUG00000007183	TMEM59	90.8135	78.2475	47.8999	70.3994	87.4054
ENSMMUG00000060400	Metazoa_SRP	0.907819	0.921944	0	0	0
ENSMMUG00000032096	LDLRAD1	0.041539	0	0	0	0
ENSMMUG00000007182	LRRC42	25.2614	34.677	43.0752	37.4204	38.5903
ENSMMUG00000061193	HSPB11	8.17107	7.01767	3.91596	6.15494	5.48205
ENSMMUG00000053923	Metazoa_SRP	0	0.012376	0	0	0
ENSMMUG00000001415	DIO1	2.39103	1.1906	0.840693	0.954132	1.9874
ENSMMUG00000003546	NDC1	22.2293	22.0812	16.7078	21.2605	23.0399
ENSMMUG00000042432	U6	0.523669	0.255367	0.431992	0	0.133364
ENSMMUG00000047794	-	0.087933	0.210432	0	0.470867	0.556057
ENSMMUG00000050791	-	0.052121	0.362828	0	0	0
ENSMMUG00000037336	U7	1.27265	0	0	0	0.330235
ENSMMUG00000011608	GLIS1	2.11147	0.761183	0.652178	0.62106	0.528703
ENSMMUG00000007612	LRP8	11.8022	16.4972	12.7919	13.1706	19.5288
ENSMMUG00000007605	SLC1A7	0.034881	0	0.125358	0.029478	0.044027
ENSMMUG00000007604	PODN	0.169517	0.109907	0.337111	0.283965	0.07407
ENSMMUG00000007611	CZIB	44.7765	61.3985	44.0825	56.9958	56.5234
ENSMMUG00000007606	CPT2	7.30527	8.85647	5.66566	7.48726	8.94223
ENSMMUG00000004951	ECHDC2	0.023841	0	0	0	0
ENSMMUG00000004952	SCP2	28.9137	22.1802	13.8602	14.8799	16.8951
ENSMMUG00000058849	-	0.249756	0	0.064117	0.185801	0.13095
ENSMMUG00000056000	-	0.406206	0.084996	0.106804	0	0.390152
ENSMMUG00000061924	-	0.158942	0	0	0	0
ENSMMUG00000014035	RAB3B	2.31053	2.21707	1.59272	1.48249	1.24318
ENSMMUG00000063540	-	1.87126	1.5452	2.64814	2.75026	2.38825
ENSMMUG00000003636	BTF3L4	16.1589	18.7433	17.1403	20.6274	20.5917
ENSMMUG00000053044	TXNDC12	15.0227	15.9215	13.4271	15.0834	12.51
ENSMMUG00000032121	ZYG11A	0.08421	0.133755	0	0.096481	0.041424
ENSMMUG00000056592	Metazoa_SRP	0.184845	0	0	0	0
ENSMMUG00000053796	Metazoa_SRP	0	0	0	0	0
ENSMMUG00000001434	ZYG11B	14.1563	12.0818	10.7582	10.106	10.5666
ENSMMUG00000025663	U6	0.998885	0.156994	0.747611	0	0.286203
ENSMMUG00000034993	U4	0.416666	0.360924	0.385924	0	0.229517
ENSMMUG00000055830	-	0.216748	0.175438	0	0.21049	0
ENSMMUG00000063838	U2	0	0	0	0.355519	0
ENSMMUG00000045444	Metazoa_SRP	0	0	0.249346	0	0
ENSMMUG00000039959	COA7	9.56479	10.0363	7.02248	9.63496	9.54634
ENSMMUG00000061310	Metazoa_SRP	0	0	0	0	0
ENSMMUG00000056975	SHISAL2A	0	0	0	0.147984	0
ENSMMUG00000061256	GPX7	0	0	0.361158	0.120002	0
ENSMMUG00000017023	TUT4	20.609	18.0357	18.7619	18.0608	18.9632
ENSMMUG00000014333	PRPF38A	12.4374	15.702	17.1688	20.5444	18.2827
ENSMMUG00000057667	-	1.79563	1.06278	1.21293	3.32531	0.677245
ENSMMUG00000052294	ORC1	5.77318	10.1472	10.588	11.0354	11.3099
ENSMMUG00000014329	CC2D1B	14.5605	13.9528	11.994	11.7404	12.9807
ENSMMUG00000014327	ZFYVE9	14.2106	10.0293	11.998	9.20834	8.0381
ENSMMUG00000047744	Metazoa_SRP	0.077614	0.110709	0	0.041808	0.144478
ENSMMUG00000047290	-	18.2403	42.7568	34.659	37.6092	40.637
ENSMMUG00000004738	NRDC	28.8028	27.9109	27.3948	25.236	25.3034
ENSMMUG00000033013	mml-mir-761	0.002404	0.072773	0.155165	0.114062	0.110078
ENSMMUG00000004735	OSBPL9	36.6551	41.9137	42.4341	41.6724	43.166
ENSMMUG00000033160	-	1.72204	2.01363	2.6304	1.35032	0.286925
ENSMMUG00000035887	U6	0	0	0	0	0.085011
ENSMMUG00000012055	EPS15	18.7871	18.4454	26.7415	19.7234	21.8702
ENSMMUG00000043311	-	1.12755	1.39016	1.65052	0.167739	0.53852
ENSMMUG00000050034	U6	0.093641	0.616238	0.461406	1.60814	0.2253
ENSMMUG00000058438	-	0.020227	0	0	0	0.015183
ENSMMUG00000004564	TTC39A	6.07981	9.37655	6.34691	5.3824	7.29405
ENSMMUG00000012112	RNF11	32.2928	30.8003	31.0498	26.1877	27.9709
ENSMMUG00000052908	DMRTA2	0.029	0.037549	0.099828	0.05364	0.036116
ENSMMUG00000006651	C1H1orf185	4.3e-05	0.0709	0.096679	0.049566	0.025098
ENSMMUG00000019057	CDKN2C	25.3234	17.9485	14.0281	19.3004	16.7239
ENSMMUG00000058785	Metazoa_SRP	0	0.113696	0	0	0
ENSMMUG00000019056	FAF1	24.5689	23.1232	32.97	27.8131	26.08
ENSMMUG00000052595	U6	0.095152	0.284582	0	1.95079	0.456773
ENSMMUG00000024094	Y_RNA	0.408865	0	0	0.391071	0.538282
ENSMMUG00000008828	BEND5	8.98886	2.35209	2.44334	2.42909	1.41738
ENSMMUG00000056990	-	0	0	0.055032	0	0
ENSMMUG00000054837	-	0	0	0	0	0
ENSMMUG00000054700	-	0	0	0	0.030177	0
ENSMMUG00000007558	SLC5A9	0.205212	0.085917	0	0	0.055009
ENSMMUG00000009282	SPATA6	10.3994	4.70526	3.779	3.50282	3.26402
ENSMMUG00000059646	Metazoa_SRP	0.968549	0	0.170128	0	0
ENSMMUG00000051344	U6	0	0	0	0	0
ENSMMUG00000049296	-	0.877376	0.657008	0.319599	0.078895	0.510229
ENSMMUG00000055767	-	0.052332	0.063558	0	0.034763	0
ENSMMUG00000032139	TRABD2B	4.07614	2.20098	1.32835	0.738386	1.65958
ENSMMUG00000061850	PDZK1IP1	5.02051	3.15898	1.61094	2.56786	4.47812
ENSMMUG00000019871	-	0.011667	0	0	0	0
ENSMMUG00000019873	CYP4B1	0.060023	0	0.71107	0.178574	0.198726
ENSMMUG00000032143	-	0	0.027428	0	0	0
ENSMMUG00000018867	CYP4X1	0.116371	0.043515	0.078179	0.030695	0.04182
ENSMMUG00000018556	FOXD2	3.50615	3.88645	2.04118	1.98591	3.53671
ENSMMUG00000059053	-	1.74858	1.99583	1.76351	1.67495	2.02247
ENSMMUG00000060641	-	0.014586	0	0.019084	0	0
ENSMMUG00000064635	FOXE3	0.747073	0.735892	0	0.525106	0.641835
ENSMMUG00000017375	CMPK1	28.8113	29.563	23.0822	26.6608	25.2138
ENSMMUG00000020389	STIL	7.52817	8.39493	7.08448	9.74356	8.70891
ENSMMUG00000053808	Metazoa_SRP	0.323214	0.117569	0.510384	0	0.200818
ENSMMUG00000056043	-	27.4515	17.8542	20.1167	14.7712	22.2613
ENSMMUG00000004864	TEX38	1.0028	1.7584	1.99629	0.862749	0.822606
ENSMMUG00000004863	ATPAF1	11.2495	11.5305	9.70505	14.067	14.5862
ENSMMUG00000056620	-	9.84653	11.8526	10.5702	11.3352	12.8602
ENSMMUG00000063131	MOB3C	1.69123	4.03694	6.27102	6.66283	5.14207
ENSMMUG00000020162	MKNK1	3.17705	4.37778	3.57052	3.88939	2.42916
ENSMMUG00000044038	KNCN	0	0.136644	0.523118	0.661849	0.843933
ENSMMUG00000054075	TMEM275	0	0.025924	0.251869	0.398178	0.177489
ENSMMUG00000058611	-	0.124967	0.16874	0.379394	0.484663	0.459191
ENSMMUG00000014634	DMBX1	1.7744	2.72357	1.76232	2.6662	2.66284
ENSMMUG00000061065	-	0.984036	0.551422	1.11248	1.37196	0.782103
ENSMMUG00000063599	LURAP1	2.27024	1.7086	1.48713	2.58151	2.05119
ENSMMUG00000002714	UQCRH	52.52	55.2176	20.2979	32.1306	29.6227
ENSMMUG00000032149	LRRC41	27.1618	25.4346	21.165	22.7545	26.1188
ENSMMUG00000011568	RAD54L	11.2841	16.2182	12.4175	14.7995	17.6531
ENSMMUG00000015078	POMGNT1	17.0165	17.8968	12.7985	12.1874	13.115
ENSMMUG00000016452	TSPAN1	0.784857	0.678297	0.761147	3.1409	0.717642
ENSMMUG00000015080	PIK3R3	17.416	9.21816	10.9579	8.42979	7.44872
ENSMMUG00000015371	MAST2	21.8199	21.4481	21.7339	17.9036	21.4902
ENSMMUG00000001831	IPP	10.5453	6.97423	7.88546	7.01981	6.03496
ENSMMUG00000040638	-	6.77203	5.79576	3.66432	4.74695	4.61104
ENSMMUG00000001960	GPBP1L1	27.198	23.3963	28.5043	26.4809	25.7846
ENSMMUG00000059762	-	0.940554	0.590868	1.89812	0.978292	0.572528
ENSMMUG00000065303	-	0.030681	0.104604	0.161707	0.471502	0.334827
ENSMMUG00000060520	-	0	0.357803	0.399496	0	0.372511
ENSMMUG00000060852	Metazoa_SRP	0	0.009784	0	0	0
ENSMMUG00000013001	ZSWIM5	2.12688	1.10589	1.48129	0.941409	1.26284
ENSMMUG00000016623	UROD	5.98245	4.02054	3.15145	3.14246	3.4356
ENSMMUG00000012993	HECTD3	9.09453	8.61974	7.12854	6.23901	6.77979
ENSMMUG00000005342	EIF2B3	7.22829	13.5594	11.8908	10.1756	11.7012
ENSMMUG00000023431	NASP	73.0404	90.6895	73.0438	81.9039	80.9721
ENSMMUG00000049745	AKR1A1	61.4928	43.2989	24.773	33.6045	32.1284
ENSMMUG00000010773	-	250.701	253.61	165.905	190.577	188.461
ENSMMUG00000006221	PRDX1	77.8811	163.578	102.278	120.495	139.147
ENSMMUG00000015950	MMACHC	6.26364	9.67859	6.05328	9.4036	9.42364
ENSMMUG00000061520	-	0.54465	0.720796	1.05115	0.629098	1.59243
ENSMMUG00000020083	TESK2	2.33414	2.9086	4.97307	4.39526	2.16384
ENSMMUG00000050521	-	0	0	0	0	0
ENSMMUG00000020081	TOE1	3.17339	2.69104	2.83191	4.91294	4.4031
ENSMMUG00000020079	MUTYH	3.09957	3.29764	2.70024	2.92654	2.61898
ENSMMUG00000020078	HPDL	0	0	0	0	1.94815
ENSMMUG00000045937	U5	81.3496	74.6908	81.3592	82.9341	37.3336
ENSMMUG00000021929	KIF2C	14.5068	21.6664	17.6157	20.5809	22.7829
ENSMMUG00000028099	U5	0	0	0	0	0
ENSMMUG00000040001	BTBD19	3.79157	2.99533	4.15121	3.66032	4.54028
ENSMMUG00000006582	PLK3	1.2241	2.14554	4.44879	6.51272	5.8693
ENSMMUG00000006580	TCTEX1D4	0	0	0	0	0
ENSMMUG00000050106	BEST4	0.072017	0.139022	0.234918	0.507723	0.216455
ENSMMUG00000015270	RPS8	174.978	161.32	121.429	69.4006	117.15
ENSMMUG00000049141	SNORD38B	5.02855	8.57067	3.06956	8.18982	6.20267
ENSMMUG00000026127	SNORD38A	8.62606	12.0281	7.48428	6.68788	7.71504
ENSMMUG00000026062	SNORD46	8.73143	15.6588	7.81858	10.2421	10.9739
ENSMMUG00000044625	SNORD39	14.8214	18.7853	17.508	32.2634	24.1938
ENSMMUG00000054669	-	0.01917	0	0.058565	0.076351	0.097934
ENSMMUG00000013341	ARMH1	0.340253	0.039939	0.822836	0.162574	0.043334
ENSMMUG00000027468	U5	5.08302	6.33035	6.33799	10.0108	5.916
ENSMMUG00000064464	TMEM53	3.02833	2.5024	2.77393	2.40458	2.20585
ENSMMUG00000023784	RNF220	25.3715	20.359	17.6917	14.9806	18.8175
ENSMMUG00000056209	Metazoa_SRP	0	0	0	0	0
ENSMMUG00000011651	ERI3	24.1183	15.9693	13.8222	12.6282	16.9016
ENSMMUG00000011645	DMAP1	12.605	12.555	12.0378	8.06051	12.3369
ENSMMUG00000015158	SLC6A9	2.28461	3.05397	5.02051	7.70979	5.04008
ENSMMUG00000015156	CCDC24	4.71802	1.65922	1.35317	1.70384	1.73386
ENSMMUG00000015155	B4GALT2	15.099	14.2318	11.469	13.0467	12.2546
ENSMMUG00000061167	ARTN	0.410902	0.301778	0	0.300634	0.122738
ENSMMUG00000015150	DPH2	34.5739	35.3216	27.996	34.5464	34.6979
ENSMMUG00000015142	IPO13	9.74901	4.57982	6.63124	5.4073	6.23797
ENSMMUG00000053498	-	0.186601	0.120619	0.459885	0.204028	0.207096
ENSMMUG00000015555	ST3GAL3	12.6174	8.32728	8.36313	8.07904	8.15262
ENSMMUG00000037367	U6	0.842419	0.645443	0.992662	0.780062	0.923954
ENSMMUG00000012479	-	15.028	11.2422	17.1618	8.07844	8.87665
ENSMMUG00000012477	PTPRF	38.7672	24.5615	23.2339	20.4232	20.324
ENSMMUG00000049986	FAM183A	0	0	0	0	0.125018
ENSMMUG00000036088	U6	0.161607	0	0	0	0
ENSMMUG00000056635	U6	0.095152	0.209692	0.701338	0	0
ENSMMUG00000002642	CFAP57	0.152615	0.260252	0.823687	0.561197	0.803673
ENSMMUG00000051576	EBNA1BP2	5.02007	9.49119	8.50754	10.6928	11.2134
ENSMMUG00000023675	HYI	15.6885	10.4809	11.6848	10.6718	11.3092
ENSMMUG00000023674	SZT2	8.79703	7.52935	8.54117	6.17459	7.94224
ENSMMUG00000054847	Metazoa_SRP	0.072207	0	0	0.049032	0
ENSMMUG00000023671	MED8	24.0907	28.1842	23.9188	25.7973	25.9728
ENSMMUG00000003149	CDC20	37.179	41.2621	36.3046	46.8974	53.9003
ENSMMUG00000003148	MPL	0.124212	0.081545	0.410129	0.090991	0.307036
ENSMMUG00000051782	Metazoa_SRP	0	0	0	0	0
ENSMMUG00000010660	TIE1	1.18709	0.63101	1.18796	0.487807	0.666035
ENSMMUG00000061990	C1orf210	0.181081	0.144944	0.580425	0.117793	0.644454
ENSMMUG00000062446	-	0	0	0.092519	0	0
ENSMMUG00000012766	TMEM125	0	0	0	0.029446	0
ENSMMUG00000063485	-	0.033275	0	0.863052	0.533797	0
ENSMMUG00000055744	ZNF691	5.34501	3.65385	3.5402	4.3382	4.12689
ENSMMUG00000047471	ERMAP	0.867149	0.583171	1.39135	2.80652	1.29412
ENSMMUG00000059313	SVBP	6.06832	3.04878	2.60176	4.21446	2.18998
ENSMMUG00000056187	TMEM269	1.34141	1.4369	3.41733	4.30078	2.53877
ENSMMUG00000000373	SLC2A1	104.676	67.7876	47.1945	48.2593	59.8414
ENSMMUG00000013128	CCDC30	7.63794	4.12881	2.82741	2.83741	3.66185
ENSMMUG00000051091	U6	0.070605	0.19783	0	0.67868	0
ENSMMUG00000013126	PPCS	13.3292	12.669	9.48882	11.0118	12.2195
ENSMMUG00000001034	ZMYND12	4.18166	1.77089	1.16273	1.2878	1.14285
ENSMMUG00000016111	C1H1orf50	4.37258	3.81095	4.60918	6.362	3.77104
ENSMMUG00000022381	P3H1	24.9579	21.1462	17.0064	18.2937	19.1121
ENSMMUG00000057076	CLDN19	0.556352	0.273156	2.7442	4.18253	1.75974
ENSMMUG00000013136	YBX1	254.959	211.558	160.952	241.059	264.302
ENSMMUG00000013129	PPIH	8.00875	14.8788	9.45952	13.4169	16.8383
ENSMMUG00000018965	GUCA2B	0.112286	0	0	0	0
ENSMMUG00000055703	GUCA2A	0	0	0.047511	0.040569	0.031673
ENSMMUG00000055029	-	0.472946	0.119091	0.851953	0.443503	0.540404
ENSMMUG00000051992	RIMKLA	1.64932	1.06868	0.856832	0.865243	0.760223
ENSMMUG00000054247	-	2.40935	1.99058	2.2635	1.82462	1.84238
ENSMMUG00000014138	FOXJ3	16.6005	17.2429	26.3351	25.3767	22.5149
ENSMMUG00000060953	Metazoa_SRP	0.072068	0.720881	0	0.435992	0.127185
ENSMMUG00000052046	-	0.555203	0.289605	0.433917	0.461242	0.389913
ENSMMUG00000062220	-	0.561766	1.323	1.34283	1.47121	1.22479
ENSMMUG00000052537	-	1.06303	0.987745	1.41243	0.933253	1.18104
ENSMMUG00000049561	-	0.046718	0.033768	0.562639	0	0.135731
ENSMMUG00000052393	-	0	0	0	0	0
ENSMMUG00000016215	HIVEP3	5.13884	9.92999	12.5875	10.8131	12.7009
ENSMMUG00000016214	EDN2	25.6349	27.0578	25.2853	23.084	21.4903
ENSMMUG00000044175	FOXO6	25.4518	16.3509	8.41997	14.5896	17.0737
ENSMMUG00000055760	-	0.027475	0.087041	0.248091	0.092002	0.12389
ENSMMUG00000043675	CITED4	3.89262	2.492	1.40379	2.72521	2.58409
ENSMMUG00000017104	SCMH1	14.7328	11.1213	13.7628	10.415	14.7002
ENSMMUG00000017103	SLFNL1	1.99154	2.56907	2.78066	2.88509	3.31981
ENSMMUG00000017101	CTPS1	10.3271	27.944	26.3995	36.1347	33.912
ENSMMUG00000019536	KCNQ4	0.182505	0.11837	0.582634	0.549842	0.53168
ENSMMUG00000039340	Metazoa_SRP	0.190793	0.111795	0	0.428347	0
ENSMMUG00000014970	NFYC	21.9632	19.0193	22.1815	22.0509	22.7982
ENSMMUG00000026870	mml-mir-30c-1	0.027237	0.123478	0	0	0
ENSMMUG00000032681	mml-mir-30e	1.18395	0.938195	1.93725	0.488839	0.649701
ENSMMUG00000020398	EXO5	0.019981	0.083814	0.228016	0.194951	0.122014
ENSMMUG00000009234	ZNF684	2.60787	2.00117	1.1811	2.05798	1.93773
ENSMMUG00000039139	RIMS3	8.85051	3.01689	3.26494	3.09084	3.0692
ENSMMUG00000059358	-	0.085603	0.098656	0.491611	0.088287	0.415095
ENSMMUG00000005836	ZFP69B	3.54991	1.9247	2.63657	2.0997	2.20488
ENSMMUG00000013839	SMAP2	7.50719	9.67245	11.8135	10.4089	11.2235
ENSMMUG00000018664	COL9A2	2.74784	1.35852	0.873119	1.11391	0.870721
ENSMMUG00000005992	ZMPSTE24	25.1674	27.2104	25.3309	30.668	27.0159
ENSMMUG00000052547	Metazoa_SRP	0.103734	0.068066	0	0.138725	0
ENSMMUG00000052510	TMCO2	0.151605	0.379791	0.558752	0.787792	0.47169
ENSMMUG00000032180	RLF	22.5965	23.6775	56.0435	52.7029	36.2582
ENSMMUG00000024679	Y_RNA	1.65791	2.33447	1.97482	3.74049	1.02609
ENSMMUG00000027950	U6	2.19151	0.678289	2.73614	1.9782	0.382702
ENSMMUG00000011264	MFSD2A	3.07349	12.6963	20.7555	18.0643	22.7106
ENSMMUG00000060377	-	11.9926	13.3647	8.19201	10.721	14.4614
ENSMMUG00000063318	-	0.151691	0	0.310637	0	0
ENSMMUG00000009189	PPT1	35.406	23.4199	18.332	22.6551	22.297
ENSMMUG00000009188	CAP1	72.841	122.902	94.3291	95.6282	101.118
ENSMMUG00000016223	MYCL	3.1309	2.28015	2.25681	2.52542	2.46446
ENSMMUG00000054563	-	0.126109	0	0.188953	0.446616	0.072784
ENSMMUG00000051893	-	12.9321	24.9756	18.6366	21.2092	22.9326
ENSMMUG00000016220	TRIT1	4.47375	4.99516	5.41434	5.55172	6.71815
ENSMMUG00000025964	Y_RNA	0.903855	0.743579	1.25829	0.069216	0.794901
ENSMMUG00000056128	NT5C1A	0.482767	0.464683	0.570037	0.207926	0.235004
ENSMMUG00000044273	HPCAL4	1.73083	1.67691	1.41066	0.78844	1.68599
ENSMMUG00000058881	-	0.726319	0.765695	0.8676	0.39208	0.60576
ENSMMUG00000018869	PPIE	7.71765	10.1908	7.32531	7.01652	10.0361
ENSMMUG00000036124	U7	0	0	0	0	0
ENSMMUG00000050019	HEYL	4.97556	4.78472	4.06978	4.50578	5.06313
ENSMMUG00000058837	-	0.185143	0.403594	0	0.410886	0.550391
ENSMMUG00000044406	POU3F1	0.426185	0.404545	0.538488	0.10815	0.220887
ENSMMUG00000032188	RHBDL2	0.580436	0.213948	0.476602	0.599553	0.242796
ENSMMUG00000035697	U6	0	0	0	0	0
ENSMMUG00000039765	-	17.0418	19.283	15.837	15.9231	15.4562
ENSMMUG00000062810	Metazoa_SRP	0	0.297015	0	0.455809	0
ENSMMUG00000023634	RRAGC	19.205	19.2674	15.4313	14.5556	15.0715
ENSMMUG00000055817	Metazoa_SRP	0.303559	0	0	0	0.328003
ENSMMUG00000020834	UTP11	12.6857	17.8297	14.5466	19.0914	19.9355
ENSMMUG00000055798	-	0	0	0	0	0
ENSMMUG00000023200	FHL3	6.33734	5.67715	5.61855	5.33093	6.27006
ENSMMUG00000061825	U6	0.336681	1.90791	3.9805	3.89034	0.908145
ENSMMUG00000023199	SF3A3	33.4128	43.2481	42.9548	37.5846	41.8432
ENSMMUG00000054776	-	0.510794	0.415549	0.474638	0.291923	0.618597
ENSMMUG00000022040	MANEAL	0.432239	0.482884	1.21236	1.06668	0.624964
ENSMMUG00000023277	INPP5B	6.20729	7.98439	7.53403	7.00136	7.15803
ENSMMUG00000035358	U6	0	0	0	0	0
ENSMMUG00000023275	MTF1	5.32794	7.24017	8.68149	7.67865	7.66645
ENSMMUG00000043951	Metazoa_SRP	0.238302	1.56966	0	0.642119	0
ENSMMUG00000005371	C1orf122	41.5534	42.8754	22.9565	30.8159	34.2333
ENSMMUG00000005372	YRDC	23.3701	12.469	15.7045	19.805	17.6907
ENSMMUG00000007497	PABPC4	40.6491	40.0476	40.401	40.4303	39.2358
ENSMMUG00000025148	SNORA55	2.64197	2.21318	2.78669	2.49127	3.84295
ENSMMUG00000064543	-	2.68615	2.382	1.82897	1.49539	1.79848
ENSMMUG00000009562	MACF1	59.348	64.6638	73.8019	68.886	66.9562
ENSMMUG00000063634	U6	0.646428	0	0.772414	0	0.368454
ENSMMUG00000007291	-	0.339211	0	0.651623	0.653164	0.596089
ENSMMUG00000057080	-	0.890847	1.00349	1.70316	2.31518	0.686476
ENSMMUG00000009373	AKIRIN1	33.2073	39.3753	38.9577	43.3311	37.3435
ENSMMUG00000051390	-	0.03294	0	0	0	0
ENSMMUG00000022038	EPHA10	5.72731	5.48796	2.58318	3.76727	4.82001
ENSMMUG00000055847	-	0.186093	0.228949	0.463783	0.261702	0.430306
ENSMMUG00000014340	CDCA8	12.3231	13.5491	12.7674	17.8781	16.7771
ENSMMUG00000044826	C1orf109	4.05243	3.56962	2.8217	4.72411	3.70049
ENSMMUG00000008420	RSPO1	0.240738	0.474509	0.469948	0.610747	0.818886
ENSMMUG00000008419	GNL2	6.18212	10.1393	8.82692	9.21351	9.5147
ENSMMUG00000008418	DNALI1	0.019711	0.074864	0.170659	0	0
ENSMMUG00000059855	SNIP1	13.0356	16.269	28.931	27.8694	24.7761
ENSMMUG00000010328	MEAF6	14.3094	16.5042	21.1775	17.5735	17.163
ENSMMUG00000010323	ZC3H12A	8.95761	20.0095	66.5711	48.1693	46.4823
ENSMMUG00000064331	Metazoa_SRP	0	0	0	0	0.05645
ENSMMUG00000050060	-	0	0	0	0	0.145173
ENSMMUG00000020434	CSF3R	0.041387	0.053824	0.072161	0.122998	0.305467
ENSMMUG00000020433	MRPS15	35.8421	48.7614	40.9691	43.2189	50.8803
ENSMMUG00000020432	OSCP1	5.79821	2.66485	3.84051	2.66265	2.82106
ENSMMUG00000024139	SNORA63	0.155343	0	0	0	0
ENSMMUG00000017338	LSM10	6.72522	10.3279	6.30806	9.45121	9.46408
ENSMMUG00000058709	-	0.121483	0.276048	0.248178	0.49641	0.226405
ENSMMUG00000016212	STK40	7.20248	8.12203	14.029	13.8488	14.6373
ENSMMUG00000057604	EVA1B	70.8044	30.7283	19.6767	20.5254	25.8068
ENSMMUG00000011688	SH3D21	1.50066	1.26315	1.72051	1.66281	2.15336
ENSMMUG00000014622	THRAP3	58.6276	65.4831	65.642	74.3274	65.9669
ENSMMUG00000022500	MAP7D1	70.908	72.0351	85.4073	69.5898	75.4412
ENSMMUG00000062030	Metazoa_SRP	1.04	0.174438	0	0	0
[truncated: 32,890 more rows]
