# Supplementary material for: Differential Transcriptomic Landscapes of SARS-CoV-2 Variants in Multiple Organs from Infected Rhesus Macaques
Source: Genomics Proteomics Bioinformatics. 2023 Jul 13;21(5):1014–29. doi: 10.1016/j.gpb.2023.06.002 (PMC10928377; doi:10.1016/j.gpb.2023.06.002)
Supplement: Supplementary Table S2 — The transcriptomic dysregulation of host cells postinfection bySARS-CoV-2original strainand its VOCs [file mmc2.xlsx]

## Sheet: Sheet1
Table S2 The transcriptomic dysregulation of host cells post infection by SARS-CoV-2 original strain and its VOCs
GeneName	GeneID	GD108.log2FC	GD108.FDR	Alpha.log2FC	Alpha.FDR	Beta.log2FC	Beta.FDR	Delta.log2FC	Delta.FDR
OAS2	ENSMMUG00000008505	11.0984	6.25901e-43	9.89355	1.09639e-34	9.69689	1.84075e-33	10.7122	4.56526e-40
OASL	ENSMMUG00000006441	10.139	7.45625e-28	9.04466	2.15567e-19	7.75347	7.87802e-13	9.97273	1.45755e-25
IFI6	ENSMMUG00000011454	6.71556	7.24365e-26	5.50994	2.99436e-19	5.66688	8.58072e-20	6.14368	1.10467e-22
IFIT1	ENSMMUG00000017533	6.70416	3.62308e-25	5.84449	4.28897e-20	5.57392	1.39693e-18	6.20083	2.47292e-22
-	ENSMMUG00000003272	7.106	3.62308e-25	6.29323	4.28897e-20	6.26243	8.58072e-20	6.70254	1.10467e-22
EPSTI1	ENSMMUG00000014926	9.55886	6.07069e-25	8.41626	3.33943e-16	8.21262	5.6914e-15	8.89688	4.74984e-20
IFI44	ENSMMUG00000002350	6.72928	1.17253e-24	6.07996	3.83637e-20	5.94786	9.17185e-20	6.37722	2.37174e-22
DDX60	ENSMMUG00000001880	6.89509	6.76452e-24	6.1454	3.74907e-19	5.99501	3.76252e-18	6.53285	1.72136e-21
RSAD2	ENSMMUG00000015969	6.68703	2.14734e-23	5.68381	2.501e-17	5.44707	8.43212e-16	6.18367	2.45899e-20
MX2	ENSMMUG00000044257	9.24235	2.49811e-23	7.54405	6.5751e-12	6.81856	1.2875e-08	8.25099	1.15744e-16
ISG15	ENSMMUG00000050757	5.93893	1.65416e-21	4.90987	8.56022e-16	4.86585	2.28355e-15	5.48843	6.78493e-19
CMPK2	ENSMMUG00000015968	5.99896	4.86897e-20	5.1605	2.99393e-15	5.13529	6.39143e-15	5.68866	5.69994e-18
-	ENSMMUG00000013257	5.78454	4.86897e-20	4.93128	3.02692e-15	4.94891	4.46856e-15	5.59396	8.86206e-19
APOL2	ENSMMUG00000001537	5.44185	4.21401e-18	4.15478	2.85179e-11	3.69117	3.46795e-09	4.40437	9.28899e-13
OAS1	ENSMMUG00000012782	5.30196	4.53254e-18	4.35649	5.27068e-13	4.34969	5.99736e-13	4.81197	2.05552e-15
IFI44L	ENSMMUG00000001569	5.33685	9.60557e-18	4.81582	1.01856e-14	4.68293	4.60319e-14	5.10282	2.24114e-16
IFIT3	ENSMMUG00000005001	5.11781	2.4077e-17	4.39516	1.69525e-13	4.23347	1.10523e-12	4.69167	4.36775e-15
HERC6	ENSMMUG00000010314	5.4416	2.4688e-17	4.894	6.34015e-14	4.82774	1.66249e-13	5.08346	2.86181e-15
-	ENSMMUG00000058382	6.99408	7.49044e-17	6.91674	7.0844e-16	6.07805	9.54404e-12	6.88209	6.74475e-16
TRIM22	ENSMMUG00000000338	5.12497	2.35312e-16	3.84401	8.86593e-10	3.94718	3.26879e-10	4.84831	7.34656e-15
XAF1	ENSMMUG00000009602	5.0669	5.71862e-15	4.25466	1.7954e-10	4.34477	6.95228e-11	4.96272	3.05439e-14
SLC22A8	ENSMMUG00000016225	6.59967	8.9131e-15	8.53669	4.11827e-24	8.90095	3.42076e-26	8.27327	6.10699e-23
KCNH7	ENSMMUG00000019591	4.66569	1.05651e-14	4.20514	2.80567e-12	3.9735	3.66189e-11	4.40667	2.12019e-13
IFI27	ENSMMUG00000023780	4.99814	2.96049e-14	2.9768	5.78894e-05	2.79297	0.000244036	4.5763	4.31123e-12
DDX58	ENSMMUG00000012442	4.50592	5.47963e-14	4.12887	4.53178e-12	3.83778	1.12081e-10	4.3036	4.87601e-13
DHX58	ENSMMUG00000014755	4.73513	7.77628e-14	3.9127	1.58953e-09	3.26315	9.62776e-07	4.47509	1.67146e-12
VGF	ENSMMUG00000010164	4.42467	1.23012e-13	3.9647	2.64248e-11	3.85548	8.29894e-11	4.01476	1.22145e-11
-	ENSMMUG00000041726	6.31633	2.13483e-13	0.895813	1	-4.09839	1	-4.24624	1
-	ENSMMUG00000061756	7.34371	2.1743e-13	6.36625	6.50501e-07	5.82056	3.71694e-05	7.33857	3.0543e-12
DHRS2	ENSMMUG00000021849	5.11258	1.13838e-12	4.5317	3.65734e-09	4.36178	2.18137e-08	4.94572	2.98721e-11
HIST1H2BA	ENSMMUG00000056478	10.1416	1.58134e-12	11.3369	2.05399e-17	8.14078	0.000377065	4.64728	0.953553
IRF7	ENSMMUG00000004014	4.2721	1.58134e-12	3.62313	2.49996e-09	3.69607	1.10488e-09	3.89799	1.12069e-10
UBE2L6	ENSMMUG00000001332	4.26509	1.91347e-12	2.42221	0.000184378	2.36681	0.000260241	3.44278	1.51145e-08
SLC15A3	ENSMMUG00000014535	4.35963	2.92034e-12	3.11973	1.97443e-06	2.97954	4.97273e-06	3.79708	1.52066e-09
APOBEC3H	ENSMMUG00000001016	4.58159	3.23664e-12	3.13384	1.05129e-05	2.35394	0.0046836	3.66273	7.39368e-08
IDO1	ENSMMUG00000019304	4.90455	6.88394e-12	3.79451	3.23463e-06	4.16533	3.82602e-08	4.71484	8.41354e-11
IFNL1	ENSMMUG00000010866	9.95621	1.18025e-11	9.78715	7.80803e-10	8.8757	2.19558e-06	11.0649	1.14827e-16
OAS3	ENSMMUG00000046639	3.87586	4.93787e-11	3.00199	3.74368e-07	2.96335	4.93345e-07	3.48152	3.1414e-09
CSF2	ENSMMUG00000016915	6.18542	4.93787e-11	5.25473	3.14367e-06	4.66358	0.000156576	5.77441	2.92323e-09
BST2	ENSMMUG00000005829	3.92481	8.11609e-11	2.85116	3.81523e-06	3.023	8.12799e-07	3.46252	1.09985e-08
-	ENSMMUG00000061959	3.8889	8.11609e-11	1.86898	0.00602422	2.88409	1.85801e-06	3.13616	1.85042e-07
FBXO39	ENSMMUG00000009604	5.77239	8.41026e-11	4.55398	7.92713e-06	4.91454	5.93224e-07	4.98854	2.22172e-07
CXCL11	ENSMMUG00000053130	5.08925	9.9203e-11	3.89548	3.27459e-05	3.86726	4.94361e-05	4.66775	1.99248e-08
PRM1	ENSMMUG00000049384	9.72697	1.32123e-10	10.5829	1.26937e-13	8.14078	0.000377065	0	1
IGFBP7	ENSMMUG00000014011	-3.83774	1.82545e-10	-5.58871	1.58876e-17	-4.96492	7.8299e-15	-3.09144	2.8303e-07
HELZ2	ENSMMUG00000006070	3.62029	8.9479e-10	2.98103	4.56261e-07	2.65276	8.21378e-06	3.20414	5.01961e-08
SLC22A6	ENSMMUG00000016227	5.87699	1.21147e-09	8.4218	1.8651e-20	8.64473	1.0779e-21	7.98293	5.2375e-20
FAM216B	ENSMMUG00000014925	9.49378	1.39996e-09	8.20545	0.000282921	7.77967	0.00356105	8.67952	3.30262e-06
-	ENSMMUG00000054358	-3.51913	2.65783e-09	-3.57444	1.04648e-09	-2.9523	5.13854e-07	-2.53056	2.70599e-05
PRM2	ENSMMUG00000010953	9.43416	2.72472e-09	10.6814	4.11605e-14	8.8757	2.19558e-06	0	1
TRPM3	ENSMMUG00000006156	-3.59598	2.81379e-09	-3.85948	3.57084e-10	-4.55356	4.59085e-13	-3.99143	5.53392e-11
HSH2D	ENSMMUG00000057552	9.37197	4.44195e-09	8.41628	6.58542e-05	8.14078	0.000377065	9.01758	1.88503e-07
-	ENSMMUG00000062821	6.38851	4.44195e-09	4.28765	0.0402458	5.00052	0.00356105	5.99539	8.42166e-07
IL1RL1	ENSMMUG00000009238	3.81435	7.94393e-09	3.75606	1.71643e-08	4.3786	2.73144e-11	5.26559	9.16776e-16
-	ENSMMUG00000030326	3.41276	8.57134e-09	2.47436	4.12208e-05	2.81541	1.90323e-06	3.36176	1.09985e-08
IFIT5	ENSMMUG00000017534	3.55641	8.96435e-09	2.63808	4.61261e-05	2.61223	4.95495e-05	3.15389	3.86602e-07
LRRC15	ENSMMUG00000007866	3.57252	9.006e-09	2.48115	0.000200654	1.64367	0.0441335	1.72902	0.0254642
SMTNL1	ENSMMUG00000038222	4.48189	1.03714e-08	3.81264	1.08272e-05	3.09474	0.0017336	3.70575	8.94185e-06
MAP7D2	ENSMMUG00000000192	5.64667	1.19072e-08	7.9176	3.68244e-18	7.7601	3.48193e-17	6.53479	9.32725e-13
NDNF	ENSMMUG00000013989	-3.88468	1.37845e-08	-3.95719	1.04112e-07	-4.10829	3.9936e-08	-3.83756	4.32541e-08
FOSL1	ENSMMUG00000008653	3.48047	1.38218e-08	3.6837	1.58953e-09	3.94574	1.00783e-10	4.07171	1.71994e-11
PARP14	ENSMMUG00000022569	3.36158	1.57034e-08	2.68769	7.16794e-06	2.39867	8.75599e-05	2.89845	1.14518e-06
SAMD11	ENSMMUG00000005947	-3.72107	2.38114e-08	-2.77903	5.67888e-05	-2.70267	9.36168e-05	-2.7512	4.35774e-05
-	ENSMMUG00000038412	9.16748	3.05676e-08	7.13286	0.0402458	6.30601	0.262766	8.80122	1.29763e-06
MMP25	ENSMMUG00000009483	6.18074	3.05676e-08	8.00485	3.87494e-14	8.82487	3.76252e-18	7.82801	1.31223e-14
COL6A3	ENSMMUG00000014049	3.87662	3.05676e-08	1.42966	0.370563	1.3601	0.471674	2.37925	0.00779517
-	ENSMMUG00000029549	3.76104	3.21886e-08	3.21636	1.21489e-05	3.49679	5.90839e-07	3.33037	2.65698e-06
IFNB1	ENSMMUG00000019067	6.15569	3.6362e-08	6.18604	2.47458e-06	6.29587	1.14367e-06	7.62924	1.27962e-13
DNAJB13	ENSMMUG00000041012	-3.35242	4.94466e-08	-3.08136	8.22703e-07	-3.4864	2.67413e-08	-3.89419	3.57485e-10
IFI16	ENSMMUG00000004490	3.2445	5.97137e-08	2.53961	2.88488e-05	2.51035	3.61794e-05	3.00162	4.65102e-07
SAMD9L	ENSMMUG00000020803	3.29023	6.54698e-08	2.38224	0.000186239	1.9865	0.00345951	2.43401	0.000125754
PSMB9	ENSMMUG00000011304	3.27047	6.54698e-08	1.57128	0.0318911	1.57643	0.0353685	2.44267	9.90446e-05
-	ENSMMUG00000056491	4.54863	7.41513e-08	4.67257	1.0536e-07	2.97841	0.0303656	4.22352	2.12639e-06
FRAS1	ENSMMUG00000002564	-3.26485	8.0724e-08	-3.02356	8.22295e-07	-2.82915	3.77796e-06	-3.08598	3.78616e-07
IFI35	ENSMMUG00000015999	3.15437	1.40047e-07	2.21357	0.00038216	2.30384	0.000191516	2.7273	5.54867e-06
DACH1	ENSMMUG00000013234	-3.30529	1.61021e-07	-3.37423	2.13494e-07	-3.2606	5.10769e-07	-3.57823	1.93892e-08
U1	ENSMMUG00000061855	3.33585	1.61021e-07	-0.844357	0.791068	0.169379	1	-1.93781	0.116476
SOSTDC1	ENSMMUG00000016817	-3.31302	1.98391e-07	-3.89253	5.72036e-09	-3.23932	8.329e-07	-3.05751	1.56322e-06
SAMHD1	ENSMMUG00000002091	3.12286	2.1236e-07	2.36606	0.000134135	2.29952	0.000221547	2.64844	1.26661e-05
PARP9	ENSMMUG00000016381	3.09064	2.7886e-07	2.48364	4.54317e-05	2.35325	0.000134813	2.56809	2.36688e-05
H2BU1	ENSMMUG00000053022	3.11085	2.96833e-07	1.5404	0.035909	2.37977	0.00014347	2.96089	8.84084e-07
CXCL10	ENSMMUG00000020903	3.35377	2.96833e-07	1.64285	0.0795355	1.69017	0.0607382	2.70117	9.22976e-05
COX7A2L	ENSMMUG00000043419	3.36087	4.28835e-07	1.84608	0.0374589	3.01781	9.85377e-06	1.22968	0.365516
WNT9B	ENSMMUG00000020810	-3.14726	4.55169e-07	-4.37379	2.9313e-11	-5.50257	8.22859e-15	-4.96221	4.49936e-14
CLIC6	ENSMMUG00000004605	5.22588	4.82347e-07	3.57378	0.0985967	4.32383	0.00134092	4.98072	2.57413e-06
-	ENSMMUG00000063902	-3.53304	6.14032e-07	-1.94993	0.0126141	-2.10182	0.00629591	-2.46495	0.00055433
PLSCR1	ENSMMUG00000021755	3.03495	6.47129e-07	2.08492	0.00128384	2.28863	0.00028338	2.78072	4.68459e-06
-	ENSMMUG00000049499	3.29952	7.44316e-07	1.44117	0.18158	1.94904	0.0187937	3.26132	8.21806e-07
APOL4	ENSMMUG00000020016	3.08574	7.83116e-07	1.85498	0.00938989	1.89383	0.00824988	2.42696	0.000196355
IRF9	ENSMMUG00000040817	3.0077	8.8801e-07	2.6629	1.37947e-05	2.65869	1.40286e-05	2.85647	2.52133e-06
SP110	ENSMMUG00000012197	2.96271	1.49135e-06	2.23102	0.000486267	2.41772	0.000116768	2.63453	1.88895e-05
BATF2	ENSMMUG00000006568	3.04742	1.49135e-06	2.03379	0.00398292	1.47236	0.0888626	2.5066	0.000131982
BTN1A1	ENSMMUG00000023008	5.09121	1.56762e-06	6.56475	1.75488e-11	6.41224	9.59386e-11	5.91395	6.48177e-10
SLC5A5	ENSMMUG00000028843	5.71605	1.66408e-06	7.08507	7.80803e-10	7.10199	7.73209e-10	6.39986	3.20805e-08
INHBA	ENSMMUG00000061466	2.91816	1.74049e-06	2.67449	1.01177e-05	2.64329	1.24644e-05	2.56829	2.68374e-05
ANO4	ENSMMUG00000018718	-3.5649	1.8722e-06	-3.55893	1.97043e-05	-10.1074	5.80846e-10	-3.66039	2.59111e-06
EHF	ENSMMUG00000005927	2.92392	2.03836e-06	1.86444	0.00590432	1.31316	0.120453	2.26858	0.000379351
DTX3L	ENSMMUG00000056594	2.8885	2.15549e-06	2.42259	8.16166e-05	2.24696	0.000323591	2.47776	5.73876e-05
PLAAT5	ENSMMUG00000018316	4.69976	2.4056e-06	6.97991	3.40622e-16	6.55474	5.44995e-14	6.39848	1.60734e-13
PSMB8	ENSMMUG00000011301	2.86301	2.55229e-06	2.04672	0.00128384	1.89972	0.00359744	2.31099	0.000204224
ASB2	ENSMMUG00000012400	3.77677	2.5817e-06	2.87703	0.00511197	2.36562	0.0564242	2.41887	0.0234229
CEMIP	ENSMMUG00000002038	2.89266	2.77797e-06	2.32155	0.000255848	2.06968	0.00159352	2.36006	0.000196285
ATP10A	ENSMMUG00000054546	2.92099	2.84578e-06	2.2553	0.000518626	2.27294	0.000430746	2.84307	3.8341e-06
PLAUR	ENSMMUG00000004616	2.82701	4.24153e-06	2.02199	0.00172733	1.4697	0.0515577	2.4327	8.87291e-05
TMEM229B	ENSMMUG00000048801	3.58048	4.58938e-06	2.94789	0.0014226	1.86941	0.262766	2.69745	0.00493008
SEMA4A	ENSMMUG00000004901	3.11163	4.58938e-06	5.15954	1.64138e-15	5.18045	2.28355e-15	4.43558	5.15962e-12
SLC6A12	ENSMMUG00000061421	3.89242	4.88589e-06	6.425	2.501e-17	5.30956	1.22408e-11	5.99742	9.66874e-16
SAMD9	ENSMMUG00000000170	2.81219	5.18324e-06	2.25864	0.00033813	2.01065	0.00203959	2.46578	7.22266e-05
-	ENSMMUG00000059791	3.04045	5.98087e-06	1.41056	0.188813	1.31289	0.295454	2.6635	0.000113165
-	ENSMMUG00000060459	8.49578	7.04083e-06	9.6823	1.62718e-09	9.32554	5.3558e-08	8.63656	4.08453e-06
SCN9A	ENSMMUG00000018510	-2.74733	8.07542e-06	-2.76873	4.20225e-06	-2.97067	6.82565e-07	-2.99179	5.37013e-07
-	ENSMMUG00000041076	2.70047	1.09504e-05	2.65502	8.51466e-06	3.00969	3.25497e-07	4.25131	4.87601e-13
ZBP1	ENSMMUG00000022588	8.41584	1.20369e-05	7.4205	0.013359	6.78622	0.0886147	7.18345	0.0150524
CETP	ENSMMUG00000017563	3.64879	1.40125e-05	3.60989	4.94652e-05	3.20082	0.00087695	3.56603	1.93531e-05
PINLYP	ENSMMUG00000042645	4.482	1.65929e-05	4.66064	3.81523e-06	3.96023	0.00231065	4.15392	0.000149547
ATP8B1	ENSMMUG00000019976	2.89119	1.81976e-05	2.58491	0.00019529	3.19162	8.38263e-07	3.55335	2.27941e-08
PCDHAC2	ENSMMUG00000014571	3.61231	1.81976e-05	5.37808	5.01933e-13	4.71581	7.73209e-10	3.66897	9.05449e-06
PKHD1	ENSMMUG00000016993	-2.66525	1.9363e-05	-2.65442	1.27566e-05	-3.05929	3.95133e-07	-3.19343	1.0018e-07
IGF1	ENSMMUG00000002235	-2.97101	2.62119e-05	-2.76114	0.000263927	-3.32545	9.62497e-06	-4.36584	1.32519e-08
NGF	ENSMMUG00000062180	2.65796	2.62286e-05	2.18389	0.000685322	2.8017	3.73844e-06	2.80628	4.00238e-06
DPYS	ENSMMUG00000010761	5.36909	2.69891e-05	5.36898	0.000515983	5.46804	0.000277608	5.69359	8.8037e-06
ISG20	ENSMMUG00000007669	2.69484	2.74864e-05	1.82783	0.00978553	1.07867	0.326459	2.08737	0.00177025
LRRC7	ENSMMUG00000021917	-2.65421	2.78733e-05	-3.22081	1.89815e-07	-3.60326	6.63113e-09	-3.16676	2.08794e-07
POU2F2	ENSMMUG00000013376	3.01397	2.99068e-05	4.15811	7.54453e-10	4.29836	1.73874e-10	5.32926	4.34155e-16
IFIT2	ENSMMUG00000061761	2.588	3.54895e-05	2.0966	0.000909755	1.40257	0.0662418	2.33511	0.000171188
GUCY2C	ENSMMUG00000057471	3.2427	3.73316e-05	4.21249	7.898e-09	3.70324	1.05906e-06	2.75727	0.000783511
DNAI2	ENSMMUG00000020974	4.11302	4.6542e-05	5.1583	2.14296e-08	5.20318	1.595e-08	4.40854	6.24678e-06
ATP1A2	ENSMMUG00000017833	2.98674	4.6716e-05	4.99228	8.36676e-14	4.74581	1.63388e-12	4.2268	4.44846e-10
-	ENSMMUG00000013256	3.61413	4.84687e-05	3.14003	0.00325677	2.16171	0.173082	3.33726	0.000478124
ZNFX1	ENSMMUG00000023623	2.52957	5.39908e-05	2.73574	4.20225e-06	2.11082	0.00073711	2.7745	3.2253e-06
C1H1orf94	ENSMMUG00000000952	3.18387	5.68377e-05	1.99357	0.0899151	1.8672	0.157187	2.86604	0.000408613
CD68	ENSMMUG00000013501	2.52231	6.33351e-05	1.25255	0.116344	0.671164	0.739574	1.84758	0.00557132
SNX31	ENSMMUG00000009952	4.62933	6.61605e-05	6.37229	1.61677e-10	4.87442	4.95495e-05	3.70563	0.0251179
CD34	ENSMMUG00000015133	4.29398	7.01348e-05	3.76305	0.00692811	3.0475	0.109787	3.6702	0.00256652
FOXQ1	ENSMMUG00000059043	-3.35984	7.11038e-05	-5.28533	8.05154e-06	-5.26848	7.62256e-06	-3.86181	2.2079e-05
PDGFD	ENSMMUG00000005353	-2.50819	7.38967e-05	-3.08983	2.6611e-07	-3.55902	3.25417e-09	-3.70641	5.58612e-10
SERPINE1	ENSMMUG00000009926	2.48811	7.39369e-05	2.22659	0.000297808	1.45861	0.0455343	1.73049	0.0101036
GFOD1	ENSMMUG00000061899	2.60422	7.61102e-05	2.13851	0.00154652	1.67261	0.0301942	1.72006	0.0210588
Metazoa_SRP	ENSMMUG00000059951	-8.09121	8.04892e-05	-3.71687	0.0254808	-2.17411	0.271706	-2.69819	0.0468422
MYRFL	ENSMMUG00000006502	4.26011	8.51875e-05	6.24339	1.42363e-12	6.67553	1.38336e-14	6.35445	2.42386e-13
CPN2	ENSMMUG00000007865	3.5415	9.06476e-05	3.53756	0.000326234	2.78679	0.0214552	3.999	3.62819e-06
ANGPTL6	ENSMMUG00000042707	2.52354	0.00010058	1.81211	0.00938989	1.87639	0.00653295	2.08883	0.0015981
SCN1A	ENSMMUG00000008407	-4.02096	0.000104119	-1.18432	0.484191	-1.81407	0.182705	-1.45828	0.281743
PML	ENSMMUG00000002569	2.45851	0.000108669	2.06145	0.0011466	2.1102	0.000812162	2.39583	0.000101688
-	ENSMMUG00000044640	3.14334	0.0001121	2.75777	0.00214241	3.0301	0.000419057	3.35439	2.3044e-05
-	ENSMMUG00000056788	-2.81	0.000117179	-2.28181	0.00306954	-3.61877	5.25233e-06	-4.36807	4.80415e-08
C3AR1	ENSMMUG00000032156	2.7831	0.000121148	2.18274	0.00536596	1.87217	0.0330715	2.45127	0.00102147
-	ENSMMUG00000049915	2.93319	0.00012134	-6.90272	0.0752205	-6.89822	0.0822501	1.66772	0.141598
-	ENSMMUG00000052140	-2.76101	0.00012909	-2.60541	0.000724854	-2.40796	0.0017336	-1.25095	0.194655
TNFRSF8	ENSMMUG00000008340	4.50769	0.000132995	5.20421	3.81523e-06	5.32077	1.82021e-06	4.98072	2.57413e-06
-	ENSMMUG00000046135	3.30673	0.000134	5.3928	3.59547e-13	5.69093	1.38336e-14	4.56744	1.87417e-09
GCA	ENSMMUG00000019590	2.6136	0.000137113	2.01016	0.00648946	1.55869	0.0768828	2.23121	0.00149987
FCGR1A	ENSMMUG00000004362	3.54523	0.000145291	4.91637	5.56434e-09	5.43465	3.15088e-11	4.70424	1.37991e-08
-	ENSMMUG00000060814	3.14658	0.000145291	4.20095	2.68579e-08	3.88762	4.93345e-07	5.33759	6.13691e-14
SLFN5	ENSMMUG00000010082	2.41876	0.000146235	1.46601	0.0432306	1.18068	0.168549	1.68025	0.0146069
NTM	ENSMMUG00000020197	4.15347	0.000158915	4.66064	3.81523e-06	1.89025	0.739574	3.51886	0.00458431
DDI1	ENSMMUG00000042509	-2.56407	0.000161257	-3.16879	4.76531e-06	-4.07283	2.11752e-08	-3.23261	1.29366e-06
RAB44	ENSMMUG00000003214	3.12725	0.000163473	4.34171	5.97061e-09	4.30809	1.08575e-08	2.72539	0.00217657
GABRP	ENSMMUG00000000570	-3.60849	0.000183138	-1.77705	0.110681	-4.85015	0.000167201	-4.41433	3.33378e-05
LGALS3BP	ENSMMUG00000019662	2.37048	0.000202053	1.31186	0.0827194	1.50399	0.0364823	1.99475	0.00185879
-	ENSMMUG00000048493	-3.57575	0.000212241	-2.58413	0.0185675	-3.29151	0.00231065	-2.83554	0.00353224
NMI	ENSMMUG00000017781	2.39986	0.000212241	1.72597	0.0120273	1.53025	0.039861	1.9059	0.00431934
FNDC7	ENSMMUG00000010156	4.46476	0.000213934	5.44075	6.50501e-07	6.43459	8.40423e-11	5.28491	1.88503e-07
CPED1	ENSMMUG00000002435	4.46476	0.000213934	4.8572	5.0195e-05	5.83921	2.18137e-08	5.21466	3.5597e-07
-	ENSMMUG00000059569	2.37252	0.000236473	1.70168	0.0126587	1.55942	0.0307411	1.86883	0.00509177
SCRT1	ENSMMUG00000028886	7.98846	0.000247534	8.2792	0.000159999	8.96862	1.14367e-06	8.0534	0.000240462
-	ENSMMUG00000054614	7.98846	0.000247534	8.12772	0.00038216	9.05591	5.93224e-07	8.59227	5.28004e-06
TPH2	ENSMMUG00000007730	5.02634	0.000247534	7.18449	3.31145e-10	6.96723	2.88024e-09	6.48545	1.59234e-08
GRAMD2A	ENSMMUG00000018756	-3.39806	0.000258366	-0.912092	0.646108	-1.97589	0.0862403	-4.46207	2.02863e-05
YPEL3	ENSMMUG00000000980	-2.4651	0.000261278	-1.81037	0.0112334	-2.16429	0.00153757	-1.75629	0.0145569
TNFAIP3	ENSMMUG00000008869	2.34461	0.000274422	3.62127	8.21824e-10	3.31182	2.09969e-08	2.90084	1.14518e-06
CRNN	ENSMMUG00000009040	2.87956	0.000274422	1.88199	0.0985967	1.52882	0.333805	2.22872	0.0155486
CA3	ENSMMUG00000014890	-3.54226	0.00027671	-2.86798	0.00838498	-4.78395	0.000240467	-3.06115	0.00265352
RGS5	ENSMMUG00000005186	-2.438	0.000282585	-3.19572	1.16233e-06	-1.23301	0.167116	-1.40265	0.0842263
GSG1	ENSMMUG00000017637	3.45615	0.000290645	3.70325	0.000146232	3.37371	0.00111108	3.33887	0.000672307
KCNJ16	ENSMMUG00000014053	-7.85768	0.000332725	-1.95818	0.283136	-3.46674	0.0694248	-3.97397	0.0109832
CEBPD	ENSMMUG00000013151	-2.3279	0.000347842	-3.66366	1.58953e-09	-2.10397	0.00097504	-1.50928	0.0387013
MALRD1	ENSMMUG00000048865	3.42519	0.000353189	2.89838	0.0317949	-0.0444692	1	2.55738	0.073131
PLXNA2	ENSMMUG00000004563	2.48615	0.000389592	2.73351	3.21904e-05	1.41508	0.146649	2.83572	1.26661e-05
SLFN12L	ENSMMUG00000060439	3.6497	0.000432622	2.15858	0.278039	2.75711	0.0671448	3.03408	0.0138524
STAT2	ENSMMUG00000000803	2.28127	0.000433772	1.52434	0.0314354	1.09098	0.239912	1.55172	0.0296841
ANKRD7	ENSMMUG00000050524	7.87346	0.000450866	9.24041	1.17114e-07	6.97723	0.0625573	0	1
HIST1H2AA	ENSMMUG00000039988	7.87346	0.000450866	8.99984	8.03126e-07	6.30601	0.262766	0	1
UBQLN3	ENSMMUG00000021337	4.91133	0.000450866	4.86876	0.00683896	4.47314	0.0301942	4.37763	0.0106622
IGFL1	ENSMMUG00000020229	3.7554	0.00058339	3.16366	0.0165547	4.83332	4.16299e-07	3.70571	0.000783511
FGR	ENSMMUG00000014434	4.27896	0.000612885	6.09577	1.86625e-09	4.11833	0.00356105	6.06133	1.62543e-10
PLA2G4A	ENSMMUG00000021423	2.47277	0.00062408	2.13896	0.00394538	1.29503	0.241264	2.47105	0.000340971
LRIG1	ENSMMUG00000001531	-2.2744	0.000625721	-2.2312	0.000509498	-2.59863	3.0561e-05	-2.71367	1.11052e-05
NLRP12	ENSMMUG00000020393	4.8502	0.000625721	5.73971	6.58542e-05	4.62412	0.0141398	3.60709	0.133758
TGM4	ENSMMUG00000058890	2.70897	0.00067586	2.30028	0.00652582	2.49593	0.00241586	2.53689	0.00126896
PARP12	ENSMMUG00000004224	2.23986	0.000702443	1.7037	0.0122904	1.56292	0.0301942	1.90951	0.00386599
HPN	ENSMMUG00000004844	-2.30579	0.00073715	-2.89917	7.92713e-06	-2.40223	0.000276861	-2.27186	0.000553557
RNF213	ENSMMUG00000005455	2.20752	0.000760755	1.74874	0.00805837	1.5641	0.0258443	1.91029	0.00328405
ESRRG	ENSMMUG00000014167	-2.27001	0.000765123	-2.27582	0.000472958	-2.80653	9.62497e-06	-2.54098	6.14027e-05
COL4A3	ENSMMUG00000013235	-3.73433	0.000765123	-1.35413	0.39866	-2.00781	0.135635	-2.27655	0.0530018
CPA4	ENSMMUG00000019377	3.32812	0.000765123	2.70657	0.0630761	2.50272	0.138596	2.97076	0.00582906
PDE1C	ENSMMUG00000001625	2.38461	0.000769477	1.81953	0.0186398	1.47248	0.103189	2.29493	0.000784029
-	ENSMMUG00000065139	4.22852	0.000781475	6.37229	1.61677e-10	5.93637	9.3288e-09	4.89348	4.08453e-06
CYS1	ENSMMUG00000030941	-2.88099	0.000797614	-2.5306	0.00708453	-3.71815	0.000311386	-2.27215	0.012047
NLRC5	ENSMMUG00000000769	2.24728	0.000832604	1.74565	0.0119614	1.11734	0.262766	1.9005	0.00527316
BMF	ENSMMUG00000014372	-2.26544	0.000840275	-2.59365	5.52235e-05	-3.62494	2.2436e-08	-3.68083	6.86443e-09
MAMU-F	ENSMMUG00000008799	2.86996	0.00088239	1.8935	0.160201	1.52568	0.415623	2.29025	0.0184198
CASQ1	ENSMMUG00000056833	3.13886	0.000951653	5.25742	1.27993e-11	5.6765	1.36145e-13	4.50043	7.86851e-09
-	ENSMMUG00000064778	2.28017	0.000951728	1.45525	0.0777755	1.73798	0.0195715	1.86442	0.0087401
-	ENSMMUG00000050396	2.87238	0.00104637	3.16474	0.000158522	3.02212	0.000418518	3.40234	1.71687e-05
TRANK1	ENSMMUG00000006816	2.17202	0.00106888	1.33244	0.0802509	0.739933	0.666766	1.47092	0.0452286
SHFL	ENSMMUG00000018138	2.27981	0.00108387	1.58747	0.0456178	1.5784	0.0480859	1.97561	0.00490823
GRB14	ENSMMUG00000015292	-2.29905	0.00116157	-2.61679	0.000153205	-2.65151	0.000135157	-2.48135	0.00022208
TNFSF10	ENSMMUG00000019302	2.55136	0.00116157	0.224558	1	-0.885421	1	0.890219	0.837727
MRC1	ENSMMUG00000011620	7.74848	0.00116157	11.3195	2.4871e-17	10.1369	2.0168e-11	10.371	2.43633e-13
GLYAT	ENSMMUG00000011718	7.74848	0.00116157	8.99984	8.03126e-07	9.21609	1.40138e-07	9.56771	1.2698e-09
CTHRC1	ENSMMUG00000019402	-2.21645	0.00116978	-2.66274	3.44855e-05	-2.49842	0.000107639	-2.83639	6.59563e-06
PYGM	ENSMMUG00000022604	2.40096	0.001274	4.02599	3.99169e-10	4.97099	1.17092e-14	3.39421	1.94313e-07
NPPB	ENSMMUG00000055655	2.14465	0.00128207	1.41347	0.054849	1.74092	0.00930277	1.6624	0.0153688
-	ENSMMUG00000048536	2.98533	0.0014504	2.26594	0.0763662	1.01106	0.964642	1.91377	0.139364
-	ENSMMUG00000060527	2.38593	0.00147105	2.56476	0.000282573	2.76097	6.57397e-05	2.39947	0.000840058
-	ENSMMUG00000059693	2.64232	0.00153947	3.78075	2.39691e-07	4.6678	1.34161e-11	4.0226	8.42878e-09
CD274	ENSMMUG00000012235	2.2438	0.00158069	2.00464	0.00463142	1.58441	0.0528491	2.21184	0.00112336
-	ENSMMUG00000049394	2.20913	0.00160452	1.45915	0.0728083	1.65214	0.0301942	2.0098	0.00353224
ADAMTS16	ENSMMUG00000019205	-2.11052	0.00166347	-2.41041	7.20092e-05	-2.5438	2.27139e-05	-2.32739	0.000160087
NTF3	ENSMMUG00000014646	2.33819	0.00167169	2.20929	0.00265383	1.98455	0.011339	2.30122	0.00109565
SCEL	ENSMMUG00000000048	3.18761	0.00167169	1.90417	0.452453	2.72402	0.0694248	3.38455	0.000545718
-	ENSMMUG00000054038	2.10678	0.0017153	1.13604	0.177332	1.31305	0.0923892	1.61745	0.020227
-	ENSMMUG00000052653	3.00034	0.00176509	5.1431	7.05411e-12	5.32907	1.03086e-12	4.41007	1.26347e-08
CEACAM16	ENSMMUG00000064653	4.12201	0.00176904	5.88746	1.22963e-08	6.73388	3.11554e-12	5.06299	1.29763e-06
GPC6	ENSMMUG00000000529	-2.18507	0.00190622	-1.85489	0.00865794	-2.08754	0.00231065	-1.79315	0.0113135
SP140	ENSMMUG00000012199	2.13052	0.00194998	1.49959	0.0446253	1.1954	0.181716	1.74275	0.0123808
MAP3K19	ENSMMUG00000017121	3.77609	0.00203226	5.55219	1.86625e-09	4.82452	1.14367e-06	4.73746	1.74025e-06
MMP9	ENSMMUG00000016549	2.30573	0.00208832	0.335906	1	-0.778988	0.957086	-0.635837	1
APOL6	ENSMMUG00000001050	2.77633	0.0020931	1.24557	0.732602	1.26307	0.680966	2.35852	0.0252514
CRISP3	ENSMMUG00000019818	7.61165	0.0022226	8.90982	1.94608e-06	5.58115	0.711467	3.70373	1
ALLC	ENSMMUG00000004632	7.61165	0.0022226	7.95843	0.00128935	8.55454	2.80557e-05	7.59601	0.00285359
-	ENSMMUG00000064570	7.61165	0.0022226	6.29307	0.235974	6.30601	0.262766	7.68303	0.00206265
LHFPL4	ENSMMUG00000063958	4.64953	0.0022226	6.7376	2.16177e-08	5.94054	1.62787e-05	6.07118	5.2566e-07
-	ENSMMUG00000055318	4.64953	0.0022226	5.28186	0.000697647	3.63327	0.262766	4.69757	0.00285359
-	ENSMMUG00000000566	2.67711	0.0022537	4.90625	1.85016e-12	4.91529	1.85016e-12	4.56844	6.55597e-11
GUCY1B1	ENSMMUG00000005447	-2.12039	0.0023046	-2.21414	0.000722667	-2.71841	2.10881e-05	-3.30499	1.21869e-07
LSMEM1	ENSMMUG00000063584	4.06565	0.0023046	5.04111	1.27566e-05	5.50098	3.9448e-07	3.70563	0.0251179
DNAH8	ENSMMUG00000023381	4.06565	0.0023046	5.09755	7.92713e-06	3.4223	0.146574	2.49455	0.485984
CRB2	ENSMMUG00000006345	-2.14901	0.00233074	-2.28042	0.000699976	-2.02859	0.00351578	-2.31929	0.000478453
BTNL8	ENSMMUG00000061451	-2.43856	0.00233264	-2.84664	0.000554072	-2.82909	0.000598991	-2.07796	0.0101629
FGFR3	ENSMMUG00000019945	-2.12301	0.00233264	-2.16521	0.00108205	-2.04074	0.00246005	-2.49079	9.90446e-05
-	ENSMMUG00000050257	2.10271	0.00233264	1.2055	0.163388	1.57981	0.0326786	2.14218	0.000940089
SSTR5	ENSMMUG00000002896	-3.24197	0.00233264	-3.5451	0.00355387	-2.55041	0.0400599	-2.76094	0.00761347
DNTT	ENSMMUG00000022496	2.94274	0.00233264	2.32791	0.0523842	2.34542	0.0564242	2.62055	0.00836463
-	ENSMMUG00000059896	2.94274	0.00233264	3.87867	6.05518e-06	3.38685	0.000240467	3.20409	0.000295229
UBASH3B	ENSMMUG00000002919	2.06145	0.00236764	1.91371	0.00305256	2.0063	0.00164651	2.18234	0.000499615
TNFRSF19	ENSMMUG00000004237	-2.06442	0.0024548	-2.9838	7.15945e-07	-2.73833	5.59537e-06	-2.47331	5.78928e-05
GCM1	ENSMMUG00000022083	3.51508	0.002488	5.70522	7.13526e-12	5.7966	2.82107e-12	5.23332	4.22816e-09
PHF11	ENSMMUG00000013476	2.15707	0.00249456	1.67956	0.0269131	1.57596	0.0512095	1.61886	0.0347388
-	ENSMMUG00000000449	2.11386	0.00265653	1.50291	0.050853	1.42043	0.0838606	1.34368	0.113944
U1	ENSMMUG00000059366	-2.37653	0.00265944	-1.03264	0.392909	-3.72192	2.11095e-05	-0.549593	0.988997
ICAM1	ENSMMUG00000014896	2.11076	0.00265944	2.15766	0.000996901	2.36315	0.000214528	2.04176	0.00223869
AMIGO2	ENSMMUG00000012458	-2.04267	0.00269987	-2.97417	6.44901e-07	-3.59327	1.54841e-09	-3.29931	2.65122e-08
ANGPT1	ENSMMUG00000017745	-2.06813	0.00295339	-2.77978	8.43277e-06	-2.94906	2.19558e-06	-2.27695	0.000386452
PRR19	ENSMMUG00000012171	4.007	0.0029655	4.98237	2.17712e-05	5.62275	1.40138e-07	3.22361	0.115229
UBQLNL	ENSMMUG00000030983	7.53804	0.0029655	6.29307	0.235974	6.97723	0.0625573	7.40443	0.0056198
-	ENSMMUG00000057907	7.53804	0.0029655	6.96422	0.0572243	7.43354	0.0141398	8.40016	2.49462e-05
-	ENSMMUG00000004667	-7.47257	0.0029655	-7.14187	0.0410114	-3.08213	0.220908	-3.58912	0.0529151
ITGA9	ENSMMUG00000021927	4.57592	0.0029655	5.92363	1.6461e-05	6.25016	1.45225e-06	5.48775	4.40472e-05
NAALAD2	ENSMMUG00000005207	2.18015	0.00307185	3.73526	1.81981e-09	2.7123	3.02704e-05	5.0336	6.19183e-16
ACE2	ENSMMUG00000014048	2.14391	0.00308083	2.17405	0.00142602	2.07853	0.00261412	2.5201	0.000105497
INPP5D	ENSMMUG00000009772	2.91306	0.00318662	2.78576	0.00778665	2.15359	0.104818	3.89815	1.33412e-06
PPIF	ENSMMUG00000003189	2.03937	0.0033267	1.92894	0.00327949	1.87316	0.00497894	2.21415	0.000488012
MYO15A	ENSMMUG00000018344	2.47728	0.00334844	3.84516	4.02326e-08	4.38098	1.85824e-10	3.90207	1.32519e-08
SP100	ENSMMUG00000016575	2.01249	0.00337962	1.67434	0.013359	1.34133	0.0849135	1.66488	0.0154009
-	ENSMMUG00000064873	2.06902	0.00341995	1.16741	0.207986	1.67179	0.0230626	2.07665	0.00177025
-	ENSMMUG00000059925	-2.66912	0.00349819	-3.52372	0.00128384	-2.7815	0.00675614	-3.30953	0.000525748
DRP2	ENSMMUG00000021579	2.32679	0.00355227	1.60091	0.104195	1.34775	0.285376	1.78867	0.0431572
CYP2C75	ENSMMUG00000018330	2.46298	0.00371105	4.23484	4.22209e-10	3.38006	1.71905e-06	3.785	3.89778e-08
SHISA5	ENSMMUG00000010062	1.99494	0.0038237	1.30696	0.0877088	1.29394	0.103189	1.6818	0.0139791
ST3GAL1	ENSMMUG00000012531	2.01686	0.00408235	1.79746	0.00803522	2.27721	0.000298961	2.52293	4.43574e-05
SAMD7	ENSMMUG00000058204	7.46047	0.00408235	7.86571	0.00176755	7.55837	0.0100119	7.59601	0.00285359
HGD	ENSMMUG00000001593	7.46047	0.00408235	8.12772	0.00038216	7.43354	0.0141398	7.68303	0.00206265
COL13A1	ENSMMUG00000005716	7.46047	0.00408235	7.4205	0.013359	7.14588	0.0441335	6.77172	0.0441477
-	ENSMMUG00000060347	-7.41631	0.00408235	-7.0857	0.0410114	-7.08119	0.0447029	-1.61843	0.530054
LHFPL3	ENSMMUG00000004436	-7.35777	0.00408235	-1.45893	0.668824	-0.456737	1	-2.53086	0.253847
CNTN5	ENSMMUG00000016737	-7.35777	0.00408235	-2.98433	0.238806	-2.96751	0.265244	-3.47441	0.0709005
-	ENSMMUG00000053324	4.49835	0.00408235	5.80366	3.81843e-05	6.50494	1.71103e-07	5.87369	2.57413e-06
TNFRSF11B	ENSMMUG00000016485	4.49835	0.00408235	3.29916	0.321531	3.89326	0.129253	4.11657	0.0307043
BHLHE41	ENSMMUG00000039562	4.49835	0.00408235	4.45629	0.0280718	4.62412	0.0141398	3.60709	0.133758
ABHD6	ENSMMUG00000006315	2.09257	0.00409619	1.73615	0.0194942	0.993501	0.442429	1.73245	0.020856
CNKSR1	ENSMMUG00000032214	2.92175	0.00409623	4.51219	2.72668e-08	4.75508	2.97886e-09	4.50043	7.86851e-09
SCIMP	ENSMMUG00000057987	2.92175	0.00409623	3.24672	0.000588665	2.09857	0.245808	2.83768	0.00726016
TMEM40	ENSMMUG00000010276	2.01064	0.00425462	1.30756	0.10407	1.70672	0.0148674	1.88596	0.00533505
NPTX1	ENSMMUG00000001286	2.02694	0.00443587	2.06051	0.00179201	2.19944	0.000685778	2.27841	0.000403804
KLHL38	ENSMMUG00000019149	2.77045	0.00458921	0.638304	1	1.23562	0.849973	2.17284	0.0565628
HSPA1L	ENSMMUG00000029822	2.64651	0.00458921	3.47093	1.42332e-05	3.1823	0.000156576	2.79563	0.00137759
PPFIA2	ENSMMUG00000013804	-2.11844	0.00469607	-2.42338	0.000812098	-3.22581	1.06842e-05	-2.3343	0.00103673
GBP7	ENSMMUG00000000663	2.34212	0.00474176	0.669769	0.936124	0.78006	0.933996	1.63674	0.11093
DUSP5	ENSMMUG00000057793	2.03042	0.00474293	1.9612	0.00401757	2.34366	0.000266548	2.52718	6.5398e-05
IL4I1	ENSMMUG00000011627	2.10759	0.00482577	1.1174	0.321531	0.0300043	1	0.944083	0.541297
NOTUM	ENSMMUG00000049343	-2.09941	0.0048497	-1.91932	0.00938968	-2.09928	0.00375005	-1.96603	0.00610259
OCA2	ENSMMUG00000012027	-2.37293	0.00503861	-3.35908	0.000200218	-1.86794	0.0458368	-2.12093	0.0121764
ANKRD1	ENSMMUG00000006632	1.94982	0.00503861	2.05848	0.0010472	2.19135	0.00039215	2.13558	0.00068116
MX1	ENSMMUG00000015329	3.62464	0.00503861	3.31784	0.0410114	3.87311	0.00402421	4.30035	5.78928e-05
CRYBG2	ENSMMUG00000010241	3.88203	0.00503861	4.8572	5.0195e-05	5.11479	7.46322e-06	5.17821	5.2566e-07
LMAN1L	ENSMMUG00000012970	3.88203	0.00503861	5.78807	3.10984e-08	6.31923	2.6195e-10	5.4159	6.72436e-08
-	ENSMMUG00000055899	3.88203	0.00503861	5.15187	6.21726e-06	6.0565	3.31582e-09	4.53838	0.00040719
TENT5C	ENSMMUG00000004907	2.58571	0.00529736	3.77933	1.28407e-06	3.72659	1.90323e-06	2.87397	0.000715221
SLCO4A1	ENSMMUG00000016848	2.00078	0.00541673	1.87373	0.00634009	2.68499	1.34038e-05	3.27228	5.40479e-08
EPHA8	ENSMMUG00000020754	7.37849	0.00560493	7.95843	0.00128935	8.29227	0.000156576	8.0534	0.000240462
-	ENSMMUG00000060099	7.37849	0.00560493	8.48023	5.0195e-05	9.2535	9.8373e-08	8.80122	1.29763e-06
IL10	ENSMMUG00000023569	4.41637	0.00560493	6.56384	1.0013e-07	6.65279	5.3558e-08	5.24758	0.000181299
OSM	ENSMMUG00000005545	4.41637	0.00560493	5.98007	1.27566e-05	6.38317	4.8416e-07	4.49234	0.00765109
SLC52A3	ENSMMUG00000021670	4.41637	0.00560493	3.29916	0.321531	2.90841	0.711467	-2.80583	1
Metazoa_SRP	ENSMMUG00000052697	4.41637	0.00560493	3.6165	0.235974	2.33844	0.926737	3.12842	0.386788
TRIM14	ENSMMUG00000041923	1.93696	0.00561399	1.38288	0.0632753	1.47545	0.0445426	1.7855	0.0077263
VXN	ENSMMUG00000022419	2.20179	0.00596897	1.34701	0.237875	1.8873	0.0360163	2.58475	0.000319775
-	ENSMMUG00000062269	2.71506	0.00602408	1.95098	0.209702	2.23052	0.0564242	2.38631	0.0245739
TRPM5	ENSMMUG00000004773	2.55929	0.00602408	3.86805	5.79258e-07	3.65267	3.6105e-06	3.51693	6.09713e-06
EIF2AK2	ENSMMUG00000037522	1.91881	0.0062658	1.4471	0.0457245	1.19181	0.156788	1.44358	0.0512725
GPR85	ENSMMUG00000015548	-1.9531	0.00640389	-2.09485	0.00143635	-2.52939	6.82127e-05	-2.65285	2.2079e-05
-	ENSMMUG00000050728	1.97839	0.00643597	1.271	0.139819	1.01155	0.363394	1.68245	0.0214202
ADGRF4	ENSMMUG00000017955	-2.01653	0.00645593	-2.33458	0.000698286	-4.23617	4.09709e-09	-3.45235	2.08609e-07
ALCAM	ENSMMUG00000009107	-1.91897	0.00661639	-2.21564	0.000404914	-1.91766	0.0033218	-1.98062	0.00228481
RGS4	ENSMMUG00000005185	2.00147	0.00662599	0.916267	0.473831	0.682596	0.840021	1.64676	0.0302488
-	ENSMMUG00000018581	2.89442	0.00666008	5.21653	2.85179e-11	3.55507	0.000317193	4.93329	6.32638e-10
H1-0	ENSMMUG00000048560	1.90444	0.00677348	0.647782	0.683883	1.37249	0.0702985	1.76212	0.00837185
MEGF10	ENSMMUG00000018827	-2.69489	0.00690994	-1.24306	0.412035	-2.09303	0.0823741	-1.8928	0.0766433
PLXDC2	ENSMMUG00000015370	-1.89513	0.00738877	-2.27907	0.000216705	-3.12279	1.39739e-07	-2.74026	4.56176e-06
HBEGF	ENSMMUG00000060742	1.92302	0.00744626	2.39036	0.000124511	2.29198	0.000256154	2.1899	0.000585463
HRH1	ENSMMUG00000056308	2.38331	0.00744626	0.667947	1	1.16827	0.680027	1.73299	0.137555
HDAC9	ENSMMUG00000011170	-2.056	0.00746663	-1.57527	0.0569346	-2.59264	0.000436591	-2.05415	0.00553048
-	ENSMMUG00000051745	1.95307	0.00749005	0.812467	0.56695	0.432404	1	1.38366	0.0931392
TRAF1	ENSMMUG00000041498	2.48476	0.0075379	4.3636	7.54453e-10	2.47959	0.00795823	2.85043	0.000406509
F3	ENSMMUG00000056548	1.9109	0.00756815	1.07937	0.235974	1.82848	0.00614804	1.84128	0.00610259
U7	ENSMMUG00000064387	-7.23304	0.00793637	-2.85981	0.305056	-2.84298	0.336813	-3.34978	0.117508
ITGA1	ENSMMUG00000001753	-1.88162	0.0080633	-1.89667	0.00332255	-1.645	0.0163249	-1.76038	0.00859143
RAB42	ENSMMUG00000006559	-3.09315	0.0080633	-4.03746	0.00632154	-3.06468	0.031239	-1.46012	0.386788
SLC26A9	ENSMMUG00000014694	2.855	0.0080633	2.00759	0.238806	-0.260651	1	1.75893	0.375404
U6	ENSMMUG00000046324	-3.01661	0.00816971	-3.31988	0.0108066	-4.25859	0.00527595	-4.76616	0.000545718
AEN	ENSMMUG00000022516	1.91272	0.00816971	2.53846	3.58737e-05	1.93334	0.00355544	2.3514	0.000180353
MYH15	ENSMMUG00000019977	3.51404	0.00828107	5.37555	1.01953e-08	5.39292	9.3288e-09	5.25118	2.26162e-08
MFSD2A	ENSMMUG00000011264	1.93775	0.00849903	2.56607	4.117e-05	2.38581	0.000191978	2.72146	1.05287e-05
VAV3	ENSMMUG00000019714	-1.911	0.00853636	-1.54877	0.0334547	-1.70216	0.0156139	-1.59171	0.0283493
-	ENSMMUG00000040413	1.87536	0.00853636	0.506851	0.868747	-2.5365	7.14296e-05	-1.70491	0.0151421
-	ENSMMUG00000062186	2.14874	0.00853679	1.82306	0.0402458	1.84067	0.0393977	1.84033	0.0317427
U1	ENSMMUG00000058364	-1.94775	0.00862391	-1.59682	0.0329272	-2.20147	0.00131236	-3.16818	1.05166e-06
PNPLA1	ENSMMUG00000000685	3.81524	0.00886672	5.04111	1.27566e-05	5.11479	7.46322e-06	4.89348	4.08453e-06
STMN2	ENSMMUG00000000507	3.81524	0.00886672	5.30353	1.94608e-06	2.02622	0.926737	3.48466	0.044962
SLC29A4	ENSMMUG00000008219	-1.89798	0.00886672	-2.64037	2.76303e-05	-2.40312	0.000167366	-2.29065	0.000343102
CCDC194	ENSMMUG00000063819	3.27884	0.00911681	3.46188	0.00394048	0.518966	1	3.99441	0.00013615
CD44	ENSMMUG00000004327	1.87723	0.00927729	1.4136	0.0590128	1.18193	0.176228	1.66843	0.0167069
PROS1	ENSMMUG00000020334	-1.964	0.00946561	-1.96058	0.00677394	-1.61476	0.0412553	-1.77405	0.0153844
MAMU-A	ENSMMUG00000056914	1.8582	0.00954509	0.68527	0.646108	0.822957	0.527904	1.56272	0.0280159
TGFB3	ENSMMUG00000012069	-1.907	0.00975446	-2.22535	0.000882593	-1.91426	0.00584314	-2.6729	2.86913e-05
PIGZ	ENSMMUG00000031409	-2.61993	0.00977217	-1.98322	0.0951758	-2.18592	0.0564242	-1.40472	0.268102
THSD7A	ENSMMUG00000012694	-1.89852	0.00988419	-2.8866	5.95895e-06	-2.93161	4.66959e-06	-3.43306	5.12915e-08
DKK1	ENSMMUG00000010847	1.86242	0.0102795	0.955818	0.327525	0.88115	0.466614	1.62891	0.0210906
EXD3	ENSMMUG00000032154	-2.22335	0.0103433	-2.15213	0.017632	-1.34958	0.23708	-1.808	0.0441477
NTN4	ENSMMUG00000000521	-1.84366	0.0105219	-2.23378	0.000337329	-1.5737	0.0259258	-1.79639	0.00731527
LRRIQ4	ENSMMUG00000021884	3.4554	0.0107114	4.71115	3.14367e-06	4.95752	3.9448e-07	4.15392	0.000149547
-	ENSMMUG00000050670	2.62778	0.0107328	2.21299	0.0523842	0.395749	1	2.43508	0.0174286
DUSP4	ENSMMUG00000049727	1.87822	0.0110075	1.98668	0.00265882	2.24427	0.000421151	2.39334	0.000149046
TRHR	ENSMMUG00000008734	7.29157	0.0111294	9.76164	8.86593e-10	9.4913	1.2875e-08	9.44858	4.10825e-09
mml-mir-204	ENSMMUG00000027065	-7.16638	0.0111294	-6.83618	0.0985967	-6.83168	0.109787	-6.98692	0.044962
SMAD9	ENSMMUG00000009914	-1.94134	0.0113091	-1.73288	0.022024	-2.42188	0.000569009	-2.77454	3.39348e-05
-	ENSMMUG00000058821	-2.96698	0.0113459	-1.97569	0.140919	-2.2756	0.109787	-3.20736	0.00960095
MYD88	ENSMMUG00000000995	1.83574	0.0117642	1.29654	0.0962613	1.3437	0.0876808	1.52656	0.0346662
ICAM4	ENSMMUG00000009343	3.7452	0.0120111	3.57378	0.0985967	3.59095	0.0301942	3.8046	0.0138524
NAV3	ENSMMUG00000021329	1.82299	0.0121931	1.27855	0.0996912	0.998959	0.320098	1.79339	0.00754364
-	ENSMMUG00000063723	-2.11013	0.0121931	-1.43032	0.145773	-3.66123	3.15549e-05	-3.52019	8.91036e-06
MTURN	ENSMMUG00000012539	-1.89035	0.0122926	-1.61693	0.0302756	-1.99581	0.00419872	-1.99362	0.00369392
NEURL3	ENSMMUG00000000006	1.93937	0.0125314	2.5644	7.20297e-05	2.42513	0.000237453	2.7386	1.78058e-05
PLAU	ENSMMUG00000009906	1.8447	0.012532	1.33527	0.0900113	0.756539	0.677598	1.23313	0.152078
CCNG2	ENSMMUG00000000914	-1.83318	0.012532	-1.7533	0.00941429	-1.96775	0.00275396	-2.39828	0.000131982
-	ENSMMUG00000009476	-2.43754	0.0131134	-4.81764	0.000204389	-1.87879	0.117088	-1.16949	0.451952
CPNE5	ENSMMUG00000005854	2.65064	0.0135545	4.02433	4.86304e-07	4.12269	2.18761e-07	3.16939	0.000345592
-	ENSMMUG00000065052	3.39426	0.0139956	5.49568	3.09768e-09	6.0974	8.56517e-12	4.89943	4.59471e-07
TNP2	ENSMMUG00000010955	3.39426	0.0139956	5.10034	1.17114e-07	3.0475	0.109787	2.35721	0.402563
MLKL	ENSMMUG00000008378	1.80433	0.0148896	0.999243	0.29929	0.856274	0.498208	1.27852	0.118659
LRRC6	ENSMMUG00000015647	-2.42069	0.0149066	-1.71085	0.149914	-3.25803	0.00271665	-3.78248	0.000355199
PCED1B	ENSMMUG00000002203	-1.90825	0.0149739	-1.86738	0.0126141	-3.54488	8.63777e-07	-3.20632	2.32932e-06
FBN2	ENSMMUG00000010682	-1.79064	0.0153536	-1.80317	0.00639441	-2.38622	0.000109349	-2.08966	0.00104355
INHBB	ENSMMUG00000060196	2.14656	0.0153593	0.907089	0.686398	1.31943	0.344294	1.31234	0.336663
BEND5	ENSMMUG00000008828	-1.91627	0.0158971	-1.98298	0.00923702	-2.11702	0.0046836	-2.36096	0.000924864
MARCKS	ENSMMUG00000008934	-1.78116	0.0159788	-2.34074	0.000141762	-2.21784	0.000348261	-1.6889	0.0133729
NDRG1	ENSMMUG00000010200	-1.77752	0.0159969	-2.49442	3.58737e-05	-2.30133	0.000175715	-2.31251	0.000181031
-	ENSMMUG00000041182	7.19907	0.0159969	4.04292	1	4.05524	1	5.21293	0.73252
-	ENSMMUG00000051501	7.19907	0.0159969	8.7633	6.21726e-06	8.55454	2.80557e-05	7.05882	0.021683
Metazoa_SRP	ENSMMUG00000039689	-7.09649	0.0159969	-6.76642	0.0985967	-6.76193	0.146574	-6.9171	0.0629555
-	ENSMMUG00000053507	2.38971	0.0159969	1.39328	0.517995	-0.566425	1	0.620381	1
CASP1	ENSMMUG00000009852	-2.88919	0.0160222	-1.05815	0.630904	-1.20926	0.647198	-1.73907	0.178224
MROH9	ENSMMUG00000013380	3.67159	0.0161732	5.09755	7.92713e-06	5.7706	4.48183e-08	4.59478	0.000242424
IL15RA	ENSMMUG00000015149	3.67159	0.0161732	3.57378	0.0985967	3.59095	0.0301942	3.89721	0.0103266
MMP13	ENSMMUG00000004253	1.80779	0.0161798	0.0436758	1	-0.628259	0.884039	0.827602	0.568527
-	ENSMMUG00000058325	1.79278	0.0162512	0.343298	1	0.320504	1	0.978419	0.378922
NOTCH3	ENSMMUG00000013637	-1.80928	0.0164397	-2.15266	0.000999877	-2.85058	6.13065e-06	-2.3978	0.000185151
ULBP3	ENSMMUG00000047033	2.24603	0.0164397	3.29243	1.61395e-05	2.67857	0.00159823	3.61761	3.91697e-07
LAP3	ENSMMUG00000005732	1.78084	0.0168931	0.92342	0.357213	0.790082	0.599869	1.30681	0.105233
PLEKHA4	ENSMMUG00000009222	1.79079	0.0177224	1.42813	0.0591321	1.08079	0.263798	1.75567	0.0108337
-	ENSMMUG00000054628	2.00255	0.0177837	2.18318	0.00325677	2.01115	0.0102584	1.96975	0.0109357
-	ENSMMUG00000059894	-4.25446	0.0180311	-1.77865	0.450273	0.215922	1	-0.199907	1
SLC17A2	ENSMMUG00000002586	3.33042	0.0180311	5.13775	8.08254e-08	4.51489	1.24644e-05	2.81258	0.19426
Metazoa_SRP	ENSMMUG00000044108	3.33042	0.0180311	2.67057	0.235974	1.48276	1	2.52548	0.327144
CCL5	ENSMMUG00000054796	3.33042	0.0180311	4.4388	2.17712e-05	3.57487	0.0176378	4.30035	5.78928e-05
CCDC83	ENSMMUG00000019617	3.01764	0.0180311	4.67257	1.0536e-07	4.81017	2.80728e-08	3.68408	0.000450554
TMEM130	ENSMMUG00000012377	-1.90257	0.0180311	-2.29653	0.00192247	-2.095	0.0062941	-1.95127	0.00845928
CTSS	ENSMMUG00000010670	1.91535	0.0180311	0.803579	0.665632	0.33665	1	1.44921	0.114872
IL22RA1	ENSMMUG00000063454	3.17233	0.0183498	1.79652	0.665632	1.08894	1	2.12957	0.327144
-	ENSMMUG00000057996	-2.3864	0.0184059	-2.25641	0.0403747	-2.23891	0.0442144	-3.02687	0.00307485
IGSF22	ENSMMUG00000063818	-1.80651	0.0192705	-2.08951	0.00194853	-2.13892	0.00159176	-2.56215	7.68113e-05
TNF	ENSMMUG00000045654	2.20559	0.0193378	1.36927	0.413817	1.99521	0.0508676	1.60536	0.170503
ADRA2A	ENSMMUG00000041307	-2.06229	0.019501	-1.23807	0.27633	-2.56788	0.00351786	-2.57196	0.00146268
C1H1orf127	ENSMMUG00000021834	-1.90598	0.0195604	-2.38649	0.0014226	-3.68392	1.82021e-06	-2.46975	0.00055433
LYAR	ENSMMUG00000023393	1.7887	0.0199271	1.76752	0.0107531	2.21623	0.000552095	2.13326	0.00104355
PTPRR	ENSMMUG00000011075	1.84703	0.0199271	1.47799	0.0687526	0.378846	1	1.36652	0.119163
GDF15	ENSMMUG00000050122	1.74189	0.0200548	1.03738	0.246832	1.39155	0.064982	1.89475	0.0037861
-	ENSMMUG00000064949	1.91036	0.0204098	1.84953	0.0170893	2.41427	0.000411212	2.4826	0.00024043
SYT10	ENSMMUG00000010712	-1.74659	0.020599	-2.67823	1.08837e-05	-3.22495	9.4779e-08	-2.45911	6.86287e-05
QPRT	ENSMMUG00000042891	-1.86899	0.0207094	-2.9326	6.91872e-05	-2.57526	0.0004818	-3.54581	6.51323e-07
HSPH1	ENSMMUG00000013707	1.73641	0.0207201	2.52733	2.58416e-05	1.77407	0.00736543	2.99531	3.94405e-07
GXYLT2	ENSMMUG00000022507	-1.83252	0.0210445	-0.631912	0.77233	-2.42613	0.000463787	-1.4238	0.0845153
SULT1C4	ENSMMUG00000055529	-2.02641	0.0212309	-2.60379	0.00282175	-3.16612	0.000330683	-1.90194	0.0244136
CPLX1	ENSMMUG00000005016	2.09729	0.0212309	1.88862	0.0541074	2.29987	0.0046836	2.54687	0.000884239
KIF26B	ENSMMUG00000017324	-1.81029	0.021233	-1.87216	0.00938989	-3.60537	1.63006e-07	-2.38771	0.000386452
FMO2	ENSMMUG00000019727	3.59402	0.0214348	4.98237	2.17712e-05	5.66116	1.19099e-07	3.8046	0.0138524
TRIM50	ENSMMUG00000022778	3.59402	0.0214348	3.40514	0.134101	3.74193	0.0141398	2.49455	0.485984
-	ENSMMUG00000058450	3.59402	0.0214348	4.10112	0.00348478	3.8786	0.0100119	2.71412	0.375404
LDHAL6A	ENSMMUG00000014614	3.59402	0.0214348	4.20753	0.00176755	4.50368	0.000505344	3.36003	0.0868681
PI3	ENSMMUG00000063099	3.59402	0.0214348	5.35073	1.24957e-06	4.41656	0.000694927	4.35461	0.00113004
RPL12	ENSMMUG00000000422	1.78313	0.0214806	1.16574	0.208269	2.45907	9.47496e-05	1.79858	0.0099019
-	ENSMMUG00000051631	-1.76303	0.0220913	-1.27745	0.117661	-1.07432	0.265667	-1.03982	0.311689
-	ENSMMUG00000063235	7.10024	0.0220913	9.59834	3.65734e-09	7.77967	0.00356105	10.2621	7.9199e-13
-	ENSMMUG00000051732	7.10024	0.0220913	6.29307	0.235974	4.05524	1	5.93425	0.386788
DAPK2	ENSMMUG00000018177	7.10024	0.0220913	6.77323	0.0802509	7.67326	0.00497894	6.19334	0.192935
TMEM236	ENSMMUG00000062701	7.10024	0.0220913	9.70924	1.44518e-09	9.39415	3.01747e-08	9.37207	8.08717e-09
WFDC2	ENSMMUG00000002751	7.10024	0.0220913	7.54533	0.00938989	7.97149	0.000965453	7.91644	0.000580787
-	ENSMMUG00000050305	7.10024	0.0220913	6.77323	0.0802509	7.43354	0.0141398	6.60345	0.0931392
-	ENSMMUG00000064650	7.10024	0.0220913	8.41628	6.58542e-05	7.55837	0.0100119	7.18345	0.0150524
DOCK4	ENSMMUG00000002894	-1.77866	0.0224383	-1.46112	0.0589166	-3.34035	3.68254e-07	-3.05188	1.64205e-06
-	ENSMMUG00000062238	1.7592	0.0229534	2.63088	1.7546e-05	2.62766	1.75825e-05	2.23179	0.000504296
B2M	ENSMMUG00000060797	1.71361	0.0229534	0.321495	1	0.499753	0.949968	1.21945	0.141598
-	ENSMMUG00000011868	1.76628	0.0233253	2.44788	0.000100244	2.9492	1.16027e-06	2.40725	0.000145091
-	ENSMMUG00000063859	-1.70682	0.0240513	-2.96975	5.10112e-07	-1.97954	0.0018151	-1.45221	0.0472042
NOP2	ENSMMUG00000018683	1.72081	0.0242274	2.45714	5.51433e-05	2.80479	2.40893e-06	2.19475	0.000499615
CASTOR2	ENSMMUG00000014804	-1.76455	0.0242889	-1.12146	0.232036	-1.416	0.0822501	-1.40233	0.0834621
-	ENSMMUG00000054076	-1.89238	0.0243269	-2.2412	0.00388154	-4.37574	3.25239e-07	-1.92853	0.0132709
MAMU-E	ENSMMUG00000055242	1.70308	0.0244858	0.744752	0.579727	0.799208	0.555912	1.22399	0.138721
SIX2	ENSMMUG00000023752	2.28395	0.0253012	1.40269	0.506028	0.724193	1	2.04301	0.0640334
COBLL1	ENSMMUG00000009400	-1.7285	0.0253012	-1.60299	0.0248725	-1.61164	0.0260102	-1.67395	0.0174286
OAZ3	ENSMMUG00000009095	2.63993	0.0253127	4.70017	5.56434e-09	3.90585	6.55774e-06	2.81265	0.00862593
NEUROD2	ENSMMUG00000001404	2.63993	0.0253127	5.03506	1.98289e-10	4.98049	3.56806e-10	4.57481	2.27941e-08
TCEANC	ENSMMUG00000022616	-2.80696	0.0260117	-2.13311	0.124264	-1.53831	0.406896	-2.64211	0.0336073
C1S	ENSMMUG00000012786	1.807	0.0261881	1.53392	0.0568286	1.14621	0.284437	1.72052	0.0219361
-	ENSMMUG00000054821	1.84203	0.0264003	1.11077	0.31896	0.359001	1	0.781651	0.734038
-	ENSMMUG00000063858	-1.7327	0.0267683	-1.42153	0.0648352	-2.38117	0.000256154	-1.81008	0.008967
U1	ENSMMUG00000061094	-1.70495	0.027406	-1.83104	0.00627751	-4.81029	6.67541e-14	-1.24039	0.137567
SEMA7A	ENSMMUG00000021825	1.69558	0.0275044	2.09452	0.000877312	1.61098	0.0212539	1.81905	0.00651848
SLC6A11	ENSMMUG00000005916	2.54092	0.0285088	1.66863	0.453096	1.51743	0.711467	0.99048	0.988997
ARMCX2	ENSMMUG00000015656	2.54092	0.0285088	4.42065	5.98059e-08	4.28897	2.18761e-07	3.59272	2.02863e-05
PAPPA	ENSMMUG00000013099	1.76235	0.0285312	1.45459	0.0690634	0.368719	1	1.00446	0.386788
GNAI2	ENSMMUG00000020116	3.51204	0.0288479	4.39935	0.000697647	6.14046	1.44518e-09	5.44687	4.61496e-08
H4C4	ENSMMUG00000056028	3.51204	0.0288479	6.30198	3.31145e-10	5.32077	1.82021e-06	4.80062	8.8037e-06
NRXN3	ENSMMUG00000013842	3.51204	0.0288479	4.92114	2.88488e-05	0.500302	1	2.49455	0.485984
-	ENSMMUG00000065061	3.51204	0.0288479	4.56863	0.000282921	4.87442	4.95495e-05	4.4185	0.000861548
WDR49	ENSMMUG00000022925	3.05733	0.0288479	4.74386	7.87528e-07	4.68547	1.26626e-06	3.41126	0.00422917
DCLK3	ENSMMUG00000006812	3.05733	0.0288479	3.91973	0.000359842	3.7263	0.00100695	4.30686	1.35078e-05
IL12RB2	ENSMMUG00000000651	1.91026	0.0288479	3.79339	3.78194e-09	3.46145	1.19895e-07	3.41369	1.30167e-07
GFRA1	ENSMMUG00000020080	-1.75417	0.0293546	-1.87501	0.0096149	-1.1444	0.248311	-1.80635	0.0121764
-	ENSMMUG00000002144	-4.15543	0.0299307	0.617653	1	1.36973	0.276653	1.4405	0.237693
PLAC8	ENSMMUG00000022311	1.74526	0.0305139	1.37798	0.089944	0.489331	1	0.692457	0.812953
-	ENSMMUG00000040033	-2.14187	0.0317667	-0.368455	1	-0.542945	1	-0.222006	1
GPR15	ENSMMUG00000009550	6.99413	0.0317667	6.77323	0.0802509	6.30601	0.262766	6.60345	0.0931392
PXDNL	ENSMMUG00000002781	6.99413	0.0317667	5.56832	0.646108	4.05524	1	3.70373	1
IL31	ENSMMUG00000052400	6.99413	0.0317667	8.81381	3.81523e-06	8.14078	0.000377065	7.98655	0.000323118
PIWIL1	ENSMMUG00000005629	6.99413	0.0317667	8.12772	0.00038216	5.01118	0.926737	0	1
PRND	ENSMMUG00000061435	6.99413	0.0317667	8.04556	0.000697647	4.05524	1	0	1
-	ENSMMUG00000063312	6.99413	0.0317667	7.95843	0.00128935	8.21851	0.000277608	7.7651	0.00147851
-	ENSMMUG00000060170	-6.86389	0.0317667	-1.53582	0.851139	-0.948652	1	-1.47181	0.925728
NT5C3A	ENSMMUG00000011695	1.67965	0.0326725	1.02941	0.275316	0.834101	0.530404	1.32814	0.0981481
CHRM1	ENSMMUG00000017292	1.95442	0.0333947	3.89284	2.58349e-09	3.76904	1.08575e-08	3.19188	1.98249e-06
TRIM21	ENSMMUG00000004974	1.68985	0.0334553	1.10594	0.23541	0.753187	0.685847	1.32681	0.10565
CATSPERG	ENSMMUG00000014273	1.88828	0.0337775	2.07974	0.00705547	1.982	0.0129347	1.47316	0.132417
-	ENSMMUG00000061514	2.91492	0.0337775	3.23992	0.00776087	2.75711	0.0671448	3.10093	0.0109537
-	ENSMMUG00000053863	2.91492	0.0337775	3.23992	0.00776087	4.16735	6.35817e-06	3.03408	0.0138524
GBP3	ENSMMUG00000000662	1.66939	0.0337775	0.914684	0.371227	0.873146	0.472776	1.24375	0.139064
-	ENSMMUG00000045859	1.95139	0.0337775	3.27377	1.94608e-06	3.8057	1.31981e-08	3.04435	9.10251e-06
ID3	ENSMMUG00000043586	-1.68362	0.0341454	-1.99672	0.00275157	-2.49717	9.47226e-05	-2.40765	0.000163996
-	ENSMMUG00000061205	-1.81929	0.0342643	-1.1925	0.240059	-2.6793	0.000526708	-3.00559	4.54173e-05
TMEM140	ENSMMUG00000062554	1.83252	0.035013	1.35812	0.164455	0.98927	0.572148	1.50957	0.0931392
-	ENSMMUG00000017890	1.67421	0.0355562	0.917666	0.388366	0.27103	1	0.984492	0.382088
-	ENSMMUG00000002309	-1.66431	0.0358611	-0.0661064	1	-0.0825856	1	0.070337	1
SCN4B	ENSMMUG00000063655	-1.84168	0.0359319	-2.22887	0.00614101	-2.4031	0.00302113	-2.49643	0.00106628
FOXF2	ENSMMUG00000004540	-1.6741	0.0359319	-1.88285	0.00550492	-1.93917	0.00400167	-1.905	0.00479772
Metazoa_SRP	ENSMMUG00000041045	2.23137	0.0364094	2.89077	0.000942237	0.158436	1	1.99155	0.0783902
TLDC2	ENSMMUG00000002089	2.45852	0.0364758	1.78997	0.373617	1.5198	0.706806	1.90342	0.239194
FER1L6	ENSMMUG00000016375	1.83722	0.0372856	2.44308	0.000633568	1.69888	0.0554508	2.03029	0.00752706
SLC10A1	ENSMMUG00000022409	2.7615	0.0377736	4.38649	7.40506e-07	4.26989	1.85801e-06	3.51352	0.000242975
-	ENSMMUG00000056439	-2.06	0.0378362	-4.10775	0.000273187	-1.80483	0.0996012	-0.418353	1
-	ENSMMUG00000061679	-1.95332	0.0379493	-1.66665	0.100113	-1.54997	0.165972	-1.03847	0.488174
PZP	ENSMMUG00000003238	-1.85427	0.0381668	-1.0177	0.425102	-1.1373	0.346652	-1.22039	0.255497
GNB4	ENSMMUG00000004083	1.64678	0.0384087	1.21519	0.138826	1.15439	0.194622	1.28498	0.116342
VLDLR	ENSMMUG00000015093	-1.66663	0.0388157	-0.771165	0.56901	-1.10014	0.255165	-1.11433	0.242942
TSBP1	ENSMMUG00000018425	3.19359	0.0388157	4.75995	1.94608e-06	4.72851	2.19558e-06	3.87106	0.000672307
ASB5	ENSMMUG00000013736	3.42511	0.0388157	2.00923	1	3.4223	0.146574	3.48466	0.044962
-	ENSMMUG00000007010	3.42511	0.0388157	5.30353	1.94608e-06	6.19384	8.83306e-10	4.70137	0.000149547
MAMU-DOA	ENSMMUG00000015734	3.42511	0.0388157	4.48647	0.000515983	3.8786	0.0100119	3.07293	0.152078
WARS1	ENSMMUG00000059881	1.64235	0.0389353	1.08922	0.225632	1.49385	0.0428925	1.652	0.0176833
KRT7	ENSMMUG00000010000	1.62419	0.0390971	0.72174	0.618747	0.397489	1	0.288797	1
NFKBID	ENSMMUG00000019756	1.73928	0.0391387	2.62161	4.39563e-05	3.35214	5.18508e-08	1.96779	0.00551535
PLA2G4C	ENSMMUG00000014293	1.88494	0.0395507	2.28799	0.00207407	1.63654	0.0910726	1.91028	0.0194522
AOC2	ENSMMUG00000001870	1.7611	0.0405054	3.22317	3.86931e-07	3.48548	2.36236e-08	2.72562	2.70707e-05
-	ENSMMUG00000058092	1.63052	0.0407917	-0.613189	0.774907	-0.523054	0.939822	-0.290504	1
ELL2	ENSMMUG00000005314	1.62792	0.0417922	2.00307	0.00174517	1.93666	0.00284813	1.84762	0.0056198
COL11A1	ENSMMUG00000004103	-1.61199	0.0423604	-1.869	0.00377722	-1.91855	0.0028166	-2.17686	0.000496364
OLFM4	ENSMMUG00000002657	1.62436	0.0423604	0.471333	0.943104	0.145897	1	1.41299	0.0631042
IL11	ENSMMUG00000048355	1.62656	0.0431167	2.63838	1.16157e-05	1.94692	0.00268404	2.20791	0.000459412
-	ENSMMUG00000062959	-2.276	0.0433241	-3.41423	0.00627751	-3.397	0.00782273	-2.37093	0.034515
SORCS3	ENSMMUG00000003610	-1.6126	0.0433357	-2.10394	0.000805835	-3.42021	9.50533e-09	-2.99571	4.86925e-07
TM7SF2	ENSMMUG00000018773	-1.61468	0.043989	-2.12627	0.000765672	-2.49292	4.81343e-05	-2.36309	0.000147845
CNGA3	ENSMMUG00000021187	-2.10635	0.0443388	-1.2066	0.360722	-1.41031	0.267474	-1.62153	0.142121
GPC3	ENSMMUG00000009622	-1.82392	0.0443388	-2.56669	0.00224082	-1.48935	0.136001	-2.9556	0.000164828
SLC44A5	ENSMMUG00000017907	-1.76448	0.0445632	-2.1489	0.00632154	-2.20146	0.00462474	-2.88506	8.42061e-05
PPARG	ENSMMUG00000007191	1.62486	0.0447455	2.31307	0.00020173	1.77538	0.00864944	1.90556	0.00413574
SPTBN5	ENSMMUG00000003844	1.72698	0.0447455	2.18022	0.00161082	1.3963	0.128461	1.68568	0.0313611
MEGF8	ENSMMUG00000014932	-1.60682	0.0447745	-1.70539	0.0110434	-2.27727	0.00023984	-1.74136	0.00989142
HMCN1	ENSMMUG00000010474	-1.60229	0.0447745	-1.89124	0.00332255	-2.33977	0.000126789	-2.23565	0.000323118
-	ENSMMUG00000052423	6.87959	0.0452415	0	1	0	1	0	1
-	ENSMMUG00000063274	6.87959	0.0452415	0	1	0	1	5.21293	0.73252
PRLHR	ENSMMUG00000052816	6.87959	0.0452415	8.65664	1.27566e-05	8.55454	2.80557e-05	7.84276	0.000783511
-	ENSMMUG00000061658	6.87959	0.0452415	8.04556	0.000697647	8.05862	0.000694927	7.68303	0.00206265
COL5A3	ENSMMUG00000039980	6.87959	0.0452415	7.76662	0.00348478	5.58115	0.711467	4.64728	0.953553
-	ENSMMUG00000049330	-1.6469	0.0452415	-1.7442	0.0141162	-1.39844	0.0816998	-1.28487	0.129503
ALPL	ENSMMUG00000002217	-1.71907	0.0452415	-1.94401	0.0096132	-3.33663	5.54164e-06	-1.76019	0.020227
MAJIN	ENSMMUG00000031163	2.4936	0.0452415	3.38039	0.000884247	3.98167	3.77286e-06	2.86905	0.00732796
CSF1	ENSMMUG00000002680	1.61441	0.0454059	0.927406	0.356878	1.2125	0.152182	1.48293	0.0446848
FZD6	ENSMMUG00000019399	-1.59897	0.045658	-1.93984	0.00244843	-1.75264	0.00854723	-1.91752	0.00325431
Metazoa_SRP	ENSMMUG00000038816	-3.37039	0.045658	-7.39398	0.0165547	-7.38947	0.0176378	-7.54512	0.006039
-	ENSMMUG00000058736	2.93236	0.045658	1.47918	0.958445	0.518966	1	1.77077	0.631315
-	ENSMMUG00000056303	-1.80101	0.0461941	-2.45175	0.00257682	-2.96155	0.000237453	-1.42422	0.123075
TDRD7	ENSMMUG00000012275	1.60752	0.0464162	1.37241	0.0687171	1.03403	0.287701	1.16433	0.191393
RND1	ENSMMUG00000048864	1.78822	0.0479685	3.44713	1.04112e-07	3.60006	2.54187e-08	2.70155	6.17532e-05
DUSP14	ENSMMUG00000002975	1.62276	0.0479685	1.40064	0.0685966	1.60787	0.0264921	1.72393	0.0132709
-	ENSMMUG00000058562	2.01022	0.0479685	2.87052	0.000201433	2.13583	0.0203158	2.45054	0.00217657
ABCA13	ENSMMUG00000016191	1.94921	0.0479685	2.05732	0.0280718	1.64698	0.156772	2.05664	0.0203745
SLC25A48	ENSMMUG00000001951	-2.04451	0.0483148	-2.71078	0.00938989	-2.43331	0.0269145	-2.55212	0.00765109
VAV1	ENSMMUG00000019314	1.94116	0.0486067	3.95096	5.12109e-09	3.51577	3.81736e-07	3.71423	4.3913e-08
ADAMTS18	ENSMMUG00000000824	-1.62759	0.0487748	-2.22934	0.000727241	-3.05454	1.82021e-06	-2.3049	0.000407461
LCP1	ENSMMUG00000017033	1.88855	0.0497452	1.10195	0.50576	0.705777	0.957086	2.10811	0.00765109
CFAP97D1	ENSMMUG00000060817	3.11998	0.0501677	3.44267	0.0225823	2.68783	0.262766	2.52548	0.327144
ZNF862	ENSMMUG00000011122	-1.67809	0.0501677	-1.67471	0.0314354	-2.13545	0.00301791	-1.58532	0.0437168
CLTRN	ENSMMUG00000054030	1.60831	0.0502621	0.588655	0.824252	1.82845	0.00640574	2.03902	0.00171737
HMGN3	ENSMMUG00000004351	-1.61663	0.0508729	-2.27155	0.000537707	-2.52494	0.000103568	-2.16223	0.00102147
CIDEC	ENSMMUG00000010350	2.80433	0.0512515	2.15858	0.278039	3.25736	0.00804863	2.89028	0.0280159
CYP2J2	ENSMMUG00000015972	1.61845	0.051379	1.28238	0.12205	0.904927	0.468801	1.42682	0.0721646
CDKN1A	ENSMMUG00000055964	1.57634	0.051868	0.79706	0.51008	0.867177	0.456157	1.2492	0.128295
NR5A1	ENSMMUG00000014111	4.32944	0.0520626	4.28765	0.0402458	5.8818	2.80557e-05	5.31147	0.000137701
RAC2	ENSMMUG00000048761	4.32944	0.0520626	4.09666	0.0802509	1.38249	1	4.95928	0.000783511
GSTM3	ENSMMUG00000008029	2.34937	0.0523496	3.60144	1.47676e-05	0.790847	1	-1.2817	1
WNT6	ENSMMUG00000052954	-1.62785	0.0523496	-3.0819	3.18357e-06	-3.69988	5.18711e-08	-3.23538	5.03019e-07
-	ENSMMUG00000065334	1.71725	0.0523496	1.96632	0.00740763	1.77763	0.0201532	2.17076	0.0017605
GBX2	ENSMMUG00000005911	1.71382	0.0523497	1.39893	0.126123	2.53613	0.000139077	2.67469	3.62711e-05
TP53INP1	ENSMMUG00000057219	-1.58343	0.0526218	-2.22006	0.000444007	-3.18804	1.40138e-07	-2.59602	2.30608e-05
ZFPM2	ENSMMUG00000007721	1.93432	0.0526833	1.5145	0.23541	0.477179	1	1.56459	0.170503
RTL1	ENSMMUG00000005473	2.44133	0.0551783	1.85661	0.453096	-1.21659	1	0.76882	1
ANXA13	ENSMMUG00000063044	2.44133	0.0551783	2.00759	0.238806	-1.21659	1	2.17148	0.133758
KITLG	ENSMMUG00000051340	-1.60053	0.0566271	-2.20695	0.000776394	-2.09746	0.00173551	-1.7522	0.0123808
KALRN	ENSMMUG00000003851	-1.60859	0.0578396	-1.68619	0.0204421	-2.39858	0.000334708	-2.01176	0.00324633
KCNMA1	ENSMMUG00000018390	1.58163	0.0580131	0.960112	0.335369	-0.402386	1	0.662597	0.788126
-	ENSMMUG00000022114	-1.58305	0.0580131	-1.97611	0.00306524	-1.44536	0.0612474	-1.73338	0.0125201
BCAM	ENSMMUG00000003273	-1.55562	0.058015	-2.01144	0.00143635	-1.5564	0.0273842	-1.65457	0.0155839
-	ENSMMUG00000058091	-2.02389	0.0582462	-1.02537	0.587222	-2.00124	0.0927243	-1.53924	0.192298
STRA6	ENSMMUG00000001837	-1.69337	0.0582462	-2.95831	0.000132851	-3.9331	1.35208e-06	-3.47208	2.28586e-06
CCND1	ENSMMUG00000002368	1.55151	0.059294	1.23812	0.11598	1.11847	0.20702	1.15306	0.189699
-	ENSMMUG00000005959	-1.71034	0.0598788	-1.07483	0.321531	-1.3976	0.146574	-0.773308	0.73252
SCGB3A1	ENSMMUG00000018692	-2.62694	0.0604717	-0.063255	1	2.64215	0.000139077	1.2917	0.253847
CFP	ENSMMUG00000032465	2.32964	0.0604717	3.909	4.40772e-06	4.36344	2.36519e-08	4.52431	4.19602e-09
-	ENSMMUG00000006397	1.55313	0.0605881	1.09917	0.209161	1.15611	0.182636	1.30453	0.101276
NRXN1	ENSMMUG00000038179	-1.57162	0.0607666	-1.88161	0.0050928	-2.88495	3.6105e-06	-2.86331	3.76713e-06
FNDC10	ENSMMUG00000040063	-1.81007	0.061168	-2.28879	0.0132692	-3.26208	0.000344391	-1.2738	0.256117
FGGY	ENSMMUG00000002387	-1.67768	0.0615246	-1.60719	0.0574005	-2.10919	0.00599162	-1.61327	0.0462044
NOG	ENSMMUG00000005798	1.64704	0.0615667	1.40666	0.096943	0.302546	1	0.668905	0.875918
FXYD6	ENSMMUG00000007796	-1.5588	0.0622294	-2.30285	0.000256109	-1.75083	0.0101779	-1.47817	0.0452284
KIF12	ENSMMUG00000008561	-1.67144	0.0626974	-2.64389	0.000374653	-3.12654	3.0561e-05	-3.43693	1.73992e-06
SNORD12B	ENSMMUG00000034323	1.8355	0.0628608	1.64505	0.104195	0.536491	1	1.35832	0.268102
NLGN1	ENSMMUG00000004671	-1.56231	0.0630142	-1.14225	0.18791	-0.741166	0.672883	-1.01715	0.327144
UPK1B	ENSMMUG00000057343	1.58266	0.0631586	0.964526	0.342168	1.49148	0.0522016	1.843	0.00726016
VCAN	ENSMMUG00000011513	-1.5371	0.0638218	-2.32802	0.000135028	-2.42828	5.76198e-05	-2.23439	0.000320032
-	ENSMMUG00000027033	-2.18159	0.0638218	-1.03451	0.654984	-3.30265	0.0114799	-3.82262	0.00147851
TSTD1	ENSMMUG00000002001	-2.02676	0.0638218	-3.32533	0.00188082	-2.90048	0.00746158	-1.54195	0.163722
RASGRF1	ENSMMUG00000064827	2.09251	0.0638218	2.68703	0.00188082	1.42836	0.484925	1.84182	0.123465
MYBL1	ENSMMUG00000013974	1.56853	0.0638218	1.30377	0.106236	1.75448	0.0108592	2.16571	0.000749324
-	ENSMMUG00000064699	6.75518	0.0638218	8.20545	0.000282921	5.58115	0.711467	4.64728	0.953553
IQCA1L	ENSMMUG00000054070	6.75518	0.0638218	5.97573	0.321531	7.55837	0.0100119	5.61821	0.541297
-	ENSMMUG00000053794	6.75518	0.0638218	7.4205	0.013359	8.42936	6.64696e-05	7.18345	0.0150524
PGK2	ENSMMUG00000011998	6.75518	0.0638218	6.96422	0.0572243	5.98864	0.358286	3.70373	1
AKAP4	ENSMMUG00000023060	6.75518	0.0638218	8.86262	2.47458e-06	5.01118	0.926737	0	1
OR5BS1P	ENSMMUG00000059987	6.75518	0.0638218	6.29307	0.235974	7.55837	0.0100119	7.18345	0.0150524
ABCG8	ENSMMUG00000008081	6.75518	0.0638218	8.12772	0.00038216	7.29687	0.0301942	8.72124	2.06332e-06
POMC	ENSMMUG00000055135	6.75518	0.0638218	8.2792	0.000159999	7.87877	0.0018151	8.0534	0.000240462
-	ENSMMUG00000059268	6.75518	0.0638218	6.77323	0.0802509	8.21851	0.000277608	7.59601	0.00285359
RNF17	ENSMMUG00000014610	6.75518	0.0638218	8.04556	0.000697647	6.30601	0.262766	3.70373	1
IL12RB1	ENSMMUG00000012096	6.75518	0.0638218	7.13286	0.0402458	5.98864	0.358286	6.60345	0.0931392
Metazoa_SRP	ENSMMUG00000063468	6.75518	0.0638218	4.04292	1	0	1	0	1
U7	ENSMMUG00000036229	-6.68496	0.0638218	-1.35732	0.958445	-0.77016	1	-2.8023	0.402563
-	ENSMMUG00000056067	-6.68496	0.0638218	-6.3558	0.31896	-6.35131	0.352169	-1.29311	0.988997
ITM2A	ENSMMUG00000003564	-3.99283	0.0640153	-3.04278	0.200605	-7.08119	0.0447029	-2.58935	0.253847
TTLL2	ENSMMUG00000005680	3.04241	0.0640153	2.86156	0.134101	1.89025	0.739574	2.35721	0.402563
LINGO3	ENSMMUG00000058241	3.04241	0.0640153	4.02505	0.00170607	4.33097	0.000351664	3.6702	0.00256652
KCNIP1	ENSMMUG00000009171	1.81873	0.0656242	1.28732	0.312163	1.20206	0.420399	2.23425	0.00417128
RIMS3	ENSMMUG00000039139	-1.55357	0.065886	-1.46421	0.050853	-1.44657	0.0586504	-1.52016	0.0403797
mml-mir-125a	ENSMMUG00000033032	-2.66024	0.065886	-3.60493	0.0402458	-2.06218	0.321666	-2.5862	0.0721646
mml-mir-181b-1	ENSMMUG00000026884	-2.62087	0.065886	-1.63279	0.438973	-3.54877	0.0553457	-1.34686	0.608109
RTN4RL1	ENSMMUG00000063233	-1.69967	0.0660958	-2.54698	0.00142784	-0.808509	0.711467	-2.01121	0.0103266
MT2A	ENSMMUG00000049822	1.53901	0.0660958	0.372647	1	0.25694	1	1.44027	0.0538855
-	ENSMMUG00000049641	-1.90919	0.0664425	-2.41532	0.0136523	-2.39779	0.0144229	-1.57519	0.137001
PXDN	ENSMMUG00000039871	-1.52664	0.0670795	-1.82386	0.00521431	-2.13436	0.000625774	-2.15299	0.000606827
-	ENSMMUG00000055011	2.35512	0.0684687	4.53419	2.14296e-08	4.34044	1.44323e-07	4.62062	2.43004e-09
GAS1	ENSMMUG00000062912	-1.54888	0.0685651	-2.56495	5.6756e-05	-2.30804	0.000365629	-2.22894	0.000559109
QRICH2	ENSMMUG00000003539	1.86833	0.0686959	3.48258	8.66571e-07	4.36079	6.95228e-11	2.87676	7.88571e-05
TSC22D3	ENSMMUG00000057348	-1.54481	0.0687602	-2.22264	0.000570555	-2.23122	0.000505344	-1.94089	0.00362436
PCDH17	ENSMMUG00000022272	1.77426	0.0687602	1.72804	0.0557907	1.77802	0.0504749	1.77531	0.044146
IL1RN	ENSMMUG00000013014	4.23695	0.0687602	4.86876	0.00683896	4.11348	0.0886147	3.79762	0.0931392
TSACC	ENSMMUG00000051030	3.33262	0.0687602	3.72475	0.013359	2.02622	0.926737	0.948487	1
ADAM20	ENSMMUG00000000202	3.33262	0.0687602	5.20421	3.81523e-06	4.00344	0.00497894	4.80062	8.8037e-06
U7	ENSMMUG00000057615	3.33262	0.0687602	2.73398	0.550235	2.75108	0.609515	3.70563	0.0251179
C2CD6	ENSMMUG00000018144	3.33262	0.0687602	5.9501	7.05276e-09	5.36797	1.14367e-06	4.47969	0.00051842
SUN5	ENSMMUG00000009414	3.33262	0.0687602	5.39644	1.00271e-06	6.5414	2.61089e-11	5.50689	3.20805e-08
-	ENSMMUG00000054398	2.26715	0.0705325	1.35325	0.645	1.8981	0.262766	2.2495	0.0470793
RORC	ENSMMUG00000012138	-1.64288	0.0707085	-1.75107	0.0281855	-2.68486	0.000374886	-2.09157	0.00452195
PAM	ENSMMUG00000007844	-1.51546	0.0708441	-1.91763	0.00285302	-2.15063	0.000545907	-2.24725	0.000304522
KDF1	ENSMMUG00000002555	2.06016	0.0711546	3.48105	6.29864e-06	3.04283	0.000206837	3.71307	3.94405e-07
-	ENSMMUG00000055690	1.80719	0.0715763	2.95207	2.86739e-05	2.43584	0.00134092	2.06762	0.0126595
U1	ENSMMUG00000049803	-3.22428	0.0715763	-7.24806	0.030604	1.53283	0.189544	-7.39911	0.0103266
-	ENSMMUG00000051129	-3.22428	0.0715763	-0.474831	1	-7.24355	0.0330219	-1.46486	0.649189
-	ENSMMUG00000060609	2.86556	0.0715763	4.36606	1.51764e-05	4.38349	1.51192e-05	3.70571	0.000783511
ILDR1	ENSMMUG00000000911	2.86556	0.0715763	4.62858	1.99941e-06	2.80465	0.146574	5.01426	3.10366e-08
TOR1B	ENSMMUG00000003793	1.53615	0.0719532	0.95103	0.341969	0.818348	0.56806	1.10127	0.253847
-	ENSMMUG00000056508	1.51758	0.0719532	1.22462	0.128737	0.726153	0.687916	1.0308	0.305893
DNHD1	ENSMMUG00000054897	1.58971	0.0726795	3.22988	1.27468e-07	3.21805	1.35509e-07	2.99048	1.13303e-06
CDH16	ENSMMUG00000016727	-1.52251	0.0734963	-1.87885	0.00482184	-1.70925	0.0134931	-1.59098	0.025983
DENND11	ENSMMUG00000039865	-1.56075	0.0734963	-1.20982	0.167736	-1.28327	0.140731	-0.906212	0.478363
LRRN4	ENSMMUG00000064554	1.51484	0.0734963	0.477566	0.925303	0.418149	1	1.00389	0.334549
FGFR2	ENSMMUG00000009594	-1.59263	0.0754229	-2.12896	0.00325723	-2.15564	0.00303814	-1.60297	0.0402227
PRR36	ENSMMUG00000014032	-1.53668	0.0754229	-1.71203	0.0149013	-1.72084	0.0152014	-1.56666	0.0328751
NR0B2	ENSMMUG00000010291	2.68455	0.0769851	1.96759	0.33603	0.209916	1	1.24087	0.98194
CHRNA6	ENSMMUG00000000163	2.68455	0.0769851	1.74739	0.781333	1.50475	0.957086	0.665734	1
NAT16	ENSMMUG00000049346	1.51807	0.0771322	0.735847	0.63082	0.477667	1	1.09374	0.255497
-	ENSMMUG00000062255	1.75268	0.0776194	0.933215	0.631554	0.710449	0.940733	1.03871	0.541297
DNAJB1	ENSMMUG00000017906	1.50255	0.0787047	1.38522	0.0630548	1.70321	0.0121162	2.57315	2.10534e-05
RAG1	ENSMMUG00000049488	1.74781	0.0792961	2.57277	0.000405281	2.76641	0.000108028	2.75615	8.87291e-05
CYP26A1	ENSMMUG00000010881	-1.85745	0.0792961	-1.7794	0.0986026	-1.27904	0.368959	-1.81054	0.0686504
APOBR	ENSMMUG00000000707	1.83482	0.0792961	2.51358	0.00128384	2.47878	0.00175958	2.21363	0.00726016
GIMAP6	ENSMMUG00000047276	2.60454	0.0799607	2.22379	0.238806	0.932987	1	1.564	0.73252
-	ENSMMUG00000060600	-2.58039	0.0799607	-1.99977	0.283136	-1.98242	0.314153	-1.78508	0.350232
FAM151A	ENSMMUG00000013680	-1.87561	0.0801367	-1.04542	0.550235	-2.69331	0.0114248	-1.97212	0.0415462
-	ENSMMUG00000020721	1.63822	0.081701	3.29464	2.13494e-07	3.36693	1.16935e-07	2.72224	2.77732e-05
CHGB	ENSMMUG00000013722	2.30468	0.0818076	3.98231	3.06202e-06	3.4159	0.000216936	3.22665	0.000788151
PALM2AKAP2	ENSMMUG00000002361	1.51113	0.0818713	1.16879	0.170139	1.35584	0.0882442	1.59222	0.026678
-	ENSMMUG00000053329	-1.82475	0.0818887	-2.4677	0.0096942	-2.09051	0.0447029	-2.09452	0.0234597
MAFF	ENSMMUG00000045506	1.52022	0.0819326	1.80694	0.00770034	2.31213	0.000237453	1.98367	0.00264357
SLC16A2	ENSMMUG00000013165	-1.50987	0.0830672	-1.93853	0.00387383	-1.66006	0.0203531	-1.68342	0.016809
KCNJ15	ENSMMUG00000056855	-1.95976	0.0830676	-2.85095	0.00938989	-2.51614	0.0263123	-1.47497	0.20837
MIR29A	ENSMMUG00000026917	2.96043	0.0830676	2.67057	0.235974	1.89025	0.739574	2.16668	0.631315
-	ENSMMUG00000055704	2.96043	0.0830676	3.94289	0.00300058	5.36125	1.2875e-08	3.05193	0.0928231
INSC	ENSMMUG00000020246	2.96043	0.0830676	0.895813	1	-0.0431515	1	0.966686	1
CLDN1	ENSMMUG00000001915	1.51575	0.0834826	1.36991	0.0777107	1.94153	0.00339761	1.98952	0.00256652
FAM124A	ENSMMUG00000001480	-1.51168	0.0843879	-1.44141	0.0572243	-1.83237	0.00769557	-1.9387	0.00406159
ADGRF1	ENSMMUG00000022983	-1.58116	0.0846423	-1.86484	0.015441	-0.614313	0.902166	-0.675563	0.80259
-	ENSMMUG00000051162	-1.93329	0.0853799	-2.14841	0.0579865	-2.1309	0.0723903	-2.44017	0.0138524
GPRIN3	ENSMMUG00000057606	-1.73669	0.0863551	-1.95394	0.0410114	-3.91358	8.36346e-05	-5.00378	9.21668e-07
CASP12	ENSMMUG00000016548	-1.98218	0.0867287	-2.09121	0.0753904	-2.07371	0.0823741	-1.61243	0.176303
BNIP3	ENSMMUG00000022445	-1.47821	0.0871309	-2.21351	0.000363727	-1.87044	0.00404331	-1.73976	0.00985784
PTCH1	ENSMMUG00000002634	-1.49996	0.0873657	0.0752317	1	-0.493556	0.974639	-0.603995	0.881658
GPRC5B	ENSMMUG00000002709	1.477	0.0873657	0.608222	0.752337	0.515194	0.926737	0.916615	0.420673
-	ENSMMUG00000011408	-1.49008	0.0873657	-1.97971	0.00246906	-2.06272	0.00152709	-1.80171	0.00775745
LTBP4	ENSMMUG00000020798	-1.4811	0.0883292	-1.76762	0.00838498	-2.019	0.00172495	-1.7983	0.00765109
AOX2	ENSMMUG00000005835	1.81207	0.0886174	1.76795	0.0774161	1.63902	0.146574	2.18036	0.00836463
TGFBR1	ENSMMUG00000001304	-1.47639	0.0886376	-1.43342	0.050023	-1.67073	0.0142866	-2.03255	0.00150128
C1H1orf116	ENSMMUG00000022173	1.51183	0.0900078	0.815322	0.540313	0.711882	0.732031	1.18327	0.20019
TBX4	ENSMMUG00000051933	2.79552	0.0916886	3.98368	0.000216705	3.64857	0.00174747	4.47255	3.64679e-06
Metazoa_SRP	ENSMMUG00000038979	-6.58643	0.0917438	-1.25904	0.958445	-1.24186	1	-1.76035	0.73252
-	ENSMMUG00000053489	-6.58643	0.0917438	-2.2146	0.559947	-6.25304	0.352169	-0.473383	1
Metazoa_SRP	ENSMMUG00000060310	-6.58643	0.0917438	-0.689203	1	-0.671886	1	-0.473383	1
-	ENSMMUG00000059811	-1.76271	0.0922759	-0.823601	0.665632	-0.376392	1	-0.819047	0.746619
PSME2	ENSMMUG00000012473	1.48133	0.0924192	0.859394	0.443565	1.26299	0.127502	1.02702	0.315589
NHSL1	ENSMMUG00000000123	-1.49212	0.0927711	-1.70643	0.0149032	-1.45219	0.0597391	-1.23962	0.147191
NEBL	ENSMMUG00000010589	-1.64577	0.0929202	-1.13519	0.312576	-2.02756	0.0177539	-1.4808	0.0984797
-	ENSMMUG00000062466	-1.56115	0.0929202	-1.71506	0.0288618	-2.65866	0.000206837	-1.56274	0.0486735
HSP90AA1	ENSMMUG00000054990	1.4613	0.0929202	1.13347	0.174778	1.09684	0.226243	1.73536	0.00977537
-	ENSMMUG00000056190	-1.50257	0.0929202	-1.01985	0.29929	-1.1208	0.243967	-1.26024	0.139064
IQSEC3	ENSMMUG00000022067	4.13811	0.0929202	7.16027	3.75582e-10	6.54335	1.40138e-07	7.01312	7.93733e-11
PRR30	ENSMMUG00000002393	4.13811	0.0929202	4.60727	0.0194942	1.38249	1	3.12842	0.386788
-	ENSMMUG00000007819	4.13811	0.0929202	5.86489	2.88488e-05	5.75661	6.64696e-05	5.78645	4.08453e-06
CLCA4	ENSMMUG00000010306	3.23378	0.0929202	3.72475	0.013359	3.59095	0.0301942	4.64906	0.000192352
-	ENSMMUG00000064462	3.23378	0.0929202	3.57378	0.0985967	4.22474	0.0018151	2.71412	0.375404
PFKFB4	ENSMMUG00000000591	-1.47134	0.0933407	-2.0863	0.00108092	-1.8037	0.00707638	-1.93107	0.00333343
GRAP2	ENSMMUG00000004880	1.5749	0.0937325	1.61772	0.0456305	1.08223	0.358286	1.69204	0.0298957
TUBA8	ENSMMUG00000013574	1.87358	0.0937907	1.87478	0.0687903	1.72286	0.143579	2.53432	0.00196354
-	ENSMMUG00000064792	-1.54013	0.0938273	-2.15139	0.00325677	-2.33264	0.00111108	-1.73994	0.02063
-	ENSMMUG00000062356	-2.76205	0.094299	-0.573733	1	0.0910865	1	-0.43925	1
DRD2	ENSMMUG00000014334	2.62071	0.094299	3.23992	0.00776087	1.76474	0.616232	2.45195	0.115229
MAMU-DOB	ENSMMUG00000011293	1.47316	0.094299	0.699628	0.646108	0.640736	0.788216	1.10104	0.244849
DLL1	ENSMMUG00000021144	1.63116	0.0944158	1.64583	0.0526793	1.36613	0.1848	1.31389	0.209173
-	ENSMMUG00000064114	-2.24265	0.0945375	0.02385	1	0.345258	1	0.227013	1
-	ENSMMUG00000064215	-1.53782	0.0949404	-1.1199	0.250048	-1.56117	0.0589904	-1.49027	0.0674218
EVPL	ENSMMUG00000001790	1.53809	0.0949404	3.01113	1.00488e-06	3.19702	1.79968e-07	3.11445	3.7139e-07
-	ENSMMUG00000057189	-1.86361	0.0955053	-0.630715	0.929011	-1.12572	0.498786	-1.65719	0.124826
FAM186B	ENSMMUG00000022493	2.54819	0.0960231	4.28711	1.71908e-06	3.30679	0.00179811	2.90958	0.00731086
CLDN11	ENSMMUG00000059260	2.23684	0.0962907	2.78576	0.00778665	2.34542	0.0564242	0.154637	1
SLC25A29	ENSMMUG00000009738	-1.50398	0.0965011	-1.22675	0.159936	-1.82162	0.0108894	-1.57275	0.0370388
CCSER1	ENSMMUG00000009652	-1.48262	0.0968107	-1.13166	0.206456	-1.49897	0.0480859	-1.61498	0.025286
TTC21B	ENSMMUG00000008400	-1.45933	0.0976368	-1.57226	0.0257608	-1.49729	0.0414852	-1.61974	0.0212242
CAPSL	ENSMMUG00000001678	-2.03444	0.099041	-8.45766	0.000282921	-2.4645	0.0616895	-4.90551	0.000242975
ADAMTS9	ENSMMUG00000000265	-1.45287	0.099405	-2.12631	0.000731997	-2.83666	2.19558e-06	-2.35805	0.000145091
NRSN1	ENSMMUG00000008451	-1.5702	0.101296	-1.80326	0.0243583	-2.26975	0.00301791	-1.63542	0.042086
TBXAS1	ENSMMUG00000004222	1.54424	0.10145	1.28143	0.168975	1.12724	0.297454	0.904747	0.541297
STAT1	ENSMMUG00000005613	1.44132	0.102814	1.06855	0.228878	1.11129	0.212762	0.988528	0.342051
SPRY4	ENSMMUG00000014175	1.59438	0.103101	1.57787	0.059013	1.96631	0.00736543	1.72791	0.0280434
BCL11A	ENSMMUG00000011303	-1.51672	0.103101	-1.23748	0.168975	-2.40448	0.000651409	-2.27315	0.000982355
VILL	ENSMMUG00000000984	-1.78477	0.103244	-1.00648	0.551791	-0.837387	0.735728	-1.29939	0.300881
CAPN8	ENSMMUG00000042038	-1.61414	0.103381	-2.04516	0.0156344	-2.20741	0.00723252	-2.47748	0.00118108
-	ENSMMUG00000009114	-1.84734	0.105136	-0.688204	0.851139	-0.526677	1	-1.86189	0.0685987
SPON2	ENSMMUG00000020856	-1.84734	0.105136	-1.23344	0.393678	-1.45558	0.290665	-1.36231	0.274824
-	ENSMMUG00000005563	1.45405	0.105136	0.719814	0.646108	1.47597	0.0467482	1.96792	0.00256652
CDH26	ENSMMUG00000008123	-1.81265	0.105159	-3.52372	0.00128384	-2.30129	0.0239591	-4.03085	5.81978e-05
PECAM1	ENSMMUG00000011809	1.58671	0.105159	1.49822	0.085728	0.267143	1	1.30029	0.187342
-	ENSMMUG00000030042	1.50702	0.105756	1.46775	0.0642856	1.30349	0.146961	1.39856	0.095419
HSPA4L	ENSMMUG00000015245	1.45018	0.106441	1.82526	0.00587975	1.4404	0.0560799	2.84428	1.98249e-06
CA11	ENSMMUG00000022161	-1.49124	0.106913	-1.55111	0.043786	-1.33295	0.125599	-1.37863	0.0980529
-	ENSMMUG00000056316	-1.74799	0.106913	-0.318184	1	-1.4438	0.252252	-1.46332	0.192935
BNIP5	ENSMMUG00000051919	2.87351	0.107655	4.24671	0.000460692	4.04239	0.00174747	4.15392	0.000149547
-	ENSMMUG00000050942	2.87351	0.107655	2.1904	0.550235	2.87884	0.146574	2.52548	0.327144
TRIM25	ENSMMUG00000005790	1.43251	0.108293	0.837964	0.452453	0.663842	0.735728	1.10069	0.231044
ANK1	ENSMMUG00000014726	1.49462	0.108293	1.33683	0.107753	1.13218	0.262766	1.62218	0.0297283
CKB	ENSMMUG00000049145	1.46505	0.108406	1.33106	0.0951742	1.27354	0.135855	1.24968	0.146373
TAGLN	ENSMMUG00000002058	1.46813	0.108406	1.58305	0.0281486	1.31126	0.115295	0.548714	0.953553
SLC25A26	ENSMMUG00000001529	-1.4628	0.109156	-1.33108	0.0954847	-1.42979	0.0703575	-1.46606	0.0572096
-	ENSMMUG00000038415	-1.78279	0.109201	-1.56811	0.196056	-2.99545	0.00417869	-2.0815	0.0307043
IGSF6	ENSMMUG00000013876	-1.52355	0.109765	-1.63548	0.0402458	-2.42356	0.00076699	-2.45505	0.000408341
NEFL	ENSMMUG00000003348	2.13155	0.109917	2.29072	0.035909	-0.329112	1	2.11415	0.0819984
ALK	ENSMMUG00000010265	-1.47259	0.111156	-1.09763	0.239486	-1.01589	0.344805	-1.35058	0.105233
ZMAT1	ENSMMUG00000002151	-1.52187	0.112336	-2.13624	0.00421716	-2.60273	0.000298961	-1.9058	0.00972389
DNAH5	ENSMMUG00000011026	-1.45235	0.112393	-1.53431	0.0380291	-1.64924	0.0218685	-1.65993	0.0199402
-	ENSMMUG00000054701	-2.33644	0.112393	-1.34365	0.473715	-0.914929	0.933996	-0.544679	1
RCAN1	ENSMMUG00000004600	1.42466	0.11256	1.37772	0.062373	1.54328	0.0300868	1.34135	0.0865262
SSPO	ENSMMUG00000048892	-1.62483	0.11256	-0.391105	1	-1.46641	0.151441	-1.17514	0.290708
UCP2	ENSMMUG00000002605	-1.43097	0.112566	-2.03323	0.00150681	-1.93026	0.00315069	-1.61284	0.021683
ONECUT1	ENSMMUG00000001425	-1.81423	0.11396	-0.902119	0.661427	-2.29002	0.0340234	-0.291006	1
BICDL2	ENSMMUG00000007667	1.76634	0.11396	3.35091	1.6732e-06	3.45866	6.3527e-07	2.48715	0.00124641
DRAXIN	ENSMMUG00000057353	-3.11794	0.11396	-7.14187	0.0410114	-3.08213	0.220908	-2.64557	0.202397
-	ENSMMUG00000005404	-3.11794	0.11396	-2.1434	0.452453	-1.55621	0.680966	-3.58912	0.0529151
CYP21A2	ENSMMUG00000000755	2.72191	0.11396	3.27007	0.00926792	3.93714	0.000276021	1.9613	0.402563
FAM178B	ENSMMUG00000045714	-1.87607	0.114341	-1.09892	0.583705	-2.65108	0.025296	-2.86164	0.00804752
IL15	ENSMMUG00000019092	-1.51196	0.114341	-1.80647	0.0191318	-3.82064	3.38925e-07	-3.35788	1.4577e-06
METTL9	ENSMMUG00000013872	-1.41875	0.11545	-2.09954	0.00079035	-1.81937	0.00547838	-1.72327	0.0106622
-	ENSMMUG00000057656	-1.50049	0.116289	-1.49712	0.0725359	-1.92621	0.0108952	-2.18214	0.00237404
TPD52L1	ENSMMUG00000062110	-1.42143	0.116289	-2.22075	0.00038216	-1.60155	0.0226767	-1.70993	0.012091
-	ENSMMUG00000049438	-2.49587	0.116595	-7.48366	0.00926792	-3.42391	0.0876808	-7.63485	0.00458431
ACOT12	ENSMMUG00000020656	2.27209	0.116595	4.43298	7.1534e-08	3.82582	4.57047e-05	4.31544	2.56982e-07
FUT5	ENSMMUG00000050702	2.27209	0.116595	3.14003	0.00325677	4.18781	6.80714e-07	3.29671	0.000682473
DUSP10	ENSMMUG00000004379	1.46301	0.116644	1.69125	0.0173244	1.49745	0.0515577	1.03794	0.3454
AKAP12	ENSMMUG00000023265	1.41682	0.11745	1.40339	0.056511	1.17431	0.167076	1.07767	0.255497
COL4A4	ENSMMUG00000013233	-1.75181	0.11813	-1.67381	0.144322	-1.65625	0.172404	-1.81119	0.0860829
-	ENSMMUG00000051483	1.94772	0.120203	3.36936	1.55504e-05	3.41491	1.00974e-05	3.82596	1.6251e-07
LGALS13	ENSMMUG00000004245	1.94772	0.120203	1.5091	0.438973	2.1094	0.064982	1.50881	0.355058
RELN	ENSMMUG00000048420	-1.46444	0.121099	-0.800159	0.559947	-2.02791	0.00378695	-2.16796	0.00141526
NCOA7	ENSMMUG00000004290	-1.42041	0.122125	-1.59072	0.0245328	-1.74898	0.0102695	-1.88896	0.00462813
FAM210B	ENSMMUG00000061353	-1.41968	0.122125	-1.94267	0.00308907	-1.99574	0.00222904	-2.31429	0.000241077
VEGFC	ENSMMUG00000003748	1.4498	0.122233	1.99478	0.00254217	1.89007	0.00507219	1.82486	0.0077263
-	ENSMMUG00000014348	1.51672	0.122233	-0.427433	1	-0.476744	1	-0.15579	1
KLRD1	ENSMMUG00000018298	-1.66941	0.123654	-1.48561	0.162204	-2.74041	0.00336807	-1.76653	0.054312
LAMA2	ENSMMUG00000022136	2.08983	0.123859	3.56008	7.16794e-06	2.10699	0.093687	3.51073	6.89404e-06
UCK2	ENSMMUG00000053859	1.40898	0.124291	1.11463	0.197219	1.28312	0.10867	1.3593	0.0815491
PTH2	ENSMMUG00000014797	1.56732	0.124291	1.09505	0.345009	1.36946	0.188491	1.24383	0.263921
SEC16B	ENSMMUG00000020320	4.03201	0.124291	3.29916	0.321531	1.38249	1	-2.80583	1
REN	ENSMMUG00000008464	4.03201	0.124291	1.36634	1	3.63327	0.262766	2.4071	1
-	ENSMMUG00000000813	4.03201	0.124291	5.73971	6.58542e-05	4.30449	0.0441335	4.37763	0.0106622
TRIM40	ENSMMUG00000058580	4.03201	0.124291	4.98364	0.00348478	4.88563	0.00497894	3.79762	0.0931392
Metazoa_SRP	ENSMMUG00000064354	4.03201	0.124291	3.29916	0.321531	1.38249	1	3.38752	0.192935
DUOX2	ENSMMUG00000008746	3.12768	0.124291	3.21414	0.235974	2.75108	0.609515	3.70563	0.0251179
KIAA1210	ENSMMUG00000019533	3.12768	0.124291	3.98624	0.00482184	0.500302	1	-3.6988	1
GDA	ENSMMUG00000019196	3.12768	0.124291	5.44075	6.50501e-07	3.01107	0.352169	3.22361	0.115229
WFIKKN2	ENSMMUG00000022741	3.12768	0.124291	2.99394	0.31896	2.4337	0.739574	-3.6988	1
THEG	ENSMMUG00000062425	3.12768	0.124291	3.40514	0.134101	2.75108	0.609515	2.71412	0.375404
MXD4	ENSMMUG00000048558	-1.45937	0.124383	-1.717	0.0202776	-1.81853	0.0126145	-1.30391	0.132712
PTAFR	ENSMMUG00000063261	-1.71798	0.124383	-3.15846	0.00175347	-9.12966	2.56613e-06	-2.87302	0.00212943
FKBP4	ENSMMUG00000007405	1.40186	0.127175	1.18096	0.151532	1.39111	0.0655161	1.74009	0.00985449
SEMA3E	ENSMMUG00000001979	-1.83256	0.127183	-1.13178	0.529417	0.0882371	1	-0.493024	1
FMO1	ENSMMUG00000005069	6.61901	0.127858	6.77323	0.0802509	8.66972	1.24644e-05	7.5034	0.0056198
SLC9C2	ENSMMUG00000008779	6.61901	0.127858	8.41628	6.58542e-05	8.21851	0.000277608	5.61821	0.541297
SHCBP1L	ENSMMUG00000015081	6.61901	0.127858	7.95843	0.00128935	6.30601	0.262766	0	1
-	ENSMMUG00000062646	6.61901	0.127858	6.96422	0.0572243	7.29687	0.0301942	6.41292	0.133758
-	ENSMMUG00000063530	6.61901	0.127858	7.86571	0.00176755	8.05862	0.000694927	7.59601	0.00285359
ODF1	ENSMMUG00000002108	6.61901	0.127858	7.13286	0.0402458	5.98864	0.358286	0	1
OPALIN	ENSMMUG00000050856	6.61901	0.127858	7.86571	0.00176755	8.36244	0.000119157	7.29817	0.00765109
GCG	ENSMMUG00000050348	6.61901	0.127858	5.97573	0.321531	7.14588	0.0441335	7.5034	0.0056198
-	ENSMMUG00000055130	6.61901	0.127858	6.96422	0.0572243	5.98864	0.358286	6.77172	0.0441477
-	ENSMMUG00000064394	6.61901	0.127858	4.99848	0.851139	5.58115	0.711467	6.19334	0.192935
CETN1	ENSMMUG00000012130	6.61901	0.127858	7.54533	0.00938989	5.98864	0.358286	3.70373	1
MATK	ENSMMUG00000001917	6.61901	0.127858	5.56832	0.646108	5.58115	0.711467	5.61821	0.541297
Metazoa_SRP	ENSMMUG00000059932	-6.48067	0.127858	-2.10914	0.665632	-6.14758	0.452212	-2.59829	0.522899
CPN1	ENSMMUG00000018755	-6.48067	0.127858	-2.10914	0.665632	-1.1364	1	-0.108677	1
SNORC	ENSMMUG00000061033	-6.48067	0.127858	-1.15358	1	-2.09234	0.735728	0.301423	1
Metazoa_SRP	ENSMMUG00000057497	-6.48067	0.127858	-6.15205	0.409681	-6.14758	0.452212	-6.30202	0.0931392
GPR12	ENSMMUG00000060819	-6.48067	0.127858	-2.10914	0.665632	-6.14758	0.452212	-2.59829	0.522899
SLC7A5	ENSMMUG00000052851	1.39926	0.128428	1.53866	0.0290717	2.17134	0.000487095	1.98951	0.00206265
MFRP	ENSMMUG00000005485	2.1343	0.128428	3.42339	5.77216e-05	3.58509	1.71539e-05	2.18831	0.0574374
BAMBI	ENSMMUG00000058108	-1.41017	0.128697	-1.99825	0.00228375	-1.66662	0.0180467	-1.41115	0.0671815
TMEM45A	ENSMMUG00000002861	-1.47356	0.129818	-1.73574	0.024426	-1.22842	0.203554	-1.69017	0.0279411
AHSA1	ENSMMUG00000013554	1.40744	0.130394	0.941375	0.344147	0.90429	0.43251	1.55539	0.0307043
-	ENSMMUG00000063142	-1.91002	0.132668	-3.45918	0.00511197	-2.4645	0.0616895	-2.99104	0.00683279
RBPJL	ENSMMUG00000003404	1.89441	0.132668	2.50924	0.00407677	3.74775	1.61266e-07	2.0348	0.0399555
-	ENSMMUG00000040968	2.13765	0.132705	2.96967	0.00283865	3.09796	0.00160598	3.81079	2.57413e-06
CCDC86	ENSMMUG00000000019	1.41168	0.134711	0.975749	0.321531	1.57823	0.030292	1.61246	0.0247169
HFM1	ENSMMUG00000006819	-1.41205	0.135074	-1.82368	0.00838402	-2.30816	0.00039215	-1.89328	0.0056198
SLC26A7	ENSMMUG00000019481	-1.99987	0.135074	0.142446	1	0.230209	1	-0.170945	1
ABCC2	ENSMMUG00000023764	1.49394	0.135309	1.27186	0.178362	1.5967	0.0487453	2.44465	0.000206619
CXCL3	ENSMMUG00000051444	1.40023	0.135322	0.989766	0.315848	1.78852	0.00782273	1.98717	0.0023062
OVOL3	ENSMMUG00000000520	2.19817	0.136826	2.95205	0.00325677	2.83247	0.00652353	2.73489	0.0121764
-	ENSMMUG00000065098	1.88124	0.137451	0.749544	1	0.447427	1	0.374088	1
SLITRK6	ENSMMUG00000016317	-3.7429	0.137451	-2.79327	0.357605	0.314202	1	-1.36871	0.759354
mml-mir-301a	ENSMMUG00000026861	-3.7429	0.137451	-0.86045	1	-0.843045	1	-1.36871	0.759354
ABTB1	ENSMMUG00000000166	-1.45602	0.139523	-2.09378	0.00405389	-1.62944	0.0447029	-1.92684	0.00806846
ETV7	ENSMMUG00000000687	2.42841	0.140288	2.22379	0.238806	2.37789	0.173082	2.70872	0.0174403
-	ENSMMUG00000061791	2.21096	0.140288	1.68797	0.646108	2.69966	0.0275019	2.17148	0.133758
DMXL2	ENSMMUG00000000754	-1.38015	0.140288	-1.48217	0.0402458	-1.79449	0.0070461	-1.43328	0.0547751
CTPS1	ENSMMUG00000017101	1.37935	0.140474	1.26907	0.10253	1.59283	0.0228595	1.63993	0.0177068
JUN	ENSMMUG00000059326	1.37351	0.14184	2.75156	3.62216e-06	2.90399	8.29231e-07	2.33309	0.000149046
-	ENSMMUG00000004633	-1.38651	0.14184	-1.69251	0.0134493	-1.49657	0.0441335	-2.19588	0.000577131
ALOXE3	ENSMMUG00000019850	1.42757	0.14184	2.09006	0.00147972	1.92239	0.00448389	1.69201	0.0191903
SLC1A2	ENSMMUG00000004329	-3.06168	0.14184	0.0471658	1	-2.07001	0.60349	2.26078	0.00499881
-	ENSMMUG00000055605	2.64434	0.14184	1.79652	0.665632	1.49642	1	0.97606	1
TNC	ENSMMUG00000003356	-1.39975	0.14184	-0.338608	1	-1.23295	0.151535	-1.39022	0.080829
INA	ENSMMUG00000008872	2.55391	0.14184	3.23992	0.00776087	2.4956	0.146574	2.81263	0.0347388
-	ENSMMUG00000050262	-2.00661	0.142049	-1.32954	0.442743	-1.98323	0.153376	-2.8271	0.014724
JCHAIN	ENSMMUG00000059785	-1.86044	0.142503	-0.477017	1	-0.459427	1	-1.26975	0.409843
-	ENSMMUG00000001549	1.44211	0.14739	0.963367	0.399296	1.06156	0.348771	1.89879	0.00703575
GRPR	ENSMMUG00000023688	1.44449	0.147744	0.677345	0.755615	1.48958	0.0695045	1.41323	0.0931392
ELFN1	ENSMMUG00000003283	-1.44819	0.14776	-1.65096	0.0402458	-0.653116	0.8471	-1.38689	0.106377
CACYBP	ENSMMUG00000001571	1.37075	0.149211	0.781825	0.544063	0.915923	0.400298	1.28473	0.114005
MGLL	ENSMMUG00000000168	1.36761	0.149211	0.77656	0.547162	0.647067	0.76294	0.980722	0.359274
RIPK2	ENSMMUG00000020725	1.37662	0.149211	1.72803	0.0102326	1.45373	0.0511629	1.34546	0.0904006
ATP9A	ENSMMUG00000000918	-1.3667	0.149687	-0.949635	0.321531	-1.75709	0.00881199	-1.59752	0.0231111
TMEM256	ENSMMUG00000015618	-1.4051	0.150574	-1.86679	0.00828394	-1.50614	0.0553099	-1.73493	0.0158334
DENND1A	ENSMMUG00000006348	-1.37184	0.150681	-1.08831	0.223602	-1.29569	0.106057	-1.30703	0.103395
THSD1	ENSMMUG00000009528	1.43313	0.151704	0.965927	0.383672	1.24393	0.181061	1.38831	0.095419
ACKR4	ENSMMUG00000051713	1.76005	0.151774	0.105617	1	0.756928	1	1.32127	0.365881
CNTNAP1	ENSMMUG00000006091	-1.39197	0.151774	-1.51941	0.041273	-1.53955	0.0438424	-1.58062	0.0314318
ADAMTS10	ENSMMUG00000016821	-1.38215	0.152901	-1.56562	0.0305429	-1.35303	0.0886147	-1.38137	0.0826881
FABP5	ENSMMUG00000064718	1.43736	0.152921	0.794003	0.619013	1.16055	0.251526	1.1143	0.283653
HSPD1	ENSMMUG00000010489	1.35793	0.153515	1.75852	0.00772635	1.28929	0.101691	2.32908	0.000152027
HOXC4	ENSMMUG00000055610	-1.42107	0.160554	-2.03935	0.0050387	-2.3149	0.00102962	-1.67476	0.0274867
GTPBP4	ENSMMUG00000010813	1.3595	0.161476	1.81346	0.00605173	1.79381	0.00706998	1.75409	0.00948663
ERAP2	ENSMMUG00000011043	1.36008	0.161806	0.319912	1	0.0875252	1	0.923051	0.42332
-	ENSMMUG00000037755	1.37174	0.16241	0.241726	1	0.61904	0.850657	1.00849	0.352343
DHRS3	ENSMMUG00000005681	-1.38542	0.163313	-1.73113	0.0150597	-1.05092	0.303097	-1.39189	0.08491
NCAM2	ENSMMUG00000004300	-2.02234	0.16366	0.136264	1	-1.42092	0.57786	-2.52468	0.0565628
-	ENSMMUG00000054841	2.00761	0.16366	3.30889	5.0195e-05	2.93482	0.00160343	2.72539	0.00217657
CLDN4	ENSMMUG00000044653	1.34623	0.16461	0.616138	0.735422	0.215446	1	0.769206	0.623667
ZC3HAV1	ENSMMUG00000006550	1.34632	0.16661	1.43653	0.0484347	0.921196	0.385485	1.62483	0.0192971
WDR93	ENSMMUG00000015394	-2.22407	0.16661	-0.562267	1	-2.5108	0.216103	-2.0595	0.252915
-	ENSMMUG00000052909	-2.22407	0.16661	-0.242652	1	-1.53334	0.558014	-1.74346	0.350232
PRPH	ENSMMUG00000031976	-1.55119	0.16661	-1.11269	0.383672	-2.15485	0.0170907	-1.34457	0.206561
SLC18A2	ENSMMUG00000014817	1.52907	0.168554	1.78541	0.0272647	1.80303	0.0294766	1.6225	0.0577292
INKA1	ENSMMUG00000020979	1.75443	0.168554	1.35244	0.370563	0.0975965	1	1.50413	0.288282
IGSF9	ENSMMUG00000004706	-1.39823	0.169138	-1.17424	0.208269	-2.3251	0.000827326	-2.14661	0.0019328
TRIM42	ENSMMUG00000021392	3.91747	0.169138	5.09005	0.00176755	3.89326	0.129253	3.38752	0.192935
MOGAT3	ENSMMUG00000012213	3.91747	0.169138	3.87646	0.117661	5.00052	0.00356105	5.03693	0.000580787
H1-7	ENSMMUG00000051724	3.91747	0.169138	5.18914	0.00128935	3.89326	0.129253	-2.80583	1
-	ENSMMUG00000059343	3.91747	0.169138	5.45114	0.000282921	7.07603	8.83306e-10	5.64481	1.12946e-05
C14H11orf88	ENSMMUG00000021439	3.91747	0.169138	3.6165	0.235974	2.90841	0.711467	3.96589	0.0441477
ABCC11	ENSMMUG00000008290	3.91747	0.169138	3.87646	0.117661	4.11348	0.0886147	4.11657	0.0307043
-	ENSMMUG00000056147	3.91747	0.169138	5.60263	0.000120538	5.46804	0.000277608	4.49234	0.00765109
UPK1A	ENSMMUG00000006711	3.91747	0.169138	4.60727	0.0194942	4.88563	0.00497894	4.253	0.021683
ZAN	ENSMMUG00000022840	3.01314	0.169138	5.30353	1.94608e-06	4.87442	4.95495e-05	3.59937	0.0333578
SCG2	ENSMMUG00000018918	3.01314	0.169138	3.21414	0.235974	3.01107	0.352169	3.22361	0.115229
KBTBD8	ENSMMUG00000049226	1.66497	0.169433	2.04447	0.0174877	1.73147	0.111238	2.30945	0.00390444
SIAE	ENSMMUG00000008476	-1.35834	0.169702	-2.19738	0.000702861	-1.88034	0.00553751	-1.53163	0.037813
SCNN1A	ENSMMUG00000020212	-1.34451	0.171029	-2.07881	0.00115633	-1.92369	0.00343491	-1.66244	0.0167599
TENT5A	ENSMMUG00000023610	1.42163	0.171071	1.00748	0.360025	1.05985	0.352169	1.34319	0.133758
HMGB4	ENSMMUG00000006238	2.36457	0.171071	3.54015	0.000442529	0.932987	1	0.00520584	1
LIX1	ENSMMUG00000059309	2.36457	0.171071	3.70325	0.000146232	1.92158	0.498786	3.70573	6.40489e-05
ZNF197	ENSMMUG00000017585	-2.35901	0.171071	-1.05389	0.851139	-0.776445	1	-1.30473	0.631315
MLANA	ENSMMUG00000056663	-2.35901	0.171071	-0.214097	1	0.215922	1	-2.28515	0.186854
-	ENSMMUG00000057496	2.14712	0.171071	1.68797	0.646108	1.7054	0.711467	0.193681	1
THBS2	ENSMMUG00000051514	-1.33589	0.171071	-0.97371	0.309931	-2.06749	0.00103259	-1.8168	0.00628138
-	ENSMMUG00000061151	-1.42566	0.171071	-2.33977	0.00143635	-1.59937	0.0532921	-1.4042	0.105656
ADAMTS1	ENSMMUG00000013407	1.34338	0.1711	1.39626	0.0605277	1.39828	0.0653383	1.32371	0.0944408
TKFC	ENSMMUG00000002692	-1.36593	0.172378	-2.22676	0.000776334	-2.16673	0.00116765	-1.70091	0.0169856
SNCA	ENSMMUG00000012123	-1.35291	0.17352	-2.02464	0.00213239	-2.36107	0.000216936	-2.37585	0.000182077
NOL6	ENSMMUG00000000389	1.34835	0.173754	1.23079	0.131687	1.5125	0.0398158	1.80119	0.00765109
ARMC2	ENSMMUG00000018231	-1.47305	0.17438	-0.988956	0.408348	-1.59447	0.0811629	-1.66887	0.0460439
SLC25A40	ENSMMUG00000006767	-1.37269	0.174744	-1.5393	0.0419386	-1.37289	0.094724	-1.27539	0.133758
SMTNL2	ENSMMUG00000007876	-1.61028	0.175619	-3.29068	0.000775296	-1.1211	0.431257	-1.65308	0.0965528
CA9	ENSMMUG00000050822	-2.61083	0.177129	-0.422715	1	-0.0455511	1	-0.0487907	1
ROPN1L	ENSMMUG00000060969	2.48387	0.177129	3.90532	0.00022693	3.86846	0.000277608	3.2847	0.00468825
FSTL4	ENSMMUG00000003062	2.48387	0.177129	4.70355	7.85267e-08	4.33696	1.85801e-06	4.54495	1.32244e-07
DCDC1	ENSMMUG00000006842	1.40857	0.178834	0.632568	0.833442	0.108302	1	0.317557	1
SLC16A7	ENSMMUG00000014778	-1.3596	0.178834	-1.33237	0.0985967	-1.15685	0.215667	-1.20519	0.174881
EMX2	ENSMMUG00000060255	-1.3427	0.178834	-1.65784	0.0184838	-2.10271	0.00128137	-1.75013	0.0113735
Metazoa_SRP	ENSMMUG00000041837	-3.67302	0.178834	-1.76795	0.646108	-1.18077	1	-3.21336	0.151267
SNORD116	ENSMMUG00000051049	-3.67302	0.178834	-0.473356	1	-1.75075	0.711467	-0.504179	1
-	ENSMMUG00000049691	-3.67302	0.178834	-1.19811	0.958445	-0.773289	1	-2.26981	0.440814
ERBB4	ENSMMUG00000001674	-3.67302	0.178834	-0.473356	1	-1.18077	1	-0.313652	1
mml-mir-210	ENSMMUG00000026943	-3.67302	0.178834	-2.72351	0.452453	-2.70669	0.498786	-3.21336	0.151267
-	ENSMMUG00000060489	-3.67302	0.178834	-1.19811	0.958445	-1.18077	1	-1.29889	0.881658
ALX3	ENSMMUG00000060619	2.78101	0.178834	3.66396	0.00926792	5.48394	3.83066e-09	3.43679	0.0077263
-	ENSMMUG00000058575	2.78101	0.178834	4.4388	2.17712e-05	3.0475	0.109787	2.93721	0.117508
MYO3B	ENSMMUG00000016256	2.78101	0.178834	4.80716	1.24957e-06	4.26406	0.000449887	3.6702	0.00256652
SPINK6	ENSMMUG00000057086	1.34028	0.178834	0.243385	1	-0.388252	1	-0.0502273	1
-	ENSMMUG00000049838	-2.94212	0.178834	-1.39801	0.775323	-1.38067	0.849973	-1.90425	0.446605
LRRTM3	ENSMMUG00000018766	-2.94212	0.178834	-0.00210392	1	-2.90659	0.336813	0.066281	1
Metazoa_SRP	ENSMMUG00000062316	2.56236	0.178834	2.46767	0.278039	2.07379	0.616232	1.2921	1
IGFBPL1	ENSMMUG00000052199	2.56236	0.178834	1.47918	0.958445	0.518966	1	2.76228	0.0529151
-	ENSMMUG00000018879	2.56236	0.178834	4.94999	1.24747e-07	5.25656	9.12373e-09	3.12296	0.0143147
FAM83E	ENSMMUG00000022156	2.56236	0.178834	2.46767	0.278039	3.38655	0.00533991	2.86125	0.0410041
MYRIP	ENSMMUG00000017701	-1.74196	0.18016	-1.15611	0.508478	-1.13854	0.560838	-1.01033	0.631243
NTNG2	ENSMMUG00000006923	-1.38201	0.181113	-2.03001	0.00438704	-3.08036	8.08544e-06	-2.41442	0.000355199
MTCL1	ENSMMUG00000015761	1.324	0.181809	0.965295	0.32062	0.431553	1	1.11494	0.221911
SBK1	ENSMMUG00000000515	-1.35509	0.181809	-1.53011	0.043095	-1.91209	0.00603029	-1.80858	0.010165
-	ENSMMUG00000063862	-1.65438	0.181809	-2.45082	0.014532	-1.44095	0.262766	-1.16902	0.415142
-	ENSMMUG00000046354	1.96467	0.181809	2.5032	0.0173833	1.74588	0.262766	3.5519	4.71368e-06
GLT8D2	ENSMMUG00000021292	-1.43174	0.181809	-0.931592	0.461725	-0.855145	0.616232	-1.3043	0.16131
TMEM86A	ENSMMUG00000041731	-1.3344	0.181809	-1.81387	0.00761425	-2.1042	0.00123511	-2.07614	0.00147851
OPN3	ENSMMUG00000005669	-1.44147	0.181809	-1.62403	0.0588846	-1.3774	0.146574	-0.556889	0.953553
GRIK3	ENSMMUG00000009679	6.46864	0.181809	7.4205	0.013359	5.58115	0.711467	7.5034	0.0056198
C4orf54	ENSMMUG00000047796	6.46864	0.181809	5.97573	0.321531	5.58115	0.711467	0	1
MGAM2	ENSMMUG00000019937	6.46864	0.181809	4.04292	1	0	1	3.70373	1
MROH2B	ENSMMUG00000004774	6.46864	0.181809	7.4205	0.013359	5.01118	0.926737	4.64728	0.953553
LTA	ENSMMUG00000008843	6.46864	0.181809	7.28384	0.0280718	7.43354	0.0141398	6.9224	0.0307043
SYCP2L	ENSMMUG00000007720	6.46864	0.181809	4.04292	1	0	1	6.41292	0.133758
XPNPEP2	ENSMMUG00000011474	6.46864	0.181809	6.55303	0.168975	5.98864	0.358286	7.29817	0.00765109
-	ENSMMUG00000051740	6.46864	0.181809	7.13286	0.0402458	7.29687	0.0301942	3.70373	1
-	ENSMMUG00000005151	6.46864	0.181809	7.54533	0.00938989	7.43354	0.0141398	6.19334	0.192935
CCIN	ENSMMUG00000010214	6.46864	0.181809	6.77323	0.0802509	5.01118	0.926737	0	1
ZMYND15	ENSMMUG00000004890	6.46864	0.181809	6.29307	0.235974	5.98864	0.358286	0	1
U7	ENSMMUG00000037133	6.46864	0.181809	6.77323	0.0802509	5.98864	0.358286	0	1
-	ENSMMUG00000012918	6.46864	0.181809	7.66021	0.00482184	5.01118	0.926737	0	1
TMIGD2	ENSMMUG00000045860	6.46864	0.181809	6.29307	0.235974	5.98864	0.358286	6.77172	0.0441477
-	ENSMMUG00000018760	6.46864	0.181809	7.4205	0.013359	5.98864	0.358286	8.0534	0.000240462
Metazoa_SRP	ENSMMUG00000046389	-6.36654	0.181809	-6.03827	0.168975	-6.03379	0.262766	-0.569862	1
SLC10A2	ENSMMUG00000007664	-6.36654	0.181809	-1.99535	0.838105	-6.03379	0.262766	-2.48433	0.631315
-	ENSMMUG00000013388	-1.45024	0.181809	-1.33333	0.165769	-1.36001	0.163878	-1.27937	0.192935
DBP	ENSMMUG00000022160	-1.38323	0.182094	-0.60296	0.816918	0.310451	1	-0.873807	0.534707
MICAL2	ENSMMUG00000020953	1.32194	0.182094	1.01329	0.278039	1.09301	0.241264	1.07003	0.266835
RAVER2	ENSMMUG00000018565	-1.33828	0.182094	-1.31296	0.0985967	-1.12937	0.22632	-1.18106	0.189699
REC8	ENSMMUG00000012480	1.47117	0.182094	2.09584	0.00425199	2.2	0.00189831	1.87511	0.0142383
CD70	ENSMMUG00000011042	1.34587	0.183101	0.346475	1	0.595744	0.905648	1.20358	0.17737
EHD4	ENSMMUG00000003846	1.31722	0.183101	0.935603	0.329671	1.19685	0.153032	1.31055	0.0981481
PCMTD1	ENSMMUG00000003347	-1.35309	0.183101	-1.22088	0.1565	-1.63981	0.0289992	-1.8168	0.00999261
CADPS2	ENSMMUG00000021543	-1.31596	0.183101	-1.40755	0.0560045	-1.70388	0.0118059	-1.63958	0.0178435
KLHL14	ENSMMUG00000008190	-1.3543	0.186219	-1.41993	0.0741963	-1.9946	0.00400167	-1.77289	0.0127589
ADGRA3	ENSMMUG00000019963	-1.32077	0.186916	-1.59401	0.0234784	-1.55056	0.0322917	-1.53039	0.0346188
ZNF786	ENSMMUG00000018549	-1.56019	0.187956	-1.37641	0.235974	-2.12057	0.0327429	-2.27559	0.00863441
LMNTD2	ENSMMUG00000021664	-1.35099	0.189196	-2.27278	0.0008881	-2.70186	5.61782e-05	-1.5003	0.055165
EVA1B	ENSMMUG00000057604	-1.32609	0.18954	-2.01894	0.00213239	-1.82784	0.00719706	-1.54615	0.0340982
-	ENSMMUG00000057934	-1.87044	0.189743	-0.335333	1	-0.615982	1	-1.5229	0.269274
IFTAP	ENSMMUG00000018269	-1.47959	0.190396	-1.1929	0.265465	-1.33838	0.219081	-0.902364	0.553276
CARF	ENSMMUG00000006418	-1.4881	0.19137	-1.31889	0.213649	-2.36105	0.00734005	-1.71378	0.0512584
KCNB1	ENSMMUG00000006442	1.9987	0.19137	2.74191	0.00428369	2.75946	0.00437827	2.6569	0.00683279
-	ENSMMUG00000058427	-1.34493	0.191503	-1.892	0.00652582	-2.24237	0.000813066	-2.38753	0.000269156
-	ENSMMUG00000017270	-1.35237	0.191983	-0.468802	0.958445	-1.24617	0.16461	-0.653383	0.815575
NR4A2	ENSMMUG00000011607	-1.5218	0.193067	-0.809653	0.665632	-1.02277	0.516343	-2.16902	0.0122368
S1PR1	ENSMMUG00000042059	1.69611	0.193219	2.18184	0.0190758	-0.332215	1	1.93019	0.0472042
RASSF9	ENSMMUG00000058491	-1.72314	0.194143	-1.1373	0.508478	-2.11209	0.0723903	-0.43411	1
CTSC	ENSMMUG00000022139	-1.32522	0.194143	-2.43413	0.000143629	-1.97054	0.00332196	-2.18495	0.000782013
HSD17B14	ENSMMUG00000028736	-1.41981	0.196014	-1.19743	0.235974	-1.10777	0.338666	-0.999338	0.432493
ZNF837	ENSMMUG00000009387	-1.41095	0.196986	-1.23788	0.221788	-1.53158	0.0888626	-1.87835	0.0151421
TOX	ENSMMUG00000010971	-1.88473	0.197077	-2.45339	0.114559	-2.02855	0.184649	-1.97981	0.160191
PRKCE	ENSMMUG00000014425	1.35763	0.197106	1.99203	0.00305525	1.39588	0.0889022	1.79458	0.0103266
GRIN3B	ENSMMUG00000048135	-1.34542	0.198446	-1.5613	0.0419386	-1.99453	0.00508386	-1.36237	0.101158
DPYD	ENSMMUG00000020726	-1.30985	0.198446	-1.35371	0.0770599	-1.12742	0.213812	-0.841519	0.534614
PLPPR5	ENSMMUG00000008518	-1.38751	0.198446	-1.03667	0.321531	-1.65555	0.044571	-1.27248	0.17565
OGFR	ENSMMUG00000016856	1.30713	0.198446	1.05836	0.236092	0.82966	0.526425	1.22288	0.147878
PSG7	ENSMMUG00000049459	1.49828	0.19999	0.736547	0.851139	0.634172	1	0.933972	0.677104
-	ENSMMUG00000061889	1.79433	0.200073	1.67991	0.260571	2.04999	0.0628393	1.31829	0.541297
DSC2	ENSMMUG00000011687	-1.37994	0.200663	-1.85149	0.0165269	-1.44224	0.101691	-1.43771	0.0931392
TGM1	ENSMMUG00000012452	1.76638	0.202019	2.29393	0.0128068	2.78275	0.000782723	2.07319	0.034515
C1QBP	ENSMMUG00000006592	1.29693	0.202019	0.786762	0.530537	1.24366	0.129078	1.31556	0.0955583
C5AR2	ENSMMUG00000009277	1.55963	0.202793	1.51584	0.165908	1.43743	0.2456	1.50556	0.158495
LAD1	ENSMMUG00000013507	2.29777	0.202793	3.42018	0.000866084	4.08257	9.62497e-06	3.5935	0.000139487
TUBA3D	ENSMMUG00000021159	1.98797	0.202793	3.66693	9.48204e-06	1.20207	0.768151	0.26436	1
LMO2	ENSMMUG00000007633	1.68887	0.202978	0.693885	1	-0.395819	1	0.386223	1
SYNE3	ENSMMUG00000004931	1.40873	0.203136	1.84762	0.0111977	0.853264	0.656787	1.53411	0.060445
BNIP3L	ENSMMUG00000023646	-1.29499	0.204361	-1.77702	0.00760195	-1.89749	0.00362477	-1.89423	0.00409036
EGLN3	ENSMMUG00000000040	-1.30962	0.204936	-1.64912	0.0196406	-2.07525	0.00165714	-1.95232	0.00351424
CCDC85B	ENSMMUG00000008652	1.30292	0.206176	1.17027	0.167736	1.26473	0.126321	1.36155	0.0849411
CREB5	ENSMMUG00000039317	1.30318	0.206755	3.24503	4.02326e-08	3.13499	1.20641e-07	2.57292	2.3044e-05
MAGED1	ENSMMUG00000021120	-1.29222	0.206755	-1.88826	0.00374793	-2.36259	0.000128973	-2.05879	0.00130139
MMP11	ENSMMUG00000009097	-1.33659	0.207187	-2.36865	0.00056377	-2.9348	1.24644e-05	-2.17061	0.00147851
YBX1	ENSMMUG00000013136	-1.29727	0.207435	-2.37448	0.000146232	-0.0997536	1	0.0400072	1
IQCH	ENSMMUG00000015458	-1.9598	0.208392	-0.964744	0.851139	-2.91327	0.0564242	-1.02155	0.73252
IKZF3	ENSMMUG00000017337	1.92042	0.208392	3.00456	0.00110567	3.71498	2.19558e-06	1.86534	0.164861
PELI2	ENSMMUG00000059984	-1.28936	0.208392	-1.30805	0.0865859	-1.85915	0.00455885	-1.90061	0.00378564
STAC	ENSMMUG00000009614	1.55836	0.210153	2.00703	0.0165547	1.34138	0.314153	2.56896	0.000415531
GDPD2	ENSMMUG00000013943	-1.64599	0.212441	-0.42496	1	-1.47293	0.287701	-1.24297	0.386788
HOXD3	ENSMMUG00000051761	-1.70407	0.212892	-3.09525	0.00685135	-3.07788	0.00712096	-1.75638	0.128388
BRINP1	ENSMMUG00000053277	-1.37574	0.212892	-1.35326	0.144179	-1.62882	0.054956	-2.25752	0.00210336
-	ENSMMUG00000049659	-1.7505	0.212892	-1.63947	0.278039	-0.529407	1	-3.35135	0.00417128
TCF15	ENSMMUG00000056387	1.68098	0.212892	0.366441	1	1.01774	0.756852	1.06945	0.73252
CLUH	ENSMMUG00000020527	1.28637	0.212892	0.992535	0.297043	1.21091	0.146574	1.3898	0.0692922
SHBG	ENSMMUG00000013513	-1.54334	0.212892	-0.653525	0.851139	-0.326287	1	-0.813215	0.740383
-	ENSMMUG00000065362	-2.55668	0.212892	-1.57356	0.619013	1.00341	0.786401	1.3437	0.333899
-	ENSMMUG00000059362	2.41026	0.212892	1.96759	0.33603	1.18737	1	1.65097	0.631315
-	ENSMMUG00000006668	2.41026	0.212892	3.95766	0.000146232	1.18737	1	-1.24874	1
CEBPZOS	ENSMMUG00000043078	-1.39719	0.213146	-1.55262	0.0719393	-1.535	0.0888626	-1.19506	0.24322
-	ENSMMUG00000058064	2.03114	0.21491	4.20632	1.01781e-07	3.86522	6.58841e-06	4.03934	3.8206e-07
-	ENSMMUG00000055387	2.03114	0.21491	-0.632051	1	0.362557	1	1.14279	0.881658
NGFR	ENSMMUG00000014603	2.03114	0.21491	2.71884	0.0116519	3.15031	0.00107318	2.56824	0.0121764
LHB	ENSMMUG00000015793	2.03114	0.21491	2.49719	0.0280718	2.86723	0.00527595	3.16939	0.000345592
-	ENSMMUG00000057994	-1.51304	0.215543	-0.559355	0.966391	-0.201348	1	-0.811976	0.73252
L3HYPDH	ENSMMUG00000008717	1.46139	0.216492	1.22316	0.288843	1.30481	0.227136	1.4176	0.141694
FYB1	ENSMMUG00000021218	1.95156	0.220218	0.061003	1	2.06123	0.0994554	2.33583	0.0290366
ABCC8	ENSMMUG00000023581	1.95156	0.220218	2.62673	0.00921273	2.70302	0.00646383	2.17284	0.0565628
TRIL	ENSMMUG00000020183	3.79306	0.220218	6.70448	3.10984e-08	5.00052	0.00356105	5.48775	4.40472e-05
MDFI	ENSMMUG00000009449	3.79306	0.220218	5.36898	0.000515983	5.94054	1.62787e-05	4.5986	0.0056198
SPN	ENSMMUG00000016143	3.79306	0.220218	5.45114	0.000282921	5.6897	8.94702e-05	4.37763	0.0106622
DPEP3	ENSMMUG00000029101	3.79306	0.220218	4.28765	0.0402458	3.63327	0.262766	2.4071	1
PKLR	ENSMMUG00000023143	2.88873	0.220218	5.52548	3.42487e-07	5.58329	2.11255e-07	4.8478	6.80086e-06
U6	ENSMMUG00000061825	2.88873	0.220218	3.21414	0.235974	3.59095	0.0301942	1.51413	1
-	ENSMMUG00000050429	2.88873	0.220218	0.483828	1	3.01107	0.352169	3.07293	0.152078
SKOR1	ENSMMUG00000014485	2.88873	0.220218	3.21414	0.235974	2.75108	0.609515	3.22361	0.115229
Metazoa_SRP	ENSMMUG00000048406	2.88873	0.220218	3.98624	0.00482184	3.23129	0.262766	3.22361	0.115229
MAP2K6	ENSMMUG00000001051	-1.35799	0.220218	-2.41657	0.000877312	-2.05193	0.00702284	-1.56125	0.0518954
SPATA45	ENSMMUG00000059169	-2.87841	0.220218	0.381118	1	-2.84298	0.336813	-1.11927	0.953553
Metazoa_SRP	ENSMMUG00000039923	-2.87841	0.220218	-0.92699	1	-6.89822	0.0822501	-0.86017	1
-	ENSMMUG00000049083	-2.87841	0.220218	-1.33441	0.851139	-6.89822	0.0822501	-0.640596	1
-	ENSMMUG00000022459	-2.87841	0.220218	-2.85981	0.305056	-2.84298	0.336813	-2.40623	0.375404
CD1D	ENSMMUG00000020156	2.47544	0.220218	3.78265	0.000758162	4.60544	2.19558e-06	3.65143	0.000982355
MYO1G	ENSMMUG00000008914	2.47544	0.220218	4.04491	0.000133357	3.38655	0.00533991	3.99441	0.00013615
Metazoa_SRP	ENSMMUG00000055541	2.47544	0.220218	2.05648	0.559947	1.8138	0.735728	1.9613	0.402563
-	ENSMMUG00000052700	2.47544	0.220218	2.46767	0.278039	3.7263	0.00100695	2.12957	0.327144
-	ENSMMUG00000054772	2.47544	0.220218	2.27668	0.442399	1.49642	1	2.76228	0.0529151
C19H19orf38	ENSMMUG00000018981	2.47544	0.220218	4.04491	0.000133357	5.17574	1.87627e-08	3.41126	0.00422917
ZCCHC2	ENSMMUG00000004434	1.29381	0.220218	1.19548	0.158997	1.01268	0.333805	1.25522	0.135517
GPR176	ENSMMUG00000006039	1.29687	0.220319	1.26914	0.117661	1.36454	0.0848156	1.38319	0.0813463
TTC29	ENSMMUG00000013816	-1.85445	0.221575	-2.01572	0.168975	-3.93169	0.0102584	-2.92996	0.0178659
HES7	ENSMMUG00000019851	1.73251	0.222044	2.09507	0.0315159	2.97093	0.000215896	2.49689	0.0039345
TNFRSF1B	ENSMMUG00000021447	1.33788	0.22213	0.054245	1	0.684225	0.808604	1.34858	0.115229
TMEM250	ENSMMUG00000041988	-1.35212	0.225192	-1.28472	0.165769	-1.063	0.350636	-1.37018	0.120716
FAM162A	ENSMMUG00000016377	-1.28027	0.225192	-1.81902	0.00692811	-1.89128	0.00462474	-1.77687	0.00931863
-	ENSMMUG00000064577	-3.59957	0.225192	-0.717388	1	-2.63339	0.498786	-0.650379	1
SLC2A5	ENSMMUG00000016307	2.68218	0.225192	2.67057	0.235974	2.20763	0.609515	3.87106	0.000672307
-	ENSMMUG00000048905	2.68218	0.225192	2.1904	0.550235	1.89025	0.739574	2.93721	0.117508
BMPER	ENSMMUG00000017232	2.68218	0.225192	1.46565	1	2.20763	0.609515	1.9471	0.754042
-	ENSMMUG00000049864	2.68218	0.225192	0.895813	1	1.89025	0.739574	1.37197	1
-	ENSMMUG00000058404	2.68218	0.225192	3.44267	0.0225823	3.45998	0.024349	0.966686	1
CBX5	ENSMMUG00000004950	-1.26824	0.225192	-1.65447	0.0149013	-1.4089	0.0608163	-1.56218	0.0279404
PMAIP1	ENSMMUG00000064421	1.27872	0.225661	1.88444	0.00398343	1.12312	0.220135	1.44854	0.0538855
MAP7	ENSMMUG00000016373	-1.34733	0.225661	-0.645672	0.776048	-1.87674	0.0162601	-1.48801	0.0766433
-	ENSMMUG00000064424	-2.13699	0.225661	-1.8712	0.321531	-0.457773	1	-0.53186	1
GSDMD	ENSMMUG00000001633	-2.13699	0.225661	-1.46379	0.646108	-0.648783	1	-2.37776	0.151399
-	ENSMMUG00000058149	2.02203	0.225661	2.88513	0.0116519	4.26253	2.98161e-07	2.68061	0.0147743
FOXN1	ENSMMUG00000021975	2.02203	0.225661	2.19598	0.145773	2.90264	0.00514201	2.22979	0.0883391
COL14A1	ENSMMUG00000002595	-1.39028	0.225729	-3.64756	9.62585e-06	-1.36916	0.176525	-1.26942	0.202933
FAT4	ENSMMUG00000011810	-1.33371	0.226405	-1.69608	0.0280718	-1.88459	0.012636	-1.70416	0.0237666
PIN4	ENSMMUG00000055786	-1.34195	0.227645	-1.62055	0.0449465	-1.28931	0.181061	-1.59143	0.0469589
MAPK4	ENSMMUG00000017290	-1.37944	0.229367	-1.06842	0.323454	-1.63458	0.0641292	-1.08865	0.348997
-	ENSMMUG00000057316	-1.33521	0.229783	-1.03086	0.321531	-0.878006	0.545862	-0.670712	0.825382
CAMK2N1	ENSMMUG00000063102	-1.27532	0.230986	-1.49554	0.0420419	-1.31864	0.102285	-1.28948	0.116923
UBA7	ENSMMUG00000020980	1.26794	0.232846	0.532252	0.851139	0.30356	1	0.721115	0.71391
TMEM252	ENSMMUG00000056154	-1.70407	0.232846	-1.40207	0.356878	-4.30654	0.00433304	-2.89965	0.0106118
IRF8	ENSMMUG00000008125	1.64863	0.232846	1.43902	0.321531	1.11684	0.711467	1.62949	0.145045
GTPBP1	ENSMMUG00000007277	1.26817	0.232857	1.54574	0.0289819	1.31385	0.0974819	1.49336	0.041876
ARRDC3	ENSMMUG00000003569	-1.26099	0.232857	-1.33542	0.0791682	-1.51347	0.0362749	-1.82374	0.00622377
GP1BA	ENSMMUG00000002763	1.9357	0.232857	2.98369	0.00105409	3.71615	6.58841e-06	1.75405	0.239194
-	ENSMMUG00000051430	-1.47838	0.234584	-2.00763	0.0402458	-1.8534	0.0783186	-4.23031	1.18737e-05
TRIM24	ENSMMUG00000002995	-1.25675	0.234584	-0.683877	0.646108	-1.28763	0.103294	-1.2988	0.102552
ARL4A	ENSMMUG00000010846	-1.26851	0.234584	-1.77504	0.00894804	-1.53402	0.036287	-1.59585	0.0255729
-	ENSMMUG00000028718	-1.30676	0.23548	-2.09017	0.0029694	-1.12606	0.262766	-1.62426	0.0310029
KCNJ14	ENSMMUG00000001792	1.51429	0.236656	2.26066	0.00339772	2.14597	0.00736543	2.23425	0.00417128
APOA5	ENSMMUG00000057425	-1.63622	0.237591	-1.54976	0.235974	-1.89188	0.131038	-2.42135	0.0155486
TRPM6	ENSMMUG00000013102	1.56739	0.237591	2.39765	0.00364411	2.11614	0.0186578	2.50675	0.00113004
CSRNP3	ENSMMUG00000008393	-1.30541	0.238047	-1.10509	0.240073	-1.35028	0.111901	-1.05784	0.323041
PNPT1	ENSMMUG00000007003	1.25934	0.238082	1.05442	0.236481	1.08454	0.249285	1.21125	0.152078
ZBED3	ENSMMUG00000021357	-1.28858	0.238193	-1.38892	0.0803839	-1.43397	0.0738794	-1.39357	0.0860829
SNORA71	ENSMMUG00000053095	1.51404	0.239536	0.60604	1	0.443765	1	1.13055	0.480121
SLC1A5	ENSMMUG00000022163	1.29988	0.240073	1.3703	0.089944	2.25413	0.0004818	1.80949	0.00968921
U1	ENSMMUG00000061152	1.27044	0.241509	1.66533	0.015987	2.72752	5.57458e-06	1.56497	0.0300016
ID1	ENSMMUG00000004403	-1.25473	0.241509	-1.21292	0.134101	-1.63504	0.018831	-1.44549	0.0520403
LRP2BP	ENSMMUG00000003519	-1.45886	0.242288	-1.10258	0.383672	-2.60105	0.00357323	-1.49745	0.133978
DBF4B	ENSMMUG00000005456	1.26721	0.242299	0.620982	0.760585	0.546857	0.926737	1.29868	0.113253
ROBO2	ENSMMUG00000012609	-1.25613	0.244664	-1.37214	0.0703235	-2.35858	0.000163312	-1.9967	0.00220918
FAM171A2	ENSMMUG00000041006	-1.26836	0.246347	-2.22359	0.000633568	-1.73945	0.0132814	-1.54343	0.0366464
CXCL8	ENSMMUG00000060156	1.33707	0.248514	0.92278	0.470366	1.99564	0.00437439	1.80942	0.0121909
TNNI3K	ENSMMUG00000019488	-1.28852	0.24962	-2.11636	0.00215522	-1.90992	0.00705989	-1.90164	0.00726016
CLCN5	ENSMMUG00000023056	-1.27912	0.24962	-1.55791	0.0402458	-1.22213	0.177316	-1.34798	0.101978
MOCOS	ENSMMUG00000018791	1.29462	0.24982	1.08733	0.261633	1.46622	0.0647426	1.33737	0.112607
DNAJA1	ENSMMUG00000007740	1.24381	0.250515	1.35041	0.0718369	1.09794	0.228246	1.55921	0.0277906
-	ENSMMUG00000020202	-1.32241	0.251547	-0.749083	0.646108	-1.63726	0.0447029	-1.82039	0.0150318
U3	ENSMMUG00000058636	1.5139	0.251601	3.20343	3.49338e-06	2.33286	0.00268404	1.13439	0.485224
CREB3L2	ENSMMUG00000016833	-1.24506	0.251601	-1.59931	0.0215396	-1.77342	0.00809579	-1.73137	0.0106934
SMIM19	ENSMMUG00000053488	-1.33156	0.251601	-2.17065	0.00447049	-1.3289	0.164797	-1.47554	0.0910546
RCAN2	ENSMMUG00000019246	-1.40084	0.251601	-3.35539	9.83855e-05	-2.758	0.000951693	-2.55687	0.00118946
EAF2	ENSMMUG00000001048	1.40165	0.251601	2.41648	0.000512135	1.843	0.0206475	2.97713	4.08453e-06
TCAF2	ENSMMUG00000013955	-1.34707	0.251601	-1.72981	0.0406003	-1.369	0.160748	-1.85883	0.0185474
DDIT4	ENSMMUG00000055226	-1.24458	0.251601	-1.37205	0.0686697	-1.6095	0.0228127	-1.69636	0.0138524
TGM2	ENSMMUG00000018925	1.23968	0.251601	-0.27293	1	-0.286448	1	0.36832	1
MPZL2	ENSMMUG00000065091	-1.25616	0.251601	-2.21105	0.000675364	-1.83933	0.00726532	-1.9264	0.00417128
MUC20	ENSMMUG00000008355	-1.38664	0.251601	-1.71907	0.0596691	-3.61397	4.93985e-05	-1.83919	0.0291389
RPS6KC1	ENSMMUG00000005210	1.24239	0.251601	1.42159	0.0534879	0.876728	0.453755	1.43792	0.0538855
HMGA1	ENSMMUG00000019529	1.23704	0.251601	0.699423	0.646108	1.2431	0.127502	1.53947	0.0307043
GADD45A	ENSMMUG00000056103	1.24658	0.251601	1.18366	0.157264	1.22585	0.143787	1.28151	0.117508
ADCY10	ENSMMUG00000010380	1.43664	0.251601	2.99531	8.00512e-06	2.50337	0.000449612	2.65591	0.000112541
AP1M2	ENSMMUG00000016593	1.28158	0.251601	1.09135	0.251136	1.08963	0.277862	1.2352	0.172107
TAF4B	ENSMMUG00000016190	1.27143	0.251601	2.03633	0.00174453	2.20595	0.000522169	1.80687	0.00837185
-	ENSMMUG00000060847	-1.61714	0.251601	0.291969	1	-0.600415	1	-0.315792	1
BYSL	ENSMMUG00000004416	1.25326	0.251601	1.78259	0.00799508	1.75468	0.00991874	1.76508	0.00972753
EZHIP	ENSMMUG00000063652	-2.50042	0.251601	-0.792631	1	-2.07001	0.60349	-2.02371	0.386325
mml-mir-23a	ENSMMUG00000026872	-2.50042	0.251601	-1.51738	0.668824	-1.50004	0.739574	-3.5329	0.0709005
LVRN	ENSMMUG00000022191	2.33269	0.251601	4.10418	1.01177e-05	3.75328	0.000539229	2.45195	0.115229
MEP1A	ENSMMUG00000023000	2.33269	0.251601	4.39736	1.1419e-06	4.41483	8.62656e-07	5.49507	9.63268e-12
SPATA32	ENSMMUG00000007861	2.33269	0.251601	4.05698	1.51764e-05	3.25736	0.00804863	3.68408	0.000450554
SLC14A1	ENSMMUG00000011037	2.33269	0.251601	3.90532	0.00022693	3.0775	0.0176378	3.96098	1.67663e-05
FMO3	ENSMMUG00000007952	6.30074	0.251601	8.12772	0.00038216	9.42726	2.18137e-08	8.63656	4.08453e-06
-	ENSMMUG00000050913	6.30074	0.251601	4.04292	1	0	1	3.70373	1
SYCP1	ENSMMUG00000017674	6.30074	0.251601	7.13286	0.0402458	4.05524	1	0	1
BRDT	ENSMMUG00000014018	6.30074	0.251601	7.4205	0.013359	0	1	0	1
Metazoa_SRP	ENSMMUG00000047371	6.30074	0.251601	0	1	4.05524	1	0	1
-	ENSMMUG00000053715	6.30074	0.251601	0	1	0	1	3.70373	1
-	ENSMMUG00000063972	6.30074	0.251601	7.13286	0.0402458	7.43354	0.0141398	7.29817	0.00765109
ZPBP	ENSMMUG00000058084	6.30074	0.251601	5.56832	0.646108	0	1	0	1
FAM71F1	ENSMMUG00000009612	6.30074	0.251601	6.55303	0.168975	5.01118	0.926737	4.64728	0.953553
SLCO6A1	ENSMMUG00000029885	6.30074	0.251601	6.77323	0.0802509	0	1	0	1
CD14	ENSMMUG00000010007	6.30074	0.251601	8.20545	0.000282921	8.29227	0.000156576	7.29817	0.00765109
C4H6orf118	ENSMMUG00000023613	6.30074	0.251601	4.99848	0.851139	5.58115	0.711467	4.64728	0.953553
-	ENSMMUG00000053768	6.30074	0.251601	4.99848	0.851139	5.01118	0.926737	0	1
-	ENSMMUG00000047592	6.30074	0.251601	7.4205	0.013359	6.78622	0.0886147	6.19334	0.192935
CATSPERB	ENSMMUG00000014950	6.30074	0.251601	7.95843	0.00128935	7.29687	0.0301942	7.40443	0.0056198
DIPK2B	ENSMMUG00000041157	6.30074	0.251601	8.81381	3.81523e-06	7.43354	0.0141398	8.17848	0.000101726
CXCR3	ENSMMUG00000032424	6.30074	0.251601	6.55303	0.168975	7.55837	0.0100119	6.9224	0.0307043
PEBP4	ENSMMUG00000018345	6.30074	0.251601	7.13286	0.0402458	6.56601	0.129253	4.64728	0.953553
CXCR1	ENSMMUG00000019351	6.30074	0.251601	4.99848	0.851139	5.58115	0.711467	6.19334	0.192935
-	ENSMMUG00000018696	6.30074	0.251601	5.56832	0.646108	7.87877	0.0018151	5.21293	0.73252
-	ENSMMUG00000052307	6.30074	0.251601	5.97573	0.321531	4.05524	1	4.64728	0.953553
FAM240B	ENSMMUG00000059648	6.30074	0.251601	4.04292	1	0	1	0	1
-	ENSMMUG00000058754	6.30074	0.251601	4.99848	0.851139	0	1	0	1
-	ENSMMUG00000049698	6.30074	0.251601	8.12772	0.00038216	8.29227	0.000156576	5.61821	0.541297
-	ENSMMUG00000054036	6.30074	0.251601	0	1	5.01118	0.926737	3.70373	1
-	ENSMMUG00000053747	6.30074	0.251601	4.04292	1	6.97723	0.0625573	7.5034	0.0056198
U6	ENSMMUG00000034815	-6.24259	0.251601	0.638304	1	-5.91026	0.262766	0.858068	0.988997
-	ENSMMUG00000051642	-6.24259	0.251601	-5.91473	0.235974	-5.91026	0.262766	-1.41705	0.98194
-	ENSMMUG00000053264	-6.24259	0.251601	0.061003	1	-0.329112	1	0.539111	1
-	ENSMMUG00000063747	-6.24259	0.251601	0.061003	1	-0.329112	1	0.12901	1
-	ENSMMUG00000025358	-6.24259	0.251601	-5.91473	0.235974	-1.85503	0.91226	0.348584	1
-	ENSMMUG00000061289	-6.24259	0.251601	-0.916253	1	-1.85503	0.91226	-0.851408	1
U1	ENSMMUG00000052809	-6.107	0.251601	-0.211299	1	-5.77516	0.358286	-5.92899	0.279801
-	ENSMMUG00000059671	-6.107	0.251601	-1.7367	0.958445	0.213478	1	-1.2817	1
UNC45B	ENSMMUG00000005170	-6.107	0.251601	-1.7367	0.958445	-5.77516	0.358286	-5.92899	0.279801
HSPA9	ENSMMUG00000005875	1.23216	0.252254	1.67169	0.0128212	1.57881	0.0239591	1.75731	0.00854425
PCOLCE2	ENSMMUG00000012406	1.31484	0.252728	0.88304	0.508484	1.59381	0.0409267	1.67781	0.0251179
CCDC24	ENSMMUG00000015156	-1.37312	0.25298	-1.17738	0.267787	-1.30148	0.230283	-2.16748	0.00532396
-	ENSMMUG00000062566	-1.26456	0.254496	-0.975948	0.321531	-1.13069	0.239349	-1.60807	0.0287774
FUT11	ENSMMUG00000013695	-1.24502	0.25553	-1.53875	0.0343207	-1.44878	0.0590321	-1.64187	0.0210633
NFATC4	ENSMMUG00000003370	-1.28997	0.257667	-1.44767	0.0802509	-1.43004	0.0886147	-2.01657	0.00477584
KCND2	ENSMMUG00000023308	-1.31362	0.25799	-1.64682	0.0402458	-0.878102	0.549395	-0.324862	1
CLSTN3	ENSMMUG00000008899	-1.25205	0.258279	-0.974627	0.321531	-2.01397	0.00284952	-1.38944	0.0831119
-	ENSMMUG00000051067	-1.27031	0.258879	-1.68457	0.0227625	-2.80721	2.80557e-05	-2.39258	0.000323118
GABRD	ENSMMUG00000019086	-1.57306	0.260701	-0.573723	0.987558	-0.725415	0.926737	-2.24965	0.0344153
C1RL	ENSMMUG00000008897	-1.26596	0.261521	-2.35519	0.000551353	-2.33756	0.000575222	-1.77027	0.0144241
COL12A1	ENSMMUG00000019261	-1.22705	0.26174	-1.3611	0.0693208	-1.62602	0.018869	-1.32499	0.0931392
SLC43A3	ENSMMUG00000010601	1.35971	0.26174	1.71665	0.0345191	1.30726	0.219225	1.78574	0.0213316
RRP15	ENSMMUG00000004070	1.26904	0.26174	1.44013	0.0630761	1.5383	0.0441335	1.56545	0.035754
ETV1	ENSMMUG00000039167	-1.36969	0.26174	-0.182629	1	-1.32058	0.210545	-1.64728	0.0572328
-	ENSMMUG00000055079	-1.8606	0.26174	-1.53679	0.426541	-1.25933	0.655815	-0.576792	1
IL7R	ENSMMUG00000001676	1.76063	0.26174	0.400979	1	-1.1364	1	0.881432	0.98194
TMC5	ENSMMUG00000013329	1.76063	0.26174	3.26212	7.83768e-05	2.95008	0.000804305	2.74866	0.00167966
PIGR	ENSMMUG00000011220	-2.0914	0.26174	0.266231	1	1.70818	0.0889445	1.09143	0.523019
-	ENSMMUG00000053674	-2.0914	0.26174	-0.429758	1	-1.40083	0.711467	-2.3322	0.151399
LCK	ENSMMUG00000040694	1.95819	0.26174	2.66348	0.0280718	2.09857	0.245808	1.15876	0.925728
BEST3	ENSMMUG00000004786	1.95819	0.26174	3.07723	0.00168893	3.46311	0.000176808	3.62182	1.7196e-05
-	ENSMMUG00000060065	1.95819	0.26174	1.8196	0.368871	1.51743	0.711467	1.89043	0.269274
PDCD4	ENSMMUG00000017204	-1.23004	0.261882	-1.26893	0.107753	-0.858679	0.480367	-1.22879	0.141714
FRY	ENSMMUG00000007192	-1.22605	0.261921	-1.24749	0.115547	-1.47063	0.0451544	-1.47387	0.0441477
GNG4	ENSMMUG00000053807	-1.41944	0.261921	-1.37737	0.200887	-2.28141	0.0140315	-1.81818	0.0441477
OAT	ENSMMUG00000010485	-1.22672	0.261921	-1.98672	0.00200248	-1.36121	0.0780407	-1.48348	0.0433739
CYSLTR2	ENSMMUG00000063377	-2.08737	0.261921	-3.60493	0.0402458	-1.65469	0.484925	-4.09539	0.00703575
JAK3	ENSMMUG00000010996	-2.08737	0.261921	-2.07953	0.209702	-1.33732	0.711912	-1.86488	0.260869
CD4	ENSMMUG00000013202	-2.048	0.261921	-1.31545	0.646108	-2.02285	0.262766	-1.15633	0.72612
-	ENSMMUG00000057344	1.88146	0.261921	3.87524	1.6732e-06	2.94888	0.00160598	3.59225	1.35762e-05
CASP10	ENSMMUG00000031297	1.88146	0.261921	2.56976	0.0195109	1.8981	0.262766	1.83612	0.197424
-	ENSMMUG00000049130	1.88146	0.261921	2.76185	0.00921273	3.00123	0.00107318	1.75405	0.239194
PLD1	ENSMMUG00000023289	-1.23303	0.261921	-1.99722	0.00222532	-2.39443	0.000145429	-2.01692	0.00206265
CHI3L1	ENSMMUG00000008711	1.59989	0.262876	0.518082	1	0.410794	1	0.875264	0.859362
MDGA1	ENSMMUG00000003725	1.27258	0.263066	1.68371	0.0194942	0.461542	1	1.70492	0.0171712
-	ENSMMUG00000007216	1.23043	0.264487	1.70466	0.0118128	1.33773	0.0886147	2.43877	7.33404e-05
FBXO32	ENSMMUG00000023778	1.27397	0.264487	0.214195	1	-0.195182	1	0.0852471	1
GPRC5C	ENSMMUG00000013324	-1.23575	0.264487	-1.41463	0.0616973	-1.5927	0.0282715	-1.59275	0.0274336
INPP1	ENSMMUG00000007288	1.32219	0.265252	0.41032	1	0.800924	0.711467	1.06353	0.375404
PCDHB6	ENSMMUG00000062723	-2.81175	0.266549	-1.26787	0.851139	-1.8205	0.609646	-1.77399	0.6155
-	ENSMMUG00000059479	-2.81175	0.266549	-6.83618	0.0985967	-2.77645	0.398073	-1.05267	1
TMEM238	ENSMMUG00000028715	-2.81175	0.266549	-6.83618	0.0985967	-1.8205	0.609646	-1.36871	0.759354
MAP2	ENSMMUG00000018741	-1.25452	0.267861	-0.912028	0.404517	-1.2785	0.139674	-0.906619	0.472324
ROBO1	ENSMMUG00000002327	-1.31175	0.270047	-1.62037	0.0552102	-1.64995	0.0554965	-1.59904	0.0496471
SPTLC3	ENSMMUG00000000089	-1.30694	0.270155	-0.918236	0.478603	-1.05567	0.36311	-1.04896	0.379031
TMEM175	ENSMMUG00000017221	-1.33337	0.271807	-1.89036	0.0220399	-1.80584	0.0348114	-1.47816	0.0980529
NRG1	ENSMMUG00000000208	1.24098	0.274485	0.963542	0.337303	1.50106	0.0458281	1.9337	0.00382899
PM20D2	ENSMMUG00000014942	-1.21987	0.274485	-1.36008	0.0741963	-1.27514	0.1175	-1.2727	0.121004
RPS6KA6	ENSMMUG00000020532	-1.24514	0.275162	-1.26298	0.134618	-0.830528	0.570323	-1.49721	0.0512584
PAIP2B	ENSMMUG00000006330	-1.28113	0.276148	-0.612858	0.815968	-1.1641	0.256391	-1.38511	0.108141
PDGFRB	ENSMMUG00000011557	-1.65609	0.277082	-1.35413	0.39866	-1.01696	0.720579	-1.41107	0.386788
TMEM145	ENSMMUG00000012170	-1.2507	0.278539	-1.38042	0.086663	-1.73444	0.0182514	-1.42524	0.0748568
TFDP2	ENSMMUG00000011134	-1.23178	0.278539	-1.07937	0.235974	-1.61835	0.0268614	-1.65313	0.0210906
SFN	ENSMMUG00000013855	1.29475	0.278539	0.164473	1	0.110062	1	0.519231	1
CTXN1	ENSMMUG00000063148	-1.23781	0.278539	-1.95212	0.00475125	-1.85325	0.00894401	-1.71903	0.0161699
-	ENSMMUG00000052391	1.57363	0.278539	1.44996	0.310061	1.09679	0.687916	0.725585	1
LRRC75B	ENSMMUG00000010673	-1.29754	0.278539	-2.80953	0.000184281	-3.37383	6.83538e-06	-1.80957	0.01956
HIRA	ENSMMUG00000009650	1.21371	0.278539	1.15976	0.168975	0.656715	0.756852	1.21166	0.152078
H1-6	ENSMMUG00000051980	1.85237	0.278539	3.97016	6.89816e-07	1.763	0.358286	1.77842	0.21125
-	ENSMMUG00000063834	1.85237	0.278539	0.378339	1	0.395749	1	1.23383	0.669362
GPR4	ENSMMUG00000019031	1.85237	0.278539	3.16984	0.000362839	2.75946	0.00437827	2.91937	0.00137759
YPEL2	ENSMMUG00000062501	-1.26477	0.278539	-1.29957	0.141492	-1.91845	0.0102349	-2.16246	0.00217127
-	ENSMMUG00000054219	-3.52218	0.278539	-1.04758	1	-6.6114	0.200356	-6.76642	0.0307043
-	ENSMMUG00000050284	-3.52218	0.278539	-2.57298	0.559947	-2.55616	0.616232	-1.55349	0.797922
mml-mir-7164	ENSMMUG00000064222	-3.52218	0.278539	-6.61589	0.180121	-2.55616	0.616232	-2.11914	0.430029
-	ENSMMUG00000054724	-3.52218	0.278539	-0.64016	1	-2.55616	0.616232	-2.11914	0.430029
U6	ENSMMUG00000036393	-3.52218	0.278539	-0.322824	1	-0.305386	1	-0.832171	1
-	ENSMMUG00000061978	-3.44041	0.278539	-2.49138	0.559947	-2.47457	0.711467	-2.981	0.255497
IQCF1	ENSMMUG00000004352	2.57607	0.278539	3.66396	0.00926792	3.87311	0.00402421	3.93224	0.00051842
DAPP1	ENSMMUG00000006829	2.57607	0.278539	5.02247	2.17806e-07	4.77731	1.82021e-06	3.6702	0.00256652
-	ENSMMUG00000017660	2.57607	0.278539	3.0302	0.0985967	1.48276	1	3.34977	0.0103266
Metazoa_SRP	ENSMMUG00000060323	2.57607	0.278539	0.895813	1	0.912792	1	0.401043	1
F13B	ENSMMUG00000000244	2.22773	0.278539	1.23302	0.880954	1.73057	0.616232	1.8511	0.440814
SCNN1D	ENSMMUG00000032292	2.22773	0.278539	2.60016	0.0802509	2.37789	0.173082	2.55738	0.073131
CYP46A1	ENSMMUG00000000100	-2.20779	0.278539	-0.422715	1	-2.18025	0.414849	-2.69968	0.165782
U1	ENSMMUG00000024466	-2.20779	0.278539	-7.19594	0.030604	-3.1362	0.173082	-3.64322	0.0410041
-	ENSMMUG00000062760	2.01029	0.278539	3.07312	0.00501144	3.74109	8.21254e-05	3.21203	0.00119918
-	ENSMMUG00000059062	1.67027	0.278539	2.12235	0.0419386	1.02857	0.825735	2.11649	0.0269237
HES2	ENSMMUG00000022882	1.21487	0.278539	0.264813	1	0.468396	1	0.663919	0.772522
Metazoa_SRP	ENSMMUG00000042506	1.91614	0.278539	-0.632051	1	-0.0449265	1	-0.566685	1
CCL2	ENSMMUG00000000288	1.23052	0.278539	-0.373156	1	-0.325787	1	-0.440766	1
KAZALD1	ENSMMUG00000017668	-1.28172	0.278539	-1.87732	0.0144762	-2.33501	0.00143077	-1.56125	0.0518954
U1	ENSMMUG00000064782	3.65689	0.278539	-2.67657	1	3.31589	0.358286	3.12842	0.386788
KBTBD12	ENSMMUG00000046638	3.65689	0.278539	5.45114	0.000282921	3.31589	0.358286	5.18072	0.000240462
IL12B	ENSMMUG00000021701	3.65689	0.278539	5.09005	0.00176755	2.90841	0.711467	3.79762	0.0931392
-	ENSMMUG00000048303	3.65689	0.278539	-2.67657	1	3.31589	0.358286	3.12842	0.386788
HEPH	ENSMMUG00000002805	3.65689	0.278539	1.36634	1	-2.67274	1	3.38752	0.192935
-	ENSMMUG00000043737	3.65689	0.278539	4.45629	0.0280718	2.33844	0.926737	3.12842	0.386788
WNT8B	ENSMMUG00000006621	3.65689	0.278539	4.86876	0.00683896	5.00052	0.00356105	5.64481	1.12946e-05
KRT78	ENSMMUG00000005021	3.65689	0.278539	3.29916	0.321531	3.63327	0.262766	4.11657	0.0307043
ADGRD1	ENSMMUG00000002041	3.65689	0.278539	3.87646	0.117661	3.31589	0.358286	3.12842	0.386788
-	ENSMMUG00000051856	3.65689	0.278539	-2.67657	1	-2.67274	1	2.4071	1
PALM3	ENSMMUG00000013539	3.65689	0.278539	4.09666	0.0802509	1.38249	1	1.84145	1
KRTDAP	ENSMMUG00000002694	3.65689	0.278539	4.60727	0.0194942	5.94054	1.62787e-05	4.253	0.021683
-	ENSMMUG00000060516	-3.16295	0.278539	-6.25752	0.31896	-6.25304	0.352169	-1.76035	0.73252
NPY	ENSMMUG00000009818	-3.16295	0.278539	-1.25904	0.958445	-0.671886	1	-1.76035	0.73252
Y_RNA	ENSMMUG00000027678	-3.16295	0.278539	0.51571	1	-1.24186	1	-0.214286	1
TSPAN32	ENSMMUG00000001324	-3.16295	0.278539	-6.25752	0.31896	-6.25304	0.352169	-2.7039	0.522899
R3HDML	ENSMMUG00000022215	-3.16295	0.278539	-1.25904	0.958445	-1.24186	1	-2.7039	0.522899
-	ENSMMUG00000050791	2.75256	0.278539	2.41664	0.668824	0.500302	1	1.51413	1
-	ENSMMUG00000060087	2.75256	0.278539	3.40514	0.134101	3.23129	0.262766	3.22361	0.115229
ESR1	ENSMMUG00000019045	2.75256	0.278539	4.10112	0.00348478	2.4337	0.739574	4.47969	0.00051842
GCNT3	ENSMMUG00000018426	2.75256	0.278539	1.43939	1	3.01107	0.352169	0.00493903	1
-	ENSMMUG00000058008	2.75256	0.278539	2.00923	1	2.75108	0.609515	-3.6988	1
FAM167A	ENSMMUG00000021191	2.75256	0.278539	2.00923	1	3.01107	0.352169	2.71412	0.375404
-	ENSMMUG00000052770	2.75256	0.278539	2.99394	0.31896	2.4337	0.739574	3.70563	0.0251179
HAS1	ENSMMUG00000013050	2.75256	0.278539	3.40514	0.134101	5.27196	2.19558e-06	2.90465	0.279801
CD79A	ENSMMUG00000047772	1.42664	0.278539	3.24238	1.27307e-06	3.50728	7.51045e-08	2.97436	8.45795e-06
LYPD3	ENSMMUG00000054323	1.42664	0.278539	3.10079	4.33906e-06	2.99918	7.2823e-06	2.52717	0.0003209
-	ENSMMUG00000050840	-1.62137	0.278641	-1.83665	0.173101	-1.59894	0.34338	0.00533602	1
GPR155	ENSMMUG00000021012	1.28274	0.279221	1.19814	0.222527	1.09629	0.318622	1.04304	0.386788
-	ENSMMUG00000054016	1.34935	0.280494	1.05948	0.442399	1.39856	0.163878	0.922364	0.608395
XKR4	ENSMMUG00000003733	-1.2235	0.280812	-1.55773	0.0356901	-2.15108	0.00125968	-2.34688	0.000305271
PDLIM4	ENSMMUG00000009298	1.22009	0.285655	0.281574	1	0.0411688	1	0.856154	0.532304
ZNF449	ENSMMUG00000008108	-1.35109	0.287478	-1.2223	0.288843	-1.0895	0.394308	-1.46495	0.121858
-	ENSMMUG00000053728	-1.69553	0.288817	0.172978	1	-0.565521	1	-1.336	0.462777
CFAP73	ENSMMUG00000021794	1.58491	0.288817	2.12069	0.0315958	2.08776	0.039861	1.50413	0.288282
ZSCAN30	ENSMMUG00000062080	-1.49362	0.288817	-1.24971	0.393678	-1.7595	0.134999	-2.00279	0.0454165
RGS7	ENSMMUG00000010729	1.24488	0.289706	0.984046	0.334782	1.1465	0.246191	1.34051	0.107031
-	ENSMMUG00000054738	-1.42964	0.290636	-1.16375	0.366929	-1.31544	0.300581	-1.7602	0.0762326
SNORD12C	ENSMMUG00000033176	1.25835	0.291782	0.959612	0.398331	1.1263	0.262766	1.18616	0.215717
SOX4	ENSMMUG00000014454	-1.19014	0.293093	-1.87023	0.00378792	-2.09079	0.00083034	-1.90358	0.00348671
CEACAM19	ENSMMUG00000010247	1.82762	0.293304	3.64404	3.68947e-06	3.57764	6.76852e-06	2.86262	0.000859521
EYS	ENSMMUG00000041338	-1.30122	0.29346	-0.533489	0.908863	-0.728564	0.764397	-1.10655	0.35024
C4H6orf223	ENSMMUG00000011364	-1.24029	0.298454	-1.77351	0.0160592	-1.45136	0.0793384	-2.00767	0.00455795
C8B	ENSMMUG00000022993	1.44247	0.29861	1.31698	0.281879	0.582026	1	0.219981	1
TMEM37	ENSMMUG00000060725	-1.79307	0.299853	-0.947514	0.750571	-0.778988	0.957086	-1.17302	0.541297
AOC1	ENSMMUG00000020435	1.67917	0.299853	0.972696	0.851139	0.533914	1	-0.404805	1
CYP26B1	ENSMMUG00000012141	1.48633	0.300027	2.31325	0.00407677	1.90622	0.0384808	1.33256	0.305625
CRYBG1	ENSMMUG00000008120	1.19943	0.303514	0.741657	0.617631	1.06182	0.265244	0.988723	0.362359
PGAP3	ENSMMUG00000001347	-1.22033	0.303514	-1.69936	0.0204049	-1.56786	0.0441335	-1.88165	0.00729663
CORO2B	ENSMMUG00000006356	1.28702	0.303959	1.17883	0.235974	0.29065	1	0.826707	0.656546
SEMA5B	ENSMMUG00000010034	-2.44188	0.303959	0.256592	1	-2.01156	0.41013	-0.406419	1
-	ENSMMUG00000052152	-2.38086	0.303959	-2.92341	0.305056	-2.90659	0.336813	-3.41344	0.0928231
-	ENSMMUG00000010883	-2.38086	0.303959	-0.00210392	1	-0.395819	1	-1.49897	0.60319
-	ENSMMUG00000022617	-2.38086	0.303959	-0.67326	1	-0.655811	1	-0.704255	1
-	ENSMMUG00000059981	-2.38086	0.303959	-0.67326	1	-6.96182	0.0822501	-0.923828	0.98194
PISD	ENSMMUG00000002182	1.19684	0.304453	0.976463	0.321531	0.857746	0.498786	1.17334	0.18846
-	ENSMMUG00000059535	-1.49418	0.305435	-1.42322	0.261633	-1.6933	0.161825	-3.3772	0.000749324
PPP1R3E	ENSMMUG00000014745	-1.35381	0.305435	-2.6287	0.00320609	-2.61116	0.0033168	-1.19814	0.311058
-	ENSMMUG00000062891	-1.26441	0.305435	-0.863029	0.530537	-1.03073	0.372922	-0.93332	0.489588
-	ENSMMUG00000006089	-1.20719	0.305435	-1.16423	0.181135	-1.30179	0.121189	-1.03459	0.320936
PJVK	ENSMMUG00000054264	-1.43755	0.305808	-2.01511	0.0460693	-0.924927	0.711467	-2.8868	0.00190518
-	ENSMMUG00000051837	-2.04432	0.305808	-1.37123	0.693163	-2.33127	0.358286	-1.87987	0.279801
APBB1IP	ENSMMUG00000022948	-2.04432	0.305808	-1.77865	0.450273	-1.7613	0.498178	-1.87987	0.279801
RASAL3	ENSMMUG00000003030	-2.04432	0.305808	-3.30405	0.0986026	-0.196567	1	-0.726354	1
BAALC	ENSMMUG00000019398	-1.49549	0.306617	-0.422236	1	-1.02365	0.709238	-0.799687	0.842636
SELPLG	ENSMMUG00000031572	1.48748	0.306617	3.61223	1.04112e-07	3.50438	2.93578e-07	3.17905	3.91199e-06
RPS6KA2	ENSMMUG00000005670	-1.29078	0.307172	-1.54553	0.0806852	-1.4286	0.142209	-1.34602	0.157662
INSIG2	ENSMMUG00000006354	-1.20153	0.309935	-1.76404	0.0117814	-1.92685	0.00493055	-1.7628	0.0118568
-	ENSMMUG00000051106	-1.59796	0.311394	-0.320741	1	-0.303153	1	-0.531311	1
SNORD45B	ENSMMUG00000026673	1.6319	0.311908	1.59342	0.235974	0.616079	1	0.818659	1
MIR99B	ENSMMUG00000027099	-1.32398	0.314819	-1.53121	0.110652	-1.43985	0.16766	-1.90194	0.0244136
SOCS1	ENSMMUG00000010956	1.23302	0.316732	-0.0634472	1	-0.128178	1	0.752359	0.73252
TOMM40	ENSMMUG00000014303	1.1756	0.317987	1.05968	0.235974	1.34019	0.0832548	1.51797	0.0344025
-	ENSMMUG00000035752	-1.53823	0.319788	-2.29162	0.0480268	-1.79394	0.182705	-2.80207	0.00654815
-	ENSMMUG00000003289	1.17243	0.321047	1.06472	0.235974	1.10223	0.22402	0.881014	0.469607
ASB11	ENSMMUG00000004858	-1.38319	0.321047	-1.92132	0.0488531	-2.31623	0.013366	-1.38126	0.209173
NR1D1	ENSMMUG00000002933	1.2053	0.321181	3.29926	3.41068e-08	3.52073	3.76542e-09	2.37936	0.000149547
Metazoa_SRP	ENSMMUG00000044745	-1.43584	0.321871	-2.12782	0.0421619	-2.11028	0.0458281	-0.697183	0.926306
CABP7	ENSMMUG00000040034	-1.33514	0.321871	-1.40167	0.180121	-1.70484	0.0849636	-1.2861	0.238331
BRINP2	ENSMMUG00000022935	1.8001	0.321871	1.21814	0.775323	-0.899085	1	1.85211	0.182821
LGALS12	ENSMMUG00000018304	1.8001	0.321871	3.16984	0.000362839	2.06123	0.0994554	2.38631	0.0245739
SNORD60	ENSMMUG00000026455	1.30933	0.322352	0.861854	0.616166	1.38701	0.145812	0.983212	0.494904
CCDC85A	ENSMMUG00000015888	1.20123	0.322352	0.938642	0.377171	-0.166502	1	-0.197735	1
MYC	ENSMMUG00000014601	1.17251	0.323086	1.59007	0.0215719	2.07183	0.000981865	2.05771	0.00120782
NREP	ENSMMUG00000002768	-1.36525	0.323898	-1.15866	0.361331	-3.77843	0.000212864	-2.74417	0.00126896
YPEL5	ENSMMUG00000006615	-1.17575	0.324061	-1.43825	0.0522663	-1.3717	0.0768828	-1.79192	0.00804667
MKRN2OS	ENSMMUG00000031993	-1.66961	0.324061	-1.08453	0.668824	-1.06699	0.739574	-1.76547	0.15515
-	ENSMMUG00000063501	1.62587	0.324061	0.929438	0.851139	1.06186	0.788683	0.417034	1
ABCB9	ENSMMUG00000005301	1.24427	0.324414	0.616854	0.851139	0.0386026	1	0.874347	0.575797
-	ENSMMUG00000009810	1.64624	0.324598	1.84965	0.144555	0.945555	0.926737	0.898394	0.953553
C14H11orf52	ENSMMUG00000063234	-1.43197	0.32468	-2.19999	0.0402458	-1.18901	0.458126	-1.35982	0.296117
SERINC5	ENSMMUG00000023533	-1.18695	0.32468	-1.88493	0.00575711	-1.51091	0.0448653	-1.68323	0.0174286
CCDC92	ENSMMUG00000009212	-1.22009	0.326376	-1.29131	0.137522	-1.64523	0.0366937	-1.42549	0.0842131
RGL1	ENSMMUG00000016399	-1.17905	0.326987	-0.63294	0.725019	-1.41261	0.0674515	-1.26835	0.128876
SMIM17	ENSMMUG00000058712	-1.35722	0.32798	-2.96758	0.00133462	-1.3753	0.249877	-2.26799	0.00729001
ING4	ENSMMUG00000016985	-1.18949	0.32798	-2.21228	0.00086582	-1.86869	0.0070234	-2.01337	0.00286706
PTOV1	ENSMMUG00000011618	-1.17019	0.328302	-1.34218	0.0789407	-1.4915	0.0433942	-0.791157	0.595147
TET1	ENSMMUG00000023198	-1.18137	0.329432	-1.26267	0.119681	-1.43038	0.0634867	-1.31211	0.107564
-	ENSMMUG00000058670	-1.59054	0.330963	-1.32479	0.429981	-0.894761	0.841294	-1.20482	0.485224
COL26A1	ENSMMUG00000048852	-1.21012	0.330963	-1.96954	0.00634362	-1.31286	0.142309	-1.06748	0.310639
MYBBP1A	ENSMMUG00000022859	1.17131	0.331038	0.952347	0.321531	1.05801	0.262766	1.44812	0.0520403
ATF7IP2	ENSMMUG00000005913	1.17411	0.331038	0.861671	0.438735	0.90776	0.419015	0.976615	0.375404
HNF4A	ENSMMUG00000006464	1.85501	0.331038	2.57492	0.0222925	1.16014	0.964642	1.62482	0.449312
TNFAIP6	ENSMMUG00000010927	1.33526	0.331038	-0.563513	1	-1.79831	0.262766	-0.343876	1
ETV4	ENSMMUG00000014633	1.18844	0.331038	1.02093	0.292708	0.75361	0.680217	0.976285	0.386788
C2H3orf84	ENSMMUG00000046787	-2.74186	0.331038	-1.19811	0.958445	-1.75075	0.711467	-0.982849	1
-	ENSMMUG00000050847	-2.74186	0.331038	-6.76642	0.0985967	-6.76193	0.146574	-6.9171	0.0629555
-	ENSMMUG00000061829	-2.74186	0.331038	-0.473356	1	-1.18077	1	-1.70417	0.6155
G0S2	ENSMMUG00000045482	2.38294	0.331038	1.47918	0.958445	0.518966	1	3.04089	0.0184837
DLGAP3	ENSMMUG00000004998	2.38294	0.331038	3.27007	0.00926792	2.65367	0.249915	2.86125	0.0410041
-	ENSMMUG00000037639	2.38294	0.331038	4.50329	5.40641e-06	4.23182	3.81372e-05	0.00513647	1
FOS	ENSMMUG00000040100	-1.16995	0.331038	-0.774867	0.550439	-0.466023	1	-1.02842	0.308964
COL4A5	ENSMMUG00000007235	-1.19596	0.332466	-1.49053	0.0550861	-1.85958	0.00898458	-1.63462	0.0274352
-	ENSMMUG00000053127	1.547	0.332786	1.09929	0.646108	-1.18077	1	0.00530617	1
LGR4	ENSMMUG00000023491	-1.16353	0.332786	-1.41131	0.0560263	-1.45708	0.0485257	-1.25876	0.125123
PPARGC1B	ENSMMUG00000004749	1.1812	0.334247	0.776506	0.583684	1.09404	0.262766	1.38905	0.0797133
SLITRK5	ENSMMUG00000002854	-1.18875	0.334376	-1.24139	0.146786	-0.847367	0.527904	-0.890134	0.493962
FLRT1	ENSMMUG00000000482	-1.37363	0.334629	-1.04904	0.495626	-0.355096	1	-0.678798	0.926306
DCHS1	ENSMMUG00000007754	-1.17321	0.336245	-1.60442	0.024881	-1.71601	0.0139422	-1.87817	0.00546717
HENMT1	ENSMMUG00000009431	2.15412	0.336632	3.42018	0.000866084	2.91585	0.0135727	2.38829	0.133758
Metazoa_SRP	ENSMMUG00000045833	2.15412	0.336632	0.91568	1	1.92158	0.498786	1.2052	1
SNAI3	ENSMMUG00000008716	1.93667	0.336632	0.699478	1	0.716805	1	1.17892	0.988997
KLHDC8B	ENSMMUG00000002833	-1.19307	0.336632	-1.55605	0.0399606	-2.05499	0.00284712	-2.53938	9.91552e-05
EPB41L4A	ENSMMUG00000012192	-1.16739	0.337021	-1.71318	0.012414	-1.6889	0.0148818	-1.41728	0.0646764
BTBD11	ENSMMUG00000015540	1.26039	0.338603	0.0456141	1	-0.235666	1	0.637176	0.926306
VPS37D	ENSMMUG00000001623	-1.1917	0.338603	-1.75763	0.0161118	-1.78648	0.0141398	-1.79164	0.0125462
KCNH1	ENSMMUG00000016102	1.17737	0.338615	1.05802	0.252383	0.966463	0.362541	1.16968	0.192935
SH3PXD2A	ENSMMUG00000007067	-1.17649	0.338615	-1.64126	0.0219473	-1.87215	0.00628056	-2.08676	0.00162324
CACNA1H	ENSMMUG00000014213	-1.1635	0.338936	-1.2349	0.127834	-1.7131	0.0129593	-1.36576	0.0826444
STARD13	ENSMMUG00000017052	1.1603	0.340648	1.54726	0.0280718	1.27692	0.113274	1.48134	0.0440579
PCMTD2	ENSMMUG00000002316	-1.16487	0.3411	-1.77242	0.00923702	-2.01145	0.00217198	-1.77869	0.00908746
-	ENSMMUG00000061038	-1.2026	0.341367	-1.29442	0.134203	-1.48806	0.0706214	-1.34714	0.115229
BCL2L14	ENSMMUG00000023315	1.30454	0.34187	0.262834	1	-1.06699	0.739574	-0.075335	1
ADRA2C	ENSMMUG00000014781	-1.54999	0.342315	-1.54512	0.27633	-1.74782	0.249285	-1.41107	0.386788
DHRS13	ENSMMUG00000021553	-1.23378	0.34233	-0.824048	0.587222	-0.960959	0.452212	-0.280781	1
HTRA1	ENSMMUG00000056637	-1.1536	0.342722	-1.69574	0.011662	-1.0636	0.262766	-1.26513	0.119703
ZSCAN31	ENSMMUG00000007231	-1.39189	0.342722	0.0587197	1	-0.47281	1	-1.28819	0.285182
PHACTR1	ENSMMUG00000020040	1.21267	0.342722	0.935611	0.433845	0.567645	0.941697	1.31249	0.135224
TNNC2	ENSMMUG00000021025	1.24465	0.342722	0.504995	0.990924	0.726713	0.808604	0.940685	0.530054
P2RY1	ENSMMUG00000031540	-1.4164	0.342722	-1.67381	0.144322	-0.812337	0.809036	-0.761504	0.873279
GNG7	ENSMMUG00000065054	-1.40065	0.342722	-2.16868	0.0438114	-1.64052	0.172404	-1.10707	0.498308
ASTN2	ENSMMUG00000013105	-1.68539	0.342722	-0.44863	1	-0.225551	1	-1.33792	0.430029
SLC20A1	ENSMMUG00000004574	1.14999	0.342722	1.16161	0.162509	1.25215	0.122519	1.23615	0.133758
PPIL6	ENSMMUG00000007020	-1.96588	0.342722	-0.753263	1	-0.735755	1	-0.0816999	1
CFAP65	ENSMMUG00000000783	1.82511	0.342722	2.17882	0.0899151	2.44336	0.0387816	1.47544	0.588997
-	ENSMMUG00000056403	1.82511	0.342722	3.84726	2.18625e-06	3.65211	1.04858e-05	2.87224	0.00208482
ZBTB26	ENSMMUG00000000495	-1.31072	0.342722	-0.876504	0.630821	-1.25643	0.271706	-1.66366	0.0646025
FAM187A	ENSMMUG00000013116	-1.72654	0.342722	0.0947808	1	-1.07291	0.772185	-2.08079	0.140349
LMO1	ENSMMUG00000015017	-1.69271	0.342722	-2.26154	0.184559	-2.81416	0.0832548	-7.98122	0.000672307
PRF1	ENSMMUG00000064708	1.65487	0.342722	1.78804	0.160201	0.0529749	1	2.46937	0.00804752
ERBB3	ENSMMUG00000020758	1.14772	0.342722	0.837939	0.453096	1.1849	0.159197	1.16023	0.186561
BCAR3	ENSMMUG00000015924	1.15482	0.342722	1.5327	0.0308912	1.4226	0.0588992	1.50206	0.0399555
-	ENSMMUG00000060908	-1.47639	0.342722	-1.47195	0.312163	-1.45441	0.344294	-0.703042	0.953553
CENPA	ENSMMUG00000015934	-1.17076	0.342722	-1.56538	0.0371702	-0.87567	0.493042	-0.291969	1
PDK3	ENSMMUG00000012819	-1.18724	0.342722	-1.53834	0.0506527	-1.20381	0.204264	-1.64531	0.0300016
IQUB	ENSMMUG00000011536	-1.17671	0.342722	-1.04328	0.282218	-0.876339	0.500096	-1.23214	0.165573
-	ENSMMUG00000056051	6.11071	0.342722	8.65664	1.27566e-05	8.36244	0.000119157	7.84276	0.000783511
FCGR3	ENSMMUG00000016206	6.11071	0.342722	4.04292	1	6.78622	0.0886147	7.98655	0.000323118
CD1C	ENSMMUG00000010626	6.11071	0.342722	7.4205	0.013359	6.30601	0.262766	7.68303	0.00206265
-	ENSMMUG00000064443	6.11071	0.342722	4.99848	0.851139	5.01118	0.926737	5.21293	0.73252
GBP6	ENSMMUG00000020157	6.11071	0.342722	4.99848	0.851139	0	1	5.93425	0.386788
MORC1	ENSMMUG00000013885	6.11071	0.342722	5.97573	0.321531	5.01118	0.926737	5.61821	0.541297
CCDC158	ENSMMUG00000020916	6.11071	0.342722	5.97573	0.321531	5.98864	0.358286	5.21293	0.73252
TRPM2	ENSMMUG00000004175	6.11071	0.342722	4.04292	1	0	1	6.19334	0.192935
Metazoa_SRP	ENSMMUG00000063502	6.11071	0.342722	4.04292	1	0	1	0	1
Y_RNA	ENSMMUG00000024657	6.11071	0.342722	4.99848	0.851139	4.05524	1	3.70373	1
-	ENSMMUG00000049919	6.11071	0.342722	0	1	4.05524	1	5.93425	0.386788
TRIM69	ENSMMUG00000020899	6.11071	0.342722	7.28384	0.0280718	4.05524	1	3.70373	1
GZMB	ENSMMUG00000014381	6.11071	0.342722	6.96422	0.0572243	5.58115	0.711467	0	1
-	ENSMMUG00000063894	6.11071	0.342722	4.04292	1	0	1	4.64728	0.953553
SLC16A12	ENSMMUG00000017535	6.11071	0.342722	7.86571	0.00176755	5.58115	0.711467	7.7651	0.00147851
-	ENSMMUG00000064064	6.11071	0.342722	0	1	5.01118	0.926737	0	1
CCER1	ENSMMUG00000010912	6.11071	0.342722	5.56832	0.646108	5.01118	0.926737	3.70373	1
-	ENSMMUG00000056553	6.11071	0.342722	4.04292	1	0	1	5.93425	0.386788
TNP1	ENSMMUG00000019257	6.11071	0.342722	7.95843	0.00128935	6.56601	0.129253	0	1
NXPE1	ENSMMUG00000012268	6.11071	0.342722	5.97573	0.321531	8.36244	0.000119157	8.49941	1.12946e-05
PRKACG	ENSMMUG00000020379	6.11071	0.342722	4.99848	0.851139	0	1	0	1
-	ENSMMUG00000062702	6.11071	0.342722	4.04292	1	4.05524	1	6.19334	0.192935
CST5	ENSMMUG00000059092	6.11071	0.342722	4.04292	1	0	1	4.64728	0.953553
FAM83C	ENSMMUG00000018210	6.11071	0.342722	6.96422	0.0572243	5.01118	0.926737	6.41292	0.133758
HRH3	ENSMMUG00000050324	6.11071	0.342722	6.77323	0.0802509	4.05524	1	5.61821	0.541297
ARHGEF15	ENSMMUG00000008749	6.11071	0.342722	7.86571	0.00176755	8.61328	1.62787e-05	7.59601	0.00285359
ODF4	ENSMMUG00000008750	6.11071	0.342722	5.97573	0.321531	5.01118	0.926737	6.41292	0.133758
CCL7	ENSMMUG00000009782	6.11071	0.342722	6.77323	0.0802509	0	1	5.21293	0.73252
KRT32	ENSMMUG00000018644	6.11071	0.342722	4.04292	1	0	1	5.61821	0.541297
SLC4A1	ENSMMUG00000017100	6.11071	0.342722	6.55303	0.168975	7.43354	0.0141398	6.19334	0.192935
MYL4	ENSMMUG00000018600	6.11071	0.342722	6.77323	0.0802509	5.01118	0.926737	4.64728	0.953553
PRSS22	ENSMMUG00000037718	6.11071	0.342722	6.96422	0.0572243	6.97723	0.0625573	4.64728	0.953553
C20H16orf82	ENSMMUG00000056930	6.11071	0.342722	7.13286	0.0402458	5.98864	0.358286	0	1
-	ENSMMUG00000012407	6.11071	0.342722	6.55303	0.168975	5.58115	0.711467	6.9224	0.0307043
TAT	ENSMMUG00000002018	6.11071	0.342722	6.55303	0.168975	7.14588	0.0441335	5.61821	0.541297
-	ENSMMUG00000051384	6.11071	0.342722	6.29307	0.235974	5.58115	0.711467	4.64728	0.953553
CLEC17A	ENSMMUG00000021892	6.11071	0.342722	4.99848	0.851139	6.30601	0.262766	6.60345	0.0931392
FAM187B	ENSMMUG00000054413	6.11071	0.342722	6.96422	0.0572243	5.98864	0.358286	6.60345	0.0931392
LYPD4	ENSMMUG00000013425	6.11071	0.342722	5.97573	0.321531	0	1	0	1
ZNF541	ENSMMUG00000014729	6.11071	0.342722	5.97573	0.321531	5.58115	0.711467	5.61821	0.541297
GPR32	ENSMMUG00000017487	6.11071	0.342722	4.99848	0.851139	7.43354	0.0141398	0	1
Metazoa_SRP	ENSMMUG00000063277	-5.95732	0.342722	-1.58761	0.958445	-5.62608	0.358286	-5.77961	0.279801
Metazoa_SRP	ENSMMUG00000051866	-5.95732	0.342722	-5.63053	0.321531	-0.614899	1	-0.161405	1
Metazoa_SRP	ENSMMUG00000050995	-5.95732	0.342722	-1.58761	0.958445	0.679934	1	-0.566685	1
U6	ENSMMUG00000054086	-5.95732	0.342722	-0.632051	1	-0.614899	1	-0.566685	1
SNORA79	ENSMMUG00000033798	-5.95732	0.342722	-0.0622112	1	-0.614899	1	-5.77961	0.279801
-	ENSMMUG00000063550	-5.95732	0.342722	-0.0622112	1	0.362557	1	0.154637	1
-	ENSMMUG00000055604	-5.95732	0.342722	-1.58761	0.958445	-0.614899	1	-0.161405	1
CCDC141	ENSMMUG00000019689	-5.95732	0.342722	-5.63053	0.321531	-1.57084	1	-5.77961	0.279801
GAL3ST2	ENSMMUG00000016941	-5.95732	0.342722	-5.63053	0.321531	0.362557	1	-2.07588	0.926306
Metazoa_SRP	ENSMMUG00000058413	-5.95732	0.342722	-5.63053	0.321531	-5.62608	0.358286	-5.77961	0.279801
MIR31	ENSMMUG00000027133	-5.95732	0.342722	-1.58761	0.958445	-0.614899	1	-2.07588	0.926306
-	ENSMMUG00000049769	-5.95732	0.342722	-1.58761	0.958445	-0.614899	1	-0.566685	1
U6	ENSMMUG00000024849	-5.95732	0.342722	-0.632051	1	-1.57084	1	-2.07588	0.926306
-	ENSMMUG00000061886	-5.95732	0.342722	-5.63053	0.321531	-5.62608	0.358286	-5.77961	0.279801
U6	ENSMMUG00000036874	-5.95732	0.342722	-0.0622112	1	0.679934	1	-0.566685	1
SLC44A3	ENSMMUG00000001686	-1.17163	0.342722	-1.6113	0.0296052	-1.35531	0.101305	-1.82169	0.00941511
BMT2	ENSMMUG00000015547	-1.15212	0.344236	-0.544397	0.851139	-1.37208	0.0791171	-0.689219	0.73252
DCDC2	ENSMMUG00000008452	-1.13978	0.344236	-1.72807	0.00926792	-1.5877	0.0228263	-1.63709	0.017502
HSPA8	ENSMMUG00000004696	1.13893	0.344236	1.11864	0.18531	1.15335	0.178285	1.49647	0.0379379
ITGAM	ENSMMUG00000044324	1.43414	0.344236	3.4736	3.82096e-07	3.76728	2.3994e-08	2.74529	0.000149582
-	ENSMMUG00000053272	1.43414	0.344236	2.51358	0.00128384	2.50522	0.00160598	3.29882	1.39596e-06
-	ENSMMUG00000056627	-3.35372	0.344236	-6.4478	0.235974	-2.38808	0.711467	-1.38522	0.925728
mml-mir-196a-2	ENSMMUG00000026863	-3.35372	0.344236	-6.4478	0.235974	-0.454681	1	-0.979944	1
UGT1A1	ENSMMUG00000021216	-3.35372	0.344236	-2.40489	0.646108	-1.43214	0.926737	-6.59815	0.0441477
-	ENSMMUG00000065254	-3.35372	0.344236	0.836035	0.978468	-1.43214	0.926737	-0.404805	1
-	ENSMMUG00000055316	2.46153	0.344236	0.895813	1	0.912792	1	1.68801	0.926306
Y_RNA	ENSMMUG00000036736	2.46153	0.344236	2.1904	0.550235	-0.0431515	1	1.37197	1
-	ENSMMUG00000053378	2.46153	0.344236	4.24671	0.000460692	4.39492	2.80557e-05	3.74031	0.00147851
DSCAML1	ENSMMUG00000007794	2.46153	0.344236	4.10278	0.000994222	4.12013	0.00100695	3.43679	0.0077263
CYTH4	ENSMMUG00000018855	2.46153	0.344236	3.66396	0.00926792	-0.0431515	1	2.52548	0.327144
GIMAP2	ENSMMUG00000017008	1.51236	0.344676	0.166537	1	0.596547	1	1.06131	0.70754
TNFSF9	ENSMMUG00000001985	1.17131	0.345867	0.553483	0.851139	0.767117	0.65713	1.20105	0.17954
PBX1	ENSMMUG00000019108	-1.16632	0.346483	-1.3907	0.0773922	-1.83373	0.00891067	-1.55795	0.036666
-	ENSMMUG00000062772	1.29371	0.346828	0.467652	1	1.48355	0.131038	1.55272	0.0772015
ZNF697	ENSMMUG00000060016	-1.25614	0.347072	-1.12741	0.299522	-1.42111	0.144423	-0.644304	0.898157
MYLIP	ENSMMUG00000057657	-1.14698	0.347839	-0.633645	0.718407	-0.832857	0.521409	-1.0013	0.340777
-	ENSMMUG00000055981	1.32744	0.348108	0.78199	0.77356	1.04417	0.562687	0.370268	1
H4C1	ENSMMUG00000051508	-1.1389	0.349973	-1.45068	0.0454848	-0.77652	0.603017	-1.27668	0.115229
VWA7	ENSMMUG00000006827	-1.21305	0.351203	-1.19432	0.228828	-1.11665	0.308425	-1.48335	0.079319
FSIP1	ENSMMUG00000006038	1.3631	0.351415	3.62801	2.66803e-08	3.14197	2.51978e-06	3.43952	1.64055e-07
CCDC191	ENSMMUG00000001949	-1.24128	0.351416	-1.23788	0.221788	-1.92912	0.0176378	-1.5312	0.0785499
-	ENSMMUG00000015513	-1.35744	0.352731	-0.850133	0.668824	-1.48221	0.216103	-0.43448	1
-	ENSMMUG00000057533	-1.581	0.352731	-1.27908	0.486087	-0.805245	0.949968	-0.552071	1
HOXD11	ENSMMUG00000047915	-1.86845	0.352731	-3.60493	0.0402458	-2.06218	0.321666	-1.86488	0.260869
U7	ENSMMUG00000037201	-1.82908	0.352731	-0.644295	1	-3.54877	0.0553457	-0.988057	0.803137
GRIK4	ENSMMUG00000022347	-1.82908	0.352731	-1.63279	0.438973	-0.817781	1	-0.700953	1
SULT1C3	ENSMMUG00000002589	-1.82908	0.352731	-1.31545	0.646108	-1.61537	0.484925	-1.82553	0.300519
ZNF846	ENSMMUG00000048803	-1.82908	0.352731	0.740852	0.851139	-0.458119	1	0.00532572	1
S100A5	ENSMMUG00000010980	1.74586	0.352731	0.061003	1	-0.329112	1	0.707386	1
MRC2	ENSMMUG00000002167	-1.14131	0.352731	-1.37598	0.0686355	-1.40693	0.0651594	-1.40603	0.0671371
-	ENSMMUG00000054462	-1.28702	0.352774	-1.74127	0.0605277	-1.14063	0.379626	-1.21497	0.284385
GREM1	ENSMMUG00000001810	-1.13385	0.353937	-1.65105	0.0148894	-0.253609	1	-0.783093	0.602035
PSME1	ENSMMUG00000012462	1.1375	0.353937	0.244303	1	0.458814	1	0.740247	0.669362
SRGAP1	ENSMMUG00000001952	1.14619	0.353937	0.865483	0.434951	0.715079	0.711467	1.11339	0.23507
RNF128	ENSMMUG00000021412	-1.13871	0.356476	-2.20753	0.000504818	-2.1159	0.000955186	-1.49602	0.0420255
RPE65	ENSMMUG00000002752	-2.31715	0.356825	1.30272	0.413817	1.07327	0.711223	0.711589	1
-	ENSMMUG00000061116	-2.31715	0.356825	-1.33441	0.851139	-1.31707	0.926737	-1.84059	0.532304
RAB41	ENSMMUG00000013937	-2.31715	0.356825	-1.90425	0.453096	-1.31707	0.926737	-1.43531	0.693989
Metazoa_SRP	ENSMMUG00000052889	2.16379	0.356825	0.762674	1	0.209916	1	0.981775	1
MCM10	ENSMMUG00000005602	1.14373	0.357574	1.21791	0.137823	1.56722	0.0295928	1.43333	0.0575667
COL11A2	ENSMMUG00000003850	1.38917	0.357939	2.6307	0.000237444	2.82221	5.95912e-05	2.02022	0.0115962
NRIP3	ENSMMUG00000006689	1.26556	0.357939	1.34926	0.149545	0.982039	0.4963	0.589192	0.964927
GRB7	ENSMMUG00000020775	-1.13908	0.35939	-0.795444	0.52795	-1.20101	0.158466	-1.05377	0.282828
HSPB8	ENSMMUG00000021232	1.14977	0.359437	0.835417	0.491786	0.699858	0.719105	0.787919	0.623667
MACC1	ENSMMUG00000022683	1.21868	0.360088	0.317815	1	1.24802	0.20974	1.23258	0.209109
-	ENSMMUG00000064585	1.59695	0.360088	1.09753	0.7518	1.6153	0.255165	1.58033	0.279801
SNORA52	ENSMMUG00000052123	1.59695	0.360088	0.836035	0.978468	1.6153	0.255165	0.324253	1
CACNA1A	ENSMMUG00000003555	1.17435	0.360857	1.42513	0.068207	0.641467	0.850723	1.0605	0.313827
PI4K2B	ENSMMUG00000003629	1.13877	0.360892	0.319006	1	0.559008	0.926737	0.677338	0.750278
C4orf48	ENSMMUG00000032304	-1.16187	0.360962	-2.19878	0.00128384	-1.14103	0.239912	-0.86953	0.527341
PRSS35	ENSMMUG00000016702	-1.2975	0.360962	-2.07877	0.0254808	-1.71506	0.0886147	-1.30321	0.226421
-	ENSMMUG00000053647	-1.32232	0.360962	-1.31855	0.27249	-1.80121	0.0860976	-1.67313	0.0839002
NRTN	ENSMMUG00000058031	-1.32232	0.360962	-1.94361	0.0465442	-1.2188	0.358286	-1.52934	0.133758
-	ENSMMUG00000051608	-3.05719	0.360962	-0.176321	1	-0.566425	1	-6.30202	0.0931392
ZNF354C	ENSMMUG00000002485	-3.05719	0.360962	0.141015	1	-0.566425	1	-1.65474	0.886814
U6	ENSMMUG00000033265	-3.05719	0.360962	-1.15358	1	-6.14758	0.452212	-0.683816	1
U6	ENSMMUG00000024870	-3.05719	0.360962	-2.10914	0.665632	-6.14758	0.452212	0.620381	1
-	ENSMMUG00000061897	-3.05719	0.360962	-2.10914	0.665632	-2.09234	0.735728	0.110896	1
CD207	ENSMMUG00000020855	-3.05719	0.360962	-2.10914	0.665632	-6.14758	0.452212	-0.683816	1
-	ENSMMUG00000063457	-3.05719	0.360962	-1.15358	1	-1.1364	1	-6.30202	0.0931392
PLEKHN1	ENSMMUG00000015804	1.22746	0.361659	1.25007	0.207757	0.364383	1	0.902199	0.558091
HOXB13	ENSMMUG00000060879	-1.17196	0.362445	-1.83549	0.0112266	-2.40191	0.00047031	-1.8147	0.0121713
-	ENSMMUG00000043771	-1.25772	0.362445	-1.97198	0.0191644	-1.23662	0.267297	-2.32664	0.0032728
DDR1	ENSMMUG00000018601	-1.126	0.366295	-1.14548	0.170921	-1.43749	0.0530516	-1.38252	0.072086
-	ENSMMUG00000055211	-1.16425	0.366313	-1.38322	0.0899151	-1.45166	0.0768828	-1.56481	0.0433739
EFCAB5	ENSMMUG00000012118	1.6143	0.366682	2.38941	0.014379	2.28178	0.0274633	2.45976	0.00849019
LTBP3	ENSMMUG00000023479	-1.12266	0.367248	-1.61594	0.0182459	-1.88079	0.00368568	-1.65936	0.0153823
KIF27	ENSMMUG00000018226	-1.15564	0.367276	-1.38793	0.0803908	-2.00201	0.00409818	-1.66169	0.0237666
RAB7B	ENSMMUG00000061872	1.479	0.367569	0.757491	1	1.71506	0.148874	1.06378	0.660511
MEX3B	ENSMMUG00000018639	-1.21054	0.369473	-1.07308	0.320087	-2.15265	0.00579962	-2.27137	0.00220918
BLOC1S2	ENSMMUG00000061808	1.59248	0.36985	0.429929	1	1.61098	0.262766	1.55244	0.250647
-	ENSMMUG00000055813	1.79117	0.36985	0.662541	1	0.679934	1	2.06315	0.139364
KCNH3	ENSMMUG00000011097	-1.16837	0.370011	-1.0048	0.32717	-1.14749	0.262169	-0.803243	0.62734
LCN12	ENSMMUG00000021428	-1.24548	0.370011	-1.71443	0.0625262	-1.69683	0.0732147	-1.70041	0.0504062
TFAP2C	ENSMMUG00000009364	1.16716	0.370987	0.89876	0.444303	0.811273	0.630678	1.00474	0.381435
DUSP19	ENSMMUG00000047996	-1.33684	0.373768	-1.33303	0.251721	-0.924492	0.654942	-0.603624	0.98932
NR2F2	ENSMMUG00000005430	-1.12548	0.373768	-2.01602	0.00180686	-1.28321	0.112704	-1.07351	0.265554
SPATA6	ENSMMUG00000009282	-1.14552	0.373768	-1.55712	0.0378218	-1.70348	0.0201063	-1.63511	0.025315
ADSS1	ENSMMUG00000016556	-1.15045	0.374201	-2.01079	0.00351209	-1.58412	0.0375502	-1.47212	0.0581604
TUBB6	ENSMMUG00000007588	1.11774	0.375447	0.376898	1	0.750501	0.630756	0.784236	0.600895
BCAT1	ENSMMUG00000012223	1.2254	0.376115	2.50993	0.000142359	2.35882	0.000463787	1.8256	0.0150474
PDK1	ENSMMUG00000022553	-1.13308	0.376288	-1.31523	0.0968736	-1.63693	0.0232133	-1.27776	0.124826
ADAR	ENSMMUG00000016093	1.11681	0.376288	0.53448	0.851139	0.481568	0.981457	0.673528	0.738221
-	ENSMMUG00000008615	1.21752	0.376288	1.66249	0.0319783	0.930082	0.514381	1.43004	0.0990492
ALKAL1	ENSMMUG00000042459	1.33243	0.379784	0.983959	0.559947	2.20787	0.00400201	1.85682	0.025819
SNAI1	ENSMMUG00000063295	1.33243	0.379784	1.44702	0.173748	1.72729	0.0526904	1.7789	0.0394355
CXXC5	ENSMMUG00000001941	-1.11514	0.38185	-1.48053	0.0401395	-1.30109	0.0982427	-1.53587	0.0312324
SLC35D2	ENSMMUG00000007992	-1.18986	0.382225	-1.70715	0.0352622	-1.68953	0.0457641	-1.5341	0.0641515
MAMU-DMB	ENSMMUG00000022626	-1.16528	0.382789	-1.90908	0.00942755	-1.53352	0.0622828	-1.68869	0.0261759
GPR27	ENSMMUG00000040565	-1.25867	0.382789	-1.32199	0.235974	-1.52604	0.142934	-1.586	0.0931392
TBC1D8B	ENSMMUG00000021413	-1.14395	0.382789	-2.20906	0.000996901	-1.78973	0.0122729	-1.9182	0.00569288
ALDH3B2	ENSMMUG00000018533	-1.44046	0.383237	-0.303726	1	0.0609031	1	-1.27566	0.386788
MOB3C	ENSMMUG00000063131	1.18823	0.387541	1.74398	0.0166752	1.92046	0.0058756	1.53016	0.0528341
FHL2	ENSMMUG00000016594	1.11261	0.390297	1.35868	0.0701636	1.22727	0.137127	1.36154	0.0800346
TEX35	ENSMMUG00000054486	2.07655	0.390297	2.70657	0.0630761	3.00297	0.00804863	1.97573	0.375404
-	ENSMMUG00000051874	2.07655	0.390297	1.71318	0.559947	3.23662	0.00231065	1.8511	0.440814
IL1R2	ENSMMUG00000020739	2.07655	0.390297	2.22379	0.238806	1.73057	0.616232	2.47531	0.0917072
GRIN1	ENSMMUG00000001661	-1.55507	0.390297	0.0618055	1	-0.916006	0.831476	-0.964484	0.785332
CDNF	ENSMMUG00000017170	-1.52867	0.390297	-2.21528	0.133781	-1.20926	0.647198	-0.839125	0.875131
-	ENSMMUG00000050724	1.47503	0.390297	1.51278	0.270092	-1.75075	0.711467	1.32008	0.386788
MROH5	ENSMMUG00000028901	-1.923	0.39109	-3.44074	0.0802509	-3.42391	0.0876808	-2.42193	0.127656
-	ENSMMUG00000057295	-1.26909	0.391237	-1.97913	0.0254459	-2.95499	0.000850551	-1.44694	0.133758
SMAD6	ENSMMUG00000019018	-1.12744	0.391607	-2.08683	0.00165607	-1.07784	0.263381	-0.615816	0.864493
-	ENSMMUG00000001462	-1.24717	0.393154	-2.35497	0.00535051	-2.46223	0.00408091	-2.1357	0.00827952
-	ENSMMUG00000056821	1.16368	0.393154	0.897706	0.46656	1.20206	0.212389	1.03239	0.375012
RHPN1	ENSMMUG00000010939	-1.12888	0.3935	-1.57775	0.0315929	-2.31852	0.000393616	-1.85273	0.00742608
-	ENSMMUG00000060445	1.55634	0.394328	0.777068	0.943104	0.434909	1	0.41637	1
SNORD100	ENSMMUG00000033610	1.55634	0.394328	1.18953	0.646108	0.214693	1	1.177	0.691809
PNP	ENSMMUG00000019126	1.17835	0.395543	1.00748	0.360025	0.776298	0.711467	1.57656	0.0417394
PDE3A	ENSMMUG00000008269	-1.31178	0.395543	-1.72109	0.0864832	-2.95587	0.00241586	-2.49578	0.00556781
SQSTM1	ENSMMUG00000021055	1.10453	0.395543	2.77021	3.11079e-06	1.80792	0.00579228	2.28321	0.00022063
S1PR3	ENSMMUG00000043913	1.16526	0.397411	0.421454	1	0.613435	0.926737	0.863272	0.558091
CYB5D2	ENSMMUG00000042657	-1.16115	0.397411	-1.44709	0.0802509	-1.48384	0.0742618	-1.45139	0.0814081
FAM227A	ENSMMUG00000012467	-1.50036	0.398512	-0.723428	0.895988	-1.95822	0.176458	-0.43374	1
-	ENSMMUG00000064296	-2.66842	0.398512	-1.69464	0.646108	-2.63339	0.498786	-3.13999	0.19426
Metazoa_SRP	ENSMMUG00000060013	-2.66842	0.398512	-1.69464	0.646108	-1.10747	1	-0.650379	1
-	ENSMMUG00000055768	-2.66842	0.398512	-1.1248	0.958445	-0.122619	1	0.0786786	1
-	ENSMMUG00000014794	-2.66842	0.398512	-2.6502	0.452453	-1.67744	0.711467	-1.6308	0.722253
-	ENSMMUG00000058536	2.28411	0.398512	1.07176	1	2.48502	0.308371	1.2921	1
PRRT1B	ENSMMUG00000058925	-1.38039	0.398684	-2.56749	0.0212773	-1.71014	0.146758	-1.32921	0.292018
MAFA	ENSMMUG00000051833	-1.24909	0.398765	-2.24128	0.011261	-1.16394	0.358286	-0.550297	1
TMEM187	ENSMMUG00000005132	-1.27084	0.400047	-1.74336	0.0768367	-1.72577	0.083845	-2.06577	0.0157083
-	ENSMMUG00000056223	-1.27084	0.400047	-1.02975	0.46772	-2.52821	0.00536135	-2.47833	0.00382899
NOCT	ENSMMUG00000004983	1.13528	0.400047	1.97403	0.00282175	1.96115	0.00319825	2.06048	0.00159018
ACHE	ENSMMUG00000058568	1.16325	0.400682	1.86501	0.00685135	1.81854	0.0100119	1.75887	0.0140021
TNPO1	ENSMMUG00000020923	-1.09946	0.403185	-1.19337	0.140167	-1.36375	0.073382	-1.46996	0.0441477
CHRNA10	ENSMMUG00000003949	1.55401	0.405599	2.99874	0.000282573	3.40663	6.07764e-06	2.60754	0.00206265
-	ENSMMUG00000053722	-1.45115	0.405695	-0.551733	1	-1.52761	0.358286	-1.28645	0.45815
-	ENSMMUG00000056746	-1.45115	0.405695	0.031019	1	-0.0953123	1	-0.122045	1
-	ENSMMUG00000063843	1.44513	0.405695	2.18184	0.0190758	1.39405	0.358286	1.49308	0.244006
ST6GALNAC1	ENSMMUG00000022408	1.44513	0.405695	3.11738	2.38836e-05	2.56142	0.00149709	2.58123	0.000924864
APLP1	ENSMMUG00000019753	-1.11125	0.406131	-1.74102	0.0111562	-1.8591	0.00576531	-1.69251	0.0152537
-	ENSMMUG00000037517	1.28489	0.406441	-0.030968	1	0.72112	0.924202	0.828932	0.820301
RXFP1	ENSMMUG00000004647	-1.23079	0.406441	-2.1173	0.0126141	-2.58252	0.00235543	-1.05207	0.430131
-	ENSMMUG00000065009	-1.78861	0.40678	-1.27502	0.716319	-1.98242	0.314153	-0.314899	1
ADAM12	ENSMMUG00000009661	1.12974	0.40678	0.490364	0.947355	0.183648	1	0.61686	0.886814
ACSM3	ENSMMUG00000016745	-1.18379	0.406987	-1.11183	0.297172	-1.23484	0.241675	-1.84356	0.0174286
NAPA	ENSMMUG00000014727	1.10847	0.409864	0.7942	0.536648	0.541251	0.926737	0.982041	0.3691
-	ENSMMUG00000045968	1.14194	0.409864	0.76398	0.636823	1.32476	0.112698	1.40139	0.0844823
APOBEC3A	ENSMMUG00000042504	1.22007	0.410872	1.23407	0.230719	1.33907	0.160208	1.17766	0.279801
RAD21L1	ENSMMUG00000058970	-1.23477	0.411012	-0.53227	0.958445	-1.62737	0.0917653	-1.52435	0.108141
TBC1D32	ENSMMUG00000017715	-1.15388	0.411899	-1.17443	0.224557	-1.13297	0.263798	-1.55268	0.050848
TSR1	ENSMMUG00000017519	1.1018	0.412082	1.05644	0.235974	1.01697	0.302718	1.11952	0.221854
FKBP9	ENSMMUG00000011694	-1.09495	0.412082	-1.75845	0.00807426	-1.49791	0.0389978	-1.47729	0.0436467
-	ENSMMUG00000037977	-1.11118	0.412082	-2.21938	0.000638179	-1.70777	0.0150763	-0.775437	0.630325
SLC11A1	ENSMMUG00000013359	-1.11198	0.412743	-1.48473	0.0478035	-0.984889	0.358286	-0.933709	0.422274
GLIS1	ENSMMUG00000011608	-1.31901	0.413071	-1.68268	0.101809	-1.6651	0.147572	-1.46332	0.192935
MAP2K3	ENSMMUG00000010904	1.09999	0.414803	1.34355	0.0784672	1.46205	0.0485155	1.58375	0.0254642
-	ENSMMUG00000057801	-1.8931	0.414803	-0.231719	1	-2.18025	0.414849	-7.34696	0.0138524
-	ENSMMUG00000064492	-1.8931	0.414803	-1.62763	0.530537	-1.61028	0.680966	-1.72875	0.386788
U6	ENSMMUG00000049329	-1.8931	0.414803	-7.19594	0.030604	-7.19143	0.0330219	-3.64322	0.0410041
OLR1	ENSMMUG00000002191	1.82136	0.414803	2.74121	0.0222925	2.83247	0.00652353	2.07007	0.151399
-	ENSMMUG00000052600	1.82136	0.414803	-0.465761	1	0.528836	1	0.99048	0.988997
ACKR3	ENSMMUG00000060487	1.13644	0.415277	-0.0169616	1	0.326876	1	0.189928	1
POR	ENSMMUG00000020086	1.09402	0.417361	0.500802	0.878825	0.411823	1	0.748111	0.653688
SPATC1L	ENSMMUG00000058335	1.16581	0.417667	0.50767	0.985176	0.102064	1	0.653089	0.911276
ATP13A4	ENSMMUG00000009764	-1.40687	0.417667	-3.18813	0.00423296	-1.9657	0.104637	-1.98571	0.0656372
-	ENSMMUG00000064040	-1.1946	0.417802	-1.02157	0.396305	-1.52889	0.101691	-0.952934	0.522899
-	ENSMMUG00000039682	-1.47573	0.417802	-1.88232	0.156516	-1.4536	0.358286	-1.66454	0.177956
SNORD58	ENSMMUG00000026085	1.45134	0.417802	0.105617	1	0.650517	1	0.664617	1
mml-mir-147b	ENSMMUG00000028568	1.3928	0.417802	0.334802	1	-0.103961	1	-0.464915	1
-	ENSMMUG00000051757	1.20535	0.419349	1.35981	0.151079	0.994572	0.484925	1.31216	0.182933
GCNT1	ENSMMUG00000060380	1.20535	0.419349	0.312555	1	1.02556	0.45888	0.745167	0.815575
URB1	ENSMMUG00000010295	1.10741	0.419349	1.55025	0.0312635	1.31579	0.104541	1.52513	0.0377584
TAFA4	ENSMMUG00000050069	1.09717	0.420445	0.743699	0.607031	1.44434	0.053654	1.59608	0.0242656
PRDX1	ENSMMUG00000006221	1.08769	0.42077	0.31627	1	0.560238	0.91226	0.789703	0.590166
CYP1B1	ENSMMUG00000013945	-1.10583	0.421565	-1.29691	0.106963	-1.1686	0.193837	-1.36084	0.091995
DNM3	ENSMMUG00000007273	-1.11996	0.421565	-0.4003	1	-2.08402	0.00268236	-1.95062	0.00532151
MPND	ENSMMUG00000028926	-1.15261	0.421565	-0.92535	0.438565	-1.02126	0.366854	-1.31558	0.138656
PTK2B	ENSMMUG00000019159	-1.56097	0.421757	0.307441	1	-1.79831	0.262766	-0.143021	1
C20orf204	ENSMMUG00000055191	-1.56097	0.421757	-2.13311	0.124264	-1.79831	0.262766	-1.8474	0.169643
LIMS2	ENSMMUG00000004179	-1.23813	0.423107	-1.61803	0.0952792	-1.37877	0.205563	-1.21806	0.277666
PLIN4	ENSMMUG00000022656	-1.22904	0.423107	-1.38728	0.184559	-0.763503	0.78336	-0.625178	0.953553
C4orf47	ENSMMUG00000048393	-1.45475	0.423268	-1.53703	0.24993	-2.50809	0.0456637	-4.00558	0.000478124
SLC29A3	ENSMMUG00000006433	-1.14223	0.423268	-1.93967	0.00921273	-2.88121	4.81566e-05	-1.93748	0.00765109
LAMC2	ENSMMUG00000001479	1.08532	0.424423	0.221731	1	-1.05054	0.263994	-0.673633	0.741258
DPF1	ENSMMUG00000003493	1.21498	0.42462	1.28856	0.215792	1.2782	0.253673	1.28174	0.220556
Metazoa_SRP	ENSMMUG00000057564	1.25913	0.424791	1.89799	0.0232801	1.66315	0.0768828	0.786189	0.840792
-	ENSMMUG00000063810	-1.3465	0.424964	-1.54284	0.228942	-3.81097	0.00160343	-2.20664	0.0277553
KLHL21	ENSMMUG00000042613	1.1338	0.424964	0.766905	0.646108	1.1112	0.262766	0.960595	0.431967
GUCY1A2	ENSMMUG00000013419	-1.10192	0.425516	-1.46972	0.0509187	-1.35002	0.0913981	-1.14332	0.214636
CTSF	ENSMMUG00000002496	-1.09023	0.425892	-1.55717	0.0283654	-1.36596	0.0787997	-1.34299	0.0915729
KRT80	ENSMMUG00000010002	1.08286	0.426656	0.81739	0.477873	0.357982	1	0.176809	1
PAPLN	ENSMMUG00000020195	-1.09269	0.427682	-1.19696	0.150421	-1.19842	0.161606	-1.14083	0.206592
-	ENSMMUG00000062590	-1.21116	0.428718	-1.26637	0.248397	-1.37394	0.20974	-1.04622	0.436034
ERICH2	ENSMMUG00000031393	-1.23332	0.428718	-2.06761	0.0254808	-2.17486	0.0154248	-1.21816	0.296889
MIR196B	ENSMMUG00000032930	-1.33591	0.428718	-2.10397	0.0557907	-1.43913	0.316781	-0.482298	1
IGFBP2	ENSMMUG00000054183	-1.08663	0.428718	-1.90947	0.00348478	-1.61264	0.0218767	-1.18112	0.173276
NAALADL2	ENSMMUG00000045509	-1.50178	0.428718	-1.39091	0.408836	-1.59361	0.358286	-2.12229	0.108087
-	ENSMMUG00000058508	-1.13179	0.428718	-3.0369	1.37835e-05	-1.43757	0.0886147	-1.71653	0.0218268
LRATD2	ENSMMUG00000047109	-1.08284	0.428718	-1.24031	0.117661	-1.2045	0.147401	-1.35015	0.0840591
TCP1	ENSMMUG00000012846	1.08545	0.428718	1.1486	0.170119	0.941209	0.36267	1.33247	0.0919058
HIVEP2	ENSMMUG00000007998	1.10421	0.428718	2.24436	0.000358567	2.73073	5.74984e-06	1.43412	0.0621101
ITGA3	ENSMMUG00000000153	1.07915	0.430169	0.555339	0.844356	0.844968	0.486913	1.26617	0.117508
-	ENSMMUG00000062794	1.55898	0.430169	1.28781	0.646108	0.533183	1	0.514772	1
MPP4	ENSMMUG00000018151	1.55898	0.430169	3.92517	1.27468e-07	3.64495	1.52918e-06	3.35249	2.11319e-05
KCTD7	ENSMMUG00000011596	-1.12034	0.430169	-1.14096	0.225632	-1.10739	0.262766	-1.62503	0.0304517
NFIB	ENSMMUG00000014697	-1.10132	0.430169	-0.871009	0.439505	-1.0142	0.333275	-0.688406	0.738893
CYP3A5	ENSMMUG00000022730	1.08144	0.432254	0.601479	0.767125	0.213796	1	0.4979	0.98194
PTPN5	ENSMMUG00000007133	-1.37868	0.432254	-1.30085	0.417761	-0.800494	0.924202	-1.81391	0.104257
CDC25A	ENSMMUG00000020954	1.09859	0.432254	1.12816	0.206332	1.29559	0.114681	1.1328	0.224108
VEPH1	ENSMMUG00000022848	-1.11133	0.432756	-1.71339	0.0192605	-1.80417	0.0126401	-1.81445	0.0105146
-	ENSMMUG00000052789	1.72437	0.433122	0.345205	1	1.67079	0.498786	0.413734	1
GIPR	ENSMMUG00000006936	1.72437	0.433122	2.96967	0.00283865	1.93229	0.196965	2.06315	0.139364
COL1A1	ENSMMUG00000001467	-1.09	0.433122	-1.86149	0.00553999	-2.71781	1.23281e-05	-2.16855	0.000768975
IRF1	ENSMMUG00000008100	1.08294	0.434632	1.71147	0.0106894	1.3638	0.0766574	1.03741	0.296889
SERPINC1	ENSMMUG00000000629	1.44158	0.434638	3.76123	8.00532e-08	2.89065	0.00015267	2.94294	6.77156e-05
-	ENSMMUG00000059651	1.44158	0.434638	0.296683	1	-1.25053	0.926737	1.06649	0.678544
REPS2	ENSMMUG00000010598	-1.23237	0.435167	-1.66347	0.0802509	-4.12334	1.72218e-05	-2.09575	0.0115438
-	ENSMMUG00000064196	-2.25049	0.435167	-1.83771	0.551791	-2.77645	0.398073	-0.793573	1
Y_RNA	ENSMMUG00000056743	-2.25049	0.435167	-1.83771	0.551791	-2.77645	0.398073	-2.33963	0.440814
TCTN2	ENSMMUG00000064225	-1.10268	0.435167	-1.22074	0.159966	-1.32167	0.118758	-1.40979	0.0784268
NRG2	ENSMMUG00000010301	1.35635	0.436112	1.65717	0.105214	1.99612	0.0301942	1.39017	0.262048
F11R	ENSMMUG00000001996	-1.08665	0.436564	-1.81095	0.00714057	-2.15241	0.000817084	-2.06525	0.00147851
DHX37	ENSMMUG00000017902	1.08857	0.43806	1.62581	0.0194567	1.43634	0.0574879	1.63282	0.0204541
PSMB2	ENSMMUG00000013090	1.07857	0.43806	0.298689	1	0.514376	0.931871	0.751415	0.649189
MYBPC2	ENSMMUG00000006715	-1.12498	0.43806	-0.683501	0.690996	-0.651929	0.823227	-1.07851	0.306355
TMX4	ENSMMUG00000021137	-1.07898	0.43806	-1.3133	0.0877257	-1.44841	0.0528491	-1.30461	0.103987
-	ENSMMUG00000061903	-3.26149	0.43806	-0.0627287	1	-2.29608	0.856186	-0.571785	1
-	ENSMMUG00000064350	-3.26149	0.43806	-0.380065	1	-0.362676	1	-1.85875	0.631315
U6	ENSMMUG00000036646	-3.26149	0.43806	-0.380065	1	-6.35131	0.352169	-1.29311	0.988997
-	ENSMMUG00000057161	-3.26149	0.43806	-1.35732	0.958445	-6.35131	0.352169	-1.85875	0.631315
-	ENSMMUG00000064930	-3.26149	0.43806	-0.380065	1	-2.29608	0.856186	-1.29311	0.988997
-	ENSMMUG00000053740	-3.26149	0.43806	0.197236	1	-0.0452992	1	-0.571785	1
-	ENSMMUG00000051051	-3.26149	0.43806	-6.3558	0.31896	-6.35131	0.352169	-2.8023	0.402563
-	ENSMMUG00000058083	-3.26149	0.43806	-1.35732	0.958445	-0.362676	1	0.552792	1
-	ENSMMUG00000064658	-3.26149	0.43806	-6.3558	0.31896	-1.34013	1	-2.8023	0.402563
NFASC	ENSMMUG00000017508	2.33712	0.43806	4.85287	1.00271e-06	4.04239	0.00174747	4.95945	3.25393e-07
-	ENSMMUG00000049884	2.33712	0.43806	0.895813	1	0.912792	1	2.67616	0.255497
CLDN16	ENSMMUG00000018671	2.33712	0.43806	-0.0597464	1	2.46762	0.352169	2.93721	0.117508
LY6G6C	ENSMMUG00000015693	2.33712	0.43806	2.67057	0.235974	3.78038	0.00719223	2.16668	0.631315
TRPC5OS	ENSMMUG00000064574	2.33712	0.43806	3.18118	0.0557907	2.20763	0.609515	2.81258	0.19426
-	ENSMMUG00000055750	2.33712	0.43806	3.18118	0.0557907	3.68128	0.00977891	2.93721	0.117508
TBX21	ENSMMUG00000057231	2.33712	0.43806	4.02505	0.00170607	4.33097	0.000351664	3.05193	0.0928231
-	ENSMMUG00000061543	2.33712	0.43806	4.37757	0.000216705	4.99927	3.25239e-07	3.93224	0.00051842
-	ENSMMUG00000064371	2.33712	0.43806	1.87307	0.668824	2.68783	0.262766	1.68801	0.926306
DPH6	ENSMMUG00000004160	-1.1942	0.438126	-1.49928	0.109026	-1.75646	0.0553099	-1.49481	0.103704
EVC	ENSMMUG00000020861	-1.08331	0.440422	-1.72841	0.0119661	-1.70195	0.0148818	-1.50588	0.0424307
SHH	ENSMMUG00000062128	-1.30052	0.441384	-1.7794	0.0986026	-1.08721	0.533781	-1.61896	0.127978
AMOT	ENSMMUG00000007688	-1.0808	0.441719	-0.984876	0.313461	-0.967227	0.358286	-1.02327	0.321233
STIP1	ENSMMUG00000012953	1.07099	0.443119	0.983759	0.299565	1.07138	0.253673	1.47853	0.0426478
SLC7A8	ENSMMUG00000019653	-1.09335	0.444115	-1.26365	0.128267	-1.9433	0.00459156	-1.98916	0.00330398
-	ENSMMUG00000045342	-1.11522	0.444647	-1.42429	0.0816598	-1.31654	0.13779	-1.26545	0.156585
NT5M	ENSMMUG00000038569	-1.2071	0.446344	-2.36831	0.00858779	-2.08924	0.0230974	-1.51039	0.117508
EMID1	ENSMMUG00000021372	-1.18618	0.446714	-1.58892	0.0774161	-1.39489	0.1749	-1.07535	0.386788
ARMH1	ENSMMUG00000013341	-1.87881	0.447713	-0.0190164	1	-1.85385	0.415623	-1.97248	0.342794
SIGLEC5	ENSMMUG00000012761	1.70533	0.447713	2.76185	0.00921273	2.28346	0.0832548	1.57441	0.524
KCNN3	ENSMMUG00000017793	1.24595	0.447713	0.759962	0.794001	-0.458623	1	0.45134	1
KRT81	ENSMMUG00000064514	1.08035	0.449662	1.04013	0.259682	0.707767	0.711467	0.408134	1
-	ENSMMUG00000052301	-1.32926	0.450487	-1.84522	0.131493	-1.13165	0.539036	-1.04467	0.548941
ART3	ENSMMUG00000020907	1.3098	0.450487	1.9827	0.0229538	1.53394	0.172404	1.08408	0.512533
-	ENSMMUG00000061992	-1.21068	0.452175	-2.2978	0.00810936	-2.92754	0.000952708	-2.27412	0.00522158
CP	ENSMMUG00000005529	-1.15374	0.452927	-2.54834	0.00119232	-1.69714	0.0498457	-1.51784	0.0865448
LCN2	ENSMMUG00000023801	1.15469	0.454274	0.289665	1	0.66593	0.90047	1.01752	0.394748
FAM131C	ENSMMUG00000058587	-1.30242	0.45439	-1.0771	0.518218	-1.16593	0.501956	-0.403127	1
AGR2	ENSMMUG00000017050	-1.30242	0.45439	-0.363486	1	0.450783	1	-1.2303	0.396216
MYBPH	ENSMMUG00000064766	1.16098	0.454912	0.579413	0.877807	-0.344676	1	0.442094	1
CDH13	ENSMMUG00000020114	1.08019	0.454948	1.03628	0.267467	1.00356	0.333754	0.754722	0.65986
S100A2	ENSMMUG00000010978	1.07053	0.455391	0.103614	1	0.0257012	1	0.286231	1
-	ENSMMUG00000060798	-1.56791	0.4559	-1.69838	0.305056	-2.40578	0.127328	-2.20864	0.0919211
TSHZ2	ENSMMUG00000013035	-1.56791	0.4559	0.0541056	1	-1.42092	0.57786	0.0942936	1
NRG4	ENSMMUG00000020882	1.51026	0.4559	1.74491	0.15483	1.89955	0.109787	1.55244	0.250647
FITM2	ENSMMUG00000029871	-1.15632	0.456531	-1.51217	0.0825286	-1.23202	0.254739	-1.98008	0.0107325
TENM2	ENSMMUG00000009116	1.10071	0.459992	0.900863	0.438534	1.56948	0.0372701	1.82003	0.00811039
-	ENSMMUG00000051564	-1.3941	0.459992	-1.55835	0.24993	-2.52941	0.0456637	-3.46125	0.00248832
BTG1	ENSMMUG00000050631	-1.06558	0.459992	-1.11226	0.201529	-0.763216	0.616232	-1.11677	0.22253
KANSL1L	ENSMMUG00000010515	-1.07244	0.459992	-0.627743	0.731873	-0.490874	0.974692	-0.99366	0.353273
TRIM63	ENSMMUG00000009452	-1.23717	0.459992	-0.999794	0.503263	-2.29723	0.0194584	-1.13719	0.400201
CDK19	ENSMMUG00000020637	-1.07705	0.459992	-1.22349	0.143261	-1.09953	0.253186	-1.26661	0.132937
-	ENSMMUG00000056944	-1.16999	0.459992	-1.07654	0.348668	-0.894158	0.616106	-0.830214	0.649053
FAM89A	ENSMMUG00000008191	1.16474	0.459992	0.488167	1	0.999946	0.452212	1.01994	0.427993
-	ENSMMUG00000051937	-1.11614	0.459992	-0.800003	0.588667	-0.969835	0.414807	-0.685088	0.783403
MYOZ2	ENSMMUG00000008703	-1.74697	0.459992	-3.48357	0.0630761	-7.52198	0.00977891	-7.67771	0.00343615
FOXS1	ENSMMUG00000000969	-1.53249	0.459992	-0.535049	1	-0.929972	0.825069	-2.2976	0.0659296
-	ENSMMUG00000064386	-2.03884	0.459992	-1.05152	0.943104	-1.44159	0.739574	-0.406419	1
TMEFF2	ENSMMUG00000001475	-2.03884	0.459992	-0.474215	1	-0.71673	1	-0.984795	0.98194
-	ENSMMUG00000061864	1.99457	0.459992	0.508263	1	0.932987	1	0.410486	1
PATL2	ENSMMUG00000014294	1.99457	0.459992	3.65091	0.000184378	1.51036	0.856186	3.02946	0.00468825
DDN	ENSMMUG00000058313	1.99457	0.459992	1.71318	0.559947	3.00297	0.00804863	2.70872	0.0174403
PLA2G3	ENSMMUG00000050471	-1.97782	0.459992	0.899385	0.851139	0.184059	1	-1.90425	0.446605
NOVA2	ENSMMUG00000004085	-1.17645	0.459992	-1.12062	0.321531	-1.82077	0.0512235	-0.637741	0.926306
RASSF7	ENSMMUG00000054421	-1.07007	0.459992	-2.03983	0.00180686	-1.74345	0.0119546	-1.63796	0.0210906
ERC2	ENSMMUG00000021620	-1.12527	0.459992	-0.809557	0.615676	-0.973915	0.454224	-1.4796	0.0868681
HIST1H2BM	ENSMMUG00000060968	1.0663	0.459992	0.562522	0.847404	0.957195	0.358286	0.937802	0.401211
KCNQ1	ENSMMUG00000007742	-1.0814	0.459992	-1.02867	0.289474	-0.991671	0.358286	-0.915088	0.454007
ASF1B	ENSMMUG00000014135	1.06773	0.459992	0.355581	1	0.726988	0.691998	0.984787	0.364409
MBTPS1	ENSMMUG00000020053	-1.06018	0.459992	-1.57484	0.0253006	-1.48265	0.044158	-1.45588	0.0496471
-	ENSMMUG00000062664	-1.34506	0.459992	-1.4918	0.281879	-1.32327	0.420399	-1.09327	0.544979
ASXL3	ENSMMUG00000014451	-1.08144	0.459992	-0.553684	0.851139	-1.19805	0.18542	-1.52186	0.044446
UPP1	ENSMMUG00000007037	1.06781	0.459992	0.816546	0.504134	0.77361	0.61708	1.17658	0.183072
-	ENSMMUG00000051967	-1.47437	0.459992	-2.16103	0.105383	-0.352563	1	-0.883816	0.89535
EOMES	ENSMMUG00000064030	1.39929	0.459992	1.89022	0.0872473	1.29669	0.523536	2.22857	0.010537
-	ENSMMUG00000002324	1.05589	0.459992	0.999276	0.283136	1.12795	0.202066	1.36818	0.0761017
SLC7A13	ENSMMUG00000005710	1.27281	0.459992	-0.284525	1	-1.25933	0.655815	0.655336	0.968216
-	ENSMMUG00000054550	-1.26455	0.459992	0.234735	1	-0.349141	1	-0.992266	0.561748
THBD	ENSMMUG00000016814	1.14601	0.459992	0.18227	1	0.321658	1	0.508991	1
EPHX1	ENSMMUG00000005782	-1.06645	0.459992	-1.6699	0.0172923	-1.73968	0.0127553	-1.78517	0.00936857
SNORA1	ENSMMUG00000024245	1.33511	0.459992	1.30968	0.321531	1.53325	0.157187	0.902089	0.785332
LMNA	ENSMMUG00000016096	1.05135	0.459992	0.561564	0.835758	0.726094	0.674488	0.824692	0.541297
FMO5	ENSMMUG00000000476	-1.67842	0.459992	-1.09481	0.767095	-3.58809	0.0441335	-2.18092	0.182821
CFAP45	ENSMMUG00000011342	1.50779	0.459992	2.84779	0.00128935	2.95008	0.000804305	1.46308	0.446594
-	ENSMMUG00000053308	1.50779	0.459992	1.50816	0.444243	1.28596	0.711467	0.620381	1
P4HA3	ENSMMUG00000017399	1.50779	0.459992	2.66176	0.00360618	3.40504	2.78791e-05	2.87397	0.000715221
SBK2	ENSMMUG00000056409	1.50779	0.459992	1.80638	0.22197	2.52214	0.00898458	1.87646	0.104893
PRKAG2	ENSMMUG00000010943	1.06163	0.459992	1.0329	0.26246	1.28499	0.111766	1.32893	0.0931392
PTH1R	ENSMMUG00000014742	-1.11835	0.459992	-1.54742	0.0591321	-1.26714	0.184649	-1.10074	0.309434
VASN	ENSMMUG00000044344	-1.05726	0.459992	-1.42999	0.0541074	-0.880607	0.446862	-1.02216	0.314739
-	ENSMMUG00000001948	-1.44896	0.459992	-2.24167	0.115808	-4.15764	0.00806568	-3.15599	0.0113135
GRB10	ENSMMUG00000019992	-1.42256	0.459992	0.088188	1	-0.127871	1	0.0053339	1
-	ENSMMUG00000054942	-1.42256	0.459992	-0.145458	1	-0.513231	1	-0.499763	1
PTPN13	ENSMMUG00000003726	-1.05438	0.459992	-0.771941	0.550235	-1.02934	0.285374	-1.07219	0.261345
SLC25A22	ENSMMUG00000007513	1.06449	0.459992	1.02013	0.280171	1.05489	0.275538	1.273	0.123055
PDE7B	ENSMMUG00000003708	-1.1344	0.459992	-1.65832	0.0565188	-1.69714	0.0498457	-1.44926	0.101276
-	ENSMMUG00000053836	1.1026	0.459992	1.20979	0.179499	-0.00147405	1	1.12555	0.269274
DENND2A	ENSMMUG00000042299	-1.08792	0.459992	-1.66921	0.025601	-1.50628	0.0569936	-1.7062	0.0195597
APOBEC2	ENSMMUG00000021171	-1.14555	0.459992	-0.746839	0.665632	-1.78611	0.0377796	-1.81755	0.023505
ST6GALNAC2	ENSMMUG00000022273	1.17695	0.459992	2.08751	0.00445389	1.86716	0.0182058	1.86852	0.0152146
ARHGAP31	ENSMMUG00000012009	1.059	0.459992	1.08133	0.231184	-0.103417	1	0.184226	1
VWCE	ENSMMUG00000002688	1.16727	0.459992	3.04758	1.43809e-06	2.70005	2.99461e-05	2.61788	5.80325e-05
ENO2	ENSMMUG00000009443	-1.05284	0.459992	-1.45655	0.0461808	-1.64866	0.0176378	-1.48619	0.0437168
FAM172A	ENSMMUG00000001722	-1.07341	0.459992	-1.31937	0.104362	-1.44803	0.0661698	-1.70239	0.0176833
-	ENSMMUG00000052462	3.50651	0.459992	4.60727	0.0194942	3.31589	0.358286	2.4071	1
SLC27A3	ENSMMUG00000019487	3.50651	0.459992	3.87646	0.117661	4.62412	0.0141398	2.4071	1
KCNMB2	ENSMMUG00000014426	3.50651	0.459992	6.08673	4.85463e-06	4.76079	0.0100119	6.27722	8.23084e-08
CD38	ENSMMUG00000015298	3.50651	0.459992	2.89174	0.646108	2.33844	0.926737	3.60709	0.133758
CDC20B	ENSMMUG00000001600	3.50651	0.459992	4.98364	0.00348478	5.6897	8.94702e-05	1.84145	1
TRIM15	ENSMMUG00000002890	3.50651	0.459992	5.28186	0.000697647	3.89326	0.129253	3.38752	0.192935
-	ENSMMUG00000045257	3.50651	0.459992	4.45629	0.0280718	3.89326	0.129253	4.49234	0.00765109
BOLL	ENSMMUG00000023811	3.50651	0.459992	5.36898	0.000515983	4.11348	0.0886147	4.253	0.021683
ACY3	ENSMMUG00000039824	3.50651	0.459992	5.80366	3.81843e-05	5.94054	1.62787e-05	4.95928	0.000783511
PROKR1	ENSMMUG00000052056	3.50651	0.459992	3.87646	0.117661	2.90841	0.711467	-2.80583	1
-	ENSMMUG00000064228	3.50651	0.459992	4.86876	0.00683896	2.90841	0.711467	3.79762	0.0931392
OTOA	ENSMMUG00000013877	3.50651	0.459992	3.29916	0.321531	2.90841	0.711467	4.37763	0.0106622
-	ENSMMUG00000008991	3.50651	0.459992	4.09666	0.0802509	3.89326	0.129253	4.95928	0.000783511
LRRC25	ENSMMUG00000021181	3.50651	0.459992	3.87646	0.117661	4.11348	0.0886147	2.81238	0.541297
ANKRD37	ENSMMUG00000062744	-2.94306	0.459992	-1.03979	1	-6.03379	0.262766	-6.18807	0.133758
-	ENSMMUG00000055291	-2.94306	0.459992	0.514767	1	0.272218	1	0.583653	1
U1	ENSMMUG00000025908	-2.94306	0.459992	-6.03827	0.168975	-6.03379	0.262766	-2.48433	0.631315
-	ENSMMUG00000028542	-2.94306	0.459992	-6.03827	0.168975	-1.02262	1	-2.48433	0.631315
-	ENSMMUG00000056322	-2.94306	0.459992	-0.46995	1	-0.452643	1	-1.54079	0.886814
WFDC1	ENSMMUG00000004442	-2.94306	0.459992	-1.03979	1	-1.97856	0.91226	-6.18807	0.133758
RUNX3	ENSMMUG00000002420	2.60218	0.459992	3.72475	0.013359	2.4337	0.739574	2.49455	0.485984
-	ENSMMUG00000057439	2.60218	0.459992	3.40514	0.134101	0.500302	1	2.71412	0.375404
FREM3	ENSMMUG00000003319	2.60218	0.459992	2.99394	0.31896	2.75108	0.609515	2.90465	0.279801
TIMD4	ENSMMUG00000060867	2.60218	0.459992	2.41664	0.668824	1.45625	1	3.48466	0.044962
-	ENSMMUG00000064499	2.60218	0.459992	2.41664	0.668824	3.74193	0.0141398	2.23545	0.623667
-	ENSMMUG00000057906	2.60218	0.459992	2.99394	0.31896	2.02622	0.926737	2.71412	0.375404
DPF3	ENSMMUG00000016351	2.60218	0.459992	3.72475	0.013359	2.02622	0.926737	2.90465	0.279801
PITX3	ENSMMUG00000056167	2.60218	0.459992	1.43939	1	0.500302	1	1.91941	0.953553
GPR152	ENSMMUG00000005489	2.60218	0.459992	4.56863	0.000282921	4.66358	0.000156576	4.53838	0.00040719
-	ENSMMUG00000056905	2.60218	0.459992	4.10112	0.00348478	3.23129	0.262766	3.22361	0.115229
BAAT	ENSMMUG00000053976	2.60218	0.459992	3.98624	0.00482184	3.8786	0.0100119	3.36003	0.0868681
U6	ENSMMUG00000060071	2.60218	0.459992	-3.55909	1	0.500302	1	-3.6988	1
-	ENSMMUG00000061190	2.60218	0.459992	3.98624	0.00482184	3.01107	0.352169	2.90465	0.279801
-	ENSMMUG00000033025	2.60218	0.459992	-3.55909	1	-3.55493	1	0.948487	1
-	ENSMMUG00000022334	-1.58619	0.459992	-0.439588	1	-2.13776	0.271706	-7.87474	0.00113004
SHANK2	ENSMMUG00000019736	-1.08131	0.459992	-0.636999	0.751621	-1.58551	0.0410748	-0.925794	0.456884
DMRTB1	ENSMMUG00000063911	5.89179	0.459992	5.97573	0.321531	4.05524	1	5.93425	0.386788
-	ENSMMUG00000050286	5.89179	0.459992	7.66021	0.00482184	6.78622	0.0886147	7.98655	0.000323118
ANKUB1	ENSMMUG00000031534	5.89179	0.459992	4.04292	1	5.98864	0.358286	5.21293	0.73252
mml-mir-16-2	ENSMMUG00000026920	5.89179	0.459992	5.97573	0.321531	4.05524	1	3.70373	1
-	ENSMMUG00000062997	5.89179	0.459992	0	1	0	1	5.21293	0.73252
-	ENSMMUG00000064737	5.89179	0.459992	0	1	5.01118	0.926737	3.70373	1
-	ENSMMUG00000052574	5.89179	0.459992	6.77323	0.0802509	5.98864	0.358286	0	1
GALNTL5	ENSMMUG00000017721	5.89179	0.459992	6.29307	0.235974	5.58115	0.711467	4.64728	0.953553
-	ENSMMUG00000059710	5.89179	0.459992	4.04292	1	5.01118	0.926737	5.93425	0.386788
-	ENSMMUG00000055218	5.89179	0.459992	6.77323	0.0802509	4.05524	1	5.21293	0.73252
RFX6	ENSMMUG00000017189	5.89179	0.459992	5.97573	0.321531	0	1	6.41292	0.133758
C4H6orf163	ENSMMUG00000022466	5.89179	0.459992	6.29307	0.235974	5.98864	0.358286	5.21293	0.73252
SNORA70	ENSMMUG00000024570	5.89179	0.459992	5.56832	0.646108	4.05524	1	5.61821	0.541297
TRIM10	ENSMMUG00000012129	5.89179	0.459992	7.28384	0.0280718	6.78622	0.0886147	5.93425	0.386788
-	ENSMMUG00000050128	5.89179	0.459992	5.97573	0.321531	0	1	0	1
RHOJ	ENSMMUG00000008203	5.89179	0.459992	6.29307	0.235974	5.58115	0.711467	6.77172	0.0441477
-	ENSMMUG00000052298	5.89179	0.459992	5.56832	0.646108	5.01118	0.926737	4.64728	0.953553
TAF7L	ENSMMUG00000021581	5.89179	0.459992	7.54533	0.00938989	6.56601	0.129253	7.29817	0.00765109
STK26	ENSMMUG00000003475	5.89179	0.459992	6.55303	0.168975	5.98864	0.358286	3.70373	1
CYP17A1	ENSMMUG00000017601	5.89179	0.459992	6.29307	0.235974	6.97723	0.0625573	6.9224	0.0307043
-	ENSMMUG00000050862	5.89179	0.459992	7.28384	0.0280718	5.58115	0.711467	6.19334	0.192935
GTSF1	ENSMMUG00000003758	5.89179	0.459992	6.29307	0.235974	5.58115	0.711467	3.70373	1
SLC17A8	ENSMMUG00000017646	5.89179	0.459992	8.48023	5.0195e-05	7.97149	0.000965453	8.17848	0.000101726
FAM124B	ENSMMUG00000022899	5.89179	0.459992	6.29307	0.235974	5.98864	0.358286	5.93425	0.386788
-	ENSMMUG00000062742	5.89179	0.459992	5.97573	0.321531	7.29687	0.0301942	5.21293	0.73252
CATSPER1	ENSMMUG00000057179	5.89179	0.459992	6.77323	0.0802509	5.01118	0.926737	5.21293	0.73252
-	ENSMMUG00000062043	5.89179	0.459992	7.28384	0.0280718	7.55837	0.0100119	7.18345	0.0150524
KDM4F	ENSMMUG00000045019	5.89179	0.459992	4.99848	0.851139	5.98864	0.358286	7.29817	0.00765109
-	ENSMMUG00000057176	5.89179	0.459992	0	1	0	1	4.64728	0.953553
-	ENSMMUG00000061283	5.89179	0.459992	0	1	0	1	4.64728	0.953553
-	ENSMMUG00000031017	5.89179	0.459992	6.29307	0.235974	5.58115	0.711467	6.9224	0.0307043
CRYBA4	ENSMMUG00000023451	5.89179	0.459992	4.04292	1	4.05524	1	0	1
-	ENSMMUG00000051977	5.89179	0.459992	5.97573	0.321531	4.05524	1	4.64728	0.953553
BPIFB6	ENSMMUG00000020669	5.89179	0.459992	6.77323	0.0802509	8.05862	0.000694927	6.41292	0.133758
-	ENSMMUG00000064200	5.89179	0.459992	6.77323	0.0802509	6.56601	0.129253	5.93425	0.386788
Metazoa_SRP	ENSMMUG00000050744	5.89179	0.459992	7.4205	0.013359	7.77967	0.00356105	6.77172	0.0441477
-	ENSMMUG00000051601	5.89179	0.459992	0	1	0	1	0	1
-	ENSMMUG00000057157	5.89179	0.459992	7.54533	0.00938989	5.98864	0.358286	6.77172	0.0441477
-	ENSMMUG00000056700	5.89179	0.459992	5.97573	0.321531	7.43354	0.0141398	5.93425	0.386788
-	ENSMMUG00000059752	5.89179	0.459992	6.29307	0.235974	6.30601	0.262766	4.64728	0.953553
GIPC3	ENSMMUG00000011402	5.89179	0.459992	6.29307	0.235974	7.77967	0.00356105	7.05882	0.021683
ZNRF4	ENSMMUG00000012312	5.89179	0.459992	6.77323	0.0802509	6.30601	0.262766	3.70373	1
Metazoa_SRP	ENSMMUG00000063273	-5.79029	0.459992	-1.42132	1	-0.448621	1	-1.90923	1
SNORA16B	ENSMMUG00000026424	-5.79029	0.459992	0.104078	1	1.32642	0.808604	-0.400039	1
U6	ENSMMUG00000061945	-5.79029	0.459992	-5.46424	0.477873	-1.40456	1	-5.61296	0.386788
U7	ENSMMUG00000037336	-5.79029	0.459992	-5.46424	0.477873	-5.4598	0.526425	-1.90923	1
Metazoa_SRP	ENSMMUG00000049814	-5.79029	0.459992	0.104078	1	0.121352	1	-1.90923	1
-	ENSMMUG00000062092	-5.79029	0.459992	-1.42132	1	-5.4598	0.526425	-0.965682	1
-	ENSMMUG00000060982	-5.79029	0.459992	-0.465761	1	0.121352	1	-5.61296	0.386788
U6	ENSMMUG00000024054	-5.79029	0.459992	0.82883	1	-5.4598	0.526425	-5.61296	0.386788
-	ENSMMUG00000035716	-5.79029	0.459992	0.511494	1	-5.4598	0.526425	-0.400039	1
TMC3	ENSMMUG00000011564	-5.79029	0.459992	-1.42132	1	-5.4598	0.526425	-5.61296	0.386788
Y_RNA	ENSMMUG00000025088	-5.79029	0.459992	-1.42132	1	-5.4598	0.526425	-5.61296	0.386788
CCDC177	ENSMMUG00000058118	-5.79029	0.459992	0.104078	1	-5.4598	0.526425	0.321283	1
-	ENSMMUG00000051616	-5.79029	0.459992	-5.46424	0.477873	-0.448621	1	-1.90923	1
ARHGAP36	ENSMMUG00000011154	-5.79029	0.459992	-0.465761	1	-1.40456	1	-5.61296	0.386788
-	ENSMMUG00000064067	-5.79029	0.459992	0.104078	1	-0.448621	1	-0.965682	1
U6	ENSMMUG00000050530	-5.79029	0.459992	-1.42132	1	-5.4598	0.526425	-5.61296	0.386788
-	ENSMMUG00000054295	-5.79029	0.459992	-1.42132	1	-5.4598	0.526425	-0.965682	1
-	ENSMMUG00000055821	-5.79029	0.459992	-1.42132	1	-5.4598	0.526425	-0.965682	1
Metazoa_SRP	ENSMMUG00000040706	-5.79029	0.459992	-1.42132	1	-1.40456	1	0.799953	1
U6	ENSMMUG00000024429	-5.79029	0.459992	-0.465761	1	-5.4598	0.526425	1.30944	0.722253
-	ENSMMUG00000058822	-5.79029	0.459992	-5.46424	0.477873	-5.4598	0.526425	-5.61296	0.386788
MC4R	ENSMMUG00000017258	-5.79029	0.459992	-5.46424	0.477873	-5.4598	0.526425	-0.965682	1
Metazoa_SRP	ENSMMUG00000057816	-5.79029	0.459992	-5.46424	0.477873	-5.4598	0.526425	-5.61296	0.386788
-	ENSMMUG00000061843	-1.83896	0.459992	-0.368645	1	-2.12619	0.498786	-0.234026	1
SELL	ENSMMUG00000016579	1.74775	0.459992	0.104078	1	0.528836	1	2.22979	0.0883391
GEM	ENSMMUG00000062934	1.14016	0.459992	1.50277	0.0730781	1.73785	0.023838	0.987301	0.478213
-	ENSMMUG00000017437	1.20791	0.460112	0.404706	1	0.880691	0.711467	1.51136	0.106258
GATA3	ENSMMUG00000006944	-1.22824	0.462252	-0.489638	1	-0.854416	0.720423	-0.590578	0.963678
FAM189B	ENSMMUG00000018309	-1.09076	0.464703	-1.5491	0.0556688	-0.720721	0.715249	-1.95155	0.00726016
TRPV2	ENSMMUG00000015614	1.13781	0.464703	0.407839	1	0.0872274	1	0.372493	1
METTL8	ENSMMUG00000054176	1.12341	0.464703	0.766376	0.652842	0.672226	0.887329	1.02957	0.386788
KIFBP	ENSMMUG00000008985	1.04337	0.464703	1.29226	0.0915722	1.46952	0.0441335	1.30196	0.101166
IL1RAPL1	ENSMMUG00000001663	-1.2088	0.464703	-1.64397	0.108834	-2.42882	0.00921424	-1.79727	0.0536835
-	ENSMMUG00000052382	1.07675	0.464703	1.61212	0.0258805	1.41695	0.0741331	0.907363	0.485984
TLL1	ENSMMUG00000015799	-1.04404	0.464703	-0.764689	0.55886	-0.938815	0.362295	-0.948108	0.386788
HSPA12A	ENSMMUG00000010908	-1.04201	0.464703	-1.45454	0.0439061	-1.82731	0.00536135	-1.67976	0.014058
-	ENSMMUG00000062278	-2.59103	0.464703	0.929438	0.851139	0.822138	1	-0.162974	1
-	ENSMMUG00000058888	-2.59103	0.464703	-2.57298	0.559947	-2.55616	0.616232	-3.06268	0.255497
CACNG2	ENSMMUG00000031026	-2.59103	0.464703	-1.04758	1	-1.60022	0.808604	-0.162974	1
Metazoa_SRP	ENSMMUG00000063040	-2.59103	0.464703	-6.61589	0.180121	-6.6114	0.200356	-3.06268	0.255497
EPS8L3	ENSMMUG00000008030	-2.50926	0.464703	-6.53429	0.180121	-6.5298	0.200356	-1.06653	1
DEFB125	ENSMMUG00000061092	-2.50926	0.464703	-2.49138	0.559947	-6.5298	0.200356	-1.47181	0.925728
FKBP6	ENSMMUG00000052881	2.178	0.464703	3.46188	0.00394048	2.07379	0.616232	0.00513647	1
-	ENSMMUG00000059238	2.178	0.464703	3.36916	0.00692811	3.47928	0.00402421	3.90445	0.000206619
KRT5	ENSMMUG00000055016	2.178	0.464703	2.05648	0.559947	1.08894	1	1.5512	0.98194
-	ENSMMUG00000051753	2.178	0.464703	2.46767	0.278039	1.08894	1	1.2921	1
LRRC14B	ENSMMUG00000052713	-1.38881	0.465168	-2.86704	0.0220399	-4.37559	0.00293036	-2.17402	0.0519092
SORBS1	ENSMMUG00000004818	1.06467	0.465168	0.385381	1	0.107699	1	0.724107	0.73252
SUMF1	ENSMMUG00000004734	-1.07564	0.466006	-1.88619	0.00776087	-2.17158	0.00173521	-1.66068	0.0246695
TCP11L2	ENSMMUG00000003711	-1.11454	0.466006	0.842017	0.498436	-0.0797665	1	-0.473071	1
CD99L2	ENSMMUG00000016610	-1.05397	0.466006	-1.18558	0.165499	-1.62811	0.0241961	-1.38268	0.0821747
ZNF436	ENSMMUG00000010973	-1.05623	0.466006	-1.31526	0.0985967	-1.67048	0.0200701	-1.59589	0.0281883
-	ENSMMUG00000056279	-1.12246	0.466006	-0.540701	0.899385	-0.776537	0.711467	-0.78197	0.708108
PGM2L1	ENSMMUG00000017402	-1.08108	0.466006	-0.956937	0.370652	-1.7376	0.021672	-1.27193	0.152078
NIM1K	ENSMMUG00000001224	-1.11572	0.467037	-1.06242	0.321531	-0.860616	0.609515	-1.17991	0.253972
MISP3	ENSMMUG00000059667	-1.11572	0.467037	-1.52106	0.0824213	-1.18208	0.262766	-1.3937	0.121734
-	ENSMMUG00000063230	-1.13258	0.467037	-1.04916	0.365235	-1.03154	0.417344	-1.31495	0.185594
-	ENSMMUG00000064183	-1.37277	0.467904	-1.08076	0.615794	-1.06319	0.677276	-0.969827	0.708583
SOX6	ENSMMUG00000002753	-1.05875	0.46916	-0.388042	1	-0.423061	1	-0.399949	1
PPRC1	ENSMMUG00000001186	1.04278	0.470055	1.76916	0.00772635	1.76415	0.00817935	1.58359	0.0251179
ZMYND12	ENSMMUG00000001034	-1.12993	0.470132	-1.73009	0.0403865	-1.5973	0.0777764	-1.78688	0.0255618
TAPBP	ENSMMUG00000003875	1.03635	0.471145	0.241997	1	0.258448	1	0.663375	0.754042
-	ENSMMUG00000049505	1.4641	0.471243	2.86464	0.000717798	3.71351	4.01927e-07	1.08488	0.785332
-	ENSMMUG00000001311	-1.33754	0.471243	-1.12308	0.529982	-0.865791	0.814551	-0.778747	0.900093
IFNAR1	ENSMMUG00000003961	-1.0484	0.472367	-1.31562	0.0936102	-1.37519	0.0822501	-1.32883	0.0980717
RALGPS1	ENSMMUG00000023495	-1.07507	0.472367	-1.5197	0.0564732	-1.92474	0.00835437	-1.68954	0.0244136
ELMOD2	ENSMMUG00000015242	-1.0792	0.473353	-1.74148	0.022024	-1.5472	0.0557418	-1.67284	0.0289807
ABCA5	ENSMMUG00000018608	-1.15691	0.473657	-0.99706	0.421914	-0.897126	0.609515	-1.55519	0.080829
-	ENSMMUG00000056489	-1.18511	0.474319	-0.751961	0.734482	-0.688631	0.890196	-0.441534	1
RRP12	ENSMMUG00000019634	1.04298	0.474319	1.77504	0.00771405	1.59304	0.0241883	1.64584	0.0178659
MMP2	ENSMMUG00000004475	-1.0492	0.474319	-1.86857	0.00596205	-3.12993	6.88134e-07	-2.77113	8.80339e-06
RPUSD2	ENSMMUG00000001483	1.08834	0.476456	1.44149	0.0678126	1.32708	0.127981	1.15827	0.232311
DDR2	ENSMMUG00000009330	1.30768	0.477542	2.83572	0.000108216	2.50749	0.00120592	2.6309	0.000363379
GSN	ENSMMUG00000013020	-1.03496	0.478314	-1.66838	0.0137555	-1.79427	0.00702284	-1.74404	0.00983808
SLC15A2	ENSMMUG00000001049	1.19403	0.478314	2.74341	4.65304e-05	2.23087	0.00210831	3.51193	4.32541e-08
-	ENSMMUG00000057434	-1.09787	0.478969	-1.33526	0.138455	-0.846911	0.609646	-0.868495	0.54898
JUP	ENSMMUG00000013048	-1.03472	0.479833	-1.56419	0.0261456	-1.96539	0.00235543	-1.62509	0.0199402
GALC	ENSMMUG00000017261	-1.11461	0.479833	-2.0927	0.00712274	-1.11031	0.317785	-1.4849	0.0908189
-	ENSMMUG00000011326	-1.33301	0.479833	-0.72419	0.851139	-2.11209	0.0723903	-0.716975	0.930297
PYCR1	ENSMMUG00000012895	-1.05654	0.480576	-0.812022	0.535967	-0.384445	1	-0.58731	0.923449
COL21A1	ENSMMUG00000007616	-1.30362	0.482846	-1.0598	0.537688	-1.73825	0.194864	-1.36827	0.286352
-	ENSMMUG00000053116	-1.02866	0.483891	-1.81162	0.00549659	-1.19898	0.147568	-0.954229	0.382663
ZBTB5	ENSMMUG00000017894	-1.50343	0.483891	-1.27811	0.509842	-1.06959	0.786401	-1.59935	0.283585
-	ENSMMUG00000053321	1.47018	0.483891	0.516972	1	-0.305386	1	0.829588	0.953553
NOLC1	ENSMMUG00000001183	1.03136	0.487297	1.03057	0.254421	1.27234	0.112321	1.18088	0.170503
TCEA2	ENSMMUG00000018878	-1.06621	0.487569	-1.36943	0.0925754	-1.19046	0.20662	-0.876456	0.527997
DNAH1	ENSMMUG00000016974	1.26816	0.487645	2.87742	5.085e-05	3.52177	1.17949e-07	3.05985	6.05006e-06
WNT9A	ENSMMUG00000008338	-1.0936	0.489156	-1.86862	0.0169354	-2.84793	0.000126789	-2.58958	0.000279015
PUS1	ENSMMUG00000031463	1.06916	0.489206	0.958964	0.364577	0.956851	0.406817	1.45741	0.0629555
SNAP91	ENSMMUG00000016703	-1.44644	0.489206	0.602115	0.967875	-0.43106	1	-0.417562	1
-	ENSMMUG00000062220	1.35987	0.489206	1.36129	0.368871	1.01774	0.756852	1.13631	0.678544
ERMP1	ENSMMUG00000005469	-1.03362	0.489206	-1.43544	0.053105	-0.78821	0.592614	-0.719897	0.710268
MAATS1	ENSMMUG00000000907	-1.83322	0.49046	-1.82567	0.374978	-2.37829	0.303975	-1.61087	0.521195
-	ENSMMUG00000055122	1.64149	0.49046	0.993614	1	-1.71992	1	1.47544	0.588997
INPP4B	ENSMMUG00000003697	-1.02887	0.490582	-1.08368	0.2229	-1.63598	0.0183451	-1.39638	0.0671371
MICALL2	ENSMMUG00000012540	1.04311	0.492047	0.671445	0.670538	0.384634	1	0.85412	0.532304
GLUL	ENSMMUG00000022884	-1.03706	0.4925	-0.689487	0.646108	-0.901849	0.427634	-1.26072	0.132417
CBLN2	ENSMMUG00000010417	-1.09745	0.492918	-0.942334	0.452453	-0.710832	0.756852	-1.19516	0.235262
PDE6B	ENSMMUG00000003282	-1.39567	0.49358	-1.61111	0.321531	-0.726081	1	-1.39323	0.386788
TMEM132E	ENSMMUG00000012977	1.36777	0.49358	0.128042	1	0.145549	1	0.41751	1
LMCD1	ENSMMUG00000001814	1.10701	0.49375	1.26555	0.173748	0.55273	0.991787	0.834358	0.63884
SEC11C	ENSMMUG00000004408	1.03959	0.493944	0.0152509	1	0.0808624	1	0.383011	1
-	ENSMMUG00000064480	-1.07794	0.494451	-0.715125	0.668824	-0.96403	0.430726	-0.665197	0.815681
-	ENSMMUG00000007004	-1.05915	0.4956	-1.42434	0.0738389	-1.28431	0.142482	-0.959173	0.403682
ADORA2B	ENSMMUG00000061127	1.05987	0.496809	0.72195	0.646108	0.920093	0.441669	1.19125	0.192935
NMT2	ENSMMUG00000007680	1.04221	0.497076	1.19765	0.155957	1.01273	0.322621	1.19269	0.174881
-	ENSMMUG00000044983	-1.22067	0.497097	-2.06963	0.0526793	-1.73245	0.131848	-1.50254	0.176977
CD52	ENSMMUG00000010240	-1.37606	0.497249	-8.24331	0.000216705	-1.67278	0.302718	-0.990401	0.73285
SCN5A	ENSMMUG00000015825	1.04208	0.498261	1.20161	0.153286	0.462009	1	0.975472	0.385289
GLRX2	ENSMMUG00000022645	1.06526	0.499037	0.340087	1	0.764087	0.690987	0.737376	0.73252
CRYL1	ENSMMUG00000004560	-1.08344	0.499283	-1.32447	0.137877	-1.37088	0.129253	-1.02473	0.383968
Metazoa_SRP	ENSMMUG00000045850	-2.1806	0.499283	-1.19811	0.958445	-1.75075	0.711467	-6.9171	0.0629555
DMRTA1	ENSMMUG00000054138	-2.1806	0.499283	-1.19811	0.958445	-1.75075	0.711467	-3.21336	0.151267
DCT	ENSMMUG00000021817	-2.1806	0.499283	-6.76642	0.0985967	-2.70669	0.498786	-1.70417	0.6155
GPR157	ENSMMUG00000064971	2.07129	0.499283	2.32722	0.170139	1.18737	1	1.24087	0.98194
-	ENSMMUG00000060771	2.07129	0.499283	2.85457	0.037463	3.17023	0.0135727	3.22601	0.00582906
-	ENSMMUG00000062307	2.07129	0.499283	1.48743	0.880954	1.76474	0.616232	0.665734	1
-	ENSMMUG00000018296	2.07129	0.499283	3.06007	0.0165547	1.50475	0.957086	2.23098	0.228369
-	ENSMMUG00000057391	2.07129	0.499283	1.48743	0.880954	1.98496	0.372975	1.46045	0.886814
Metazoa_SRP	ENSMMUG00000056437	2.07129	0.499283	0.762674	1	2.17597	0.308371	1.81925	0.532304
ZC3H12A	ENSMMUG00000010323	1.03252	0.499283	2.66374	9.48204e-06	2.24356	0.000308743	2.19628	0.000504296
-	ENSMMUG00000053626	-1.70409	0.499283	-0.0631586	1	-1.49051	0.634272	-0.451399	1
RNASE10	ENSMMUG00000019128	-1.70409	0.499283	-0.930627	0.875	-1.89799	0.358286	-1.44151	0.514353
Y_RNA	ENSMMUG00000033000	-1.70409	0.499283	-1.19059	0.668824	-1.49051	0.634272	-1.44151	0.514353
-	ENSMMUG00000052648	1.63086	0.499283	2.84857	0.00244843	2.81377	0.00362477	1.98907	0.112268
SNORA84	ENSMMUG00000037181	1.63086	0.499283	1.74548	0.321531	1.763	0.358286	1.11912	0.837727
RBM24	ENSMMUG00000011384	1.12466	0.500216	1.23582	0.213129	1.44853	0.103294	1.36617	0.133758
SV2C	ENSMMUG00000019887	1.16802	0.500216	2.93542	1.14233e-05	-0.16805	1	2.75278	4.20121e-05
NPNT	ENSMMUG00000023428	-1.02273	0.500216	-1.54881	0.0285616	-0.888428	0.431257	-0.776231	0.615621
FZD2	ENSMMUG00000011038	-1.02392	0.500216	-1.98566	0.00214241	-1.86666	0.00481863	-1.33751	0.0919058
ATP6AP1L	ENSMMUG00000029954	-1.40663	0.500216	-2.07323	0.106471	-3.35059	0.0095945	-1.74614	0.170503
-	ENSMMUG00000050170	-1.38284	0.500216	-0.476812	1	-2.75685	0.0332181	-0.990683	0.709105
FAM228A	ENSMMUG00000009407	-1.38284	0.500216	-1.05868	0.646108	-1.55178	0.358286	-1.08965	0.630325
TERB1	ENSMMUG00000064302	-1.38284	0.500216	-1.3783	0.39866	-0.664738	1	-1.57168	0.244006
TRIP13	ENSMMUG00000014740	1.03372	0.500337	0.724402	0.646108	1.41463	0.0641772	1.26938	0.12715
TRIM26	ENSMMUG00000023679	1.02461	0.502983	1.71049	0.0109676	0.971815	0.35325	1.64272	0.0181641
PAX6	ENSMMUG00000016810	-1.02313	0.503236	-0.724654	0.627306	-1.25998	0.125888	-1.04549	0.287813
mml-mir-30a	ENSMMUG00000026977	-1.36614	0.503236	-1.44848	0.321531	-1.62195	0.308371	-1.38082	0.365881
LMBR1	ENSMMUG00000011750	-1.05265	0.503486	-0.841771	0.495626	-1.18147	0.20731	-1.2778	0.14018
NABP1	ENSMMUG00000009460	1.07439	0.505885	1.90226	0.0061176	1.84668	0.00862629	1.57994	0.0371566
EEF1AKNMT	ENSMMUG00000007266	1.03299	0.506722	0.611628	0.779973	0.850779	0.512841	0.967295	0.386788
ASMT	ENSMMUG00000032601	-1.11092	0.506722	-0.543309	0.91628	-0.525677	1	-0.60482	0.953553
OSCP1	ENSMMUG00000020432	-1.10453	0.506722	-0.619277	0.851139	-1.273	0.237841	-0.900612	0.541297
-	ENSMMUG00000059492	-1.63905	0.508353	0.519197	1	-0.458119	1	0.0829791	1
RPL7A	ENSMMUG00000022341	1.29147	0.508353	0.797498	0.851139	0.429711	1	0.283923	1
-	ENSMMUG00000057837	-1.16201	0.508986	-1.41393	0.198719	-1.17467	0.370064	-1.77701	0.0506666
BATF3	ENSMMUG00000015056	1.08566	0.508986	0.417768	1	0.563007	0.963344	0.716413	0.770665
FBXL17	ENSMMUG00000013183	-1.05195	0.50905	-1.01521	0.321531	-1.53315	0.0563204	-1.19282	0.197486
-	ENSMMUG00000059219	-1.10042	0.509186	-1.09708	0.306822	-0.682655	0.807853	-0.761811	0.73252
NFE2L3	ENSMMUG00000003615	1.01654	0.509186	0.41671	1	0.537607	0.926737	0.93281	0.398278
GATA2	ENSMMUG00000021371	1.06027	0.509186	2.0357	0.00226829	1.19462	0.207038	1.9606	0.00378564
ADRB2	ENSMMUG00000002214	1.0294	0.510236	0.788227	0.550235	0.724016	0.711467	0.990058	0.365881
TCAF1	ENSMMUG00000005136	-1.01941	0.5104	-0.686721	0.646108	-1.27273	0.119393	-1.36335	0.0826444
CPXM1	ENSMMUG00000021332	-1.01936	0.5104	-1.55976	0.0280718	-1.96522	0.00269148	-1.56276	0.0296841
HYKK	ENSMMUG00000010738	-1.13081	0.512646	-1.01655	0.425106	-1.10969	0.378109	-0.28893	1
VDR	ENSMMUG00000006727	1.07808	0.512866	0.668573	0.760341	0.686208	0.813785	0.839841	0.601277
IL7	ENSMMUG00000001655	1.07149	0.512866	0.980867	0.373328	1.05676	0.352169	0.819256	0.631624
[truncated: 32,886 more rows]
