# Supplementary material for: Differential Transcriptomic Landscapes of SARS-CoV-2 Variants in Multiple Organs from Infected Rhesus Macaques
Source: Genomics Proteomics Bioinformatics. 2023 Jul 13;21(5):1014–29. doi: 10.1016/j.gpb.2023.06.002 (PMC10928377; doi:10.1016/j.gpb.2023.06.002)
Supplement: Supplementary Table S3 — The sgRNA readcounts of SARS-CoV-2original strainand its VOCs [file mmc3.xlsx]

## Sheet: sgRNA abundance
Table S3 The sgRNA read counts of SARS-CoV-2 original strain and its VOCs
sgRNA	GD108 read count	Alpha read count	Beta read count	Delta read count
ORF1ab (genomic)	177826	211640	269541	130205
S	23949	36552	40807	34417
ORF3a	41584	56094	85365	61609
E	31	89	122	94
M	30235	49848	69918	41647
ORF6	3562	5973	11069	6941
ORF7ab	40536	134679	84633	121830
ORF8	9662	27120	25774	22598
N	86064	360790	305481	486220
ORF9a	804	4240	1705	2503
ORF9b	1291	6351	4894	8870
ORF10	204	635	705	520
UTR3	114	412	383	235
