# Supplementary material for: Differential Transcriptomic Landscapes of SARS-CoV-2 Variants in Multiple Organs from Infected Rhesus Macaques
Source: Genomics Proteomics Bioinformatics. 2023 Jul 13;21(5):1014–29. doi: 10.1016/j.gpb.2023.06.002 (PMC10928377; doi:10.1016/j.gpb.2023.06.002)
Supplement: Supplementary Table S4 — The body weight and temperature of rhesus macques postinfection bySARS-CoV-2original strainand its VOCs [file mmc4.xlsx]

## Sheet: Supplementary Table 4
Table S4 The body weight and temperature of rhesus macques post infection by SARS-CoV-2 original strain and its VOCs
Weight (kg)
Rhesus macaques	Age (year)	SARS-CoV-2 strain	mock	0dpi	1dpi	3dpi	5dpi
0	10	N/A	-	-	-	-	-
1	13	GD108	10.56	10.92	10.54	10.86	10.42
2	10	Alpha	10.14	9.7	9.67	9.71	9.5
3	7	Beta	7.55	7.28	7.405	7.52	7.25
4	10	Delta	9.39	9.54	9.13	9.7	9.28
Temperature (℃)
Rhesus macaques	Age (year)	SARS-CoV-2 strain	mock	0dpi	1dpi	3dpi	5dpi
0	10	N/A	-	-	-	-	-
1	13	GD108	39.3	38.4	39.7	38.2	38.1
2	10	Alpha	38.6	38.5	39.5	39.8	38.3
3	7	Beta	38.4	38.7	40.4	39.6	39.2
4	10	Delta	38.2	38.8	39.3	38.8	38.3
