# Supplementary material for: Differential Transcriptomic Landscapes of SARS-CoV-2 Variants in Multiple Organs from Infected Rhesus Macaques
Source: Genomics Proteomics Bioinformatics. 2023 Jul 13;21(5):1014–29. doi: 10.1016/j.gpb.2023.06.002 (PMC10928377; doi:10.1016/j.gpb.2023.06.002)
Supplement: Supplementary Table S5 — Thetranscriptomesoftissues of rhesus macaques with or without infection bySARS-CoV-2original strainand its VOCs [file mmc5.xlsx]

## Sheet: Sheet1
Table S5 The transcriptomes of tissues of rhesus macaques with or without infection by SARS-CoV-2 original strain and its VOCs
Note: Control means uninfected rhesus macaque.
Genes annotation		Cerebral cortex					Cerebellum					Right ventricle					Lung					Blood
Gene ID	Gene symbol	Control	GD108	Alpha	Beta	Delta	Control	GD108	Alpha	Beta	Delta	Control	GD108	Alpha	Beta	Delta	Control	GD108	Alpha	Beta	Delta	Control	GD108	Alpha	Beta	Delta
ENSMMUG00000023296	-	0	0	0.043003	0.010713	0	0	0.120427	0.245082	0.09956	0	0	0	0.026731	0	0	0.025575	0.088636	0.126207	0.142168	0	0.018203	0	0	0.006016	0
ENSMMUG00000036181	U6	0.94426	0.339698	0	0	0	0.086562	0.666603	0.328869	0.777736	3.27022	0	0	0	0.142545	0	1.24449	0.216936	0.267857	0.194023	1.20499	0.831084	0	0	0	0.166698
ENSMMUG00000000634	ZNF692	6.28875	3.72387	5.85441	7.40448	6.85807	12.5595	8.11036	7.88174	6.31077	6.04976	4.58396	1.16225	1.76405	3.11696	3.42718	6.95346	5.02251	6.79255	6.80309	5.88861	4.95259	3.15554	4.74416	3.64417	2.70635
ENSMMUG00000037875	ZNF672	1.18567	8.6141	7.70319	2.27392	1.89563	4.32124	8.60156	10.2148	2.24098	1.6697	2.36856	7.41908	8.61808	1.4868	2.33421	1.88176	7.36733	2.65541	3.12472	2.76979	2.2746	1.91141	3.46008	2.47155	1.70943
ENSMMUG00000000632	SH3BP5L	10.2679	12.8822	18.2007	15.153	8.7712	12.0092	14.2967	10.8733	7.2018	4.72068	4.87097	4.81483	6.42932	3.63922	3.45919	7.87688	10.0144	8.79481	12.2939	8.37583	8.31233	3.62046	7.8182	7.02088	3.70404
ENSMMUG00000053957	-	0.117411	0	0.309208	0.280077	0.118444	0.065516	0.065286	0.268789	0.292545	0	0	0	0	0.104728	0	0.182835	0	0.02731	0.270252	0	0	0	0	0.057946	0
ENSMMUG00000062908	Y_RNA	0.127353	0.06165	0.4383	0	0.101946	2.42127	0.148251	0	0.859452	0	0.120159	0	0.351882	0.236905	0.122604	0.098415	0.073021	0.475078	0.874907	0.192661	0.142099	0	0	0.07301	0
ENSMMUG00000050041	OR2L5	0.298316	0	0.369576	0.906404	0.301164	0.061085	0.253457	0.317495	0.699656	0	0	0.007881	0	0.769254	0	0.3177	0.088472	0.225258	0.653889	0	0	0	0.05214	0.039398	0
ENSMMUG00000057748	OR2L2	0.317471	0	0.251338	0.154915	0.346664	0.094951	0	0	0.884765	0	0	0	0	0.214342	0	0.205586	0.212536	0.068557	0.305845	0	0	0	0	0	0
ENSMMUG00000051218	Y_RNA	0	0	0.829381	0.373059	0.633837	0	0	0	0	0	0	0	0.233035	0.770691	0	0.59554	0	0.391853	0	0	0	0	0	0	0
ENSMMUG00000038524	OR2M4	0	0.051507	0.118749	0.308249	0	0.085095	0.037987	0	0.00915	0	0	0	0	0	0	0	0.060395	0	0	0	0	0	0	0	0
ENSMMUG00000049432	-	0.309558	0	0.383321	0.069525	0.168777	0	0.085515	0.005298	0.160614	0	0.04895	0	0	0.047644	0	0.159034	0	0.218542	0.475511	0.115457	0.038335	0	0.051354	0.037044	0.058827
ENSMMUG00000050812	-	0.560393	0.12245	0.151762	0.169149	0.435401	0.322644	0.093528	0.064483	1.10033	0.427529	0.062868	0.056351	0	0.061893	0.112307	0.164512	0.062199	0.040292	0.156912	0.031629	0.004104	0	0.031675	0.018244	0
ENSMMUG00000059065	-	0.162815	0.200561	0.234504	0.153889	0.109055	0	0.317508	0.182978	0.636344	0	0	0.425577	0	0	0	0	0.097624	0.151993	0.2009	0	0	0	0	0	0
ENSMMUG00000064763	-	0.263652	0.129464	0.341687	0.298761	0.046021	0.037916	0.049073	0.15116	0.607489	0	0.01254	0.065888	0.009678	0.133288	0	0.101309	0.132854	0.056839	0.773872	0	0	0	0	0	0
ENSMMUG00000018891	-	0.054608	0	0.112809	1.25372	0.036371	0	0	0.008312	0.166229	0	0	0	0	0.200751	0	0.230921	0.17328	0.448258	0.682098	0.152194	0.075565	0	0	0	0
ENSMMUG00000056262	-	0	0	0.03633	0.039978	0	0	0	0.064741	0	0	0	0	0	0	0	0.038854	0.128045	0.138343	0.448112	0	0.186808	0.184596	0.135387	0.042839	0.127941
ENSMMUG00000052261	-	0.364293	0	0.247393	0.365742	0.13024	0.016458	0.023285	0.027816	0.115357	0	0	0	0	0.187794	0	0.164469	0.036609	0.163105	0.384371	0.152829	0	0	0.066009	0.037863	0
ENSMMUG00000054556	Y_RNA	0.888208	0.161239	0.26637	0.439171	0.476486	4.79593	0	0.370104	1.80781	0	0	0	0.260999	0.247401	1.75445	0	0	1.01431	1.63496	0.223081	0	0	0.290906	0.407443	0
ENSMMUG00000060886	-	0.211056	0	0	0	0.063074	0	0	0	0	0	0	0	0	0.139909	0	0	0	0	0.16017	0	0	0	0	0	0
ENSMMUG00000062168	-	0.396927	0.137027	0.267123	0.624788	0.070777	0.063617	0.032643	0.107788	0.215382	0	0.028782	0	0	0.085997	0	0.082235	0	0	0.136557	0.032494	0	0	0	0	0
ENSMMUG00000059751	Y_RNA	0.124088	0.060069	0.026637	0	0	2.43584	0.144244	0	0	0	0.117078	0	0	0.293882	0.055258	0.497124	0.071149	0	0	0	0.138455	0	0	0	0
ENSMMUG00000038159	OR2W3	0.028197	0	0.039206	0	0	0	0	0	0	0	0	0	0	0	0	0.225799	0.363767	0.099749	0.108654	0	1.52773	2.20958	1.22071	0.223195	1.68299
ENSMMUG00000005570	TRIM58	0.109087	0.050343	0	0.042893	0.6245	0	0.033463	0	0	0	0.20102	2.48743	0.387488	0.589195	0.854638	5.08017	12.5817	2.27014	3.75252	2.38094	245.829	176.877	19.2405	26.7505	103.784
ENSMMUG00000064145	OR14K1	0.492744	0	0.032802	0.150873	0.146875	0	0	0	0	0	0	0	0	0	0	0.117121	0	0.0131	0.044665	0.306181	0	0	0	0	0
ENSMMUG00000016175	OR6F1	0.107792	0	0.039834	0.155881	0.073157	0.077906	0	0	0	0	0	0	0	0	0	0	0.061805	0	0.098126	0.319657	0	0	0	0	0
ENSMMUG00000059455	OR14A2	0.279479	0	0.086715	0.071974	0.064393	0.118076	0	0	0.075283	0	0	0	0	0.039744	0	0.03859	0.028632	0.225199	0.0514	0.089163	0	0	0	0	0
ENSMMUG00000016176	OR13G1	0.312531	0	0.080194	0	0	0	0	0	0.113413	0	0	0	0	0.082925	0	0	0.042991	0.041534	0.210501	0.165665	0	0	0	0	0
ENSMMUG00000006214	OR11L1	0.192103	0	0.069328	0.024701	0.032536	0	0	0.041335	0.051157	0	0	0	0	0	0	0.057903	0	0.036278	0.026475	0.070411	0	0	0	0	0
ENSMMUG00000056211	-	0.19549	0	0	0	0.073919	0	0	0	0	0	0	0	0	0	0	0	0	0	0	0.099196	0	0	0	0	0
ENSMMUG00000049478	OR9H1P	0	0	0	0.164956	0	0	0	0	0	0	0	0	0	0	0	0.068756	0	0	0.048773	0.067299	0	0	0	0	0
ENSMMUG00000062849	OR1C1	0	0	0.010163	0	0.070642	0	0	0	0	0	0	0	0	0	0	0.228169	0	0	0	0	0	0	0	0	0.027845
ENSMMUG00000058340	-	0.846975	0.089921	0.444052	0	0.462049	0	0	0.027519	0	0	0.045423	0	0.319174	0	0.094334	0.598444	0	0.132936	0.277889	0.644811	0	0	0	0	0
ENSMMUG00000060427	-	0.273119	0.541988	1.11327	0.264408	0.599406	0.278074	1.79925	2.10413	0.616926	0.831546	0.190579	0.405422	0.457983	0.235008	0.171675	0.254928	0.020392	0.470884	0.136785	0	0.043583	0.122575	0.067135	0.069059	0
ENSMMUG00000005955	GCSAML	2.3601	1.52068	2.02656	1.65562	2.04915	0.335717	0.262411	0.489555	0.484162	0	0.310463	0.261559	0.144755	0.185543	0.274081	2.13031	0.502336	0.521274	0.134415	0.869457	1.46518	0.262332	0.720855	1.78011	0.976619
ENSMMUG00000012954	-	0.487082	0.046969	0.228132	0.36914	0.133688	0.151067	0	0.443621	0.155626	0	0.01536	0.029514	0.174264	0.086262	0.190082	0.110456	0	0.375145	0	0.359169	0	0.032685	0	0	0
ENSMMUG00000005949	OR2B11	0.001746	0.430985	0.702944	0	0.187667	0.033022	0.310802	0.068661	0	0	0.049412	0.077882	0	0.048094	0	0.338066	0	0.027807	0.080722	0.058273	0.166603	0.200186	0	0.112811	0.013579
ENSMMUG00000005946	NLRP3	0.41824	0.97178	0.64812	0.414498	0.690405	0.276047	0.802803	0.282923	0.250825	0.702714	0.519022	0.599743	0.947142	0.735463	0.988135	4.50179	1.72069	1.71319	1.60674	1.99836	12.4846	3.19832	13.2305	5.1646	4.70369
ENSMMUG00000052686	-	0.720453	0.309765	0.305591	0.410217	0.406423	0.908273	0.237404	0.394808	0	0	0.11973	0	0	0	0.11457	0.393649	0.186352	0.642196	0.31633	0.068095	0.029752	0	0	0.032069	0
ENSMMUG00000064912	Y_RNA	0.528647	0.661228	0.944937	0.852868	1.56164	0	0.223093	0.028081	1.82576	0	0.918278	0	0	0	0.193911	0.127516	0.050811	0.57437	1.25179	0.963118	0.318226	0	0	0.175211	0
ENSMMUG00000021266	-	0.525208	0.195037	0.098098	0.759515	0.640753	0.28291	0	0.05612	0	0.691927	0.299155	0.069396	0.006181	0.037602	0.081475	0.06085	0.269686	0.069404	0.011947	0.295044	0.014253	0	0	0.007194	0.022037
ENSMMUG00000019585	ZNF496	1.94942	8.10096	6.68758	3.71822	3.11848	3.7377	6.0095	5.29383	3.21828	3.88182	1.45311	4.26746	2.29671	0.876075	1.37441	2.8056	11.2072	9.38111	6.07826	4.74291	1.37245	1.28998	1.27586	1.17746	0.931709
ENSMMUG00000059322	-	2.61454	1.42408	1.71634	2.21783	2.47175	1.71405	1.43989	1.25404	2.13835	2.76786	1.41616	1.03179	1.00243	2.30605	1.35004	9.13132	2.38492	6.10491	4.70771	7.22085	4.19008	0.695531	1.0574	1.59333	1.65949
ENSMMUG00000004566	ZNF124	18.792	9.77963	9.74626	10.4456	17.9987	6.86793	2.97011	2.21884	3.62033	3.7618	2.41368	4.4616	1.59916	3.96637	3.24814	14.2079	4.02234	5.25829	6.32547	7.59545	15.5382	2.84307	2.92989	3.03335	10.1203
ENSMMUG00000053269	-	0	0	0	0	0	0	0.103077	0	0	0	0	0	0	0	0	0	0	0	0.100945	0	0	0	0	0	0
ENSMMUG00000049281	-	0.154849	0.013916	0.063881	0.064851	0.137739	0.036252	0.076541	0.318297	0	0	0.023506	0	0.010189	0.021823	0	0	0.052305	0.147955	0.026466	0.038979	0	0.027656	0	0.01009	0
ENSMMUG00000060928	-	0.324762	0	0.245064	0	0.356163	0.206375	0.276859	0.22824	0	0.667869	0	0	0.913039	0	0.464907	0	0	0	0.061422	0	0	0	0	0	0
ENSMMUG00000022208	SCCPDH	12.0886	17.5483	15.5785	14.2702	16.6441	10.6622	14.8124	16.7108	13.6604	18.0202	15.2503	14.2499	20.3213	15.1536	16.5543	12.8068	12.0787	15.2901	13.5218	12.172	3.04705	1.46594	2.44386	3.36606	3.75253
ENSMMUG00000058214	-	0.334725	0	0.072659	0	0	0.25289	0.075524	0.161575	0.433511	0	0.08509	0	0	0.132042	0	0.499876	0	0.204324	0.235493	0	0.115129	0	0	0	0.051781
ENSMMUG00000023311	-	6.96765	3.05238	4.25755	4.81254	6.73399	7.47735	7.17155	6.3257	11.4184	9.18472	2.81825	1.79269	1.4887	3.44841	1.92866	7.45234	2.59716	5.15171	5.52733	5.3272	4.47086	0.674307	1.66038	2.09726	3.11892
ENSMMUG00000050290	ZNF670	2.99211	2.16147	2.09238	3.11649	2.51167	7.35744	4.36517	5.15787	9.24324	6.60625	1.67801	0.962472	1.14601	2.9468	1.27705	3.59116	2.00554	3.90829	3.42012	2.8439	0.759614	0.05183	0.585561	0.578712	0.294597
ENSMMUG00000054567	-	0.121225	0.041897	0.07693	0	0.279255	0.262614	0.053634	0.195131	0.23582	0	0.068736	0	0.155448	0	0.112493	0.098634	0.050125	0.499307	0.088626	0	0.027312	0.027707	0.048603	0	0
ENSMMUG00000031191	-	0.498652	0.382351	0.50866	0.436682	0.893445	1.64037	0.640772	0.732832	1.73185	1.77637	0.378129	0.09466	0.130085	0.265247	0.465081	0.723079	0.466585	1.16137	0.392591	0.673408	0.074604	0.067911	0	0.156459	0.278992
ENSMMUG00000061999	Metazoa_SRP	0	0	0	0	0.351639	0	0	0	0	0	0	0	0	0	0	0	0	0	0	0	0	0	0	0	0
ENSMMUG00000016408	AHCTF1	26.5593	17.3419	19.1833	25.1206	30.9186	31.9733	27.2378	29.3346	51.0816	49.659	13.3298	9.47743	9.053	17.4976	14.0396	27.1467	11.9345	21.8774	18.732	25.7997	17.5979	5.13886	7.70766	13.1479	12.8863
ENSMMUG00000011380	CNST	15.5234	12.0739	11.7861	13.64	17.9732	21.9716	19.2585	21.7298	28.2168	25.5946	7.2249	6.06921	4.22914	5.47616	6.58024	19.6074	8.91377	14.2397	13.8738	15.6086	22.3859	6.32736	8.21362	14.4418	11.1388
ENSMMUG00000059690	-	8.80263	0.750766	0.797503	2.92856	8.30353	11.3551	2.13633	1.72159	4.21362	6.56297	2.04666	0.420166	0.511837	1.81458	1.32248	8.40122	1.83978	2.89776	1.01126	5.63981	1.76524	0.465791	0.208635	0.309809	0.059506
ENSMMUG00000055490	TFB2M	2.05984	1.77858	1.5142	1.98731	2.47473	1.49915	2.09118	2.00138	2.27194	2.90036	3.62496	1.64645	3.79589	4.53307	2.47274	1.88517	1.16819	2.10722	1.68029	1.76682	0.983232	0.310948	0.450757	0.745085	0.961368
ENSMMUG00000055003	-	0	0	0	0	0.004233	0	0	0	0	0	0	0	0	0	0	0	0	0	0	0	0	0	0	0	0
ENSMMUG00000005777	SMYD3	35.161	20.9156	30.3167	27.4846	29.6008	28.3604	23.3005	20.4548	27.4389	24.7636	9.85072	7.23763	6.03901	8.52688	8.4576	11.809	9.44877	12.1154	8.83712	14.622	4.69117	1.80901	2.49372	4.07823	3.72848
ENSMMUG00000024556	U6	2.40314	0.717287	3.79384	2.89003	1.21689	2.50256	2.60302	0.854372	3.55026	7.65599	0.597684	1.06648	0.13773	0.068608	0.62059	2.11929	0	0.874353	1.47645	1.34119	1.01189	0.398133	0.061625	0.480453	0.210431
ENSMMUG00000017324	KIF26B	2.00546	2.08603	4.64763	2.3145	1.45934	7.61656	13.2493	10.1329	5.59565	3.00395	0.183473	0.495137	0.078792	0.019371	0.061828	2.12288	7.01903	5.4363	2.54793	2.57812	0.489494	0.485111	0.190146	0.51745	0.655015
ENSMMUG00000050220	-	0	0.534635	0.049833	0	0.190361	1.62502	0.566431	0.652745	0.727735	0	0.053296	0.171376	0	0	0	0	0.271389	0.014479	0.226683	0.045363	0	0.142894	0	0.024585	0
ENSMMUG00000052401	Metazoa_SRP	0	0	0	0	0	0.176711	0	0.625961	2.13441	0	0	0	0	0	0	0.158263	0.03355	0	0.699592	0.027954	0	0	0	0	0
ENSMMUG00000059892	Metazoa_SRP	0	0.193923	0	0	0	0	0.049706	0	0.115742	0	0	0	0	0	0	0.660877	0.29937	0.170879	0	0.88578	0	0	0	0	0
ENSMMUG00000027317	U1	1.01954	0.007865	0.008283	0.252584	1.37424	0.012685	0	0	0.752653	0	0.711879	0	0	0.477467	0	0.062779	0	0	0.846688	1.08001	0	0	0	0	0
ENSMMUG00000011424	EFCAB2	11.4696	5.63784	5.14452	10.4065	8.62154	9.6955	7.25793	6.89311	16.0517	12.3351	27.1501	9.9784	12.5533	30.7427	15.9145	18.9801	12.5476	20.009	16.6342	23.7755	4.67734	0.554399	0.946941	1.24673	1.59937
ENSMMUG00000057396	Metazoa_SRP	0	0.09806	0	0.237624	0.544036	0	0.329677	0.103389	0	0	0.224173	1.26003	0	0.12439	0.132689	0.346624	0.592031	0.208688	1.51376	1.37387	1.68726	0.253994	0	0.195384	0
ENSMMUG00000036930	U6	1.9152	0	0.751681	0.125049	0.845528	1.95749	0.477461	2.3604	2.88241	0	2.36754	0.105312	0.628522	0.239702	0.352271	0.571712	0.056926	2.05423	1.81555	2.01138	1.67001	0	0.313843	0	0.175969
ENSMMUG00000060683	mml-mir-7180	0	0.483717	0.455669	1.92668	0.452107	0.942828	0.539049	0.830303	0.555936	0	0.834419	0	1.2602	0	0.434266	0.57248	2.13697	3.26875	3.90301	0.655344	0.495523	0.770517	0.773074	0.325134	0
ENSMMUG00000051140	U6	3.34946	1.40444	0.550552	5.64951	1.29928	3.60524	2.61066	1.08513	5.05229	0.641819	2.37752	0.124491	0.308782	1.44934	1.78276	3.12963	2.95748	3.83955	2.89171	5.83597	0.892636	0.126201	0.39594	0.351359	0.072066
ENSMMUG00000053368	-	0.05907	0.7614	0.519675	0.163179	0.172015	0.673858	1.80477	1.40545	0.729091	0.449299	0.175043	0.645206	0.477761	0.022061	0.058969	0.291454	1.61631	2.85089	0.523695	0.646956	0.290756	0.282154	0.234	0.196987	0.147887
ENSMMUG00000048085	-	0	0	0	0	0	0	0	0	0	0	0	0	0	0	0	0	0	0.045017	0.063705	0	0	0	0	0	0
ENSMMUG00000062648	-	0	0.030382	0	0.350003	0.045872	0.218815	0	0.04189	0	0	0.098554	0	0.141619	0	0.363883	0.691834	0	0	0.386481	0.106299	0	0	0.057879	0.018126	0.071445
ENSMMUG00000054073	-	0	0.295409	0	0	0	0	0	0.414073	0	0	0	0	0.137282	0	0	0	0	0.064868	0.016033	0	0	0	0	0	0
ENSMMUG00000022310	DESI2	5.83901	4.03869	4.84123	4.88533	6.47284	8.3487	7.27739	8.38692	12.4371	8.43631	9.8343	7.28603	7.42101	8.38317	6.69647	25.1145	12.4782	15.5451	25.1496	18.0439	7.16936	1.51359	4.05474	5.62077	6.85839
ENSMMUG00000021098	HNRNPU	86.2972	67.4063	81.8438	63.1287	88.1194	107.859	112.3	100.31	125.099	126.929	55.0585	37.6161	39.9383	44.8056	45.3415	113.04	69.3883	102.195	83.0909	96.7896	49.5093	14.3453	29.52	42.7092	37.0234
ENSMMUG00000031175	COX20	14.6826	8.91818	9.35266	18.8417	16.1816	18.9577	20.6106	20.3366	34.2995	27.6706	24.3428	16.6797	24.5418	40.6606	19.5248	37.1784	14.6343	25.9004	22.1994	29.2402	12.735	2.15111	3.32571	2.70572	3.50693
ENSMMUG00000000021	CATSPERE	2.14363	2.33784	1.87773	3.0311	2.21983	1.31522	1.96083	1.61053	3.68994	1.30407	1.33674	1.54393	1.59654	4.0873	1.81042	2.95968	2.12555	4.32132	4.2432	4.7001	0.227562	0.047218	0.195451	0.249481	0.161814
ENSMMUG00000062093	-	0.08707	0.193381	0.158308	0.052757	0.069409	0.012044	0.190991	0.30672	0.165548	0	0.124833	0.063871	0.054542	0.158299	0.054854	0.049806	0.146423	0.406396	0.37022	0.320216	0.039258	0.017431	0.008967	0.005394	0
ENSMMUG00000000015	C1H1orf100	0	0	0.062417	0	0.188678	0	0	0	0.378594	0	0	0	0	0	0	0.442303	0.393932	1.2148	0	0.264012	0	0	0	0	0
ENSMMUG00000058747	-	0.110787	0	0.011389	0	0	0	0	0	0	0	0	0.032745	0	0	0	0.023658	0.263189	1.24972	0.052271	0.128371	0	0.024956	0.067297	0	0
ENSMMUG00000047935	-	0.855381	0.388478	0.360164	0.474613	0.719023	0.46631	0.181459	0.435774	1.01156	0	0	0	0.013152	0	0	0.30118	0.519496	0.542832	0.089467	0.157034	0	0.10046	0.044044	0	0.023211
ENSMMUG00000000016	ADSS2	30.7325	19.0321	21.3099	21.7711	29.8688	19.494	15.4796	16.3961	26.3712	36.4581	4.23157	5.33524	3.22118	5.10409	3.75393	21.603	20.9424	36.0215	21.4005	26.5362	13.21	4.06531	7.47126	8.84235	11.4555
ENSMMUG00000055600	-	0.148159	0.019218	0.125963	0.120056	0.062655	0	0	0	0	0	0	0	0	0	0	0	0	0	0	0	0	0	0	0	0
ENSMMUG00000058282	-	1.00812	0.568371	0.503781	0.407897	0.794692	0.350116	0.108336	0.269155	0.330393	0	0	0.036785	0	0	0	0	0	0	0	0	0	0	0	0	0
ENSMMUG00000015664	ZBTB18	52.3475	46.7117	67.6639	59.7003	36.3993	110.01	159.155	172.605	191.181	147.795	7.06008	5.07353	6.14766	4.14845	3.31555	8.23025	6.66831	11.6533	9.62622	7.80702	16.2884	2.50574	5.724	13.2205	7.59913
ENSMMUG00000019995	AKT3	158.044	70.6807	99.8523	120.565	143.773	89.6579	70.2239	77.893	109.407	119.113	7.19073	8.21987	5.6519	11.397	6.95262	32.7872	8.67973	19.4628	14.7769	24.6421	15.0357	3.69924	6.21305	13.6651	13.2769
ENSMMUG00000064143	Metazoa_SRP	3.53006	2.80583	2.44254	8.55893	2.92711	4.43254	3.15076	4.08638	4.4999	8.10568	1.31614	0.561665	0.742544	0.670577	0.222804	0.90198	1.50334	0.991592	2.79622	0.09282	2.87361	2.31928	5.91475	3.86313	1.10986
ENSMMUG00000019994	SDCCAG8	21.3945	8.7784	13.775	15.5441	19.5808	21.2605	13.0096	13.4424	19.371	13.3934	6.98691	4.30079	4.12864	6.7773	3.90164	17.0916	6.42493	17.5988	10.8444	14.7236	9.6421	1.31142	3.1107	2.51895	3.05018
ENSMMUG00000051554	Metazoa_SRP	0	0.659119	0.070094	0.836416	1.57932	1.82534	0.622701	0.903093	1.55911	2.46372	0.973574	0.168007	0	0.418515	0.67717	0.563485	1.39749	0.596285	0.317785	1.15658	1.13167	0	0.288482	0	0.333449
ENSMMUG00000042187	MIR4677	0	2.74509	1.394	1.14397	0.952251	0.594392	1.60411	1.79061	1.05801	0.224828	0.298549	1.08045	0.368428	0	0.863065	1.78246	1.6066	2.45385	0.816171	7.52765	1.77924	0.574701	0.939626	0.228215	0.320007
ENSMMUG00000019914	CEP170	30.849	23.3481	25.2429	24.9399	39.8369	43.6464	29.0487	36.775	53.6607	51.487	13.8269	7.29423	7.54974	11.2963	8.98352	20.2132	6.27527	12.1228	7.78936	13.0151	17.8314	2.05918	5.30152	8.81282	6.1528
ENSMMUG00000035346	U6	0	0	0	0	0	0	0	0	0	0	0	0	0	0	0	0	0	0	0	0	0	0	0	0	0
ENSMMUG00000053723	-	0	0.652945	0.333503	0.424198	0	0	0	0	0	0	0	0	0	0	0	0	0	0.357858	0	0	0	0	0.244886	0	0
ENSMMUG00000060345	BECN2	0	0	0	0	0	0	0	0	0	0	0	0	0	0	0	0	0	0.241537	0	0	0	0	0	0	0
ENSMMUG00000008761	EXO1	0.029958	0	0.029241	0.041971	0.034589	0	0	0.004466	0.053999	0	0	0.067094	0	0	0.035404	0.215389	0.033646	0.15765	0.037708	0.139184	0.214159	0.083823	0.204442	0.330396	0.473146
ENSMMUG00000004265	PLD5	5.956	2.70619	3.83431	4.22339	4.62924	23.2227	14.2237	16.1408	36.4034	25.8851	0.022981	0	0.03572	0	0	3.14588	5.72199	3.96718	5.1809	1.37385	0	0	0	0.131722	0
ENSMMUG00000056808	-	0.625426	0	0.094095	0.178547	0.475424	3.89376	1.73408	1.95839	4.416	1.97541	0	0	0	0	0	0.396801	0.165227	1.02803	0.715428	0.170879	0	0	0	0	0
ENSMMUG00000005668	KMO	0.240572	0.067019	0.148274	0.192027	0.257235	0	0.041682	0.026577	0	0.21368	0.062179	0.168529	0.115329	0.749624	0.462768	4.0561	0.875258	2.59901	1.2677	1.95431	2.24918	0.485803	1.68449	2.73169	2.18703
ENSMMUG00000008763	WDR64	0.025646	0.103582	0.073705	0.166111	0.06641	0.016597	0.056777	0.010577	0.070347	0	0.097082	0.051911	0.095124	0.188516	0.110772	0.48237	0.066402	0.298789	0.414862	0.24452	0.030873	0	0	0.027233	0.013615
ENSMMUG00000005669	OPN3	14.4828	13.0235	15.6239	11.252	10.8015	1.42134	2.66891	4.2637	0.835954	0.792506	1.25597	1.1374	1.95683	1.14642	0.63896	5.68024	4.2191	3.85243	3.50834	2.00855	1.05033	0.347025	0.965015	0.77258	0.96833
ENSMMUG00000057010	-	0.636826	0.030578	0.265626	0.480533	0.667958	9.66279	9.26803	9.85008	16.6337	12.6276	0	0.028336	0.045506	0	0.059406	0	0	0	0.051509	0	0	0	0	0	0
ENSMMUG00000005667	FH	19.8503	9.97939	10.8169	17.8244	20.3091	14.1988	12.2875	9.99265	15.6612	17.0972	54.4977	20.8991	38.0215	47.7094	55.098	9.13115	4.78906	7.05287	7.72574	9.99961	7.08654	1.93437	3.23655	4.51668	6.18142
ENSMMUG00000054974	-	1.61307	0.803156	1.30192	2.65487	1.81447	1.20008	1.92995	2.14552	2.84325	3.36937	0.413141	0.329538	0.106489	0.262009	0.238998	0.708138	0.505014	0.811706	0.533345	0.495208	0.157196	0.029949	0.067275	0.019736	0.01938
ENSMMUG00000010729	RGS7	35.2865	18.6877	25.8023	24.0522	32.5296	31.9416	24.9258	23.1962	34.1726	34.5271	0.041037	0.236422	0.086432	0.038536	0.151198	0.659141	0.026792	0.332578	0.361233	0.375689	0.111865	0	0	0.017492	0.006438
ENSMMUG00000050628	Metazoa_SRP	0	0.093433	0	0	0.087577	0	0	0	0	0	0	0	0	0	0	0.094605	0	0	0.085569	0	0	0.138399	0.373361	0.147954	0
ENSMMUG00000054679	Metazoa_SRP	0.600447	0.187564	0.939265	0.176941	0.150703	0	0.225197	0.502509	0	1.36816	0	0	0	0	0.014378	0	0	0	0.316431	0.130165	0	0	0	0	0
ENSMMUG00000064824	GREM2	7.23573	4.9441	5.83138	5.47005	7.19801	3.76918	2.26131	3.01644	2.60316	2.68747	0.096366	0.86053	0	0.024912	0	0.604081	1.40842	1.42073	1.92782	1.41557	0	0	0.060568	0	0
ENSMMUG00000059650	FMN2	13.8236	20.0645	24.1646	12.5519	17.3759	9.61329	16.8066	16.8291	15.912	22.4088	0.100235	0.178347	0.324438	0.064125	0.181612	0.063873	0.074967	0.825654	0.089407	0.060982	0	0	0	0	0.009746
ENSMMUG00000026240	Y_RNA	4.82963	0.767868	0.688355	4.47717	8.41772	6.79653	1.59791	0.975128	4.19159	0	0	0	0	0	0.181911	0	0	0.100024	0	0	0	0	0	0	0
ENSMMUG00000061518	Metazoa_SRP	1.43765	1.22238	1.90526	2.26838	1.11674	0.535969	0.827861	0.326143	0.964572	0	0	0	0	0	0.015054	0.039599	0	0.393009	0	0	0	0	0	0	0
ENSMMUG00000054726	-	0	0	0	0	0	0	0	0	0	0	0	0	0	0	0	0	0	0	0	0	0	0	0	0	0
ENSMMUG00000059542	-	0	0	0	0	0	0	0	0	0	0	0	0	0	0	0	0	0	0	0	0	0	0	0	0	0
ENSMMUG00000061845	-	0.310327	0.042045	0	0	0.225763	0.308834	0	0	0	0	0	0	0	0.203734	0	0	0	0.080247	0.079142	0	0	0	0	0	0.047598
ENSMMUG00000021442	CHRM3	21.1782	15.5432	17.7328	20.645	20.6708	0.16882	0.107645	0.08062	0.264736	0.84842	0.108632	0	0.015599	0.069621	0.04616	0.36677	0.420621	0.955229	0.503904	0.628607	0	0	0.084305	0.146839	0.089499
ENSMMUG00000060243	-	0.401924	0.102217	0.066836	0.397685	0.255724	0	0	0	0	0	0.026854	0.008545	0	0	0.003593	0.064497	0.07645	0	0	0.026275	0.040006	0	0	0	0
ENSMMUG00000060259	Metazoa_SRP	1.40433	0.772422	1.9351	0.943815	1.0539	0	0	0	0	0	0	0	0	0	0	0	0.040002	0.114716	0	0	0	0	0	0	0
ENSMMUG00000053692	-	0.192023	0.126627	0.067646	0.084634	0.120353	0.047442	0	0	0	0	0.135027	0.081381	0	0.025601	0.032211	0	0	0	0	0	0	0	0	0	0
ENSMMUG00000053077	Metazoa_SRP	0	0	0	0	0.065691	0	0	0	0	0	0.173247	0	0	0	0	0	0	0	0	0	0	0	0	0	0
ENSMMUG00000001060	RYR2	49.2242	22.671	28.0677	40.9101	54.5903	51.9269	42.1779	34.9954	59.932	57.5165	467.213	132.469	171.477	274.1	359.267	1.48811	0.42657	1.07909	0.700048	1.79532	0.049235	0.003235	0.261255	0.074962	0.130049
ENSMMUG00000010073	MTR	10.6361	5.61326	6.58355	9.73164	8.98977	9.84132	8.89545	7.3952	12.1662	12.6471	27.9798	11.8862	46.0671	29.8489	23.1695	14.3908	7.43877	9.33004	11.4141	11.1447	4.11472	1.86393	2.43189	4.16074	3.67622
ENSMMUG00000043556	-	5.08415	5.63069	1.81287	5.24234	4.47771	3.64859	1.09627	2.15929	0.950598	0	19.4852	7.97093	16.8353	2.29119	5.19157	29.5437	22.1942	32.6407	21.4839	16.5087	25.6036	13.2335	24.4569	27.0591	24.3173
ENSMMUG00000020471	ACTN2	17.6771	8.65614	14.5428	15.4366	10.4903	1.41514	1.74839	1.13441	1.84074	1.68258	647.471	268.33	461.134	487.843	724.321	7.72602	2.93122	3.99348	4.56369	7.66036	0	0	0.56588	0	0
ENSMMUG00000015135	HEATR1	9.35096	6.06922	7.00077	7.93225	11.1407	7.98145	8.17523	7.36393	11.8084	10.3607	5.95819	4.66605	4.06205	6.57331	5.13131	13.2934	5.99735	10.9964	11.1245	12.5731	5.07019	1.79252	2.90658	5.41332	5.64083
ENSMMUG00000015132	LGALS8	15.9766	11.0071	10.3229	17.0745	19.6986	10.8114	9.56546	10.3814	14.2675	18.1429	8.13248	5.3165	5.74588	8.17626	6.65543	18.7478	6.36155	11.6174	12.8503	13.4877	8.29965	2.47715	5.26884	5.85772	5.05149
ENSMMUG00000021238	EDARADD	1.254	1.0324	0.929108	0.978711	0.671304	1.21148	0.681449	0.81662	0.394854	0.219416	6.31301	2.43598	2.69261	3.02826	2.12501	2.08856	2.16507	6.43677	2.79926	2.36285	2.04856	0.632889	0.755185	1.3723	1.94387
ENSMMUG00000059718	-	0	0	0	0	0	0	0	0	0	0	0	0	0	0	0	0	0	0	0	0.459682	0	0	0	0	0
ENSMMUG00000044139	ERO1B	9.52206	8.11129	8.81128	5.07925	6.83956	8.5605	8.97443	11.0233	8.55916	7.47976	10.9422	5.75458	11.0069	8.24254	6.70871	11.9151	10.6548	12.9739	10.7916	10.6932	12.54	2.04955	4.75735	5.6393	4.08989
ENSMMUG00000034442	U2	0	0	0	0.839122	0.657935	0.330044	0	0.046181	0.068943	0	0	0	0	0.442717	0.329096	0.560849	0	0.032578	0.642872	2.76399	1.0569	0.222519	0.145759	0	0.118506
ENSMMUG00000056299	-	1.03137	0.438921	0.491582	0.720861	0.924183	0.828849	0.992657	0.667433	1.03846	0.38294	0.689862	0.347625	0.281132	0.31319	0.446653	1.37268	0.504589	0.725696	1.72647	1.47341	1.88879	0.719164	1.23116	0.856016	0.067284
ENSMMUG00000014263	GPR137B	22.2407	20.3333	19.7672	19.5051	27.0617	12.529	15.1269	14.6384	13.105	17.0567	16.8821	13.4917	17.3932	25.0939	21.1452	36.4271	11.3969	13.7698	25.1569	31.0549	28.9516	4.9665	12.654	22.7545	9.76263
ENSMMUG00000012716	NID1	5.00965	3.54549	4.60279	4.64829	4.22988	4.44755	4.44368	4.905	4.24278	3.43659	66.0006	28.7722	25.9052	24.4088	54.22	25.2291	11.7949	15.7046	11.2567	17.405	0	0	0.058969	0.048049	0
ENSMMUG00000055488	Metazoa_SRP	0.248132	0	0.243683	0.546325	0.183574	0.255309	0.78721	0	0	0	4.43763	0	0.190635	0.372596	0.872404	0.380045	0	0	0	0.864217	0	0	0	0	0
ENSMMUG00000053807	GNG4	5.52948	7.25575	10.605	7.74723	4.74109	0.853724	1.29375	1.38181	0.565652	0.4327	0	0.635585	0	0	0	0.159022	0.02967	0.025381	0.027479	0	0	0	0	0	0.022788
ENSMMUG00000057171	Metazoa_SRP	0.135032	0.125287	0.159381	0.816889	0.17565	1.05826	0.031756	0	0.357437	1.78978	0	0	0	0	0	0	0.899401	0	0.10942	0.704082	0	0	0	0	0
ENSMMUG00000035602	U5	0.76608	0.767498	0.946002	2.63956	0.528966	0.344747	1.9658	0.803987	3.0229	0	0.942785	0.740031	0	1.07057	0	1.80176	0.381955	0.618989	2.79781	0.667113	2.79475	0.643022	0.112096	1.17471	0.24264
ENSMMUG00000012729	LYST	22.2659	11.7513	14.0178	20.6624	24.7486	24.6542	18.5524	19.9184	38.9173	31.3562	6.06436	5.67558	3.55166	8.7197	4.79172	29.3232	9.42755	16.2594	17.7709	25.3831	40.5715	5.65085	15.978	21.0923	12.7863
ENSMMUG00000039424	RBM34	4.40589	3.65453	4.83322	5.84366	3.91419	4.07444	5.19807	5.03333	4.85272	5.03851	3.57868	3.94314	4.23177	4.08486	3.32023	7.87204	6.15043	7.60219	7.47075	6.25393	3.52471	0.737219	1.3926	2.58898	2.61372
ENSMMUG00000051579	Metazoa_SRP	0	0	0	0	0	0	0.101487	0	0	0	0	0	0	0	0	0	0	0	0.261309	0	0	0	0	0	0.088323
ENSMMUG00000008427	B3GALNT2	5.84386	4.4772	4.54146	6.98772	8.68186	5.69035	5.84152	9.18913	9.44444	10.6154	18.7393	7.45954	10.3906	16.557	14.1407	12.3198	10.5952	12.2292	7.50718	12.1479	3.87073	0.997078	1.7148	2.53138	3.39305
ENSMMUG00000054748	Metazoa_SRP	0	0.092603	0.781048	0.885234	1.37923	1.0442	1.26059	0.550128	0	0	0.762297	0.185008	0.327634	0	0.22374	1.00871	1.65944	1.42917	1.20362	0.310984	0.208421	1.05577	0.486743	0	0.15422
ENSMMUG00000008426	TBCE	20.7859	10.444	9.14142	16.6536	22.2412	30.1999	19.3667	17.2871	29.9471	31.0773	22.6025	8.50182	10.9734	22.4102	19.4792	29.6924	9.72189	18.0308	19.0702	25.8573	7.91999	2.23951	3.91292	5.25329	6.92927
ENSMMUG00000053318	-	0.149814	0	0.001353	0	0.047742	0.348568	0.084449	0.07427	0.13707	0	0.042941	0	0	0.00875	0	0.335098	0	0.032292	0.090176	0.086243	0.130516	0.02084	0	0	0
ENSMMUG00000007145	GGPS1	19.7036	9.83956	11.221	14.7561	17.6313	16.7414	12.3675	13.0898	29.2591	23.0219	14.072	9.98995	13.815	15.7243	14.576	16.4459	10.1646	17.3813	13.3221	15.8732	12.5563	2.19939	3.84265	7.12323	8.65347
ENSMMUG00000007141	ARID4B	22.051	14.2217	15.9622	18.8536	21.9093	27.1707	25.3181	25.9741	27.0667	33.774	8.37744	7.63795	6.61587	9.5388	6.58009	24.8516	15.7566	21.644	19.1553	24.6275	20.2315	4.28909	11.12	12.4321	8.23733
ENSMMUG00000055692	Metazoa_SRP	0.529509	0.263219	0.158332	5.09666	1.20755	2.17436	0.971078	1.32376	0.469368	0	0.585547	0.04554	0.985319	0.167317	0	0.486189	1.16708	1.87586	1.89065	2.17023	1.77245	1.2407	2.0162	1.56455	0.453434
ENSMMUG00000055781	-	0	0	0	0.111449	0	0	0	0	0.29434	0	0	0	0	0	0	0.371323	0	0.178834	0.195549	0	0	0	0.091489	0	0
ENSMMUG00000026044	U8	0.30984	0.032498	0	0	0	0.110584	0	0	0	0	0.281374	0	0	0	0	0.415023	0.029609	0	0.690451	0	0.132524	0	0	0.010242	0
ENSMMUG00000049832	IRF2BP2	19.783	39.7238	25.7982	26.8229	20.9464	26.8621	41.0185	40.7159	34.5952	27.1726	30.9612	37.4151	26.5873	21.1701	16.7252	46.6406	46.5903	57.8489	45.2672	40.8931	20.3113	7.37842	18.0575	17.5108	16.9313
ENSMMUG00000058824	TOMM20	96.4907	56.4747	68.3835	77.1397	92.4437	43.8065	49.8118	46.6439	61.7736	68.1742	37.4844	28.7294	28.5427	36.8796	36.4789	44.7578	25.2627	35.4026	39.5218	42.5148	11.021	4.08276	6.35245	8.87251	12.7784
ENSMMUG00000025132	SNORA14B	55.4069	20.5956	13.3104	31.4621	108.427	78.6138	14.5827	8.77296	24.6385	82.2885	12.4308	29.5596	18.1432	137.996	151.768	23.6002	36.771	15.0431	80.49	117.073	14.8042	22.426	48.6212	94.0273	45.2052
ENSMMUG00000058535	Metazoa_SRP	2.95269	2.24209	0.548235	1.50034	1.46782	0.435753	0.313422	0.559322	0.963379	0	0.574377	0	0	2.02644	0.471282	0.546093	0.584546	0.801818	4.72254	1.49552	0.097933	1.08401	0.527979	1.23603	0.302188
ENSMMUG00000021703	TARBP1	11.936	8.92042	8.2343	10.3777	13.2233	13.4917	15.3734	13.8958	24.717	25.8372	3.73889	4.55387	2.80348	4.78743	5.07532	7.84303	5.40706	8.32851	7.49071	8.52168	4.42306	1.44871	3.15905	3.10144	2.67172
ENSMMUG00000021702	COA6	12.6909	18.5952	18.5428	13.8746	8.58075	7.15071	11.174	12.1573	6.43504	6.23951	9.59994	14.3822	24.9483	15.9155	7.74768	4.3094	4.78147	6.13438	5.7087	6.5264	3.10587	1.49795	3.08606	2.94979	3.25398
ENSMMUG00000062678	-	0	0	0	0	0.113252	0	0	0	0	0	0.108752	0	0	0.028914	0	0	0	0	0	0	0	0	0	0	0
ENSMMUG00000062233	-	0	0	0	0	0	0	0	0	0	0	0	0	0	0	0.057002	0	0	0	0	0	0	0	0	0	0
ENSMMUG00000052225	-	2.28009	0.472525	0.913996	1.71778	1.67688	4.37976	5.37121	5.45631	11.735	11.817	0.122851	0	0	0.708419	0.106362	0	0.160975	0.58816	0.281257	0.425509	0.005819	0.002937	0.002495	0	0
ENSMMUG00000052207	-	4.83236	1.07751	1.26799	3.88804	3.46304	11.8807	7.0732	4.94923	10.0857	8.72297	0	0.137838	0	0	0	0.042665	0	0	0	0.030453	0	0	0	0	0
ENSMMUG00000006226	SLC35F3	14.5788	13.3987	14.8912	12.6826	15.5815	36.629	31.3966	26.1344	31.3618	29.0481	0.049065	1.01659	0.463359	0.286423	0.054176	0.108673	0.305578	0.455448	0.180203	0.322029	0	0	0	0	0.036611
ENSMMUG00000063372	Metazoa_SRP	0.317217	1.49722	0.438547	0.504608	0.187609	2.51707	0.239098	1.16049	0.771148	0.634023	0	0	0	0	0	0	0	0.566655	0.308227	0	0	0	0	0	0.116802
ENSMMUG00000022429	KCNK1	30.7684	29.9728	28.3535	30.8642	23.6236	67.5009	78.5824	77.2483	89.5013	81.5573	5.33197	3.16297	3.68532	10.6951	3.96837	0.29574	4.89373	7.3787	4.55507	5.59704	0.124785	0.109883	0.286756	0.130698	0.124639
ENSMMUG00000064750	-	5.25637	1.55286	1.5483	3.49862	4.20188	28.6173	13.2923	10.9538	17.7473	16.4781	0.420067	0.089059	0.044298	0.34375	0.26032	0.343438	1.47625	1.78777	2.36751	3.03751	0	0	0	0.017878	0.030863
ENSMMUG00000009226	MAP3K21	4.33765	5.23602	5.7567	3.42974	5.33477	6.53532	7.50479	8.75913	6.5379	6.11634	0.278819	0.410767	0.33857	0.416923	0.105803	2.81007	2.70859	2.39541	4.04202	2.15917	0.792134	0.324307	0.381504	0.582804	1.22161
ENSMMUG00000053832	-	0	0	0	0	0	0	0.083755	0.041958	0.51832	0	0	0	0	0	0	0	0	0	0	0	0	0	0	0	0
ENSMMUG00000012615	PCNX2	40.2839	28.4524	30.9026	34.6408	43.9586	25.8785	20.5222	20.35	27.982	23.4881	0.020002	0.301885	0.006771	0.125908	0.110311	0.499996	0.279794	0.45385	0.289436	0.338778	2.48622	2.07625	2.03855	2.91013	2.27312
ENSMMUG00000058848	Metazoa_SRP	0	0.05883	0	1.38643	0	0.110445	0.274762	0.271617	0.296163	0	0	0	0	0	0	0	0	0	0	0	0.144807	0.01412	0.079082	0.008927	0
ENSMMUG00000063981	NTPCR	8.65742	5.73714	7.09781	7.86351	6.96603	5.71677	5.82302	5.37067	8.2404	7.24482	7.32862	4.84856	6.84189	8.36	10.1561	4.33531	2.76019	3.26084	4.41627	3.45611	1.46127	1.37236	1.1827	1.38176	1.29704
ENSMMUG00000013119	DISC1	0.790015	1.87286	1.56076	2.05268	1.21739	1.1652	1.08317	1.48226	1.26821	1.48619	3.41531	4.17058	4.027	3.28857	6.2617	2.54465	2.62591	4.60007	2.05471	2.65632	1.30396	0.813537	1.20251	0.614856	0.845453
ENSMMUG00000065000	Metazoa_SRP	1.45757	0	0	0	0	0	0	0	0	0	0.585547	0	0.024379	0.287577	0.478728	0.424591	0	0	0.029449	0	0	0	0	0	0.017575
ENSMMUG00000063252	U5	0	1.37126	0	0	0.240309	0	0.187777	0	0	0	0.641263	0	0.301937	0.976878	0.107903	1.18726	0.79488	1.32401	0.020177	0.887528	0.515612	0	0	0	0
ENSMMUG00000035717	U6	0	0	0	0.34337	0	0	0	0	0	0	0	0	0	0.045427	0.802202	0.242104	0	0	0.351381	0.376336	0.621857	0	0	0	0
ENSMMUG00000052451	Metazoa_SRP	0	0.219042	0.136703	0	0.975301	0.497196	0.249327	0	0	0	0.416051	0	0	0.548271	0.505144	0.419278	0.636592	0.522776	0.898234	1.30912	0	0.150645	0	0	0
ENSMMUG00000012068	SIPA1L2	20.9889	13.6584	17.6481	25.7852	27.2666	8.1696	5.7331	5.6105	4.72364	7.32515	34.7757	13.3928	19.6013	21.6279	27.3497	15.8486	3.17567	7.72644	6.00624	8.40662	11.0531	1.84154	5.36264	9.59175	1.09857
ENSMMUG00000050163	Metazoa_SRP	0.073783	0	0.088325	0	0.891338	0	0	0	0	0	0	0	0.206103	0.00484	0.768085	0.44148	0.454478	0.58429	0.218075	0.507323	0.994182	0	0	0.011403	0
ENSMMUG00000016204	TSNAX	25.8504	14.2516	17.9406	21.5963	27.1161	16.9206	15.4615	17.2329	29.8259	28.1869	17.6815	15.0826	15.5901	24.0415	17.036	22.3472	9.16	20.1513	17.5549	23.2072	12.3036	2.61574	5.18958	6.55141	7.63424
ENSMMUG00000005244	SPRTN	3.6364	3.56923	4.21682	4.27353	5.79678	4.67464	5.00771	6.36052	7.18382	7.78041	5.10272	4.22938	2.96887	5.29509	4.34392	8.34932	4.28258	6.32498	6.47361	8.23409	8.16935	1.45379	1.93762	3.59147	2.74074
ENSMMUG00000053396	EGLN1	19.0624	32.2781	23.4582	15.4985	16.5286	19.1416	22.8425	30.9651	15.1519	26.0712	24.4637	24.9577	27.7266	23.0761	17.8472	12.3208	17.1167	15.2701	10.0734	11.5033	29.7717	5.83049	17.3089	26.978	6.52838
ENSMMUG00000050564	-	0.688309	0.41748	0.389147	0.296993	0.77916	1.04949	1.08377	0.33834	1.61355	1.27943	0.138811	0.165957	0.037012	0.070606	0.073734	1.05294	0.132549	0.569032	0.610255	1.09781	0.072506	0.111573	0.064494	0.151222	0
ENSMMUG00000005243	EXOC8	7.77328	10.6397	9.50524	7.535	9.30482	7.62387	10.4983	9.55684	8.64404	7.62024	2.86883	4.50949	3.18477	3.13845	2.70884	8.75557	8.7521	8.5558	9.89307	9.37596	10.1936	4.25306	7.60865	10.8018	6.84266
ENSMMUG00000060999	-	4.71928	2.05607	2.04859	4.15282	4.10843	5.9517	3.0564	3.68331	8.74355	7.65213	1.81088	1.75882	1.18972	1.43024	1.30835	6.02186	1.91404	4.03463	3.73657	4.43828	3.18104	0.752891	0.749422	1.78055	1.32273
ENSMMUG00000005803	C1H1orf131	2.87606	2.66738	4.03613	2.67491	4.238	2.48835	3.23898	3.91258	4.24474	3.68025	1.93609	1.79811	1.51536	2.12584	0.990862	4.81558	2.18028	5.12445	3.63289	4.27087	3.74401	1.03607	1.9854	1.84779	2.36402
ENSMMUG00000060727	-	1.66539	0.285166	0.665466	0.724497	0.481999	0.901412	1.00991	1.27157	2.21929	2.027	0	0	0	0	0	0	0	0	0	0	0.054262	0	0	0	0
ENSMMUG00000017449	TRIM67	1.01157	0.884349	0.87786	0.918518	0.968885	5.48736	2.62145	3.37152	3.2216	2.76177	0.135181	0.124353	0.019055	0.049523	0.081907	0.872398	0.337298	0.845383	0.510995	0.759722	1.53898	0.203138	0.642638	0.157596	0.282392
ENSMMUG00000005801	GNPAT	26.0155	15.3602	16.3857	24.644	31.2367	17.8509	14.5385	12.7943	28.9099	25.5308	31.1	16.1286	25.5708	39.3379	30.4195	28.9771	13.0473	20.4066	25.5808	28.6259	12.3675	2.70289	6.69439	8.29965	7.73069
ENSMMUG00000008191	FAM89A	6.98452	8.04671	10.4036	8.03523	3.87634	2.92641	3.94727	5.48186	4.19031	5.64285	1.41127	6.38326	1.24249	3.17536	1.73222	9.92576	8.46375	7.20444	7.68299	6.74013	4.37916	2.77029	10.0142	4.69764	1.49312
ENSMMUG00000005892	ARV1	10.0738	5.7922	5.5645	7.61727	9.96226	8.8215	4.96665	5.73735	8.35119	10.0746	8.26657	4.35234	6.14344	9.91916	7.7978	8.9282	3.08757	5.7406	5.5527	7.95635	1.99387	0.366161	1.86887	1.54538	1.9405
ENSMMUG00000005888	TTC13	9.1943	5.31572	3.70785	6.01582	9.43862	9.23384	5.32331	6.33107	11.9949	6.23349	3.09629	2.81536	1.38616	2.37512	3.68444	11.0479	4.07482	6.31752	5.19322	8.17196	8.8838	1.76242	5.2832	5.73167	5.04489
ENSMMUG00000062839	-	0	0	0	0	0	0.583584	0	0	0	0.564857	0	0	0	0	0.217768	1.48587	0	0.118974	0.103367	0.25387	0.304071	0	0	0	0.15422
ENSMMUG00000038609	Metazoa_SRP	0	0.082828	0	0	0.355338	0.712456	0.132265	0	1.47694	0	0.132915	0	0	0	0.057908	1.45093	0	0	0.189979	0.265655	0.661829	0	0.169363	0	0.303159
ENSMMUG00000005886	C1H1orf198	9.33924	26.4911	16.6091	14.7983	8.91917	6.84634	16.1443	9.09317	5.82743	6.38889	15.7742	17.0694	24.2396	7.88137	13.6218	18.1837	47.454	24.0635	55.24	18.0201	3.65122	0.845829	3.48471	2.36492	1.89187
ENSMMUG00000005882	CAPN9	0	0.112068	0.230214	0.149668	0	0.146723	0.269499	0.190347	0.083658	0	0	0.010335	0	0.020657	0.031438	9.57301	4.77831	9.06255	23.5579	7.96631	0	0	0	0	0
ENSMMUG00000005881	AGT	23.4131	50.72	33.0143	33.2034	16.7302	19.5908	32.3776	19.6575	13.6271	11.3425	1.57503	2.91879	2.54319	1.84566	3.88175	0.151611	0.969126	2.15734	1.51287	0.942246	0	0	0	0.013977	0
ENSMMUG00000005877	COG2	11.4159	11.4488	10.7286	14.4421	12.8516	9.0446	10.1174	10.8365	13.0417	12.31	4.60224	4.39668	4.59052	6.15311	4.56375	8.27864	5.81023	8.4708	8.38751	7.54648	5.68451	1.51528	3.33381	3.67764	4.53786
ENSMMUG00000002287	PGBD5	21.7237	30.2827	38.5307	26.5568	18.0002	26.5712	25.5603	26.9949	21.1014	14.5874	0.462517	0.682162	0.525797	0.694743	0.470574	0.135479	1.7154	1.80436	1.15914	0.078474	0.218437	0.056443	0	0	0
ENSMMUG00000048329	-	0.090866	0.08519	0.137884	0	0	0	0.054299	0.152817	0	0	0	0	0	0	0.011536	0	0	0.875889	0.16442	0	0.076424	0	0	0	0
ENSMMUG00000009509	URB2	4.0491	3.47146	2.9535	4.53859	4.27512	3.61098	4.04127	3.52912	3.64108	3.54542	2.12549	1.59834	1.30466	1.46571	1.71558	2.70849	3.74074	4.6165	4.89639	4.76931	2.39587	1.19233	1.88795	2.47287	2.08176
ENSMMUG00000002285	GALNT2	11.5581	18.2109	18.4194	17.7765	14.9632	8.07149	11.3338	9.80104	7.79514	6.37558	9.63198	8.80351	7.56099	6.85543	7.93118	10.6272	11.7007	13.8271	12.0818	14.3346	5.09483	3.30475	6.1471	6.28254	5.76479
ENSMMUG00000009508	TAF5L	3.59315	5.30613	3.57351	4.46868	4.94284	5.27083	5.81101	5.48244	5.76371	4.9203	3.65628	2.56437	3.70383	2.28562	3.13926	5.74368	6.70164	7.25805	7.98706	7.65058	4.60631	2.05829	4.42095	4.74683	4.72473
ENSMMUG00000055996	-	0.105102	0	0.343572	0.153372	0.04643	0	0.017586	0	0.06706	0	0	0	0	0	0	0	0	0	0	0	0	0	0	0	0
ENSMMUG00000022094	ABCB10	7.50815	7.39641	7.50308	5.74334	7.23523	10.8218	11.4926	9.63875	8.20378	11.7602	6.91616	5.94208	6.54043	5.17218	5.48634	12.0813	16.3494	16.0992	10.8995	15.6919	21.0434	15.8798	11.9349	9.90834	19.6406
ENSMMUG00000052224	Metazoa_SRP	2.44632	0.472822	1.08479	2.04385	0.730093	1.75506	2.5129	1.20918	0.63658	0	1.16893	0.803034	0.847192	0.459849	0.308237	0.535658	2.52916	2.0852	2.51783	3.53089	1.07391	1.69879	0.902201	0.772621	0.165335
ENSMMUG00000027472	U4	4.77704	0.579187	0.420059	2.40202	2.16387	5.06797	2.59599	1.01492	3.32453	2.35585	1.18262	0	0	0.644958	0.98381	4.72454	1.7389	1.41367	2.47424	2.95145	2.15487	0.338432	0.639865	0.366662	0.516097
ENSMMUG00000022091	NUP133	17.9308	11.2386	12.1339	12.8411	17.9638	15.4434	15.4691	13.3206	21.1112	19.6828	18.6473	10.2125	13.755	17.6867	19.476	19.9833	10.1573	17.4334	17.0449	18.9984	7.60078	5.14196	6.26037	7.94959	10.0941
ENSMMUG00000054977	-	1.21245	0.295906	0.457356	0.901192	1.22929	0.934825	0.569843	0.385954	1.74598	1.09939	0.554374	0.475069	0.119274	0.617532	0.394055	1.18956	0.237343	0.594882	0.849246	1.19489	0.387386	0.154961	0	0.217451	0.123485
ENSMMUG00000022086	ACTA1	2.015	1.37785	2.67061	0.612457	1.85991	1.49596	0.410427	0.322256	0.288454	0	367.602	1393.58	1962.45	772.185	1430.05	0.558576	0.232918	0.671428	0.79908	1.03612	0.029701	0	0.714087	0	0
ENSMMUG00000017722	CCSAP	49.1519	59.4918	60.1749	43.2883	49.2153	31.1985	44.5619	46.3838	56.0902	52.6021	1.95801	5.51767	1.31202	1.77019	2.39007	4.28802	2.70142	4.32693	1.89295	4.68044	3.75914	0.624385	0.432365	1.2745	2.53796
ENSMMUG00000050224	-	0	0	0	0.226775	0	0	0	0.089404	0	0	0	0	0	0	0	0	0	0	0	0	0	0	0	0	0
ENSMMUG00000056807	-	0	0.12421	0.102605	0.208543	0.239994	1.82833	1.71423	1.89552	1.92002	3.94297	0.09224	0.012816	0	0.026531	0	0.027697	0	0.015365	0.041484	0	0.214422	0.081139	0.036186	0.112232	0.211988
ENSMMUG00000061914	-	0	0	0.00861	0.133879	0	0.267221	0.236068	0.120357	0.245527	0.54415	0	0	0	0	0	0	0	0	0.022861	0.053481	0.017187	0	0	0	0
ENSMMUG00000057995	RHOU	6.94744	12.7029	6.61046	10.7881	7.74835	5.27324	7.16797	4.7476	4.0155	6.30976	5.14635	4.54404	4.13448	7.71318	3.50454	6.96932	7.67946	9.36711	9.76251	10.0504	7.23675	1.06724	4.25958	4.63918	6.66684
ENSMMUG00000002585	CCDC190	0.85077	0.77423	0.771219	0	0.59128	0	0.253282	0.060672	0	0	0.040937	0	0.029816	0.040113	0	12.4504	1.61359	1.07415	4.25408	4.89743	0	0	0	0	0
ENSMMUG00000017720	RAB4A	27.5253	23.2118	21.228	23.4626	25.6292	17.3476	18.7369	19.7742	21.9324	27.618	23.8185	15.6925	21.7944	23.6181	20.3919	11.811	10.1104	14.5176	11.5423	11.3204	8.06446	2.26012	3.45827	3.4934	6.59496
ENSMMUG00000001152	NUF2	0.026462	0.062597	0.046977	0.031861	0.052154	0	0.023518	0.096867	0.053926	0	0.00822	0.372772	0.08448	0.008136	0	0.1376	0.355008	0.5029	0.309926	0.210427	0.171878	0.339235	0.411232	0.776916	0.816927
ENSMMUG00000061702	-	0.6929	1.10082	1.08054	0.757079	0.334956	0.667425	2.4964	1.12207	2.79367	0.791696	3.59719	3.86455	2.18551	2.56014	2.50093	3.93669	3.64995	3.30773	3.60989	2.02351	17.1498	2.664	3.03422	13.0178	6.70489
ENSMMUG00000062933	-	1.04698	0	0.249548	0	0.398087	0	0	0	0	0	0.102574	0	0.041555	0.106594	0	0.360813	0	0	0.120475	0	0	0	0	0	0
ENSMMUG00000005185	RGS4	296.984	188.624	204.901	266.724	249.626	1.39321	0.92759	1.80704	1.03147	1.72334	0.294546	2.03708	0.237687	0.7387	0.499997	1.34603	0.372438	2.03799	0.622747	0.659871	0	0	0	0	0.116427
ENSMMUG00000005186	RGS5	73.8753	16.3602	20.8454	48.9076	49.4682	20.3301	8.52242	10.6388	17.1124	21.0361	113.148	70.1796	70.9991	117.605	100.106	340.384	52.8873	52.7083	130.024	167.397	0	0	0.10715	0.018787	0.04208
ENSMMUG00000058513	-	0.061333	0.011553	0.079344	0	0.093888	0.074175	0.124354	0.021883	0.085554	0	0.016775	0.010605	0.056798	0.016145	0.009591	0.035901	0	0.056853	0	0.025135	0.017693	0	0.018623	0.008606	0
ENSMMUG00000002892	RXRG	0.440231	0.380185	0.793674	0.551645	0.291603	0.151654	0.279426	0.48906	0.097493	0	0.748356	0.566036	1.31052	1.61168	1.35607	0.513322	0.215995	0.239556	0.301714	0.67501	0.168321	0	0.04778	0.015789	0.192372
ENSMMUG00000031260	-	1.97578	0.192501	0.151048	0.670792	1.80969	2.28835	0.063476	0.039706	1.52335	1.38854	0.681155	0.263511	0.099109	2.08811	2.40103	1.21578	0.19987	0.185088	0.76466	1.73758	0.851497	0.426633	0.568085	0.573105	1.21812
ENSMMUG00000019108	PBX1	67.3674	32.8674	34.6607	42.4108	72.5291	36.3505	24.1778	23.1367	26.7649	32.6729	27.3953	14.1544	20.0184	34.8792	35.8724	40.4244	16.1663	28.1162	25.7483	29.4012	4.73625	2.73378	2.19671	2.20014	3.43555
ENSMMUG00000062764	mml-mir-7177	15.9455	3.93332	4.73993	12.1843	13.7543	7.41315	6.21095	6.26543	10.5802	9.62643	6.84515	2.68079	2.1493	5.30546	3.51775	14.6678	14.3664	17.1897	13.4984	17.2332	0.968364	0	0.840486	2.19587	0.748656
ENSMMUG00000039738	U6	6.84211	1.23717	1.40697	2.17877	7.42175	4.75513	2.47888	1.12327	2.44375	4.21767	2.12347	0.503498	1.37175	1.85813	2.47413	8.79952	2.57731	4.25276	2.54232	3.52333	0	0	0.101681	0	0
ENSMMUG00000041470	Metazoa_SRP	5.52607	0.591961	0.451246	2.7435	2.80591	4.41741	1.30895	0.548672	2.15619	1.33782	1.67295	0.045023	0.545204	0.860414	0.730409	4.99129	1.28008	1.62384	1.91073	5.11989	0.099624	0.205722	0.122194	0.161271	0.35805
ENSMMUG00000054439	Y_RNA	0	0.10275	0	0.897231	0	0.556514	0.066112	0.376106	0	1.60305	0	0	0	0.260895	0	1.22641	0	0	0	0.902463	0	0	0	0	0
ENSMMUG00000015948	MGST3	73.7347	114.821	93.1379	109.772	84.0747	42.3839	66.4817	68.9674	49.4992	55.3033	318.655	354.102	539.821	414.111	482.338	73.5947	39.4537	55.4955	89.0894	52.0974	35.5148	19.5976	37.651	26.9901	40.6466
ENSMMUG00000015946	-	11.5966	9.53741	9.84611	9.58038	13.5359	6.11167	8.56277	9.08878	10.2718	13.4676	12.7992	13.2374	12.5736	11.5463	21.0871	26.9638	14.3933	19.4892	24.0854	28.6619	22.4146	9.38341	16.7634	18.2023	27.7303
ENSMMUG00000028053	Y_RNA	0.191584	0.086318	0.072699	0.292796	0.146297	0.145075	0.126122	0.132329	0.382347	0.895676	0.104681	0.089066	0.073984	0.090203	0.108566	0.153175	0.142395	0.12597	0.130567	0.171456	0.084765	0.101573	0.114494	0.084594	0.068093
ENSMMUG00000062066	-	0.632872	0.422821	0.507081	1.57458	1.56378	2.11618	1.90673	1.21285	1.94953	1.74377	0.768673	0.446126	0.406996	0.708315	0.542247	1.93383	0.790493	1.6103	1.17543	1.77529	0.64334	0.311266	0.242102	0.248348	0.186241
ENSMMUG00000005585	TMCO1	23.9105	13.9422	16.4768	17.457	24.9753	21.1087	22.7543	22.2509	32.4063	35.8054	25.8002	10.8447	16.3071	22.0253	20.6975	28.5551	11.8406	23.9901	21.3121	23.8924	14.0074	3.37083	7.88547	10.7899	15.1542
ENSMMUG00000053859	UCK2	9.89963	6.67052	7.00318	8.88087	7.71063	16.1823	15.0732	12.6736	14.0425	13.6104	4.55426	2.98153	2.20719	2.62962	3.41021	4.43168	2.63123	4.53285	4.40164	3.61351	2.38381	1.47324	2.17163	3.09672	2.40194
ENSMMUG00000057426	FAM78B	5.78963	8.74685	5.66657	6.71688	6.32632	12.0872	6.27571	9.45001	5.39329	7.8165	0.248673	0.436154	0.443054	0.206692	0.139021	0.752903	0.497145	0.600081	0.338602	0.625404	0.020204	0	0.031555	0.103657	0.073494
ENSMMUG00000055782	Metazoa_SRP	0.227303	0.801837	0.593296	3.03974	0.568189	0.722909	0.756631	0.645263	1.90974	2.2759	0.146514	0	0.38224	0	0	0.812183	0	0.182829	0.019789	0.471717	0	0	0	0	0
ENSMMUG00000053074	-	0	0	0	0	0	0	0.099627	0	0	0	0	0.034411	0.038371	0.024855	0	0.118658	0	0.057386	0	0	0.192725	0.071049	0	0	0
ENSMMUG00000064365	-	0	0.019918	0.053862	0	0.045591	0	0	0.047585	0	0	0	0	0.059723	0	0.021462	0	0	0.174327	0	0	0.117424	0	0.061159	0	0.01296
ENSMMUG00000017789	POGK	22.974	27.7346	23.7898	31.992	37.3182	24.0423	27.4736	24.8696	30.171	23.6375	7.16566	7.02611	5.73212	4.79213	8.13184	21.9089	15.029	18.2589	24.0631	24.1399	7.67792	2.79683	5.45479	7.95766	6.95316
ENSMMUG00000017790	TADA1	23.0033	14.5383	13.0923	15.6609	19.6997	16.7736	14.2899	15.5796	24.5658	24.3769	7.1603	3.49009	6.05747	8.33373	6.86698	13.7596	6.15933	8.88784	8.67481	10.9313	5.54392	0.99432	2.38628	4.17776	4.16951
ENSMMUG00000023463	MAEL	1.03159	0.558859	0.80971	0.574438	0.6602	0.146362	0	0.07953	0.084722	0	0.091699	0.166222	0.564298	0.306537	0.432554	0.044879	0	0	0	0	0	0	0	0	0
ENSMMUG00000064212	5S_rRNA	0	0	0	0	0	0.337155	0	0	0	0	0	0	0	0	0.045884	0	0	0	0	0	0	0	0	0	0
ENSMMUG00000051788	DUSP27	0.189913	0.090254	0.12082	0.170669	0.186783	0.082186	0.016493	0.037918	0	0	38.2524	12.9191	29.9934	23.198	56.8535	0	0.119047	0.25962	0.032264	0.066469	0	0	0	0	0
ENSMMUG00000023462	ILDR2	12.8843	17.1758	21.2751	11.6458	13.0126	2.54502	2.71333	2.47112	1.63062	1.5454	0.388769	0	0.288276	0.245873	0.327165	0.086473	0.029161	0.120923	0.116288	0.105778	0	0	0	0	0.031557
ENSMMUG00000008158	CD247	0.290642	0.071184	0.182596	0	0	0	0.152418	0	0	0	0.094511	0.030998	0.327844	0.4246	0	2.54457	0.921219	0.70008	0.864968	0.656256	17.426	23.3313	23.4695	21.8441	20.9854
ENSMMUG00000008155	POU2F1	7.35472	3.74198	6.58465	7.1167	7.12081	13.5202	12.6666	12.6414	10.8989	11.0938	2.67733	2.50563	2.24344	1.77519	1.74387	5.20527	3.17096	5.64344	4.54356	6.08027	3.44936	1.52702	2.27506	2.3027	2.08775
ENSMMUG00000063120	CREG1	6.66454	9.3275	11.9927	8.48147	9.32959	9.7818	10.8703	14.7611	12.4271	12.2722	18.6672	17.7702	34.7155	22.9415	19.091	31.8376	26.912	27.3389	19.582	23.8338	188.175	95.2979	42.5797	23.5926	113.161
ENSMMUG00000062713	-	0	0	0	0	0	0.039375	0	0	0	0	0	0	0	0	0	0	0	0	0	0	0.027546	0	0.020867	0	0
ENSMMUG00000023372	RCSD1	3.94754	2.03812	3.15252	3.89418	2.97563	3.15698	1.35689	2.69086	1.49747	0.71412	6.31776	6.48519	6.36468	5.11797	7.36409	8.69315	2.84964	4.3988	3.94388	6.10434	31.4863	11.5626	21.8351	28.392	23.2204
ENSMMUG00000009184	MPZL1	20.7513	12.1034	14.0245	17.0323	16.2648	16.2178	9.67337	16.1853	20.7931	19.7722	9.88818	10.3706	5.88494	7.9946	8.23523	27.4888	12.2098	23.5342	21.5653	21.4026	33.2515	5.7611	17.741	24.6997	16.0311
ENSMMUG00000057453	-	0	0	0	10.8851	8.1218	0.743501	0	0.636886	1.58036	0	0	0	0	0	0	0	0	0	0	0	20.8441	2.14735	12.5404	17.3177	10.9261
ENSMMUG00000010380	ADCY10	4.31902	1.22918	2.26308	3.48157	3.74783	4.24138	1.82953	2.33455	4.3211	2.36332	4.18363	0.679392	0.772632	1.52061	1.64473	1.04899	0.404072	0.600852	0.546165	0.662708	0.236204	0.061776	0.053119	0.037566	0.118445
ENSMMUG00000055789	Metazoa_SRP	0	0	0	0.265411	0.129174	0	0	0	0	0	0.270436	0.078534	0	0	0.220469	0	0	0	0	0	0	0	0	0	0.074837
ENSMMUG00000010387	MPC2	8.20821	21.6927	20.9478	6.68615	9.54156	6.86897	15.2815	24.1327	9.87844	11.3242	21.5779	60.4741	140.199	32.7115	22.3346	4.76699	11.8753	10.6118	3.73228	4.52577	2.79672	1.92839	3.54724	2.41396	4.00699
ENSMMUG00000010395	GPR161	2.04222	2.71562	1.95283	2.40802	3.77131	1.7594	2.30373	1.64676	2.03126	1.94938	0.63976	0.908483	0.522791	0.668649	0.59654	2.43807	2.74514	1.44445	1.98489	2.97023	0	0	0	0	0
ENSMMUG00000021166	TIPRL	7.38201	8.9433	8.28721	6.59539	5.34377	3.60022	5.74322	7.52664	9.49158	6.90786	5.4788	5.27243	5.13721	6.80522	6.18104	9.4411	3.89133	5.46067	5.94741	5.545	3.2598	0.408563	0.724704	1.74263	2.89271
ENSMMUG00000005283	SFT2D2	5.06085	3.08929	4.46075	2.79526	3.89876	3.10294	2.8049	2.12202	2.5987	6.84909	13.6832	14.991	6.46812	11.9629	10.8527	55.66	30.9791	27.5646	62.4944	50.3986	15.8941	7.53726	12.0385	17.2279	13.202
ENSMMUG00000057319	U6	0	0	0.123499	0	0.079009	0	0.210297	0.122831	0	0	0.088481	0	0.136156	0	0.277029	0.994592	0.585912	1.28434	2.02888	0.625089	0.269411	0	1.96856	0.120113	0
ENSMMUG00000060729	TBX19	0.223289	0.053627	0.120562	0.269408	0	0	0	0.201682	0	0.307628	0.70345	0.552269	0.382777	0.785807	0.499919	2.7846	1.73116	2.14958	3.50493	2.44611	2.11201	0.862574	1.2159	2.01254	1.93615
ENSMMUG00000010389	DCAF6	73.9712	35.3068	49.3069	63.0869	78.9348	35.5015	21.4261	27.0325	37.1532	41.0843	99.5558	49.0686	89.7656	116.218	127.657	61.482	21.9155	30.813	38.1936	66.2785	26.0105	10.5101	9.01178	10.2103	26.5029
ENSMMUG00000033715	mml-mir-1255b	0.734556	0.859461	1.11039	0.395659	0.724583	1.08264	0.405042	0.776148	0	2.71545	0.599061	0.241832	1.12057	0.19527	0.165127	0.314848	0.426289	3.36023	1.87507	1.79615	0.503266	0.132049	0.244326	0	0
ENSMMUG00000002932	DPT	0.275839	0.162259	0.246054	0	0.184227	0.08179	0.032316	0.126017	0.039838	0	12.7326	19.4687	8.89679	16.4185	15.9693	25.1221	19.6432	37.891	17.8636	25.5253	0	0	0	0	0
ENSMMUG00000013779	-	1.43978	1.11979	0.8021	1.4396	1.57097	1.00251	0.419232	0.773394	0.862565	0.145697	1.20739	0.63956	1.24391	2.61264	2.22812	0.114435	0	0.494895	0.385256	0.134536	0.029437	0	0.057849	0.021477	0
ENSMMUG00000059524	mml-mir-557	0.040785	0	0.219274	1.92668	0.04152	0.106141	0	0	0	0	0	0	0	0	0	0	0	0	0.499257	0	0.246497	0	0	0	0
ENSMMUG00000058464	Metazoa_SRP	0.861409	0	0	0.963343	0.582673	0	0	0	0.764412	0	0	0	0	0	0	0	0	0.622038	0	0	0	0	0	0	0
ENSMMUG00000060218	XCL1	0.545298	0.153776	0.150341	0.206363	0.506453	0.225729	0.123674	0.200625	0.591513	0	0.409019	0	0.160603	0.346868	0.405046	0.335132	0.110754	0.409745	0.292824	0	0.225337	0.085952	0.228012	0.138192	0.288869
ENSMMUG00000021080	BLZF1	8.97629	4.09307	5.00921	6.33582	8.61109	8.58806	5.85652	7.08525	11.7711	12.1538	7.27814	5.07036	7.97442	10.043	6.97294	9.87603	2.9949	8.92693	7.39287	8.97673	3.92408	0.430848	1.1423	1.74524	1.85344
ENSMMUG00000000065	CCDC181	7.41895	3.19761	5.8818	4.13864	7.53402	5.94193	4.54268	5.99753	6.36186	8.42873	3.20967	1.29955	2.23984	5.67248	3.35598	2.87131	7.67746	18.5376	6.80898	10.5204	0.083139	0.06072	0	0.035553	0.038155
ENSMMUG00000013044	SELP	0	0	0.083677	0	0	0	0.020008	0.117879	0	0	2.2269	5.55526	5.43379	9.33949	7.85166	5.62403	2.87221	1.43391	4.12958	3.11247	14.4083	4.1331	12.8923	21.107	6.76294
ENSMMUG00000013039	SLC19A2	10.0338	9.30784	8.18393	10.2585	10.1619	10.314	13.365	12.7893	18.3942	18.2557	19.4781	12.5007	10.8931	16.8428	8.95467	9.61021	5.58339	7.82676	7.61698	7.24178	1.80067	0.741342	1.96307	1.16911	1.06043
ENSMMUG00000016579	SELL	0.129452	0.079553	0.107162	0.100838	0.594239	0	0	0	0.422986	0	0.166013	0.320852	0.650541	5.2045	1.67356	12.4342	1.03498	3.37748	4.43598	5.1647	307.395	42.9803	196.896	391.817	102.623
ENSMMUG00000042510	F5	0.066148	0.073312	0.2252	0.708745	0.495394	0.558335	0.051623	0.069987	1.04995	7.78585	0.277789	0.64827	0.608707	1.89622	1.09414	1.72615	0.662388	0.521013	0.901572	0.817125	7.06143	0.967253	2.85187	5.12783	5.77325
ENSMMUG00000021078	ATP1B1	345.403	295.719	281.805	332.832	377.644	258.985	268.363	296.086	269	275.851	130.893	63.3931	89.0115	111.239	93.6581	48.053	46.9045	65.789	49.3299	62.1159	1.30351	0.350666	1.12047	0.514685	1.5757
ENSMMUG00000021079	NME7	12.2593	5.24401	7.53073	9.59765	13.2841	8.39987	6.43647	6.47709	12.3382	14.4947	3.34139	1.96274	3.06534	4.96473	4.99657	7.62137	6.55626	17.8613	7.67705	13.712	1.84993	0.381251	0.898282	1.31555	1.56262
ENSMMUG00000016581	METTL18	6.71919	3.11454	2.82919	3.7856	6.34002	6.95678	5.56484	6.06735	8.9216	5.89913	3.62292	1.44054	2.30728	4.98205	3.12874	6.14862	2.48686	5.20568	4.31753	4.73252	2.77525	0.319569	1.12047	1.73309	2.17942
ENSMMUG00000016582	C1H1orf112	3.59739	1.16685	1.49944	2.21995	3.55934	3.51286	2.78408	2.4069	5.79937	4.50756	1.11043	0.885167	0.832928	1.58689	1.17096	4.14911	1.52352	3.35871	2.95891	4.19327	2.10921	0.845469	1.10768	1.82121	1.30299
ENSMMUG00000016583	SCYL3	6.24432	4.37516	4.82134	5.44428	7.20989	7.85519	6.59881	6.93436	10.2128	7.67699	3.60503	3.54526	4.36228	4.9759	4.22976	10.84	5.62777	7.72865	8.28538	8.9758	6.77356	1.4071	3.5993	5.54983	4.11427
ENSMMUG00000046410	Metazoa_SRP	0.143393	0.596311	0.087496	1.81239	0.311878	0.472491	0.103905	1.00576	1.00593	1.76814	0.48098	0	0	0.040957	0	0.292295	0.61825	0.285364	1.00798	2.74436	1.04018	0.595613	0.531421	0.331431	0
ENSMMUG00000039365	-	0.3234	0.009919	0.283312	0	0.119605	0.190573	0.169513	0.116329	0	0	0.09877	0	0.103968	0.12223	0	0.225981	0	0.061466	0.020086	0	0	0	0	0	0
ENSMMUG00000063298	-	0.353277	0	0	0	0	0	0.086912	0	0	0	0	0	0	0	0	0	0	0	0	0	0	0	0	0	0
ENSMMUG00000058977	-	0.276171	0.009413	0.071242	0.119546	0.234944	0.137216	0.088147	0.044164	0	0	0	0.049581	0	0.012152	0	0.10275	0	0.023635	0.030555	0.092181	0	0	0	0	0
ENSMMUG00000063414	-	0.132087	0	0	0	0.086409	0	0.007314	0.087495	0.10711	0	0	0	0	0	0	0.055274	0	0	0	0.040905	0	0	0	0	0
ENSMMUG00000014674	GORAB	7.43282	2.12739	3.57034	5.25588	5.09929	5.89499	4.22931	4.7333	7.06156	5.29172	2.49759	2.19678	1.98856	3.51831	2.10803	9.92677	3.26329	8.16289	5.23293	7.28341	1.60252	0.287872	0.604333	0.847828	1.31092
ENSMMUG00000050865	PRRX1	0.406101	1.66468	1.53576	1.36265	0.987228	5.11036	5.59563	4.61443	1.93976	1.68858	2.84521	14.1731	3.90999	0.88604	1.04678	1.16359	5.18693	14.8571	3.43803	0.587275	0	0	0	0	0
ENSMMUG00000013380	MROH9	0	0.03448	0	0	0	0	0.011798	0	0	0	0	0	0.011402	0	0	0.034217	0	0.071584	0.008204	0.021862	0	0	0	0	0
ENSMMUG00000056051	-	0.06159	0	0.02053	0	0.023993	0.015552	0	0	0	0	0.014121	0.087405	0.039338	0.21609	0.026642	0.226621	0.649529	1.39658	1.18525	1.29811	0	0	0	0	0
ENSMMUG00000007952	FMO3	0.570869	0.318781	1.80927	1.20292	1.05864	0.401875	0.157299	0.994985	0.492119	1.31177	2.83553	4.37134	5.6666	7.7138	3.95587	1.61623	10.8208	22.5027	12.2434	25.2849	0	0	0	0.011783	0
ENSMMUG00000019727	FMO2	1.20217	0.220735	0.045766	0.081564	0.813253	0.745022	0.150074	0	0.172646	0.43088	10.5561	11.7527	5.23916	13.2955	5.99405	692.456	434.391	225.862	524.691	641.815	0	0	0	0.517085	0
ENSMMUG00000005069	FMO1	0	0.082464	0	0	0	0.1327	0	0	0	0	0.086096	0.547778	0.043217	0	0	0.555804	0	0.203085	0	0.218754	0	0	0	0	0
ENSMMUG00000014230	FMO4	0.137771	0.151414	0.025095	0.153732	0.283624	0.110563	0.216762	0.067193	0.099948	0	0.867373	1.02007	0.252459	0.723219	0.437289	2.37641	0.995842	1.66642	1.25365	1.10896	0.289542	0.096568	0.102001	0.197263	0.204656
ENSMMUG00000010081	KIFAP3	112.143	48.7977	58.0668	80.4786	112.83	51.5869	39.7212	41.3266	77.8346	76.8687	15.589	6.5411	9.87821	16.8833	14.6102	21.6734	8.48513	13.0669	16.8622	19.4544	4.10971	0.86176	1.3567	3.04392	3.60931
ENSMMUG00000044973	Metazoa_SRP	11.6165	5.865	3.50182	12.0292	8.4737	11.7281	8.0134	7.12407	8.76182	3.31283	0.901839	0.704838	0.56172	0.647125	1.16353	1.45633	0.237633	0.872749	0.918634	0.738654	1.03664	0.15709	0.481116	0.09077	0.361689
ENSMMUG00000056198	MYOCOS	0	0	0	0	0	0	0	0	0	0	0	0	0	0	0	0	0	0	0	0	0	0	0	0	0
ENSMMUG00000013649	MYOC	1.94081	2.49232	8.23717	3.582	3.99316	5.95319	10.3765	7.9032	6.0105	6.13183	3.19837	4.22199	2.44954	2.25815	1.14409	0.349355	6.547	24.8244	4.6029	1.66778	0	0	0	0.024811	0
ENSMMUG00000035909	-	1.44229	0	0.013981	0	0	1.1243	1.75043	1.35718	0	2.15958	0.315545	0	0.82902	0.255459	1.95577	1.38653	0.392703	0	0	0	0	0	0	0	0
ENSMMUG00000057650	-	3.14678	1.38809	1.43788	2.37482	2.9755	4.83858	3.6402	2.95099	5.49625	5.40692	3.21792	1.08926	1.78442	2.43193	2.2229	4.10061	1.46229	1.73065	1.9424	2.9028	1.44875	0.244299	0.394549	0.335231	0.472424
ENSMMUG00000023203	VAMP4	23.8074	13.1237	16.6369	21.7687	26.435	20.2245	18.5474	20.2823	43.5711	33.7178	4.49676	5.30107	4.44561	8.38564	5.16115	16.6479	5.033	11.2557	11.2714	13.7847	5.1852	1.16918	1.80921	1.97329	2.79266
ENSMMUG00000007266	EEF1AKNMT	6.52378	6.05323	4.43115	7.54758	9.14957	7.64392	5.8732	4.57661	8.03124	8.11838	3.28254	2.23175	2.04815	3.08107	2.73803	5.09337	5.32217	7.55863	6.1186	9.20959	2.44401	1.78852	2.37278	3.09478	3.73642
ENSMMUG00000052197	-	0	0	0	0	0	0	0	0	0	0	0	0	0	0	0	0	0	0.10989	0	0	0	0	0	0	0
ENSMMUG00000040291	Metazoa_SRP	4.89456	2.03872	2.41514	1.81892	3.07356	8.4182	3.37551	2.47774	3.51647	3.96861	1.94736	0.602059	0.237695	1.88659	1.90406	7.926	0.372892	4.39377	2.496	5.0005	2.50953	0.371645	1.01087	0.322474	0.424498
ENSMMUG00000013639	PRRC2C	42.1984	18.0678	24.9166	30.7155	40.6904	44.6636	30.4979	27.632	33.2038	33.4881	16.2854	10.5838	9.4882	14.7273	13.8367	47.8101	14.8526	33.2316	24.2533	38.9909	28.2072	5.61639	9.97784	16.5767	15.4714
ENSMMUG00000035725	U6	1.9216	0.423252	0.749306	3.75611	2.56049	2.56331	2.00809	1.3303	3.55579	4.13495	1.2918	0.781302	0.339402	0.688224	0.142263	2.3413	0.093653	2.49806	1.95305	4.58218	1.90109	0.298325	0.324938	1.15609	0.195741
ENSMMUG00000007278	C1H1orf105	0	0.409376	0.016606	0	0	0	0.479111	0	0	0	0.02204	0.122044	0.012434	0	0	0	0.58895	0	0.023712	0.05107	0	0	0	0	0
ENSMMUG00000007279	PIGC	2.71068	3.79953	1.85154	2.96445	3.49221	4.56683	6.63634	3.67292	4.88896	6.0276	2.43673	3.74153	1.57975	2.65213	1.94827	5.90624	4.13527	3.18303	4.47279	4.41811	3.08497	2.47893	3.68355	4.04239	6.13211
ENSMMUG00000059499	TNFSF18	0	0	0	0	0	0	0	0	0	0	0	0	0	0	0	8.64759	2.32865	3.28094	1.55281	0.889053	0	0	0	0	0
ENSMMUG00000058865	-	0.318	0.182659	0.131119	0.352722	0.162227	0.214602	0.125546	0.085197	0.381979	0.596335	0.038985	0	0.00929	0.084206	0.043055	0.424818	0.171356	0.046884	0.409776	0.242347	0.028177	0	0.010085	0.004616	0.01016
ENSMMUG00000057372	-	0.146386	0.085008	0.074888	0	0.129551	0.204681	0.123177	0.012943	0	0.110331	0.05273	0.063317	0.121467	0.018438	0.116156	0.015747	0.012886	0.095229	0.055411	0.034895	0.007969	0	0.026622	0.017939	0
ENSMMUG00000007280	SUCO	12.7742	8.15664	9.04295	11.6164	13.2602	11.1612	9.40506	9.8335	16.7545	16.0508	10.4815	5.76194	6.39104	10.1219	8.78998	17.7796	7.08682	12.7188	10.1682	15.3382	6.92884	1.30474	2.47559	3.30955	4.39642
ENSMMUG00000007273	DNM3	40.8596	41.0576	38.9542	37.6563	41.6772	91.0115	73.4317	76.3115	137.705	91.0339	2.43201	2.20185	1.97716	2.94362	1.32174	6.3237	2.08574	3.43683	2.45911	3.34647	2.65763	1.01553	2.04819	2.53341	3.76593
ENSMMUG00000051559	-	0.153662	0.152731	0.209251	0.222968	0.083028	0.279495	0.179897	0.501828	0.729402	0.170858	0.126427	0.023199	0.036946	0.093329	0.096672	0.205216	0.065355	0.190252	0.071333	0.116384	0.042459	0.011087	0.012833	0.015124	0.023044
ENSMMUG00000026913	mml-mir-214	4.15439	3.32739	2.93479	1.86538	2.04681	9.76153	8.87788	8.26619	5.9313	6.86747	0.708517	1.30784	0.446219	1.17763	0.265805	0.830682	6.0592	5.29276	1.07439	3.59414	0.2365	0	0.079426	0	0
ENSMMUG00000027103	mml-mir-199a-1	1.78954	3.37429	1.4629	3.81834	2.98391	13.0982	3.31225	3.58956	11.6565	5.47019	0.942785	0.63239	0.818969	1.13036	0.212964	2.31187	1.39761	2.70908	1.34221	0.714596	0.174559	0.303974	0.496038	0.015287	0
ENSMMUG00000053450	U6	0	0.470155	1.04339	1.31897	0.758442	3.85521	1.3101	2.41055	1.19127	2.53672	0.538944	0	0.582021	0.164373	0.385194	0.045706	0	1.35533	0.796991	0.084579	0	0	0	0	0
ENSMMUG00000061368	TNFSF4	1.51994	1.70995	1.75539	3.04273	3.3003	1.05658	1.17003	1.08165	1.82456	0	0.480826	1.28092	0.128621	0	0.108489	1.14216	0.915977	0.919513	1.77366	0.945857	1.1753	0.446401	0.529182	0.672907	0.451113
ENSMMUG00000063331	-	0.359724	0	0.166971	0	0.477426	1.8331	1.48436	3.75629	1.61624	0	0.243867	0	0	0.841774	0	1.52789	1.45601	0.455576	0.107502	2.92702	0.468765	0	0.158253	0	0
ENSMMUG00000052789	-	0.191335	0.179099	0.092386	0.037224	0.318292	0.258917	0.267197	0.146762	0.033744	0.676452	0.012143	0.116666	0.008327	0.001418	0.013612	0.122	0.163035	0.098313	0.121776	0.509149	0.066759	0	0.024459	0.009468	0.005456
ENSMMUG00000054261	-	3.9325	3.49261	4.16783	3.78741	5.13784	7.07006	4.76665	4.6759	7.2234	2.93934	2.31256	1.66709	0.909833	0.900328	1.31868	4.98508	1.934	2.26162	4.5698	5.33934	4.68874	2.26219	3.73472	4.53665	1.70988
ENSMMUG00000052550	-	1.74423	0.945397	1.024	1.87002	2.19089	2.84307	3.29041	2.77057	3.58048	4.34101	0.793743	0.617358	0.40358	0.623783	0.82204	3.41097	1.67825	1.84419	1.69143	2.54492	2.20426	0.81405	1.31761	0.593168	0.444831
ENSMMUG00000008776	PRDX6	34.8701	47.2088	46.2653	43.8515	37.9864	27.7981	39.3067	39.8236	36.422	40.038	48.1488	49.7031	61.3481	51.0458	62.2364	44.3742	43.2834	42.8248	79.3194	56.6945	127.303	78.8547	55.629	60.5709	92.9316
ENSMMUG00000010683	-	1.68774	2.36725	2.7492	2.5202	2.81509	0	0.751563	0	1.27161	0	0	0	0	0	0	0.404199	6.62032	11.3962	4.66938	5.72504	0	0	0	0	0
ENSMMUG00000052807	TEX50	0	0	0.06915	0.255157	0	0	0.228836	0	0	0	0	0	0	0	0	0	0.275882	1.32603	0.386181	0.430968	0	0	0	0	0
ENSMMUG00000052119	-	0	0	0	0	0	0	0	0	0	0	0	0	0	0	0	0.079198	0	0.323099	0.429041	1.5191	0	0	0	0	0
ENSMMUG00000061472	-	0.122635	0.037632	0.099025	0	0.325717	0.458632	0.477073	0.313731	0	0	0	0.052755	0.018605	0.035881	0.046397	0.373513	0.444243	0.924743	0.270014	0.466728	0.091564	0.169871	0.036214	0.051799	0.026437
ENSMMUG00000016792	KLHL20	5.57986	4.03436	3.50102	4.50528	7.67464	8.68064	8.34308	8.11973	6.80065	8.58819	3.90545	4.31099	3.4639	4.30051	4.05248	10.6529	4.34221	7.71887	7.07106	6.97966	3.32611	1.38875	1.81543	2.21119	1.90097
ENSMMUG00000008572	CENPL	0.971982	0.618748	0.518033	1.48325	0.779437	0.860883	0.538487	0.445036	1.37908	0.085843	0.984022	0.050692	0.66837	0.952043	0.550409	1.93524	0.740017	0.789925	0.834905	0.882991	0.960215	0.303425	0.265013	0.839515	1.11567
ENSMMUG00000049771	Metazoa_SRP	0.261061	0.066457	0	0	0	0.202816	0	0	0	0	0.022296	0	0	0	0	0	0	0.084842	0.062859	0	0	0	0	0	0
ENSMMUG00000036651	Y_RNA	0.884034	0.069102	0	0	1.34782	0	0.334942	0	0	0	0	0	0.424456	0.340375	0.25692	0	0	0	0	0.171085	0	0	0	0	0
ENSMMUG00000022801	ZBTB37	2.94238	2.49892	3.64984	5.67478	4.36894	6.22175	4.50538	6.11855	7.32045	7.27125	4.97934	3.32357	2.34543	3.05789	3.39615	9.04027	3.75898	6.26496	6.30994	8.22491	4.5	1.84776	2.16639	2.50527	2.92052
ENSMMUG00000022798	DARS2	4.47849	2.71421	3.34499	4.25659	4.84765	3.71931	3.53721	3.0454	4.87476	4.17102	5.71965	2.52204	3.07028	6.71999	4.64264	4.92976	2.65274	4.05418	4.88773	4.40325	1.71678	0.73505	1.32113	1.91084	2.078
ENSMMUG00000056971	Metazoa_SRP	0	0	0.202665	1.71261	0.130256	0	0.027508	0.101171	0	0	0	0	0.061322	0.117645	0	0.512589	0.238314	0.276618	0.48886	0	0	0.637526	0	0.012319	0.149387
ENSMMUG00000060229	-	7.01822	7.0575	3.93004	5.63727	9.33723	7.39556	6.70303	5.9738	5.08116	6.33339	4.78965	8.81438	5.17534	9.74698	5.5653	9.80977	6.20509	9.85939	11.1176	11.4554	6.42623	3.22819	2.20183	2.50113	3.92108
ENSMMUG00000024846	SNORD81	0.426801	5.07933	1.53555	3.03231	6.89108	7.22473	3.30924	1.634	4.13975	1.48343	2.34265	3.78789	1.50439	3.16027	3.28025	8.60753	2.83948	7.68105	8.34915	9.68233	0.489402	1.04007	0.674882	1.8627	1.18801
ENSMMUG00000059109	-	0.335306	0.099963	0.084655	0.439174	0.278753	0.368117	0.140203	0.170848	0.427754	1.49	0.113303	0.05542	0.076745	0.110278	0.149579	0.226869	0.154001	0.132748	0.172463	0.231434	0.104708	0.053492	0.057625	0.072529	0.089383
ENSMMUG00000025832	-	14.8139	7.2007	3.36309	6.66704	16.4027	71.5227	12.5922	3.61331	16.331	28.4948	8.76675	4.1911	5.52497	12.7014	8.78745	14.8033	4.97473	7.20572	17.7468	19.3897	3.9944	3.21119	0.874491	7.23609	3.00165
ENSMMUG00000024242	SNORD79	6.82017	0.087553	2.33647	6.51796	0.128956	2.59628	4.61323	2.41826	0.385272	1.02441	0.119471	0.053172	0.081197	3.30289	0.053689	10.5872	6.50229	5.87348	0.138331	6.07702	1.77131	1.30029	0.025157	0.052978	0.041592
ENSMMUG00000051433	-	0.32257	0.129992	0.109596	0.303864	0.22008	0.238657	0.166559	0.157456	0.495525	1.21395	0.142846	0.101874	0.08656	0.144925	0.145681	0.240611	0.183126	0.169846	0.156189	0.251908	0.122512	0.107344	0.093897	0.084182	0.071125
ENSMMUG00000057075	-	4.87058	2.52167	2.13998	6.66444	11.9883	11.8586	3.90936	4.34208	12.1494	22.0338	1.18234	2.03327	0.155866	3.23428	3.59779	16.2876	5.71368	6.5175	8.70432	8.21069	2.63805	0.761612	1.04924	1.80958	0.669131
ENSMMUG00000057862	-	9.17434	3.45953	2.44819	4.47671	10.219	7.65716	5.2619	4.78335	17.9966	13.6099	4.2564	2.50087	3.34522	7.7189	4.76602	21.7801	5.50184	9.38106	13.833	13.2137	2.4594	0.855786	0.659387	1.57031	1.56488
ENSMMUG00000050963	SNORD24	37.531	8.27178	6.13966	12.5065	25.6497	96.9802	8.12915	7.02027	38.7969	23.8716	10.5787	6.26236	8.92048	25.9081	15.3244	32.0693	14.6711	15.3962	32.8016	46.2646	11.1822	4.52192	4.56253	19.3133	8.05222
ENSMMUG00000052808	-	2.23718	1.43503	1.0518	3.07467	4.45326	0.336822	2.59178	0.918259	9.92519	2.34366	0.769941	1.50473	0	3.71386	1.93162	6.26326	3.43123	4.0529	5.21144	5.51618	2.62834	1.34499	0.282987	1.78769	1.18407
ENSMMUG00000026229	-	7.85648	2.41254	3.66483	4.50965	3.38798	11.9176	4.93494	5.33611	5.02557	3.90383	3.60812	5.23757	2.95188	5.18271	3.05816	4.61701	4.42113	15.7179	11.4932	11.8846	3.62816	6.90846	17.4614	19.071	11.9097
ENSMMUG00000049839	-	0.54322	0.069355	0.168903	0	0.084376	0.355282	0.153848	0.260957	0	0	1.08689	0.226624	0	0.28871	0.40328	0.113118	0	0.348129	0.113504	0.070951	0.164276	0	0	0.104515	0.078751
ENSMMUG00000000629	SERPINC1	0.41188	0.179812	0.293761	0.444787	0.211623	0.462029	0.247163	0.402436	0.971298	0	0.118674	0	0.231064	0.015828	0	0.331918	0.217982	0.445994	0.278739	0.333746	0.15978	0.103511	0.147951	0.272279	0.012414
ENSMMUG00000000630	RC3H1	13.422	9.32996	9.30349	13.6332	18.8145	34.5319	23.805	23.3518	39.3034	39.4942	13.3865	7.73302	6.97024	12.2041	11.052	28.3373	10.2744	18.814	18.3128	24.6514	45.9475	4.6169	11.4901	25.7985	9.93537
ENSMMUG00000023884	5S_rRNA	0	0.113816	0.207561	1.14953	0.034193	0.884095	0	0.212631	0.533453	0	0.413294	0.886794	0.431447	0.248043	0.100649	0.367706	0.064194	0.142672	1.28413	0.380251	1.17739	0.185071	0.54995	0.101945	0
ENSMMUG00000064770	-	2.36144	0.652411	0.637562	1.88224	2.38758	3.68025	2.70604	2.99437	4.51137	4.6137	1.96512	0.882387	1.07183	1.14281	1.25738	5.67434	1.64304	3.51669	2.68305	4.09691	6.69008	1.34336	2.24187	1.89589	0.34106
ENSMMUG00000001565	RABGAP1L	71.482	34.4978	44.2643	60.258	71.7662	100.024	67.6768	79.2782	133.924	139.908	146.44	48.8827	45.1321	90.1623	102.168	68.2376	20.4983	42.0697	45.9757	43.637	85.77	21.4393	19.3548	32.181	42.4541
ENSMMUG00000060122	-	0.571457	0.0411	0	0.949176	0.401135	1.36943	0.833409	1.45841	1.35833	2.96564	2.45401	0.06965	0	0.59826	0.961839	1.76896	0.492423	1.60382	0.986381	1.15596	1.7149	0	0	0	0.271146
ENSMMUG00000053626	-	0.501265	0.125177	0.2683	0.215343	0.608606	1.19455	0.564334	0.833806	2.27132	1.94734	0.874555	0.181956	0.179853	0.765806	0.440804	0.49671	0.156052	0.3923	0.269371	0.919205	0.815559	0.366969	0.212436	0.148917	0.135097
ENSMMUG00000001571	CACYBP	36.9433	24.175	28.2597	26.353	38.2245	26.2611	24.128	29.4397	34.0656	40.8299	18.5238	13.0861	20.0519	29.4406	19.6627	18.9862	11.0169	20.7041	14.4584	20.8211	7.66804	2.06062	4.47318	7.86991	9.01448
ENSMMUG00000024417	U6	1.26839	1.59122	1.72649	1.08011	2.27195	3.21212	4.38208	2.26525	8.23919	3.27022	1.03484	0	1.19328	0.543782	1.18669	1.61196	1.92135	0.20365	1.57313	0.45707	0	0	0	0	0.08412
ENSMMUG00000051176	MRPS14	5.48558	6.23133	5.60369	6.8196	5.78515	8.69619	8.6824	10.1052	10.4729	11.48	12.7863	12.7353	24.8122	25.2876	13.9864	8.08964	4.39838	7.40048	6.46181	6.50211	2.12728	0.836845	0.911708	2.01288	2.10956
ENSMMUG00000057125	Y_RNA	0.587009	0.239464	0.489105	0	0	0.965151	0.835591	0.624295	1.00763	0	0.252032	0.703396	0.324772	0	0.817897	0.654954	0	0.320438	0.344558	0.368656	0	0	0	0	0
ENSMMUG00000000545	TNN	1.26184	1.21911	1.12002	1.17432	1.45714	0.453542	0.620173	0.586938	0.079186	0	0.193721	0.874953	0.386725	0.496091	0.210821	1.20443	2.01258	4.109	1.88363	1.47566	0.03365	0.04394	0	0.027472	0.060606
ENSMMUG00000000546	KIAA0040	0.611137	0.482131	0.585544	0.662388	0.608882	0.651607	0.302687	0.377853	0.212665	0.375989	2.31567	5.07127	2.67335	6.71778	5.25274	4.00122	7.98649	6.49475	4.84835	3.57418	13.8707	2.75079	4.29432	11.8364	13.7015
ENSMMUG00000055514	Metazoa_SRP	0	0	0.173424	0	0	0	0	0	0	0	0	0	0	0	0	0.366924	0.192332	1.42988	1.15464	0.38694	3.24199	0.271346	0.799682	0.586085	0.396671
ENSMMUG00000054198	-	0.482538	0.259427	0.305613	0.36305	0	0.098934	0.03018	0.06075	0.194638	0	0	0	0	0	0	0	0.056856	0	0	0	0	0	0	0	0
ENSMMUG00000015723	TNR	34.1276	26.0199	27.7866	31.735	25.2889	31.8914	25.1101	25.6536	31.3039	23.4974	0.217386	0.090593	0.018797	0.042644	0.015024	0.035647	0.032437	0.133379	0.031147	0.212822	0.005706	0	0	0	0.008993
ENSMMUG00000050766	-	2.80481	0.869711	1.06265	1.4552	1.56022	1.62397	1.07089	1.37084	0.968784	2.48101	0.485054	0.099898	0	0	0	0.043423	0.156224	0	0.032422	0	0.013252	0	0	0	0
ENSMMUG00000064906	Metazoa_SRP	0	0	0.122665	0	0	0	0	0	0	0	0	0	0	0	0	0	0	0	0	0	0	0	0	0	0
ENSMMUG00000059669	COP1	35.526	21.5011	23.4234	19.6053	36.0862	28.7643	22.0971	24.8072	40.0672	40.3199	12.4378	13.3362	11.6813	18.2162	17.0066	35.6776	23.5985	27.5874	23.314	34.5021	43.0336	8.17064	23.8476	34.0502	18.2149
ENSMMUG00000036503	SCARNA3	105.153	9.70027	8.72957	19.2365	130.344	176.339	11.8349	5.8877	49.1873	79.9032	9.20808	9.82637	6.30641	127.352	120.537	35.1442	15.6815	7.61709	52.6571	186.233	34.1807	39.0332	48.0568	144.131	64.5619
ENSMMUG00000063647	-	2.76998	28.196	27.8687	14.2872	1.50703	9.34251	52.4437	57.6028	13.0661	11.7044	17.6506	75.2023	74.5271	5.43063	5.44349	23.9677	56.9782	81.6743	50.6152	4.66246	174.048	28.9149	81.9926	157.54	66.2487
ENSMMUG00000023214	PAPPA2	0.637074	0.355588	0.309013	0.292118	0.330086	1.72408	1.33956	1.4845	2.60078	0.456396	0.129816	0.081234	0.044902	0.016082	0.184729	0.029831	0.111777	0.191731	0.106102	0.245386	0.032993	0	0	0.050723	0.005683
ENSMMUG00000023216	ASTN1	53.5944	38.282	43.1179	45.7609	51.5245	37.8326	30.9311	30.5016	42.4666	32.123	1.47621	0.950003	1.01374	1.54446	0.267671	0.074583	0.140987	0.290642	0.077326	0.071116	0	0	0	0	0.010483
ENSMMUG00000026930	mml-mir-488	0	0	0	0.945933	0	0	0.369299	0	0	0	0.049222	0	0	0	0	0	0	0	0	0	0	0	0	0	0
ENSMMUG00000050971	-	0	0	0.022321	0	0	0	0	0	0	0	0.163134	0.1389	0.217395	0.283396	0.082121	1.31855	1.8854	1.49426	1.57989	0.745616	0	0	0	0.00659	0
ENSMMUG00000022935	BRINP2	18.7342	20.9197	19.8993	20.9616	18.4629	3.00436	3.86716	3.12978	2.68554	1.43589	1.33915	0.624641	0.640823	0.94072	0.762499	0.099541	0.189936	0.347499	0.245696	0	0	0	0.017183	0	0.013289
ENSMMUG00000051221	-	0.204471	0.058605	0.20416	0.128271	0.476453	0	0.072434	0.011726	0.059888	0	0.663344	0.362282	0.406919	1.05363	0.87401	0.249371	0.035481	0.107014	0.101409	0.38259	0	0	0	0.034846	0.018076
ENSMMUG00000020320	SEC16B	0.729585	0.36366	0.517061	0.457111	0.237003	0.021758	0.014735	0.030897	0	0	0.99741	0.442668	0.896547	0.616715	0.963611	0.04608	0.196795	0.388204	0.141328	0.083915	0	0	0	0	0
ENSMMUG00000054486	TEX35	0	0	0	0	0	0	0	0	0	0	0.030748	0.121227	0.001174	0	0	0.033807	0	0.02252	0.035817	0.0646	0.00449	0	0	0	0
ENSMMUG00000054839	-	0.167309	0.142392	0.036323	0.191013	0.249019	0	0.096615	0.039921	0.053819	0	0.166407	0.145365	0.621716	0.378325	0.409868	0.042822	0.10918	0.15771	0.182185	0.073362	0.11003	0	0.12938	0	0.023988
ENSMMUG00000060079	Metazoa_SRP	0.61776	0	0.883493	0	0.284016	0	0	0	0	2.50158	0.216223	0.726116	0	0.249669	0.162587	0	0	0	0.051536	0	0	0	0	0	0
ENSMMUG00000052402	-	1.71285	2.11629	2.20151	0.587765	1.1912	0.42332	1.04062	1.1657	0.423387	0	0.810776	0.364396	0.970136	0.45555	0.839101	0.818103	1.95913	1.75456	0.647245	0.643093	0	0.043956	0	0.04853	0
ENSMMUG00000021073	RASAL2	21.9291	12.4716	17.2828	20.25	26.6123	4.67402	4.60368	3.26772	5.19989	5.31531	15.586	8.9811	10.1352	13.4864	16.4448	12.3301	6.24424	8.68594	9.31935	14.7283	0.438624	0.06307	0.170913	0.196549	0.088834
ENSMMUG00000060223	-	4.57115	2.01511	1.81721	3.34438	4.77744	1.42854	0.524059	0.972083	2.97075	2.48704	3.62303	1.8322	2.34422	3.67645	4.17402	4.61985	2.56782	3.43153	2.8371	4.83725	0.193367	0	0	0.094698	0
ENSMMUG00000053325	-	0.982276	0.594086	0.467609	1.33434	1.35406	0.458339	0.275306	0.543088	0.675264	0.920728	0.805005	1.12274	0.251142	0.621471	1.00186	1.32797	0.368825	1.17518	0.842802	0.597144	0.067709	0.020916	0.037876	0.002561	0
ENSMMUG00000059117	Metazoa_SRP	0	0.311453	0.787438	0.716332	0.255035	0.147328	0.759746	0.870297	1.00763	0	2.10985	2.00378	1.48509	0.695413	0.413994	0.325593	0.904287	1.62192	1.55198	5.01009	0	0.050837	0	0.204295	0
ENSMMUG00000056058	CLEC20A	1.6753	0.772384	0.938518	1.35471	2.46728	0.116117	0.275684	0.315501	0.477032	0.303648	0.903987	0.945251	0.809296	1.28771	1.01761	2.01826	1.00827	0.89667	1.71713	2.12906	0.498887	0.153842	0.266946	0.246707	0.327681
ENSMMUG00000017551	RALGPS2	7.36086	3.68134	4.82724	5.4934	6.39317	3.49615	4.72913	6.17667	12.0288	9.53704	7.64722	4.8288	4.20195	6.28444	7.44888	11.0329	2.25412	7.01108	9.45219	9.39877	16.3233	1.57299	3.82883	9.33768	6.95169
ENSMMUG00000017553	ANGPTL1	1.95193	0.700023	0.597323	1.00964	1.96745	1.37481	1.08672	0.832182	3.03105	2.11354	0.887477	4.10425	1.12698	1.33622	1.72345	4.70732	1.17363	4.55025	1.86271	3.86496	2.45233	0.428976	0.609484	0.47404	0.250391
ENSMMUG00000006261	TOR3A	3.74038	4.76355	3.95386	4.21329	2.9378	4.85373	5.49361	5.57699	3.92626	4.28412	2.88849	3.03835	1.83738	1.45101	1.73643	14.4043	10.7981	11.8796	12.4141	10.992	7.07766	4.20624	10.8637	7.10442	5.67121
ENSMMUG00000006260	FAM20B	46.1615	19.4249	21.4751	30.4351	42.9154	21.5262	17.4201	16.703	26.3311	24.7769	35.1278	14.7549	16.866	20.7493	27.8022	27.4309	21.1159	18.9025	27.5568	39.593	6.82283	3.38531	3.43455	7.53148	6.52526
ENSMMUG00000057513	-	3.11996	2.24267	1.10895	2.32741	3.68953	1.79758	2.11726	0.811912	1.46063	2.4407	2.05746	2.80756	0.757526	2.07187	1.80198	2.92137	0.577006	1.01279	1.27544	1.82865	0.227627	0.081583	0	0.060365	0.240659
ENSMMUG00000006262	ABL2	10.7714	7.38079	9.02444	9.8005	11.1327	15.2124	13.968	12.1152	15.5799	14.2318	3.80402	3.1347	2.23105	2.74247	3.16409	15.6839	11.338	10.8039	16.0858	14.1702	1.87623	0.952982	1.23703	1.81544	1.536
ENSMMUG00000057455	Metazoa_SRP	0.201155	0	0.629586	0.650088	0.33829	1.39246	1.16034	0.361025	1.23664	0	0.121969	0	0	0.139035	0	1.26357	0.940198	0.662893	1.18065	0.891437	0.116084	0.239936	0.167152	0.154551	0.156018
ENSMMUG00000049630	-	1.72348	0.837659	0.844454	1.49563	1.83558	1.9818	2.2513	1.00249	2.89938	3.04348	0.490824	0.364356	0.212974	0.613722	0.594127	2.96454	0.840902	1.60294	1.6095	1.70317	0.471083	0.277961	0.214194	0.188235	0.082751
ENSMMUG00000060053	-	2.64871	1.41857	1.64737	3.4168	3.17404	4.85481	3.57021	3.47168	8.28607	7.66489	1.20158	0.619951	0.54299	0.93308	1.17437	5.0172	1.70241	3.25836	3.64242	4.87294	0.888794	0.260472	0.529485	0.327665	0.136522
ENSMMUG00000055309	-	0.040619	0.032772	0.028783	0.020885	0.112874	0.064433	0	0	0.060758	0	0	0	0	0	0.021361	0.836008	0.077374	0.143304	0.006303	0.052555	0.146878	0	0	0.015706	0
ENSMMUG00000003768	SOAT1	3.95614	3.9836	3.87152	4.89153	4.64693	3.97657	4.59371	4.78372	4.30844	3.64928	7.51056	21.8872	5.5327	7.74975	6.30131	32.7831	14.152	21.5541	17.9647	22.1253	14.2595	3.97701	11.0541	12.5202	10.2158
ENSMMUG00000003769	AXDND1	0.205816	0.020148	0.006576	0.140811	0.023203	0	0	0.020945	0.048946	0	0.157046	0.313389	0.085528	0.263073	0.328797	0.612845	0.980376	1.60587	0.957975	2.09917	0.0629	0	0	0	0
ENSMMUG00000003770	NPHS2	0	0	0.092334	0	0	0	0	0	0	0	0	0	0	0.059828	0.068903	0	0.026738	0.156559	0.058409	0	0	0	0	0	0
ENSMMUG00000055256	FAM163A	0	0	0	0	0	0	0.123184	0	0	0	0	0	0	0	0	0.077277	0	0	0	0	0	0	0	0	0
ENSMMUG00000016033	TDRD5	0.186402	0.857355	0.057712	0.767391	0.027345	0	0.155946	0.019361	0	0	0.06198	0.240367	0	0.152621	0	0.816892	0.504182	0.256629	0.925796	0.832087	0	0	0	0	0
ENSMMUG00000031279	TOR1AIP2	4.4025	3.63227	4.5901	6.37069	3.57602	3.51421	5.17116	5.86617	4.9626	5.33368	4.11698	3.64318	1.80052	5.2644	2.51862	12.1162	15.4596	12.3753	29.4116	22.5011	6.25975	1.4732	1.5422	3.9915	3.01488
ENSMMUG00000053617	TOR1AIP2	8.61662	6.39961	7.1325	9.09284	8.01924	9.1038	9.10149	8.67656	10.8091	10.4391	11.905	7.82863	11.4358	12.4236	11.35	21.4915	14.5989	15.5074	27.9022	20.303	8.47733	2.01885	3.63737	4.45296	5.30959
ENSMMUG00000014873	TOR1AIP1	17.2109	20.9768	17.6403	17.3685	21.1061	22.2461	22.0356	19.4345	13.1384	17.9733	16.0947	16.27	19.7756	18.6942	28.4959	26.6633	17.9758	22.4182	18.7891	20.9631	15.9381	3.58775	9.77469	14.9188	13.6594
ENSMMUG00000046557	Metazoa_SRP	0.729704	0.955235	0.844993	1.12179	1.34517	2.4372	1.20792	1.17333	0.944657	0.387263	0.894198	0.360278	0.760782	1.07812	1.31291	1.98295	1.89219	2.01288	3.16732	3.06288	1.43685	0.563702	0.730422	0.582391	0.522861
ENSMMUG00000062633	Metazoa_SRP	0.452356	0	0.124334	0.755053	0.299368	0	0.012426	0.044121	0.268929	0	0.272855	0.643027	0	0.057869	0	0.033044	1.09941	0.756409	1.02902	0.2411	0.112999	0.216151	0	0.088462	0.168809
ENSMMUG00000059364	QSOX1	5.93134	9.92219	9.43582	8.09383	5.62199	10.4611	13.3806	10.8333	8.84221	6.84773	3.53281	6.97295	3.2217	1.61583	3.1407	33.0347	32.9387	21.4797	33.9992	31.4484	8.3165	3.47706	11.2381	9.0509	4.99556
ENSMMUG00000002135	CEP350	16.6257	8.81943	10.0259	13.8804	17.1975	20.2879	16.6225	16.1833	24.2049	24.0556	10.7862	6.50016	6.25225	9.95308	9.40026	24.582	9.67578	16.7573	13.7833	21.4645	15.2547	2.57968	5.08078	10.1074	8.55266
ENSMMUG00000055544	LHX4	0.54007	0.564456	0.586432	0.862763	0.54881	0.92896	0.859826	0.505164	1.03131	0	0.144958	0.044266	0.012938	0.084132	0	1.15236	0.045914	0.340947	0.514179	0.720747	0.204366	0.411254	0.064901	0.061849	0.134677
ENSMMUG00000012051	ACBD6	8.87457	10.4576	9.37061	8.2822	8.04906	8.91556	12.0231	11.4954	9.22407	8.87379	4.33432	4.67087	4.84751	3.88083	3.44619	5.9065	4.10096	6.47086	5.42114	6.48161	2.17883	1.23295	1.81761	1.81642	2.44031
ENSMMUG00000063321	U6	0	2.10131	0.294804	0	0	0	1.51172	1.81896	0.682591	2.35597	0.344674	0	0.118848	0	0	0.359798	0.17455	0.680793	1.79133	0.658939	0	0.082971	0	0	0
ENSMMUG00000020019	KIAA1614	1.03736	3.07856	3.22305	1.81083	1.43054	6.94685	10.307	10.1404	3.57655	3.95178	0.442608	0.793022	0.251994	0.164416	0.064993	1.0319	1.7681	1.62371	0.741199	0.765858	0.183481	0.09738	0.07428	0.096903	0.069608
ENSMMUG00000012848	XPR1	21.4678	11.7578	14.5722	24.8439	26.4058	18.5477	15.3694	15.6479	24.3533	24.4393	16.2746	8.49383	9.00633	21.0492	21.1118	17.3373	7.7308	19.2751	11.5565	19.6261	8.99023	2.95066	3.86573	5.80456	6.03792
ENSMMUG00000016234	-	0.008748	1.24105	0.737751	0.407718	0.892798	1.13835	1.27767	1.46097	0.934351	1.00749	0.338069	1.89837	1.82425	1.5711	1.44182	0.519469	2.98272	0.646678	0.476116	1.09174	0.319838	0.601453	0.778942	0.585279	0.438879
ENSMMUG00000054762	-	1.11398	0.529434	0.629857	1.69221	1.13957	0.621876	0.969706	1.03097	1.60003	0.854114	0.75204	0.496889	0.382752	0.651544	1.6672	1.38153	0.176421	0.980875	0.964079	0.83983	0.526493	0.561827	0.469076	0.467575	0.063318
ENSMMUG00000065293	-	0.162416	0	0	0	0.129201	0.150531	0.074775	0	0	0	0.01955	0	0.044886	0	0	0.080902	0	0	0	0	0	0	0	0.03488	0
ENSMMUG00000031286	IER5	1.19725	22.2202	9.58159	3.8754	2.71333	4.36038	12.9913	15.8381	1.30102	2.91296	5.34069	14.7623	9.55021	1.11129	1.5922	2.77144	17.706	10.4844	4.90347	3.56271	3.02941	2.50347	5.8028	7.73339	3.71508
ENSMMUG00000058944	-	0.012862	0.001619	0	0	0.014875	0.018012	0.001168	0	0	0	0	0	0	0	0	0.03254	0	0.004226	0	0.102085	0	0	0	0	0
ENSMMUG00000020021	STX6	22.3261	17.5466	18.8955	23.1931	26.8139	20.3667	20.4544	18.8868	25.2685	25.2407	4.74304	4.7133	2.08377	3.57057	4.62546	19.6488	9.73019	10.9173	15.6489	15.1774	4.92356	1.3323	3.05516	3.8307	4.02842
ENSMMUG00000020023	MR1	0.54354	0.985216	0.714443	0.663917	0.374393	0.58911	0.627323	0.855094	0.655395	0.792862	0.395496	0.534221	0.317425	0.54771	0.401566	2.94515	1.6794	2.14181	3.7431	3.25687	0.313585	0.122336	1.11679	0.981708	0.69024
ENSMMUG00000062295	Metazoa_SRP	0	0	0	0	0	0.088355	0	0	0	0	0	0	0	0.289343	0	0.090436	0.09807	0.462449	0.76245	0.538107	0.11551	0.182479	0	0	0
ENSMMUG00000061785	-	0.048196	0.075209	0.013853	0.05403	0.060602	0.315273	0.154262	0.136051	0.206311	0.182495	0	0	0.013331	0	0	0.014436	0.010675	0.043036	0.019196	0.071447	0	0	0.009215	0	0
ENSMMUG00000014498	CACNA1E	38.2867	21.9454	29.5109	31.1175	29.9479	16.4933	13.7097	11.3918	15.1957	12.7371	0	0.156429	0	0	0	0.014169	0.045895	0.256384	0.065756	0	0.01128	0	0	0.003015	0
ENSMMUG00000005634	RNASEL	1.02228	0.734554	0.843151	0.84432	1.30488	0.597343	1.03027	0.542111	0.498377	0.765963	3.17568	1.55338	1.37589	1.85293	2.23129	8.92736	4.1568	7.61844	5.94059	7.39309	5.06446	1.02303	3.54656	3.72263	3.64668
ENSMMUG00000055481	RGS16	0.442684	0.166507	0.344251	0.315029	0.204487	0.309237	0.381916	0.373216	0.250121	0	0.578506	0.525464	0.151444	0.192503	0.436751	3.07844	0.5907	0.825231	1.03953	0.828104	0.076037	0.030734	0.077437	0.022785	0.11865
ENSMMUG00000008990	RGS8	8.91898	4.30868	5.81292	5.01874	3.07221	41.6372	32.7789	39.0082	48.6743	23.1728	0.48851	0.111712	0.027546	0.088752	0	0.063972	0.019433	0	0.026564	0	0	0	0	0	0
ENSMMUG00000054857	-	0.072047	0.02209	0.018915	0.036701	0.165267	0.056309	0	0	0	0	0.086063	0	0	0	0	0	0.0146	0	0	0	0.054213	0	0	0	0
ENSMMUG00000022884	GLUL	464.199	461.178	547.879	616.941	475.054	211.775	213.483	247.141	224.328	250.844	108.471	98.1827	131.997	129.806	186.918	115.508	127.825	177.384	197.914	179.337	325.56	96.6826	215.264	358.55	106.602
ENSMMUG00000064110	-	0	0.056544	0	0	0	0	0	0	0	0	0	0	0.043806	0	0	0.121386	0	0	0	0.126319	0	0	0	0.412508	0
ENSMMUG00000060445	-	0.177265	0.232566	0.041655	0	0	0.426316	0.033942	0.451922	0	0	0.121347	0.32237	0.262577	0.28869	0	0.087252	0.128223	0.137156	0.108772	0.162301	0.053988	0.048681	0.027847	0.082802	0
ENSMMUG00000008992	NPL	4.07259	2.478	2.83649	2.37065	5.84696	1.89462	2.41288	2.38016	3.08313	1.68549	1.2843	2.44962	1.009	2.53142	2.71801	7.67965	2.92041	3.35742	3.17294	5.77131	24.8651	16.6617	13.9333	30.5371	19.0085
ENSMMUG00000005635	DHX9	40.3704	22.3119	22.9323	32.1873	45.1938	40.2712	32.6893	30.3713	53.283	57.7622	21.1898	10.268	10.257	20.8059	18.4983	38.6605	16.1574	30.0266	31.0785	39.4804	24.4943	6.97889	14.7263	25.1264	24.6575
ENSMMUG00000015084	LAMC1	6.08007	4.04116	4.47255	5.07276	6.02857	5.97292	4.2325	4.97166	4.07955	3.9291	63.1588	49.6727	43.5913	52.9101	55.8661	37.8597	22.3498	26.8819	29.1324	35.5091	2.86241	0.587754	1.33018	2.35043	0.455602
ENSMMUG00000001479	LAMC2	0.077187	0.178734	0.07975	0.079701	0.186522	0.55359	0.779458	0.359623	0.606236	1.10146	0.868108	1.05973	0.381758	0.322167	0.368962	19.1809	17.4175	12.7988	26.0385	22.254	0	0	0	0.011487	0
ENSMMUG00000001481	NMNAT2	62.8115	47.6906	51.0496	55.085	68.1883	71.063	57.0817	61.3035	66.5508	68.8165	4.83542	1.52007	3.74539	4.73325	2.8902	1.08712	0.75441	0.57311	1.79721	0.816567	0	0	0	0	0.04703
ENSMMUG00000057015	Metazoa_SRP	1.67439	0	0	0.921034	0.216889	0.634553	0.94855	0.340556	0.973592	0	0	0	0	0	0.165425	0	0	0	0	0	0	0	0	0	0
ENSMMUG00000061128	-	12.9684	10.0797	12.682	10.5349	7.70414	5.73949	6.91402	6.67995	8.2568	7.12399	8.48148	15.7618	10.4965	12.6724	11.1289	45.1947	20.0639	29.5642	35.6617	29.694	76.2828	13.5905	43.6725	65.3102	50.3254
ENSMMUG00000018458	SMG7	17.2217	13.8163	13.9602	16.1254	21.1641	23.4908	20.3527	19.9129	24.9442	23.8406	10.1506	5.92939	6.41435	10.4909	11.4221	22.2944	12.5022	16.6565	16.6156	22.1936	10.0889	3.20876	6.69403	10.5289	6.77572
ENSMMUG00000063676	Metazoa_SRP	0.677409	0	0.36549	1.21069	0.384902	0.114461	1.31996	1.08509	0.813596	2.68468	1.93016	0.261011	0	1.15324	0.301097	0.669573	2.27238	1.01333	1.75073	1.82747	1.47904	0.204203	1.46023	0.786417	0.901008
ENSMMUG00000018460	NCF2	1.07172	0.511195	0.651367	1.1675	0.983136	0.906349	0.743411	0.600373	1.50116	2.16522	0.958927	0.863994	0.977193	1.87631	1.65421	20.0418	3.04875	5.04202	4.92501	9.06164	83.8123	12.589	83.6908	89.8314	35.0681
ENSMMUG00000063534	Metazoa_SRP	0	0	0	0	0	0	0	0	0.037446	0	0	0	0	0	0	0	0	0	0	0	0	0	0.042326	0.376571	0
ENSMMUG00000016405	COLGALT2	8.50295	6.59427	7.08621	4.88634	7.7842	5.65538	4.19473	4.4296	3.63632	4.1782	6.72302	2.4534	2.45785	2.73547	4.91933	0.405013	1.02449	0.897072	0.69947	0.681183	0.032435	0	0	0	0
ENSMMUG00000058107	-	0.7912	0.194424	0.531719	0.564362	0.690894	0.93507	0.501055	0.356899	0.427789	0	1.04686	1.29178	1.91991	1.90815	1.6474	0.858099	0.877628	4.97201	1.00684	2.34566	0.781293	0.737083	0.89911	0.653479	1.19235
ENSMMUG00000064206	TSEN15	7.9629	6.17192	6.50684	8.1547	11.7986	5.18267	7.27023	7.20913	12.8855	13.1082	13.8619	10.4113	14.4907	23.1384	17.9216	8.84347	2.25409	7.03339	5.54273	6.48232	2.91498	0.695344	1.36284	2.32693	3.35749
ENSMMUG00000016399	RGL1	31.8779	19.0364	24.0714	21.356	27.3201	16.3292	14.4879	12.744	15.1075	16.6043	17.0979	11.2939	13.1049	13.2652	14.7613	23.8965	10.0939	14.4787	13.3768	20.4692	1.70138	0.502261	1.18696	2.16818	2.53441
ENSMMUG00000060284	APOBEC4	3.90208	0.874854	1.29776	2.48555	3.47382	3.28712	1.49273	1.16604	4.41255	3.81376	2.87109	0.074816	0.581614	0.932758	2.39332	0.645843	0.949642	4.7119	1.46106	2.02405	0.019059	0	0	0.032558	0
ENSMMUG00000052587	-	0	0.187124	0.339821	0.948141	0.223685	0.133855	0.155513	0.245448	0.212115	0.122516	0.099258	0	0.014691	0	0	0.758478	0.021944	0.133821	0.493918	0.495191	0	0	0	0	0
ENSMMUG00000062353	C1H1orf21	45.3006	21.4871	33.0428	33.7682	36.8627	43.2072	31.2408	29.9467	48.3273	48.1466	17.3356	9.95659	10.3398	17.4523	15.5227	12.7633	4.16844	10.3877	6.66704	13.2247	1.22013	0.213611	0.685857	0.651975	0.581589
ENSMMUG00000058713	-	0	0.016316	0	0	0	0	0	0	0	0	0	0	0	0	0	0	0	0	0	0	0	0	0	0	0
ENSMMUG00000019515	NIBAN1	0.587787	0.510732	0.480021	0.377438	0.812155	0.356029	0.310153	0.323466	0.040661	1.90203	127.17	36.5366	77.565	69.1592	112.325	20.6767	13.4265	17.5886	22.8731	19.3326	64.3552	6.88694	40.0537	38.4592	12.62
ENSMMUG00000045843	U7	0	0	0.023524	0	0	0	0	0	0	0	8.5125	2.25768	1.16584	0.85937	4.65781	4.22862	0.227354	1.9482	2.99164	2.52414	11.224	0.306201	2.00694	1.2488	1.21418
ENSMMUG00000005410	EDEM3	22.6451	11.3035	11.9386	20.5321	25.4179	13.9139	12.6461	17.531	18.4066	26.9584	10.5307	7.75439	7.73062	12.4144	8.65093	26.6834	15.8862	18.8554	19.2422	20.4089	15.9996	3.0335	9.19611	10.1244	8.77719
ENSMMUG00000013878	RNF2	11.2708	9.49799	9.46932	9.10016	12.6928	9.83192	9.59006	10.2636	16.4068	16.0929	7.68664	5.51693	5.3915	8.79978	6.98267	13.3802	4.78656	9.98748	8.52716	9.47043	6.32513	0.786008	1.99299	4.15389	3.49384
ENSMMUG00000051399	Metazoa_SRP	0.785434	0	0.224468	1.98852	1.05695	1.88157	3.64508	1.54284	0	0.342489	0.565883	0	0	0	0.142813	0.897402	2.46593	2.81413	1.33167	1.63179	0.924083	0.736434	0.88438	0.201271	0.189649
ENSMMUG00000013879	TRMT1L	8.18506	7.15074	8.59812	6.86205	8.57511	10.262	10.7581	10.4485	14.8619	11.3311	9.90708	6.80163	9.93056	10.3281	8.53915	16.021	10.8186	18.0593	11.925	15.6918	9.86726	1.90258	4.49622	5.84741	7.0262
ENSMMUG00000013882	SWT1	13.5285	6.16564	8.69458	10.3897	13.2297	10.4452	7.1658	8.04591	15.7702	15.5205	9.54043	5.03854	5.73501	15.4458	10.1909	40.3644	11.4253	16.2856	19.8747	33.0331	26.6535	4.1373	6.21532	7.95631	12.8849
ENSMMUG00000056665	Y_RNA	1.54764	0.526063	0.712302	1.57638	1.46592	0	0.288973	0.175201	0.687023	2.54351	0.219031	0	1.41657	0.773962	0.010675	3.52292	0.721471	1.85607	2.26921	4.53152	1.47656	0.042219	2.57427	0.424643	0
ENSMMUG00000024613	Y_RNA	0.523409	0	0.66219	0.655991	1.16687	1.89639	0	0.252643	1.42508	0	0.490847	0.148006	0.512743	0.603015	1.44599	1.8655	2.17714	1.89823	1.79826	3.96968	2.2039	0.146976	2.93584	0.773301	0.247732
ENSMMUG00000013884	IVNS1ABP	28.5415	17.9658	19.9961	27.5599	32.1111	25.9222	22.3035	23.4686	38.6686	32.4108	100.848	74.7049	98.2741	121.891	111.244	52.6403	19.6045	46.6569	28.7243	40.5047	49.4879	7.28729	14.473	34.4807	19.7587
ENSMMUG00000053797	-	0	0	0.025217	0.064215	0.016062	0.014125	0.013014	0	0.019909	0	0.157597	0	0	0.098094	0.145664	0.018106	0.037851	0	0.01568	0.002458	0.017575	0	0.003761	0.025066	0
ENSMMUG00000053353	-	0	0	0	0	0	0	0	0	0	0	0.310233	0	0.221443	0	0	0	0	0	0	0	0	0	0	0	0
ENSMMUG00000010474	HMCN1	1.402	0.377302	0.736756	1.58045	1.39496	3.59655	3.25156	3.00295	5.76905	4.45953	11.9677	6.66561	4.83909	16.7566	13.643	13.7244	3.94252	5.20689	4.96542	5.62632	0.008422	0	0	0.006159	0.004901
ENSMMUG00000064825	PDC	1.42322	0.464457	0.574289	0.38083	2.43747	1.21186	0.371997	0.727516	2.31342	2.28797	0.240271	0	0.393572	0.308433	0.301194	0.083478	0	0.313824	0.259168	0.571394	0	0	0	0	0
ENSMMUG00000009085	ODR4	8.40863	3.38395	4.62655	5.03276	7.63697	6.52699	5.01596	5.41974	10.1766	9.17319	5.43443	3.00405	3.76446	6.67452	5.88938	6.5568	2.97209	4.67527	4.12743	6.34741	2.22983	0.45565	0.832096	1.12841	1.64832
ENSMMUG00000058596	-	3.02406	1.47319	0.852054	0.59949	4.5162	1.95636	0.699773	2.84359	2.51184	8.62257	1.76348	0.677209	1.05851	0.459916	1.76389	4.19423	0.447904	2.96962	0.521794	4.62451	1.14523	0.377024	0	0	0.421609
ENSMMUG00000016857	PTGS2	4.94419	2.2774	3.77046	3.84325	5.68882	0.142491	0.061474	0.222313	0.157715	0.329447	1.20859	2.10031	2.28184	2.93953	1.74918	5.79459	3.66897	4.23821	4.35536	5.04204	68.0624	0.813901	24.3542	29.2858	2.15883
ENSMMUG00000009076	PRG4	0.351819	0.211663	0.198853	0.367455	0.336381	0.229468	0.296451	0.26813	0.585553	0.07325	1.45213	0.229344	2.85753	1.0808	5.1267	3.2213	0.498971	3.22524	2.93907	1.9802	0.140347	0	0	0.019286	0.072489
ENSMMUG00000025232	U6	0.99615	0.568815	0.810748	2.78745	1.46516	1.23006	0	1.6797	3.51272	0	0.170225	0.161711	0.225591	0.359689	1.22969	3.0649	1.17416	1.85369	2.65756	2.138	0.22138	0	0	0.071178	0.015232
ENSMMUG00000009081	TPR	20.0184	11.256	14.1668	14.469	19.1555	25.9135	17.7818	19.439	22.3143	25.8587	27.9867	16.6814	19.3679	27.0582	24.1781	42.9043	20.0311	30.6729	24.4684	37.3227	15.5014	2.45756	4.93494	10.0884	8.65944
ENSMMUG00000061865	-	0	0	0	0	0	0	0	0	0	0	0	0.303534	0	0	0.123942	0	0	0	0	0	0	0	0	0	0
ENSMMUG00000059986	-	0.022389	0	0	0	0.017525	0	0	0	0	0	0	0	0	0	0	0	0	0	0	0.025029	0	0.008861	0	0	0
ENSMMUG00000055981	-	0.885253	0.052961	0.352255	0.745228	0.927341	1.00939	0.347999	0.081274	0.546989	1.86851	1.07217	0.221966	0.329434	0.96799	0.8941	0.695577	0.340781	0.291601	0.439168	0.673013	0.375885	0.125879	0.106486	0.373384	0.344086
ENSMMUG00000021423	PLA2G4A	3.34265	1.7679	2.13966	2.89264	4.84389	0.289156	0.627622	0.421723	0.495641	0.354788	1.58983	2.61839	0.871525	2.28075	1.64296	7.70207	2.96211	5.55669	4.14044	6.79979	1.76671	0.203374	0.655342	0.797833	0.867782
ENSMMUG00000046333	-	0	0	0.142599	0	0	0	0	0	0	0	0	0	0	0	0	0	0	0	0	0	0	0	0	0	0
ENSMMUG00000055616	-	0.101534	0.107136	0.116972	0.160024	0	0	0	0	0	0	0	0	0	0	0	0	0	0	0	0	0	0	0	0	0
ENSMMUG00000058814	-	0	0.043355	0.074408	0.249066	0.256472	0	0	0	0	0	0	0	0	0	0	0	0	0	0	0	0	0	0	0	0
ENSMMUG00000010110	BRINP3	11.8684	8.98337	8.92191	11.9637	15.3999	10.8248	12.23	14.5008	18.6358	22.186	0	0	0.045197	0	0	0	0.409131	0.303411	0.033173	0	0	0	0	0	0
ENSMMUG00000059498	-	4.07467	1.4741	2.34227	2.7324	3.12468	4.38403	3.84087	1.23454	6.84644	5.78857	0	0.119145	0	0	0	0	0.023743	0	0	0	0	0	0	0	0
ENSMMUG00000013995	RGS18	1.08396	0.394081	0.737531	1.16156	0.892987	0.316663	0.189495	0.233135	0.332558	0.243365	0.370326	0.474699	0.874744	2.12995	0.842842	6.39431	1.08317	2.05628	1.51638	2.79291	114.424	8.5802	28.5803	39.3708	27.7196
ENSMMUG00000052426	RGS21	0.800817	0.504121	0.449297	0.236151	0.237308	0	0.07441	0	0	0	0	0	0	0.034776	0	0	0	0	0	0	0	0	0	0	0
ENSMMUG00000003486	RGS1	0.760085	0.860879	1.02899	1.48043	1.99538	0.375476	0.161554	0.974281	0.555804	0.529737	0.495186	1.8302	1.65404	2.37461	2.55971	12.9606	5.79294	11.6456	5.94728	10.2071	6.18501	1.14639	3.65402	10.3201	6.73794
ENSMMUG00000059086	RGS13	1.14738	0.349681	0.39222	1.17772	0.284618	0	0	0	0	0	0	0	0	0	0	0	0.273102	0.104298	0.293308	0	0	0	0	0	0
ENSMMUG00000062021	-	1.41196	0.04502	0.481866	0.776376	0.61604	0	0	0.013026	0	0	0	0	0	0	0	0	0	0	0.016106	0	0.040033	0.040727	0	0.033537	0
ENSMMUG00000049590	RGS2	20.5491	6.64808	11.971	13.9518	16.6443	5.48407	4.79752	4.68858	5.03779	4.92252	2.37395	6.40483	3.99675	17.405	5.31541	51.4841	14.4737	30.1884	19.3859	58.7292	615.428	24.9278	175.239	350.772	89.4405
ENSMMUG00000052479	-	9.44786	6.00215	7.23586	4.20623	3.14061	0	0	0	0	0	0	0	0	0	0	0.072349	0	0	0	0	0.181748	0	0	0.028447	0
ENSMMUG00000060705	-	0	0	0	0	0	0	0	0	0	0	0	0	0	0	0	0	0.113507	0	0	0	0	0	0	0	0
ENSMMUG00000022641	UCHL5	30.9284	17.834	23.903	26.9039	36.8164	24.5691	18.5566	23.7306	28.983	34.6646	14.4569	8.97933	13.1015	18.5931	12.7789	19.0803	7.52149	14.4915	10.6942	16.5043	5.72242	0.812013	2.3653	3.64908	4.02041
ENSMMUG00000036486	SCARNA18B	9.56058	1.15137	1.04746	1.48426	9.82078	13.2769	1.66806	1.74734	4.91128	6.43144	0.909031	1.6182	1.2906	13.3986	15.2299	1.73121	1.63675	0.666805	8.99934	20.0498	3.06857	3.92124	4.3141	12.0816	5.09498
ENSMMUG00000022643	RO60	14.727	13.9286	13.7001	11.91	14.0518	17.5613	19.2502	20.8766	21.9515	29.6445	15.1596	14.141	10.3031	15.3417	11.2488	26.4072	15.7234	26.375	22.0918	25.0427	11.0281	2.3021	4.85017	7.98202	5.43725
ENSMMUG00000065201	-	0	0.038264	0.061442	0	0	0	0.119456	0	0	0.196864	0.059569	0	0.011767	0	0	0.143936	0.025464	0.019005	0.091711	0.038464	0	0	0.049208	0	0
ENSMMUG00000022645	GLRX2	24.1434	17.6261	15.8099	17.93	25.0611	9.04579	6.99033	6.67123	8.44745	8.92606	12.1891	11.1326	16.2736	20.3287	11.851	12.0035	5.8288	7.63475	9.5863	10.1341	8.2018	2.00609	3.23408	3.71764	5.68167
ENSMMUG00000052652	-	0	0	0	0.201708	0	0	0	0	0.528687	0	0	0	0	0	0	1.67385	0.13289	0.66228	0.975614	3.00846	0	0	0	0	0
ENSMMUG00000058087	U3	0.134277	0	0.361445	0.693506	0	0	0	0	0	0	0.029616	0	0	0	0	4.37166	2.17875	0.737972	2.25045	2.02525	0	0	0	0	0.067286
ENSMMUG00000022647	CDC73	19.1175	11.7568	14.6942	18.3935	18.6525	17.7711	17.5836	17.3279	28.6413	25.7925	15.8566	10.6931	11.8798	21.1354	15.987	29.5323	10.9289	21.7317	21.8959	24.7153	12.7287	2.84814	4.17589	7.31332	7.6255
ENSMMUG00000022648	B3GALT2	26.9335	15.5308	17.4604	21.1983	23.1941	6.45052	4.89683	6.1601	8.81849	6.48029	3.2274	2.48678	1.29449	2.12607	3.10242	5.94999	2.10931	7.51738	4.975	5.64795	2.30677	0.421184	0.624943	0.343241	0.443199
ENSMMUG00000061454	-	0.78456	0.077637	0.178262	0.460412	0.383012	0	0.032761	0	0	0	0	0	0	0	0	0	0	0	0	0	0	0	0	0	0
ENSMMUG00000056654	-	8.32214	0.520165	0.521277	3.04321	7.82349	7.68395	0.365437	0.251179	1.98261	12.9372	6.67371	2.2882	3.91337	21.191	15.5024	9.00699	1.3875	1.70237	3.95757	10.8056	37.4656	10.4789	8.00477	13.2904	28.3067
ENSMMUG00000021082	KCNT2	14.6485	4.98265	9.0109	9.0512	9.13083	1.49683	1.07476	1.15175	2.36919	1.17605	0.107774	0.442077	0.2833	0.190693	0.330007	2.22172	0.680979	1.6763	1.84828	3.69579	0	0	0	0	0
ENSMMUG00000000243	CFHR5	0	0	0	0	0	0	0	0	0	0	0.142307	2.78055	0.353089	1.06657	0.450898	0	0	0	0	0	0	0	0	0	0
ENSMMUG00000000245	ASPM	0.225192	0.191056	0.257734	0.146882	0.340698	0.06536	0.035117	0.044993	0.050416	0	0.064542	0.293819	0.111893	0.168764	0.043557	0.727844	0.409073	0.624281	0.239846	0.654414	1.22933	0.386149	0.543891	0.666846	0.938645
ENSMMUG00000045497	CFH	17.629	6.52807	15.0805	22.3159	27.627	20.0779	10.6477	19.1128	22.3513	28.9293	10.1244	15.7991	8.77852	19.5208	17.8786	67.5439	23.7613	55.8166	36.6154	64.7384	0.291682	0.013928	0.069053	0.143424	0.225422
ENSMMUG00000055405	-	0	0	0	0	0.289825	0	0.064042	0	0	0	0	0	0	0	0	0	0.130413	0.481726	0	0.205807	0.195312	0	0	0	0
ENSMMUG00000058965	U6	0.563431	0	0	0	0	0.255533	0	0	0	0	0	0.121725	0.051093	0	0	0	0	0	0	0.215073	0	0	0	0.216653	0
ENSMMUG00000058395	ZBTB41	17.0252	8.38188	11.558	11.9854	14.7707	16.0409	11.6262	11.7969	20.8377	20.9561	10.3494	5.13447	5.89864	10.6311	7.86968	16.1912	5.22811	10.4645	9.9238	13.4688	4.47281	0.291891	0.931989	1.93721	1.93779
ENSMMUG00000060620	C1orf53	0.547277	1.54208	1.43462	2.00539	0.717538	0	0	0.085968	0.480014	0	0.761304	3.66738	9.59438	1.94324	3.64939	0	0.878369	0.656944	0.899547	0.736716	0.160083	0.321058	0	0	0
ENSMMUG00000012259	LHX9	0	0.202561	0.025341	0.524963	0.143958	0	0	0	0	0	0	0	0	0	0	0	0	0	0	0	0	0	0	0	0
ENSMMUG00000057910	-	0.035615	0.035265	0.067317	0.035116	0	0	0.134033	0.014827	0.061598	0	0.019742	0	0	0	0.030904	0	0.08261	0.201551	0.024952	0	0.041725	0	0	0	0
ENSMMUG00000012322	CRB1	13.284	7.16717	8.70702	12.4099	13.2985	10.9945	10.6351	9.43775	16.1208	16.579	4.18386	1.2809	4.74498	6.62796	1.03168	0.205068	0.444483	0.861015	0.401082	0.734142	0.019531	0.011387	0.034992	0.016903	0
ENSMMUG00000013962	DENND1B	14.8244	8.52232	11.0688	15.1836	17.1632	7.78218	4.30528	8.40193	10.2666	12.6828	15.016	10.7819	15.3243	20.2296	16.3123	27.0246	9.20819	13.7693	18.6726	20.0242	6.70619	2.35904	6.45741	7.54421	8.78416
ENSMMUG00000061874	Y_RNA	1.13444	0.810984	1.03568	1.39255	0.474489	1.60074	0.942822	1.36173	2.01527	8.32126	0.479171	1.17819	0.10002	0.523929	1.79275	6.84771	0.591842	2.01018	1.34071	1.34662	0.968968	0.308778	0.646329	0.211685	0.367482
ENSMMUG00000021649	NEK7	8.22514	11.2	10.8872	13.4395	11.2588	5.3425	7.67183	8.21763	9.25339	10.469	71.4832	55.2086	64.1089	77.3845	59.0081	57.1809	44.0164	54.3207	52.6725	52.6949	23.7109	4.04278	7.23427	12.5521	11.0854
ENSMMUG00000000009	PTPRC	1.19991	0.799301	1.00774	1.62487	1.6524	0.72792	0.95328	1.16175	0.945888	0.60186	1.68395	2.83827	3.93911	6.60955	4.31371	73.4174	10.236	22.5748	13.6674	34.1138	243.166	39.1157	100.903	169.164	133.459
ENSMMUG00000026884	mml-mir-181b-1	1.29219	1.29577	1.06209	0.78819	3.2675	1.94528	0.730071	0.552811	4.57557	2.40807	0.237125	0.888038	0.345739	0	0	8.33022	1.65977	1.35695	3.87628	2.84663	0.523678	0	0.239777	0	0
ENSMMUG00000026915	mml-mir-181a-1	0.311882	0.237461	0.538905	0	0.266266	0.270178	0.949277	0.320927	0.123664	3.01753	0.361401	0	0.034574	0.011123	0	0.627106	0	0.673653	0.155051	0	0.013514	0	0	0	0
ENSMMUG00000055114	-	10.1123	6.19389	4.67485	11.2832	8.90687	9.29498	7.29248	5.6873	15.4626	7.09483	0.814266	0.353594	0.38801	0.890386	0.535862	8.26575	1.6032	3.35326	3.24057	4.63799	2.35861	0.271037	0.473029	0.411057	0.513359
ENSMMUG00000016188	NR5A2	0.042761	0.012184	0.018726	0	0	0	0	0.015316	0	0	0.487558	0.515376	0.044061	0.310648	0.228083	1.5268	0.05346	0.258965	0.288425	0.288496	0	0	0	0	0
ENSMMUG00000035331	U6	0	0	0	0	0	0	0	0	0	0	0	0	0	0	0	0.137444	0	0.082417	0.021744	0.665255	0	0	0	0	0
ENSMMUG00000063532	-	0	0.34918	0.250496	0.24269	0.449163	0.316794	0.452916	0.464998	0.197425	0	0.024524	0	0.03644	0	0	0.388581	0.065982	0.33259	0.383031	0.645066	0.053871	0	0.048315	0.013754	0.073264
ENSMMUG00000053424	-	0.505017	0.416678	0.49043	0.739992	0.535417	1.09158	0.385766	0.964417	0.279746	0	0	0	0.171209	0.107833	0	0.279892	0.007702	0.76887	0.498755	0.825776	0.038126	0	0	0	0
ENSMMUG00000062588	Metazoa_SRP	0.216051	0.454302	0.70094	0	0.381848	0.50202	0.977544	1.02305	0.585517	0	0	0	0	0	0.128531	0.046957	0.011614	0.620184	0.522657	0	0	0	0	0.125794	0
ENSMMUG00000050830	-	0	0	0	0	0	0	0	0	0	0	0	0	0	0	0	0	0	0	0	0	0	0	0	0	0
ENSMMUG00000007334	ZNF281	8.40397	5.73286	5.81587	8.72999	9.25975	10.3912	9.6751	10.0726	13.3725	11.5594	4.30047	2.27	2.57404	4.08817	3.53305	10.0687	4.70232	6.55013	8.21108	8.94312	4.8311	0.910528	2.33416	3.87922	3.4652
ENSMMUG00000004266	KIF14	0.081791	0.028762	0.085885	0.029192	0.151763	0.113156	0.012385	0.055595	0.118677	0.013298	0.038314	0.015428	0.053229	0.112103	0.027584	0.347994	0.146389	0.246615	0.133385	0.385596	1.22352	0.199728	0.291862	0.318558	1.02804
ENSMMUG00000051563	-	0	0	0	0	0	0	0.105307	0	0	0	0	0	0	0	0	0	0.130662	0.181019	0	0	0.147401	0	0.142393	0	0
ENSMMUG00000004268	DDX59	4.14458	2.73873	2.41151	3.10573	4.09405	5.3119	4.69242	4.31203	5.45045	5.11759	5.56764	4.83939	4.2616	6.02222	3.71398	7.5561	3.69607	5.22115	5.5946	6.58751	3.4257	0.783306	1.37645	2.73356	2.49265
ENSMMUG00000012218	CAMSAP2	55.8671	34.1872	34.3779	45.4348	57.3884	57.1684	37.8617	39.225	68.6749	64.5172	8.00267	8.66355	5.64136	8.56946	7.70486	22.0455	11.7138	16.5631	12.9568	19.8515	1.19727	0.357872	0.577956	0.953244	0.766751
ENSMMUG00000052463	Metazoa_SRP	0.140482	0.662506	0.25876	0.455458	0.871922	0.404348	2.47995	0.255419	0.836267	0	0.200956	0.329238	0.10672	0	0.936994	0.255643	0	0.29596	1.01844	0.39929	0.146634	0	0.495661	0	0
ENSMMUG00000017414	CACNA1S	0.016331	0.007932	0.036262	0	0	0	0	0	0	0	0	1.1026	0	0	0	0	0	0	0	0	0	0	0	0	0
ENSMMUG00000017419	ASCL5	0.161444	2.11766	0.555845	0.259063	0.207853	0.135437	0.067128	0.305265	0.03083	0.273835	0	0	0	0	0	0	0	0.014524	0	0.075364	0.005187	0	0	0	0
ENSMMUG00000013504	-	0	0.166949	0.216664	0.049953	0.087488	0	0.015821	0	0.078537	0	0	0	0.081949	0	0	0	0	0.048146	0	0	0	0	0.025526	0	0
ENSMMUG00000013506	PKP1	0.814577	0.594107	0.580171	0.296503	0.295557	0.15015	0.080403	0.010639	0.02618	0.169934	0	20.8763	0.024683	0	0	0	1.43247	8.28547	0.956217	1.77514	0	0	0	0	0
ENSMMUG00000013500	TMEM9	10.8548	15.8623	8.48801	18.575	11.3747	8.61212	10.2159	9.26552	8.50184	2.24024	3.2345	5.71848	6.02846	1.00397	3.6161	3.99218	3.19481	6.20175	10.1197	0.980022	0.358349	2.62706	1.23098	1.24119	4.20913
ENSMMUG00000057870	Metazoa_SRP	0.535203	0.126786	0.035889	0	0.085012	0.269254	0	0.38021	1.05931	2.2081	0	0	0.075169	0	0.215277	0	0	0	0.597822	0	0	0	0	0	0
ENSMMUG00000063678	INAVA	0.305231	0.622397	0.484283	0.572123	0.389422	0.090704	0.208471	0.138403	0	0	0.006609	0.915178	0	0.012779	0	1.27319	2.82525	1.19576	3.3887	0.69775	0.013685	0.02017	0.029188	0.044927	0.034381
ENSMMUG00000052462	-	0.114015	0.029856	0	0.143131	0.127311	0.032659	0.02807	0.072915	0	0	0	0	0	0	0	0.148434	0.071809	0.058174	0.037737	0.076151	0.304503	0.223448	0.178286	0.056009	0.039353
ENSMMUG00000026793	U6	0	0	0	0	0	0	0	0	0	0	0	0	0	0	0	0	0	0	0	0	0	0	0	0	0
ENSMMUG00000005921	KIF21B	19.9005	12.6601	24.0621	20.3991	9.94504	5.90628	6.93528	5.92485	5.6483	2.56339	0.119992	0.441422	0.390497	0.305499	0.141674	2.98419	1.2114	1.87264	1.17335	1.39604	14.309	11.6144	18.3294	13.6341	11.5247
ENSMMUG00000057582	Metazoa_SRP	1.38633	0.084977	0.15187	3.23826	2.00699	0.180727	0.260955	0.085484	1.96761	0	0	0	0	0	0	1.12175	0	0.262891	0	0	0.673663	1.07967	0.524613	0.42202	1.10316
ENSMMUG00000046222	TNNI1	0	1.46905	0.358077	0.703308	0.389062	0	0.06861	0.243178	0.305035	0.483439	1.20837	4.35852	0.338914	0.060051	0.703654	1.18788	0.397565	0.361403	0.517447	0.544739	0	0.05823	0	0	0
ENSMMUG00000061689	PHLDA3	0.639259	2.03488	1.62753	0.45536	0.789381	0.086215	0.373416	0	0.093582	0	0.281978	1.50537	0.526684	0.327888	0.302469	2.36107	3.6759	3.42994	2.14527	1.83689	0.149782	0.010668	0.019107	0.095223	0.085315
ENSMMUG00000047008	-	2.31475	7.15301	5.27506	5.5331	2.90282	0.378859	1.03805	0.565848	0.34638	0	1.11684	4.0453	1.52391	0.722252	1.06818	5.70947	9.97605	9.05193	10.9062	6.04964	0.704087	0.616341	1.26209	1.3506	0.826967
ENSMMUG00000056199	TNNT2	49.4802	33.9229	82.2807	12.5177	72.7601	2.70698	0.361869	0.553076	0	0	1872.89	1164.49	2220.77	2151.35	2004.95	2.84252	0.505331	2.11537	1.87359	3.32207	0.062996	0	1.97694	0	0.075402
ENSMMUG00000013507	LAD1	0	0.099536	0.222667	0	0.261613	0	0	0.016049	0	0	0.245953	3.22944	0.149693	0.047833	0.091615	1.68333	1.43436	2.39805	1.15796	1.64579	0	0	0	0.006092	0.015857
ENSMMUG00000001921	SHISA4	9.98334	22.9968	21.6998	13.1864	8.3952	8.72094	16.7637	14.7577	7.95465	3.29202	9.01997	11.4099	18.1464	6.30194	8.88977	2.79668	4.14582	2.69622	3.17779	3.69374	0	0	0	0	0
ENSMMUG00000020772	CSRP1	56.6832	46.1202	35.1785	76.8346	34.5237	52.2688	65.8359	23.2202	48.5524	32.793	34.8504	31.624	15.0436	24.5095	33.451	144.085	123.993	131.437	236.478	174.825	8.11636	5.16388	8.95306	8.38778	11.5944
ENSMMUG00000001908	NAV1	22.9366	18.8308	20.0617	17.5744	18.0399	15.9995	17.3002	14.1215	10.2159	11.9724	6.50552	6.68013	3.12331	3.52521	3.06766	8.31538	4.57543	6.43525	3.53733	6.2423	4.70935	2.04592	4.02658	3.20061	2.41316
ENSMMUG00000057443	U6	2.21326	0.679615	0.872572	0.184566	0.633796	1.32766	0.954885	0.894421	0	1.4823	1.20565	0.488282	0	0.071467	0.855987	0.41135	0	0.690888	0	0.478477	0.595091	0	0	0.037044	0
ENSMMUG00000001916	IPO9	28.0627	16.0432	17.3059	20.8772	27.337	26.7215	20.7493	19.3325	23.8198	23.9387	9.82745	6.56258	4.8791	6.51582	8.65348	24.4831	9.99973	14.2046	18.1779	19.7746	6.83683	3.43169	5.58749	5.85551	6.196
ENSMMUG00000001923	LMOD1	0.818453	0.874248	0.766657	1.13386	1.20549	1.07974	1.13247	1.55093	1.52793	1.05716	1.93829	4.34738	1.57924	2.16612	1.37612	9.93747	11.9614	12.8408	11.6791	14.4893	0.018868	0.011781	0	0.035127	0
ENSMMUG00000001924	TIMM17A	36.0514	19.9134	20.3744	27.7607	33.3954	20.6901	15.9341	16.3124	26.1281	32.1751	30.3673	15.4396	28.1042	41.385	31.28	18.5343	7.86798	13.3012	13.9048	14.6589	7.44392	2.90623	5.79001	6.25978	7.24183
ENSMMUG00000053279	SNORA70	1.77973	2.99014	1.28937	0	1.93833	2.05597	1.72626	1.52891	2.65068	3.52647	1.35672	3.82497	3.33749	0.289899	1.6286	2.12831	2.20907	3.24012	2.16377	1.47424	0.263478	0.86496	1.85268	1.81246	0.984401
ENSMMUG00000001926	RNPEP	4.32102	4.35898	5.60091	4.76143	4.4075	5.59423	6.6582	7.07036	4.03953	5.12176	3.38168	3.99235	4.22313	2.86981	3.67467	8.34004	13.4584	17.2017	11.3589	12.2148	6.61668	4.20122	9.08866	6.80161	9.00306
ENSMMUG00000001929	ELF3	0.015518	0.009769	0.055189	0	0	0.040389	0.048248	0.059622	0.026041	0.252672	0.01327	0.779109	0.00583	0.026996	0.036943	10.9265	35.025	37.2695	26.7242	22.7447	0	0	0.048926	0.018689	0.007917
ENSMMUG00000013789	PTPN7	0.273637	0.323424	0.262398	0.39716	0.324911	0.172858	0.370457	0.351148	0.051852	0	0.2565	0.52802	0.135866	0.258819	0.21776	2.58604	0.852018	1.96527	0.933782	1.81157	3.98753	4.31076	8.0492	6.31997	7.7711
ENSMMUG00000058821	-	0.653837	0.203433	0.273279	0.275182	0.411664	0.513766	0.532817	0.26221	0.163116	0	0.229736	0.077555	0.103718	0.040307	0	0.624475	0.234016	0.260094	0.214896	0.299545	0.123241	0.12085	0.191078	0.164662	0.077221
ENSMMUG00000013790	LGR6	0.086655	0.060711	0.266764	0.222823	0.229096	2.02116	1.62598	3.27692	0.485749	1.44373	7.61665	3.47451	5.66099	1.29499	4.15154	0.241668	1.54079	2.25474	0.753546	1.04981	0	0	0	0	0
ENSMMUG00000056034	-	0	0	0	0	0	0	0	1.34992	0	0	0.590751	0	0	0	1.2194	0.477664	0	0.127539	0.147431	0.124313	0	0	0	0	0
ENSMMUG00000059291	-	0	0	0	0.381522	0	0.282483	0	0.290934	0	3.02738	0.443389	0	0.356543	0.211994	0.892886	0	0	0	0	0.094724	0	0	0	0	0
ENSMMUG00000013788	GPR37L1	27.6307	66.8463	60.0604	50.7027	30.6142	46.554	76.8951	64.0721	37.3304	23.4702	0	0.294049	0	0.051079	0.044601	0.256892	0.570264	1.01717	0.320292	0.547205	0	0	0	0.042084	0.036504
ENSMMUG00000049760	Metazoa_SRP	0	0	0	0	0	0	0	0	0	0	0	0	0	0	0	0	0	0	0	0	0	0	0	0	0
ENSMMUG00000031357	ARL8A	39.0294	46.4436	43.4096	30.4942	31.6947	33.7665	37.0989	33.0084	22.6158	20.9343	11.4637	12.8229	11.8009	9.54351	13.051	16.6587	13.688	16.6405	17.4175	18.7913	14.4099	6.5159	17.9415	17.6253	10.7701
ENSMMUG00000059021	-	19.3578	10.942	8.71649	37.0364	41.2457	64.4994	62.1593	55.4285	70.289	61.6601	0.969545	0.384987	0.160178	0.218921	0.755649	3.44965	0.319347	1.01401	0.841753	0.941507	0.276753	0	0.049503	0.034513	0.019299
ENSMMUG00000004001	SYT2	20.5888	17.9692	13.171	38.9359	46.5777	90.3126	91.351	80.8014	77.6755	74.7596	0.60201	0.224038	0.133363	0.198834	0.314163	1.64441	0.598855	0.584845	0.671201	0.954237	0.132988	0.046247	0	0	0.029625
ENSMMUG00000013795	UBE2T	3.36341	1.44402	1.83877	1.74094	2.6197	1.41164	1.26049	1.11145	1.56835	1.0003	1.97898	0.600148	2.14857	1.68977	2.2709	0.454527	0.773101	1.02845	0.39685	1.00556	0.405357	0.127877	0.530493	0.374371	0.338656
ENSMMUG00000003998	PPP1R12B	25.2353	13.1931	16.3909	19.8484	18.8188	19.6094	15.1069	15.485	14.7463	25.496	37.0088	16.6219	21.123	17.3396	21.913	19.5347	15.6625	15.9441	24.7336	30.5566	3.91415	1.00716	1.31156	2.34076	1.41892
ENSMMUG00000057065	U6	4.82323	0.148836	0	3.00118	3.59947	5.38382	0.677877	1.01048	4.35995	2.71994	3.19852	0.233394	0.164558	0.641166	1.43957	3.18031	0	0.450638	0.39591	2.77715	0.282305	0.528638	0	0.140902	0
ENSMMUG00000036194	SNORA70	1.18836	0.183102	0	0.844966	1.94253	3.87866	1.1568	1.42667	1.23819	3.27022	3.44756	0.524293	0.356543	1.37256	3.20776	2.71573	0.011329	0.184348	0.382518	0.812965	0.600507	0.201625	0.927612	0.109934	0.117626
ENSMMUG00000064461	-	22.547	9.78007	12.7934	20.9747	21.7186	21.3903	12.842	13.736	22.3243	21.7209	96.1062	15.8431	22.617	36.355	37.4972	31.719	13.6111	23.0067	19.0068	30.2793	2.91103	0.803667	1.00051	1.33705	0.928016
ENSMMUG00000058670	-	0.201878	0.04597	0.225955	0.322095	0.355892	0	0.120695	0.043561	0	0	0.056576	0.020993	0	0	0.025067	0.727146	0.88937	1.18665	0.807254	0.976143	0	0	0	0	0.058528
ENSMMUG00000053567	RABIF	7.83165	8.89771	10.2609	9.48447	8.82824	3.91693	4.78168	4.44279	5.82468	3.73956	1.76685	3.1413	2.85675	3.11032	0.694735	6.20749	8.32061	9.35623	5.95447	6.37808	6.41289	3.85605	7.69101	8.39103	8.2803
ENSMMUG00000015233	KDM5B	20.6026	12.7256	12.9302	13.0049	19.4986	14.1044	12.7751	12.0464	16.078	16.9727	4.6454	4.82805	3.36139	4.51915	4.06618	15.9296	10.2416	13.235	14.9735	17.727	6.45625	1.54651	2.58129	6.42216	3.66631
ENSMMUG00000060692	Metazoa_SRP	1.20178	0.606825	0.611654	2.41812	0.229109	0.80524	0.149117	0.87276	1.66123	0	0.104046	0.071003	0	0.405081	0.140432	0.34783	0.112264	0.503078	1.24204	0.213146	0.894787	0.280236	0.032301	0.163127	0
ENSMMUG00000017849	KLHL12	17.0057	10.6534	12.7755	12.0417	17.7795	10.8659	9.92596	9.16445	12.847	17.9188	7.38815	5.33971	6.57195	8.36357	7.47056	18.2187	10.7208	13.4732	8.29654	16.6613	13.8133	7.34876	6.2349	8.95921	10.7285
ENSMMUG00000057417	Metazoa_SRP	0	0	0	0	0	0.287223	0.12343	0	0	0	0	0	0	0	0	0.734178	0	0.262314	0	0.470287	0.424021	0.746596	0	0.152358	0.553399
ENSMMUG00000025885	Y_RNA	0.844237	0.207535	0.418185	1.74546	1.83753	1.80672	1.33937	0.628336	1.19719	0	1.31461	1.17526	0.167093	0.087826	0.259844	3.68762	0.3933	1.27125	2.30615	1.30053	1.74414	0.321511	0.842187	0.73614	0.225986
ENSMMUG00000007046	ADIPOR1	13.1874	22.212	10.909	13.6318	17.5941	14.2609	18.2044	17.2848	13.5907	14.5377	28.3741	30.4639	26.1009	37.7872	41.057	35.232	21.7427	26.1519	41.7082	26.0652	171.234	189.623	57.8731	78.3795	130.96
ENSMMUG00000054475	CYB5R1	4.66901	7.20641	4.22226	7.1998	3.7227	2.84275	6.84054	3.95314	5.55566	4.90168	5.13244	7.43357	6.35481	6.54565	8.65403	8.78205	7.4806	7.2119	7.05054	3.56068	7.96873	6.16341	4.29883	7.54156	7.83164
ENSMMUG00000000801	TMEM183A	41.311	47.5325	42.5842	39.3473	44.9986	27.8507	31.0654	36.8405	32.8544	35.6621	9.32114	12.9986	14.4237	11.6269	12.2084	19.3242	15.0073	19.9801	19.2818	18.5451	16.5944	20.5858	11.4121	10.8441	19.7595
ENSMMUG00000000063	PPFIA4	42.7391	38.1195	43.4638	43.6956	44.2655	132.132	106.696	89.3616	74.9865	57.6292	9.0774	3.12591	4.05525	3.09143	4.35911	1.62937	1.41608	0.954208	1.17356	1.57738	0.857622	0.431784	1.05134	0.448917	0.425866
ENSMMUG00000008709	CHIT1	0.15917	0.203874	0.071982	0	0.159077	0.424823	0.10063	0.16414	0.061395	0.209817	0.057778	0.027784	0.038222	0	0.023582	28.8925	17.7746	1.08874	14.2825	14.9772	0.338293	0.141397	1.4085	1.0877	0.032007
ENSMMUG00000053426	BTG2	6.74855	8.69216	5.58236	5.17293	4.13361	6.76031	10.7181	9.30335	7.19341	5.97965	85.3634	60.868	27.9228	18.5673	16.0642	146.005	128.205	71.2228	194.279	106.694	308.784	29.6585	91.8206	158.089	83.7188
ENSMMUG00000052790	-	0.017109	0	0	0	0.043359	0.023165	0.010937	0.010921	0	0.098671	0	0	0	0	0	0	0.019002	0.008449	0.037686	0.012631	0	0.033433	0.016698	0.009103	0
ENSMMUG00000021642	FMOD	0.983101	0.88084	1.02908	0.950705	1.47551	0.502982	0.413639	0.346973	0.229663	0.307291	3.04686	3.06265	1.76225	2.90648	4.75511	23.125	7.89727	7.44156	11.5528	14.0303	0.0151	0	0.036707	0	0
ENSMMUG00000043626	MYOG	0.071328	0.120135	0.096196	0	0.267788	1.04631	0.929299	0.975356	0.819102	0.56396	0.141373	0.256563	0	0.091406	0.112128	0.092785	0.025465	0.051645	0.064289	0	0.066298	0.030826	0.153454	0	0.019382
ENSMMUG00000008714	ADORA1	4.56742	23.035	16.1098	11.6911	8.61759	9.38099	15.1354	16.9606	8.81708	2.61142	0.7521	0.560305	1.0533	0.673722	0.181466	0.028638	0.188696	0.052025	0.369037	0.171961	0	0	0	0	0
ENSMMUG00000064766	MYBPH	9.29035	4.67216	3.5309	7.16424	13.0446	13.3861	10.6611	7.27558	8.71384	9.81134	0.458072	0.121857	0.02644	0.029696	0.510858	0.086736	0.16781	0.118565	0.045583	0.191963	0	0	0	0	0
ENSMMUG00000008711	CHI3L1	2.04263	2.79206	1.88155	2.34617	2.54569	0.429907	1.77748	1.37161	1.71232	0.158058	0.097468	0.22292	0.014456	0.084148	0.086183	4.5626	1.88704	1.23063	2.71129	3.5017	0.663396	0.021962	0.345336	0.439026	0.090101
ENSMMUG00000021640	OPTC	0	0	0	0	0	0.118438	0.179878	0.110216	0	0	0	0.026769	0.044018	0	0	0	0	0.118448	0	0	0	0	0	0	0
ENSMMUG00000055124	-	0	0	0	0.203523	0	0	0	0	0	0	0	0	0	0.183933	0.083825	0	0	0	0	0	0	0	0	0	0
ENSMMUG00000060784	-	0	0	0	0	0	0	0	0	0	0	0.051697	0	0	0	0	0.075853	0	0	0	0	0	0	0	0	0
ENSMMUG00000021641	PRELP	2.09773	3.02938	3.62083	1.93504	2.137	4.82385	3.69958	4.15671	2.92412	4.01358	2.60368	6.01184	2.89202	3.57967	1.6607	4.05103	7.34584	11.4161	4.76061	5.24791	0	0	0.018115	0.016956	0.05224
ENSMMUG00000064508	Metazoa_SRP	0.06299	0.081567	0.095528	0	0.038137	0.217337	0.049647	0.082734	0.197928	0	0.158403	0.092654	0.066686	0.063002	0.107838	0.15449	0.136377	0.138506	0.184194	0.177155	0	0	0	0	0
ENSMMUG00000054133	LAX1	0	0	0.068933	0	0	0	0	0	0	0	0.068073	0.818557	0.503691	0.335469	0.179532	2.5328	0.312353	0.908929	0.615113	0.930758	4.78707	2.73112	2.95577	4.9898	4.29719
ENSMMUG00000021116	ATP2B4	38.6756	19.8591	25.9548	21.9872	31.1063	23.0794	18.4947	19.3613	43.0969	30.5164	42.1757	19.423	16.9549	25.8559	28.4717	49.6182	21.6392	29.931	42.933	38.1058	32.1645	17.5288	23.2485	33.0736	27.2594
ENSMMUG00000059035	Metazoa_SRP	0.360084	0	0.20611	0.550017	1.21886	0.445794	0.726255	0.337798	0.742109	0	4.70437	0.603025	0.888949	0.641722	0.78666	6.20703	1.44911	1.82351	2.43751	0.957412	5.18625	1.68576	1.39451	1.55173	0.323029
ENSMMUG00000033542	-	3.56527	0.508225	1.19053	1.16757	0.398759	0.336425	3.32184	3.32695	2.86571	1.20344	7.05706	1.68135	2.66885	10.0621	10.0637	6.58312	2.07172	2.42927	4.77971	8.97138	5.65986	2.37661	2.02827	2.51277	1.13506
ENSMMUG00000055783	-	0	0	0.039515	0	0.046802	0.023883	0	0	0	0	0.373553	0	0.024771	0.021535	0.013543	0	0	0	0	0	0	0	0	0	0
ENSMMUG00000008460	SOX13	1.28743	3.3302	2.9207	1.55522	1.43264	1.2876	1.66934	1.82482	0.903724	0.121822	1.47308	2.14405	1.8317	0.888462	1.07669	9.41738	15.6232	12.0861	14.5692	14.4473	0	0	0.026326	0.115157	0.032673
ENSMMUG00000064841	GOLT1A	0.104746	0	0	0	0.049314	0.04613	0	0.050843	0	0	0	0.033364	0	0	0	0.836699	0.111148	0.225616	0.30262	0.653541	0	0	0	0	0
ENSMMUG00000008462	ETNK2	2.72681	2.38317	4.39973	1.48833	0.86542	0.350039	0.816388	0.814968	0.291294	1.44961	0.190862	0.42666	0.255346	0.261506	0.117339	1.70066	2.30045	3.70175	1.88391	1.8296	0.091969	0.037337	0.030535	0.029731	0.063792
ENSMMUG00000010539	ZC3H11A	31.4117	14.5349	16.6697	24.8263	28.9944	44.4614	28.4508	29.3099	38.5801	51.0157	24.5451	15.435	15.4269	20.1624	19.3526	48.5408	22.8212	31.4911	33.667	46.1419	14.5688	3.54558	7.11453	10.3881	7.78998
ENSMMUG00000031372	SNRPE	8.1491	4.36821	6.69561	9.62096	10.8535	6.17671	9.29897	7.48265	17.6558	11.1254	8.31315	9.5044	13.573	20.3497	14.1424	10.5245	5.09817	7.7319	9.40068	6.23274	2.64094	0.249659	0.82513	2.23279	3.89291
ENSMMUG00000017114	PLEKHA6	31.0835	39.5178	40.6433	36.9524	28.9484	26.3857	27.5439	23.8243	14.4406	11.8275	1.639	3.17225	2.82579	1.44671	1.03902	3.02819	7.42064	9.73652	4.55955	3.48968	0.065154	0.234112	0.068764	0.141584	0.06917
ENSMMUG00000065076	PPP1R15B	16.8343	15.682	15.6739	17.7211	18.9691	22.6607	21.8961	21.7106	24.5785	20.9114	11.2961	11.304	8.54856	10.9099	10.0577	30.9341	24.3072	28.0449	31.068	32.0116	27.059	10.6775	22.983	31.633	16.4988
ENSMMUG00000016563	PIK3C2B	6.94543	7.36703	5.80168	9.62678	7.31847	9.01338	11.4005	8.34191	7.89305	7.2244	6.23057	4.25046	3.22867	3.88612	3.75351	8.93715	4.10732	4.49353	5.33079	6.35814	4.18523	3.2804	4.28706	5.3264	3.91348
ENSMMUG00000011236	MDM4	26.4568	13.5073	15.0773	20.1272	29.499	27.9847	24.9023	23.1073	39.628	42.204	17.1035	9.66525	7.38196	16.4641	15.5611	41.7201	13.6022	25.5496	22.9895	36.0071	23.2606	5.34272	7.85443	9.91675	8.23454
ENSMMUG00000060248	-	14.9186	6.35188	7.49179	14.2698	14.0975	17.4058	15.6442	15.4523	26.9963	19.1549	10.1402	4.59426	4.00664	6.53191	7.33016	23.2987	6.98089	15.3651	13.2555	18.9746	15.9333	5.16601	6.78317	6.85249	5.96894
ENSMMUG00000063658	LRRN2	11.1064	13.602	20.0051	15.8704	8.11379	11.3842	16.2053	17.8813	10.3231	6.77931	0.134062	0.60429	0.25152	0.090709	0.352028	1.67046	0.340202	0.179031	0.049313	0.615349	0.064247	0.219904	0.093958	0.047025	0.046659
ENSMMUG00000031378	-	3.10282	0.720411	1.46731	2.9405	2.08756	3.25678	2.63192	3.84276	2.9697	1.46036	0	0.076415	0	0	0	0.948087	0	0.086249	0	0.404972	0.121643	0	0	0	0
ENSMMUG00000018802	TMEM81	5.26221	3.04573	3.59876	5.95723	5.86851	5.45936	4.33558	4.40583	4.65965	4.23767	1.71453	1.15837	0.789386	0.807329	1.24558	3.55797	1.52252	1.62902	2.31386	3.14567	1.36727	0.65641	1.01625	1.83769	1.11031
ENSMMUG00000017508	NFASC	42.4478	43.2301	37.0339	45.9351	46.6505	46.2448	44.7231	33.8028	30.7234	25.4377	1.14064	1.10067	0.636854	0.934732	0.687803	2.6484	0.6659	1.21874	0.873199	1.48799	0.442232	0.305071	0.111801	0.028652	0.541521
ENSMMUG00000018797	CNTN2	20.6297	49.6227	21.8533	44.3069	32.2624	36.8012	55.4685	37.7129	26.8465	22.5538	0.208068	0.638298	0.282788	0.21116	0.168841	0.180263	0.069321	0.184658	0.103552	0.102804	0.055834	0	0.010083	0	0.013138
ENSMMUG00000018803	RBBP5	13.4368	8.07498	8.3423	11.2459	12.6785	10.8712	10.4146	9.51132	12.7731	17.2567	6.90263	3.09847	3.79094	5.23352	5.02156	10.1248	3.58315	5.88293	8.01647	9.47802	7.66796	2.34033	4.65259	8.52913	6.94162
ENSMMUG00000050259	-	0	0	0.041999	0.116182	0.025633	0.072446	0	0	0.199908	0	0	0	0.022924	0	0	0	0	0.257038	0.11131	0	0	0	0	0	0
ENSMMUG00000049753	Metazoa_SRP	0	0	0	0	0	0	0	0	0	0	0	0.150006	0	0	0	0.02087	0	0.131445	0	0	0	0	0.03787	0.39118	0
ENSMMUG00000010478	DSTYK	20.4956	14.7512	15.754	18.1038	23.5442	19.4647	17.5835	16.0959	20.1517	22.7737	6.14377	3.98642	4.09268	5.03397	5.4957	11.7166	8.66689	6.92308	12.6302	13.211	6.39763	2.80995	4.56434	5.58391	3.69604
ENSMMUG00000063592	Metazoa_SRP	0	0	0	0	0	0	0	0.098564	0	0	0	0	0	0	0	0	0	0.008417	0	0.05269	0.05189	0	0.052398	0	0
ENSMMUG00000049565	NUAK2	0.254993	0.270031	0.282749	0.102103	0.189775	4.19455	4.77949	4.50778	4.19482	3.36964	0.082455	0.771756	0.325126	0.3551	0.239959	3.16073	3.48788	3.51385	3.33039	3.25289	10.0326	5.82794	19.3954	27.3292	13.0977
ENSMMUG00000010480	TMCC2	11.0879	28.7346	24.1352	19.5232	11.0976	16.5868	24.3908	19.7088	12.3407	9.13676	0.646987	1.23417	1.09905	0.482628	0.233528	2.10632	3.40288	2.37985	3.23501	1.60345	19.6035	20.0965	6.39758	2.50655	16.7764
ENSMMUG00000059120	Metazoa_SRP	0	0.116571	0.030875	0	0.120664	0.064258	0	0	0	0	0	0	0	0	0	0	0	0	0.34223	0	0	0	0	0	0
ENSMMUG00000049995	Metazoa_SRP	0.038259	0.268005	0.292893	0.761561	0.470436	0.586359	0.201584	0.518416	1.47741	0	0.340804	0	0	0	0	0	0	0.547291	0.515673	0	0.051059	0.257426	0	0	0
ENSMMUG00000018585	KLHDC8A	4.29963	4.26016	4.26054	4.7667	3.48384	40.6565	21.8185	24.9313	28.0092	18.0626	0.080034	0.154481	0.060454	0	0.059729	0.607269	0.13452	0.18613	0.202327	1.05748	0.410242	0	0	0.056363	0.031407
ENSMMUG00000004100	-	0.316657	0.922282	0.45923	0.84745	0.256708	2.94053	3.89474	3.6345	2.72998	2.25148	0.088353	0	0	0	0	0	0	0.467255	0	0.068364	0.033281	0	0	0	0
ENSMMUG00000004109	CDK18	5.26637	14.0149	11.2306	9.81334	5.49399	8.39	14.31	9.44834	4.79296	3.46694	12.2662	13.2146	27.3747	9.46533	10.707	1.28378	2.68004	2.57463	1.22825	1.56362	0.221255	0.130613	0.469693	0.05429	0.148232
ENSMMUG00000004116	SLC45A3	1.89425	6.92869	1.35445	2.80816	1.9385	3.63173	5.92961	3.04199	1.25338	0.960373	1.19324	2.21099	0.971106	0.478799	0.437085	3.82786	3.11109	3.12806	1.92106	1.92983	1.40474	1.0031	1.08234	1.00126	0.727365
ENSMMUG00000004113	MFSD4A	21.1371	29.7645	44.3075	40.7054	29.9111	30.2509	27.4034	23.5794	24.39	18.4911	3.89633	3.87191	2.23737	4.08139	3.12925	15.4309	13.354	15.7134	16.0248	17.3993	4.32193	1.41307	2.07698	2.93631	3.2928
ENSMMUG00000054201	U6	4.90278	1.06086	1.28924	1.66559	3.91897	3.08028	2.05682	3.65206	1.82692	2.30749	0	0.856223	0	0.084331	0	2.165	0.697872	0.871047	0.896816	0.193324	0.497839	0.447711	0.218768	0	0.12107
ENSMMUG00000001024	ELK4	17.0738	17.6885	14.4455	20.2924	21.7848	27.3102	28.9184	29.972	33.6349	28.0326	15.0159	18.2945	13.4579	21.816	17.9709	42.7504	17.4036	30.2565	36.4944	36.8676	56.4301	38.2033	60.9048	109.129	85.8044
ENSMMUG00000014694	SLC26A9	0	0	0.018595	0	0	0.083415	0	0	0	0	2.40876	2.02093	2.69658	2.44766	1.81566	7.67454	0.699769	0.829112	2.97553	2.25371	0.098675	0	0	0	0
ENSMMUG00000003673	PM20D1	1.30059	0.912406	0.398803	1.28499	1.21568	2.12687	1.39144	0.826392	0.951447	0.431488	3.40917	6.16271	1.58763	2.33275	2.81769	0.584217	0.357087	0.193987	0.653207	0	0.490965	0.377817	0.181637	0.83776	0.489973
ENSMMUG00000061872	RAB7B	0.036082	0.134566	0.015354	0.054372	0.10575	0.055819	0.116767	0.023228	0.086025	0	0.114274	2.06326	0.134765	0.452036	0.23564	3.49945	1.92647	2.56351	1.497	3.01519	0.162285	0.134579	0.058954	0.071918	0.245544
ENSMMUG00000054385	AVPR1B	0	0	0	0.112957	0.043792	0	0.096163	0.260393	0	0	0.073204	0	0.055928	0	0.018233	0	0	0	0	0	0	0	0	0.040132	0.034434
ENSMMUG00000021426	SLC41A1	18.9802	18.9514	20.1081	24.2441	25.7234	31.4787	32.0902	28.7553	29.1483	35.1028	142.004	45.8781	63.3248	68.6551	90.0037	15.6849	7.60239	10.5279	11.6724	11.9878	7.60258	4.59366	7.25142	9.00697	10.1717
ENSMMUG00000064439	-	3.06284	0.701961	0.991262	2.3483	1.43219	2.09864	1.75151	1.5056	2.72345	0.738663	0.245693	0.351373	0.227723	0.559513	0.122738	2.23104	0.702752	0.975038	1.61686	2.14099	0.884198	0.294329	0.319839	0.179913	0.436365
ENSMMUG00000055835	NUCKS1	102.927	74.8771	83.565	108.032	100.755	95.5344	104.871	97.7047	124.585	117.396	56.4971	34.9305	38.5351	54.436	45.162	66.4302	27.1466	53.987	53.9747	56.2724	13.4411	2.98235	4.35637	9.7305	14.9005
ENSMMUG00000026143	SNORA72	6.94042	1.27491	1.95588	2.20299	4.09175	4.05246	3.8794	3.66196	7.74472	18.8862	3.42155	1.32288	0.773892	2.05104	3.25646	6.4169	0.704693	3.17926	3.53105	4.40372	2.09445	0.066047	0.112453	0.130355	0.078106
ENSMMUG00000002526	IKBKE	0	0.204175	0.071875	0	0	0.055047	0.105332	0.276047	0	0	0.084803	0.62581	0.275001	0.142487	0.065465	2.43755	2.93086	4.92549	2.03107	3.32611	6.55289	6.25147	11.3705	6.61022	5.9862
ENSMMUG00000004318	-	0.62428	0.022415	0.254266	0.200659	0.274344	0.43216	0.279289	0.330409	0.395022	0.405202	0.037875	0.115649	0.032824	0	0	0.212041	0	0.171363	0	0.063025	0.129312	0	0.085322	0.150541	0.028586
ENSMMUG00000022614	SRGAP2	21.0264	16.2495	18.1329	17.923	17.956	87.2862	72.1143	73.6664	58.751	54.3048	2.97581	4.98434	4.19076	3.58715	2.69483	15.6896	15.4889	15.9189	24.3991	18.2432	9.92464	4.44086	10.7266	9.75563	6.97156
ENSMMUG00000059567	Metazoa_SRP	2.5746	0.593752	0.48732	4.13652	0.904215	12.7774	3.98197	1.86134	4.56839	5.92176	1.01604	0.275012	0	0.432982	0.742626	2.01915	0.642614	0.740875	3.4933	3.66367	1.30242	1.51523	1.41122	1.0794	0.932964
ENSMMUG00000055389	-	0	0	0	0	0	0	0	0	0	0	0	0	0	0	0	0	0	0	0	0	0	0	0	0	0
ENSMMUG00000023566	DYRK3	2.64701	1.8798	2.99295	2.16826	1.59302	1.84622	1.96675	2.27241	1.82026	3.25428	9.89767	5.42079	6.28076	5.90756	6.83064	2.59263	3.32333	6.30761	2.62448	3.66775	0.722816	0.306472	0.565223	1.30989	0.946771
ENSMMUG00000045607	RASSF5	7.48388	9.96772	10.8653	11.4448	8.07542	4.26896	5.57701	3.01206	0.904711	2.87243	2.79838	2.67963	1.20541	1.6128	2.51061	17.963	14.1313	9.80647	14.3292	12.9413	26.2647	7.94196	20.4448	29.0925	19.4882
ENSMMUG00000002528	EIF2D	13.0241	9.28682	8.1364	11.529	15.8442	13.6479	9.09607	9.37172	13.3347	14.3855	19.4868	14.2132	18.8026	26.2972	23.6323	23.0591	15.6362	20.1592	23.1013	23.8475	8.86763	3.93068	6.71087	7.23612	9.57679
ENSMMUG00000023569	IL10	0.037442	0	0.010155	0	0.106807	0.050379	0	0	0.094963	0	0.103946	0.133856	0.085736	0.074538	0.014483	0.620085	0.034789	0.299902	0.397952	0.108509	0.464024	0.201555	0.242444	0.63377	0.574676
ENSMMUG00000051918	Metazoa_SRP	0	0	0.126837	0	0	0.212856	0	0	0	0	0.043529	0	0	0	0	0.00058	0	0	0	0.468223	0.046037	0.395372	0	0.044434	0.040292
ENSMMUG00000023567	MAPKAPK2	8.19858	8.68954	7.56014	7.533	8.31272	12.3591	12.2649	13.3014	8.34164	12.2635	75.2121	51.8113	77.1243	57.0789	76.9289	23.9135	14.3481	20.9443	32.6223	30.0535	29.4162	17.051	36.4313	31.963	19.717
ENSMMUG00000023570	IL19	0	0	0.03262	0	0	0	0	0	0	0	0	0	0	0	0	0	0	0.077524	0	0	0	0	0	0	0
ENSMMUG00000022173	C1H1orf116	0.101817	0	0	0	0	0	0	0.022529	0	0	0	4.09495	0.058973	0	0.074345	44.417	80.8482	50.1691	112.754	54.7462	0.316374	0.091855	0.042541	0.135892	0.17834
ENSMMUG00000023573	FCMR	0.095414	0.022377	0	0.037838	0.145494	0	0	0.070477	0	0	1.37569	0.99185	1.63411	1.70704	1.71409	3.39791	0.749402	2.79142	2.35203	1.79055	36.4609	20.0527	34.8086	85.5006	58.4919
ENSMMUG00000023572	IL24	0	0	0	0	0	0	0	0	0	0	0	0	0.140464	0.083336	0	0.042428	0	0.04238	0	0.232851	1.29212	0.152956	0.351739	0.427422	0.385987
ENSMMUG00000011220	PIGR	0.199555	0	0.152847	0	0.10686	0.064804	0	0	0	0	0	5.45922	0.077401	0.131432	0.076392	18.627	141.427	212.561	94.699	80.2006	0.127971	0.010553	0.031238	0.14415	0.011039
ENSMMUG00000022168	C4BPB	0	0.22991	0	0	0	0	0	0	0	0	0.03169	0.035927	0	0	0.01327	0	0.034173	0.211562	0.145382	0.173395	0	0	0	0	0
ENSMMUG00000022171	YOD1	15.8455	10.5203	8.74673	11.5601	17.708	10.34	9.11904	7.33984	13.4351	13.3089	5.38057	17.2036	5.05449	6.94534	5.60724	11.9097	12.7076	10.8665	9.31787	11.6246	155.123	35.3445	10.0664	8.48457	32.0293
ENSMMUG00000022170	PFKFB2	8.69916	8.02275	7.8867	8.6288	9.58742	2.70352	2.81153	2.10435	5.08988	4.52989	16.0409	5.96469	4.55623	12.2619	14.7975	11.0983	5.8872	7.89478	7.68897	10.4609	1.00446	0.431382	1.29226	0.989649	1.13037
ENSMMUG00000043588	-	4.39736	0.132163	0.410989	1.31604	2.76329	3.63293	0.481273	0	1.68214	0	1.35235	1.05384	0.641648	0.162967	6.10026	6.43767	1.01542	0.144962	3.37215	8.43535	0.391951	0.195893	1.26653	0.181154	1.02926
ENSMMUG00000013602	CR2	0.081071	0	0.008815	0.040734	0.04093	0.042426	0.027448	0.05826	0	0	0	0.088071	0.016966	0.022435	0	0.560609	0.676288	0.964133	0.373558	0.208073	4.2327	1.49266	1.36397	5.55805	3.09234
ENSMMUG00000011711	-	7.19859	5.45793	4.351	5.89752	7.7133	5.72462	4.40379	4.3056	7.57307	7.0144	28.5894	14.56	19.3167	24.1443	28.5955	98.1198	62.6997	71.6617	122.44	106.103	43.5966	6.9875	16.5393	17.146	21.7201
ENSMMUG00000013596	CR1	0.49525	0.054935	0.261881	0.179349	0.259007	0	0.017007	0.030286	0.02459	0	0.055882	0.210603	0.057018	0.264129	0.289062	2.88885	0.680928	0.917102	1.25781	1.27541	9.59002	4.49097	6.12715	8.4072	6.88327
ENSMMUG00000040888	CR1L	0	0	0.00617	0.035794	0.561222	0	0	0.041344	0	0	0.029762	0	0.103905	0.043756	0.030901	0.202139	0.295608	0.055317	0.079287	0.204014	6.54561	21.8016	2.73864	4.79956	10.9341
ENSMMUG00000059665	-	0	0	0.060476	0.292467	0.136331	0.364601	0	0.339221	0	0	0.377733	0	0.079244	0	0	0.245511	0	0.298045	0.813482	0	0	0.234624	0.240154	0.380597	0.189041
ENSMMUG00000015133	CD34	5.4882	2.85692	4.00738	5.29556	1.76666	2.17627	2.36672	3.12837	2.36975	2.00522	32.7286	35.8213	25.8628	25.9525	23.4426	43.5369	21.574	33.3755	18.8328	20.2136	0.038804	0.055141	0.112779	0.325541	0.128955
ENSMMUG00000007129	CD46	21.296	16.2046	14.8749	23.6083	22.9818	12.4603	16.016	10.4075	26.4584	23.8829	13.4616	19.4977	12.8527	25.1112	19.067	83.2353	35.9447	58.8252	68.3754	76.2733	47.696	11.3184	19.8271	30.3168	28.5324
ENSMMUG00000026958	MIR29C	14.5811	4.53197	7.36583	10.0807	12.7075	19.0205	10.7336	7.03634	9.96838	12.6867	7.02319	0.192937	2.11485	3.75246	6.17418	14.899	15.6073	13.2988	13.3424	23.6131	3.71421	1.3047	3.7429	5.27962	0.851884
ENSMMUG00000026847	mml-mir-29b-2	1.96516	1.51027	3.00789	4.87558	7.65318	3.59607	3.95749	6.28044	6.72875	0.69038	4.40315	1.46855	1.52521	1.35946	4.44645	11.8287	5.55108	6.746	7.39842	10.1647	4.37712	1.12529	1.34625	2.5851	0.268458
ENSMMUG00000057466	-	24.2713	7.17911	7.79456	4.5307	29.1348	34.349	28.8313	16.8003	20.8305	24.2825	16.2078	4.40661	3.28326	6.26625	14.366	32.3813	8.12154	16.7312	20.9053	29.8504	15.2949	4.36693	6.47469	4.60532	1.68718
ENSMMUG00000051230	-	0.350151	0	0.228169	0.445533	0	0	0	0	0	0	0	0	0	0	0	0	0	0	0	0	0	0	0	0	0
ENSMMUG00000057560	-	0.497537	0.026491	0.816715	0.662841	0.174097	0	0	0	0	0	0	0	0	0	0	0	0	0	0	0	0	0	0	0	0
ENSMMUG00000004563	PLXNA2	25.7203	19.0183	25.5621	21.678	24.1349	19.0783	17.451	15.7153	13.9952	14.6341	3.29244	5.39723	4.23641	3.28274	4.29913	27.5356	15.5226	18.0734	22.0605	24.5665	0.652566	0.847895	0.29964	0.769273	0.462655
ENSMMUG00000064202	-	0	0	0	0	0	0	0	0	0	0	0	0	0	0	0	0	0	0	0	0	0	0	0	0	0
ENSMMUG00000052612	-	0.163471	0	0.250711	0.232503	0	0	0	0	0	0	0	0	0	0	0	0	0	0	0	0	0	0	0	0	0
ENSMMUG00000052967	-	1.89089	3.22879	3.81364	0.502613	0.66178	0.494711	2.84434	3.61516	0.210706	0.920808	1.10675	3.62814	8.64685	1.63705	0.856975	1.06208	1.6927	5.08959	1.02119	1.65742	1.25676	0.239303	0.361093	0.586143	0.909144
ENSMMUG00000003369	CAMK1G	18.1528	14.3193	16.2167	13.0954	11.2441	1.89759	1.00763	1.15448	0.911965	0	0	0	0	0	0	0.176823	0.221414	0.128893	0.168152	0.323015	0	0	0	0	0
ENSMMUG00000016925	LAMB3	1.47422	0.864626	1.39308	1.40823	1.54015	0.495103	0.254367	0.41118	0.549152	0.337651	0.274101	0.720059	0.183241	0.073876	0.204441	26.96	46.6836	26.1137	65.1579	39.9014	0	0.006906	0.02551	0.04007	0.048286
ENSMMUG00000040271	-	1.6741	0.079999	0.001036	0.91257	0.003794	0.56108	0.982205	0.399537	0	0.4528	0	0.002732	0.008228	0	0.006503	2.92585	0.951227	1.17195	2.32136	2.11598	0	0	0	0.005544	0
ENSMMUG00000045482	G0S2	0.544281	2.91242	3.46185	2.96672	0.813957	1.41679	2.88204	3.14332	0.233372	0.936886	54.6379	59.3043	50.7747	7.82219	7.85663	19.1956	31.6122	14.6541	15.6601	9.18286	20.4361	3.23469	52.7855	52.8138	3.68207
ENSMMUG00000059587	HSD11B1	1.92174	1.63344	1.62469	4.7616	3.78809	3.01435	2.4281	2.29709	1.20216	2.07422	0.760017	1.49056	0.59958	0.206178	0.764012	3.4183	1.88546	1.74902	1.09764	2.49965	0	0	0	0.122146	0.08757
ENSMMUG00000022062	TRAF3IP3	1.29758	1.04618	1.53205	1.63803	2.09429	1.54449	1.58158	1.64304	0.955072	1.43256	0.598487	0.481405	0.706036	0.824638	0.722163	6.14092	2.12406	3.81203	1.66429	3.56529	17.2176	9.44403	21.8943	22.5184	23.6714
ENSMMUG00000063359	C1orf74	1.81496	1.33666	1.50869	2.22337	2.61527	2.96041	1.77636	1.55603	2.48789	2.7546	0.838362	0.586053	0.575134	0.560897	0.988302	3.02286	1.55826	1.82757	1.53794	2.8489	3.45004	0.599654	0.97002	0.60913	0.759965
ENSMMUG00000022065	IRF6	1.73222	1.7143	0.75621	0.607491	0.816383	0.510227	0.245391	0.171202	0.132253	0	0.121811	4.05957	0	0.05134	0.107502	8.89813	9.67231	13.8601	20.0307	14.6999	0.136518	0.043859	0.022413	0.129266	0.033881
ENSMMUG00000022066	UTP25	5.99732	4.85071	4.56338	5.53267	5.73367	4.4051	3.60007	3.10635	4.05492	4.61305	2.79883	2.69595	3.02954	4.68243	3.87204	5.21925	3.06648	4.67936	5.08781	5.82268	1.79315	0.456948	0.951845	2.31294	2.21232
ENSMMUG00000009967	SERTAD4	3.39461	3.57126	2.61283	3.14641	4.83809	5.34508	4.73519	6.38097	4.57406	5.76701	2.83928	3.28896	1.66347	0.832833	1.00658	1.91747	1.95625	4.32623	1.75391	1.88366	0	0	0	0	0
ENSMMUG00000016349	SYT14	18.3531	7.92345	10.9701	9.16566	11.9664	28.5274	21.3878	26.1967	32.5858	32.3365	0.688664	0.293391	0.410978	0.681078	0.0591	1.44851	1.79375	0.479914	1.12078	1.82423	0.049237	0	0.018459	0.075135	0.09783
ENSMMUG00000016099	HHAT	3.62485	1.7513	2.80486	3.81307	3.10986	1.07495	0.816329	1.19171	1.49132	2.79396	0.634707	1.30661	0.653524	0.98078	0.649036	1.67978	1.40573	1.9653	1.2738	1.45343	0.467012	0.166575	0.306925	0.207037	0.213642
ENSMMUG00000027412	U5	0.657234	0.164118	0.200686	0	0.341099	1.16755	0.426936	0.091097	0.674755	2.07309	0.106624	0.103076	0	0.684128	0.426185	0	0.325685	0.120008	2.68571	0.872677	0.697935	0.70187	0.173678	0.489033	0.282737
ENSMMUG00000052703	Metazoa_SRP	0	0	0	0.374272	0	0	0	0	0	0	0	0	0.0795	0	0	0	0	0	0	0	0	0.026068	0	0	0
ENSMMUG00000016102	KCNH1	27.7645	17.6599	23.0604	25.0231	24.976	10.4751	10.062	10.9451	13.252	11.4994	0.069734	0.265411	0.043207	0.151206	0.041189	0.236699	0.194114	0.228913	0.201684	0.697662	0.103465	0.041988	0.009601	0.021022	0.011217
ENSMMUG00000052871	-	3.82021	2.33082	2.48645	2.47082	3.56525	1.82904	1.85366	2.14661	2.71394	2.3011	0.017937	0.010137	0	0.010475	0.01327	0.034554	0.047439	0.119437	0.104941	0.036955	0.03179	0	0	0.016673	0
ENSMMUG00000020383	RCOR3	15.838	10.7684	11.4917	12.6491	18.0647	18.8756	18.9661	19.0358	23.7206	16.6864	13.935	7.98437	10.1883	13.6209	12.4856	19.732	7.28681	13.628	15.3375	17.3568	8.2834	1.51284	3.15161	4.60245	4.29507
ENSMMUG00000064326	-	2.65217	0.714615	0.993306	2.05551	2.66998	3.49784	1.81867	2.1762	3.43547	2.97427	1.34025	0.565926	0.626298	1.66919	1.25203	4.23629	0.863749	2.13934	2.0275	4.00901	2.24857	0.80872	0.859735	0.615386	0.461733
ENSMMUG00000053531	-	0.04242	0	0	0	0.018127	0	0	0	0	0	0	0	0	0	0	0.067505	0	0	0	0	0.042832	0	0	0	0
ENSMMUG00000057742	-	0.149139	0.353643	0.39492	0.312842	0.803166	0.175656	0.134502	0.356949	0.342914	0	0.84663	0.509628	0.457475	0.363058	0.712298	0.386283	0.177791	0.853914	0.378756	1.16067	0.065071	0	0	0.063552	0
ENSMMUG00000031427	TRAF5	11.2783	6.29827	5.69542	6.20586	10.1373	1.01875	1.23638	1.10248	1.63554	1.45973	2.43909	1.52147	1.41674	2.39208	3.18555	5.50019	2.11733	3.35384	2.97439	5.60905	4.63257	2.16161	2.33266	3.55913	5.11994
ENSMMUG00000005216	NEK2	0.706157	0.480012	0.590377	0.516787	0.252379	0.053294	0	0.020409	0.02862	0	0	0.02102	0.027258	0.017086	0.060602	0.144936	0.11483	0.357616	0.110133	0.37471	0.401183	0.25006	0.126956	0.30974	0.422764
ENSMMUG00000049505	-	0.125826	0.034699	0.055198	0.051357	0.278529	0	0.095025	0.071453	0.188726	0	0.065013	0.077354	0	0	0	0.515457	0.023349	0.330642	0.330712	0.214275	0.048775	0.04062	0.079184	0.035108	0
ENSMMUG00000056449	SLC30A1	23.0305	14.2773	16.2724	19.5953	18.4296	10.0695	9.23788	10.1359	16.2515	21.826	22.4359	13.9917	12.0253	21.3647	12.6985	26.0436	12.9312	17.6431	18.5796	19.1708	9.06283	2.47826	3.74829	3.2382	4.08352
ENSMMUG00000000868	SLC30A1	0.731853	15.1812	13.6729	1.50625	1.80156	2.693	8.41121	6.30865	0.58706	0.457077	0.818917	10.0937	9.90693	0.179236	0.687628	0.511229	19.1496	12.5853	1.27706	0.635353	1.20074	1.21078	2.29781	1.57125	0.917774
ENSMMUG00000054466	-	0.330577	0.089479	0.333911	0	0.178683	0.12395	0.172961	0.071734	0.051585	0	0.117553	0.032329	0.015333	0	0	0.159883	0.019554	0.241077	0.11595	0.206504	0.131491	0.030505	0.219308	0.024597	0.054389
ENSMMUG00000020560	LPGAT1	20.0721	15.5225	12.6136	16.0172	24.239	21.0672	15.8797	16.6508	13.4444	24.8298	6.72027	5.96441	8.05267	8.07546	9.97275	9.39226	4.69777	9.52359	7.38327	9.17052	26.8669	5.31374	18.6733	30.982	12.2386
ENSMMUG00000063273	Metazoa_SRP	0.529336	0.366995	0.658661	0	1.52986	1.04569	0.586203	0.413612	2.13741	2.54901	0.944901	0.271096	0	0.51443	1.91792	0.984512	0.093238	0.403132	0.280751	0.315161	0.967688	0.244651	1.19278	0.571853	0.188318
ENSMMUG00000010176	DTL	0.054931	0.144529	0.031104	0.116157	0.111004	0.020304	0.114208	0.043057	0.040792	0	0.504126	0.259171	0.047583	0.343447	0.2704	2.81329	0.767019	0.519785	1.03123	0.673635	1.12052	1.26045	1.17975	1.58502	2.25352
ENSMMUG00000041413	mml-mir-3122	0	0	0	0	0	0	0	0	0	0	0	0	0	0	0	1.16639	1.34545	0	0	0.04193	0	0	0	0.077911	0
ENSMMUG00000010174	INTS7	6.22194	3.54235	3.44171	4.84946	6.44019	5.72154	4.75347	4.28691	8.81384	7.704	5.43997	3.05784	3.78401	5.94756	6.67596	10.5329	5.1269	7.33634	9.04844	11.5858	3.87416	1.10689	2.06439	4.03856	4.52471
ENSMMUG00000033178	-	1.08805	0	0.444596	0.244849	0	0	0	0.181951	0	0	0.146655	0.074003	0	0.114704	0.198153	0.624181	1.04242	1.79359	1.26338	0.876987	0.081555	0	0	0	0.179067
ENSMMUG00000002142	NENF	4.59766	13.4114	8.69258	5.26692	4.35088	3.63251	5.26549	5.42659	2.56799	7.11962	12.2739	17.1947	25.4004	14.1397	14.733	4.88437	5.97426	7.59138	6.07285	7.05264	2.52886	0.995381	1.52744	1.82609	2.72969
ENSMMUG00000015056	BATF3	0.260149	0.475211	0.609394	0.685131	0.431144	0	0.168017	0.316357	0	0	0	0.058042	0.148339	0	0.094547	1.17353	0.742741	0.792586	0.540132	0.910693	2.46065	0.868988	1.6832	2.08537	0.855386
ENSMMUG00000061945	U6	0	0	0	0	0	0	0	0	0.508661	0	0	0	0	0	0	0.641011	0.097325	0.178554	0.061291	0.144203	1.06728	0	0	0.196339	0.004943
ENSMMUG00000012185	ATF3	0.299663	1.22261	0.557011	0.498092	0.332043	0.976646	1.70285	0.421572	0.672783	1.00174	109.308	30.4314	25.0055	14.8093	41.2611	15.7172	20.7382	9.05543	18.4554	12.3879	5.358	0.867113	0.628621	1.96583	1.75095
ENSMMUG00000019771	PPP2R5A	8.90631	6.14272	7.00853	7.99764	6.40066	4.35765	4.50774	4.24686	6.07856	4.95181	12.4983	9.10105	9.42324	13.0003	7.70035	33.3464	23.6121	19.898	27.9694	25.0246	11.5128	2.47821	6.85954	8.23492	6.86493
ENSMMUG00000026424	SNORA16B	0.809257	1.06059	0.143625	2.08724	0.818817	1.5234	0.702343	0.798092	3.55284	0	1.18488	0.540497	0.237695	0.543782	0.868936	5.98489	1.84895	2.36853	2.24218	5.59088	2.61893	1.24198	1.51659	0.650391	1.01976
ENSMMUG00000002141	PACC1	5.71959	4.88304	3.62622	5.68388	4.76777	3.20662	3.12067	1.87726	3.74786	3.66741	1.02099	0.848902	1.09507	1.08102	1.13132	3.97461	1.06033	2.44385	2.75845	3.90022	3.25278	1.8587	3.22788	3.18135	2.07524
ENSMMUG00000059169	SPATA45	0	0.224556	0.765528	1.53743	0.693384	0.785518	1.21231	0.445217	0.498728	0	0.752323	1.04701	1.27011	0.970156	0.90618	1.20811	0	1.89299	1.72569	0.972471	0.686141	0.190611	0	0.426747	0.790314
ENSMMUG00000049143	-	0.260665	0.109098	0.0802	0.198269	0.332863	0.191321	0.176719	0.146261	0.248966	0	0.129176	0	0	0	0.042083	0.428676	0.091809	0.188864	0.091039	0.172131	0.059369	0.030871	0	0	0
ENSMMUG00000019287	NSL1	8.11776	7.18907	6.62465	9.82097	7.92641	8.14096	8.75299	10.6371	14.5424	14.3139	9.60144	8.46162	9.49505	13.5738	9.96335	15.2671	6.97305	13.4018	11.7804	11.5228	7.17547	2.05841	3.39633	7.22497	6.726
ENSMMUG00000031430	TATDN3	5.92417	3.17963	4.28934	4.5548	8.13215	3.43768	4.02173	3.45793	4.5072	3.0874	6.11994	2.89356	3.67941	4.78097	3.4798	4.26982	2.14378	3.19912	2.17551	3.11147	1.35684	0.339185	0.426775	0.998924	1.05283
ENSMMUG00000051591	-	1.1433	0.321729	0.369031	0.315901	0.858893	0.923425	0.978941	0.815064	0.94705	0.696817	0.456186	0.309284	0.447602	0.075506	0.274139	0.953958	0.222073	0.457997	0.535099	0.50905	0.082923	0	0.119846	0.052426	0.017505
ENSMMUG00000011732	FLVCR1	3.75494	5.47956	5.11683	4.43899	3.5302	5.03657	7.69329	6.86222	7.13598	5.83412	1.19139	1.62191	0.68352	0.760318	0.615846	3.61621	5.17916	4.82757	2.62748	2.02439	1.7074	0.781996	1.99008	1.32836	1.47695
ENSMMUG00000011733	VASH2	0.54669	0.815491	0.479955	0.865254	0.877424	0.752437	1.10974	0.886881	1.5251	0.801321	0.28012	0.167932	0.012675	0.251242	0.181358	2.98326	1.91923	1.49876	2.4015	3.4152	0.18037	0	0	0.11876	0.028351
ENSMMUG00000011735	ANGEL2	24.8021	14.1504	12.8183	20.5444	24.7333	21.1742	16.0463	15.9148	27.8784	26.2419	8.44929	6.00299	5.86858	11.3427	7.48944	18.4811	7.73743	11.4109	17.5083	18.3612	6.84841	1.9301	3.44755	4.80739	5.5581
ENSMMUG00000005210	RPS6KC1	30.3699	19.8988	23.36	27.9945	37.1445	18.6704	15.9794	17.3153	25.5275	25.8034	10.3885	7.53309	8.41275	13.7143	12.7082	22.5891	9.89004	17.5137	15.3811	25.8483	9.62893	2.75004	4.74202	5.32144	7.23613
ENSMMUG00000061293	-	1.18322	0.657586	0.43485	0.92278	0.78752	0.326667	0.861653	1.01377	1.30788	0	1.06281	0.114284	0.439255	0.60221	0.997285	0.044017	0	0.052809	0.080646	0	0	0	0	0	0
ENSMMUG00000011914	PROX1	6.03901	6.952	5.3405	5.70319	5.13808	13.068	16.2728	12.761	13.6207	12.0222	26.4384	15.3463	22.9413	21.8569	19.9968	2.89024	1.37419	3.36151	2.17347	1.27396	0.034322	0	0	0	0.042956
ENSMMUG00000015631	SMYD2	23.8928	18.1094	12.4625	16.5909	27.7936	10.0265	10.6538	8.53644	11.1291	17.4564	91.3525	59.527	85.0638	147.978	97.8134	14.3701	15.6337	12.5817	12.7951	19.5014	1.94754	1.18744	1.7714	1.45933	1.9336
ENSMMUG00000031435	-	0.176408	0.340991	0.195083	0.148961	0.107166	0.096313	0.131689	0.366548	0.072773	0	0.086422	0.635331	0.089796	0.084966	0.47948	0.532901	0.840223	0.560693	0.424317	0.430952	0.217021	0.632305	2.17537	0.512261	0.451428
ENSMMUG00000015634	CENPF	0.366045	0.595221	0.362437	0.358096	0.829444	0.265939	0.490214	0.284358	0.298725	0.670677	0.144539	0.403454	0.173644	0.137048	0.205212	0.871965	0.467022	1.01544	0.254706	1.27232	0.883985	0.279518	0.371609	0.732285	1.12008
ENSMMUG00000015632	PTPN14	5.839	4.66735	6.67841	4.14757	5.12697	0.70573	0.826646	0.818745	0.383224	0.865419	7.29924	7.23062	5.63215	6.02178	7.39933	25.3512	26.7854	25.2627	39.9565	27.665	0	0	0	0.030765	0.039421
ENSMMUG00000016931	KCNK2	4.394	2.8778	2.666	4.14359	3.39619	0.603699	0.587671	0.975484	0.497933	0.352556	0.144197	0.338453	0.154261	0.019417	0.043941	0	0	0.134379	0.0109	0	0	0	0	0	0
ENSMMUG00000022639	KCTD3	17.9287	13.3153	11.9641	15.2024	24.4286	20.2739	22.9725	19.8413	36.1945	35.0271	9.20915	8.89196	4.95062	9.60251	11.4694	8.75869	6.69527	9.74672	7.37115	12.2567	0.538344	0.041271	0.117279	0.106213	0.301862
ENSMMUG00000022640	USH2A	0.127225	0.108449	0.110963	0.07034	0.09761	0.138305	0.068053	0.042895	0.117036	0.428988	0.110603	0.01415	0.006732	0.10069	0.069775	0.066068	0	0.038497	0.003292	0.004924	0	0	0.005075	0	0
ENSMMUG00000033018	SNORD116	0	0	0	0	0.069146	0	0	0	0	0.596335	0	0	0	0	0	0	0	0	0	0	0	0	0	0	0
ENSMMUG00000056375	-	0.037271	0.003806	0.017396	0.011371	0.017112	0.138963	0.064127	0.019108	0	0.070509	0	0.006429	0.006752	0	0	0.017135	0.008807	0.010326	0.03457	0.010825	0.00579	0	0	0	0
ENSMMUG00000060193	-	0.099691	0	0	0.288083	0	0	0	0	0	0	0	0.056312	0	0	0	0	0	0	0	0	0	0	0	0	0
ENSMMUG00000063390	-	0.483698	0.021855	0.097348	0.265064	0.256898	0.056217	0.026959	0.027474	0.178309	0	0.049367	0	0	0	0.016998	0	0	0.039053	0	0.148445	0	0	0	0	0
ENSMMUG00000014167	ESRRG	8.93721	10.8167	8.20956	13.0761	22.954	29.0277	17.2493	17.5567	21.5877	22.5815	10.1826	3.78794	5.64435	9.47884	9.39488	0.397774	1.46252	3.31487	1.18093	2.06037	0	0.008186	0	0	0
ENSMMUG00000056788	-	2.17722	0.507676	0.717074	1.37731	2.39989	1.89852	0.560128	0.6886	1.3383	0.880109	1.66359	0.205219	0.338038	0.738371	1.51238	0.045394	0.57433	1.28044	0.493285	1.12073	0	0	0	0	0
ENSMMUG00000007213	SPATA17	0.048666	0.031881	0.034396	0.054748	0.047977	0	0	0.034771	0	0.32326	0.11066	0.029236	0.185896	0.154412	0.114225	0.125862	1.96843	4.6165	1.87101	4.37176	0	0	0	0	0
ENSMMUG00000004070	RRP15	11.424	5.11097	9.11892	4.89683	10.7866	10.4216	10.2849	9.72484	6.59131	8.52484	8.62315	5.21368	6.35281	10.0861	7.70973	9.87968	4.35509	6.31686	3.82889	8.67539	1.89099	0.457779	0.502377	1.04582	1.17792
ENSMMUG00000056106	-	0.051039	0.059229	0.025847	0.114651	0.263038	0.102447	0	0.028007	0.052659	0	0.220722	0.028363	0.016926	0.208565	0.052239	0.166698	0.200957	0.076985	0.373248	0.261593	0.065926	0	0	0	0
ENSMMUG00000014946	GPATCH2	17.4752	7.9103	9.55096	12.3007	16.7208	16.3037	12.0496	11.5386	14.2449	15.2933	6.18163	3.60157	3.50934	6.10743	5.02878	12.5657	7.594	11.718	7.83286	15.562	4.42295	1.44631	1.07946	1.60213	2.69928
ENSMMUG00000004071	TGFB2	5.55502	5.97179	10.1841	9.08581	5.39433	5.33956	6.15542	7.73735	6.29132	5.73038	1.88889	3.11877	1.91342	1.7539	1.52226	6.7783	6.39047	5.10193	6.12544	4.49839	0.097755	0.020832	0	0.028173	0
ENSMMUG00000050533	-	0.113401	0.082362	0	0.218095	0.061078	0	0.034536	0	0.151699	0	0	0	0	0	0	0	0	0	0	0	0	0	0	0	0
ENSMMUG00000052395	-	0.66231	0	0	0.221739	0.123555	0.031847	0.094229	0	0	0	0	0	0	0	0	0	0	0	0	0	0	0	0	0	0
ENSMMUG00000061301	SLC30A10	2.52622	1.08274	2.44333	1.73161	2.16813	1.27233	1.07205	0.844912	1.18745	0	0	0	0	0	0	0	0	0	0	0	0	0	0	0	0
ENSMMUG00000058133	-	1.92627	2.76769	2.52631	2.98704	2.42671	1.87673	2.41866	2.78021	3.43096	2.55618	5.39151	3.06117	4.08332	5.66422	4.69724	2.25201	1.44412	1.48277	1.94213	1.70183	1.02374	0.365645	0.832421	0.785093	0.541907
ENSMMUG00000052237	Metazoa_SRP	0.535626	0.629704	1.42858	4.33504	0.233691	0.170687	0.548143	1.39255	0.697854	0	2.10746	1.18005	0.742798	0.262476	0.467712	1.86437	0.66326	0.981062	0.714725	1.25267	1.11493	0	0	0.150953	0
ENSMMUG00000007806	LYPLAL1	13.2285	7.26615	11.5562	12.8842	11.3684	12.4215	14.1134	17.6583	23.828	19.9298	8.93005	5.4691	4.90735	7.23688	5.15098	13.5454	4.101	9.43805	7.2292	9.06999	7.17992	1.56805	3.36086	2.06521	1.93472
ENSMMUG00000017396	BPNT1	8.70946	6.04246	6.74887	6.83308	9.0769	7.00786	8.63476	7.45731	11.8977	11.7853	9.86247	6.80582	5.95017	8.73176	10.0619	12.9063	6.41429	7.94146	10.9927	12.1535	3.79126	1.31851	2.56893	2.61604	2.88609
ENSMMUG00000008722	EPRS1	30.2265	18.315	18.7272	29.5218	33.165	27.9686	22.0121	22.2354	34.9008	33.7986	25.6249	13.4865	17.7803	26.7737	26.0876	23.0235	9.45342	21.9225	17.5159	22.937	10.6656	2.53397	5.90401	10.6253	11.3438
ENSMMUG00000059941	-	0.010734	0	0.534371	0.653035	0.952034	1.36024	1.00011	0	2.117	4.49656	0.83098	0.278935	0.397683	0.232349	0	0.277194	0	0.710817	0.935938	0.875163	0.046613	0	0	0	0
ENSMMUG00000007783	IARS2	23.047	11.5495	11.8186	16.0664	25.5267	13.7143	11.479	10.7544	15.762	26.0086	19.3602	10.8014	10.0816	17.9828	19.0341	15.028	9.85988	12.1523	10.8993	18.6467	4.84908	1.85164	3.14384	4.14996	6.30201
ENSMMUG00000026897	mml-mir-215	2.94925	1.40718	2.32066	2.90754	2.02215	1.87233	1.65148	1.08893	2.3084	12.6052	0.675663	0.606826	1.76003	0.760522	1.4315	1.27059	1.17712	2.63512	2.97416	6.17279	1.17912	0.127143	0.461171	0.577636	0.441164
ENSMMUG00000027053	mml-mir-194-1	4.70228	2.28201	0.849964	2.14202	1.02123	2.84259	1.64438	3.15209	1.02541	2.40457	0.569379	1.18753	0	0.494802	0.491108	2.4407	1.15485	2.27413	2.87807	7.35254	1.13825	0.102127	0.426662	0.193594	0.28183
ENSMMUG00000051013	-	0	0.148716	0.262585	1.43566	0	0.357789	0.051582	0.178303	0.542948	2.03198	0.157131	0.153754	0.031154	0.250938	0	0.514789	0	0.64732	0	0.677807	0	0.201334	0.329693	0	0.62886
ENSMMUG00000007784	RAB3GAP2	28.1622	15.6846	16.5192	23.6042	27.6055	21.6975	18.5029	17.1708	30.1092	34.3916	15.97	9.71186	11.9712	15.2633	15.7425	23.1384	10.7358	16.2818	16.1278	19.2729	7.65569	1.71791	3.53699	5.2093	4.72962
ENSMMUG00000034621	SNORA36B	8.83397	3.53583	4.53225	5.44355	19.7201	3.50346	1.78314	3.71291	9.50114	28.3596	1.16439	0	2.94339	8.90166	6.48576	1.93369	5.18258	1.00127	10.5893	20.9266	0.686924	0.818614	0.864082	0	0
ENSMMUG00000048881	mml-mir-664	0.135461	0.075854	0.062762	0.137193	0.070225	15.281	0.077096	0.0964	0.222016	0.47697	0.090079	1.56172	0.042318	0.063976	0.061506	0.101436	0.08245	0.06505	0.059247	0.093329	1.19096	0.063496	0.046422	0.22573	0.333258
ENSMMUG00000022288	MARK1	32.6712	15.2786	20.1599	22.2273	26.531	16.5414	14.0119	13.4884	21.0718	22.9987	5.44719	3.71466	3.1782	4.2287	3.76857	1.38345	1.80022	4.29772	2.53585	2.62034	0	0	0	0	0
ENSMMUG00000043979	Metazoa_SRP	1.21979	0.128555	0.271614	0.61348	1.08979	0.429729	0.180183	0.06687	0.205952	0	0.091306	0	0.014053	0.038235	0.28503	0.062609	0	0.057358	0.413819	0.04193	0	0.01575	0.03787	0	0
ENSMMUG00000058658	C1orf115	3.54281	36.5386	31.008	9.41935	4.39549	0	3.39393	1.08169	0	0	1.05372	4.3816	4.44606	0.623083	0.454202	9.60879	62.6309	34.4227	49.4093	9.22296	0.047256	0	0	0.063393	0
ENSMMUG00000062202	HLX	0	0.145466	0.293411	0	0.132815	0.054321	0.17195	0.134898	0	0	0.248567	1.05661	0.454684	0.166131	0.118044	1.67046	3.86773	4.64595	1.70967	1.0842	3.85784	1.22688	5.06331	5.87599	0.811339
ENSMMUG00000057631	MTARC2	16.3334	19.6507	22.0605	16.931	17.9745	7.90072	12.8798	11.5032	10.8105	12.5238	17.1127	11.8558	12.4464	14.381	16.2434	23.1045	23.3335	15.7332	18.2818	19.235	6.39517	0.601617	6.87736	3.69996	1.24789
ENSMMUG00000033899	-	1.55823	0.043464	0.60246	1.58323	1.1971	0.292027	0.668121	0.262613	0.792964	0	0.260974	0	0	0	0	1.81743	0	0	0.831433	0	1.85606	0	0	0.444941	0.265527
ENSMMUG00000054365	-	0.055931	0.024648	0.172663	0.040999	0.197061	0.053778	0.050879	0.218	0.236301	0.086631	0.006733	0.011827	0.010288	0.02732	0.030597	0.076309	0.048436	0.221912	0	0.066851	0.026577	0.020572	0	0	0
ENSMMUG00000054308	-	0	0	0	0	0	0	0	0	0	0	0	0	0	0	0	0	0	0	0	0	0	0	0	0	0
ENSMMUG00000055727	-	0.116346	0.06049	0.010979	0.272421	0	0.063712	0.076791	0	0	0	0	0	0	0	0	0	0	0	0	0.013695	0	0	0	0	0
ENSMMUG00000004379	DUSP10	4.3823	3.31436	2.42392	3.25818	2.98276	12.2223	13.2634	16.7403	12.0521	11.8852	2.60242	2.55713	1.3673	1.22874	2.43834	3.39729	2.20795	3.33609	2.58491	2.70531	3.19166	1.22152	2.82369	3.24768	3.64567
ENSMMUG00000007896	TAF1A	5.30597	2.64663	3.63022	3.89303	5.49012	5.44557	5.29753	5.66015	9.75892	8.33256	3.15963	2.601	2.30102	3.01384	1.74421	6.89597	2.54436	8.12218	4.51205	6.54929	2.63665	0.581704	0.756156	0.99271	1.30906
ENSMMUG00000015025	AIDA	19.0166	10.4709	13.4032	16.6995	19.9392	14.9139	12.3368	12.8587	22.8074	23.6125	26.5325	17.962	23.0388	29.4705	26.2828	50.4862	16.632	37.1495	29.5502	40.3726	18.3766	4.59948	6.75047	9.39075	17.9258
ENSMMUG00000061267	-	0.732721	0.375942	0.635028	0.701522	1.04381	0.560868	0.633884	0.708545	1.5828	1.08565	0.543999	0.484388	0.414138	0.699961	0.473651	1.84809	0.775638	1.2512	0.987221	1.52987	0.625686	0.093403	0.254592	0.13803	0.14899
ENSMMUG00000058808	FAM177B	0	0	0	0.069007	0	0.033779	0	0	0	0	0	0	0	0	0	0	0	0.630053	0.13394	0.199547	0.02745	0	0	0	0
ENSMMUG00000001021	MIA3	21.0615	13.2982	15.3741	17.8393	24.001	22.9092	17.7498	18.6798	21.1585	22.9696	14.9063	8.53536	10.2673	10.9187	12.2152	17.9533	9.88259	18.378	12.5026	17.9512	6.59902	1.45579	3.28965	5.36359	5.51685
ENSMMUG00000062144	Metazoa_SRP	0.072017	0.702697	0.140188	0.969852	1.51212	1.22091	0.281665	1.78688	0	0.298297	0.573315	0	0	0.444349	0	0.281742	0.678745	0.543706	0.644882	1.10242	0.616893	0.030413	0.182668	0.034086	0.158388
ENSMMUG00000015026	BROX	12.7083	9.45307	9.30589	15.5872	13.5432	9.66509	10.8304	11.677	16.721	18.7094	13.4203	10.937	10.763	16.2163	11.1899	24.0046	11.0369	18.1959	23.3389	21.9207	18.6768	2.31067	4.62201	9.98291	7.91003
ENSMMUG00000000870	TLR5	0.557841	0.26881	0.485015	0.419963	0.64615	0.463741	0.177341	0.242426	0.105225	0.127171	0.829886	1.13383	0.651178	0.871188	1.03011	5.33686	1.55776	2.77795	2.79094	4.22456	8.57985	0.690048	3.67044	2.58693	1.64016
ENSMMUG00000059597	Metazoa_SRP	0	0	0.176731	0	0	0	0	0	0	0	0	0	0	0	0	0.252957	0	0.446709	0	0.71107	0.934445	0.041575	0.3638	0.513588	0
ENSMMUG00000005873	DISP1	1.75263	0.970429	1.30411	1.72329	1.8488	6.12583	5.35741	4.17748	5.59105	6.70189	14.6662	4.77135	9.03713	6.04339	7.39712	16.8479	11.3155	13.4167	12.3308	15.4977	1.38263	0.597332	0.695643	0.907831	0.959808
ENSMMUG00000051717	Metazoa_SRP	0	0.26799	0.213781	1.71409	0.391307	0.504208	0.21562	0.432039	0.086865	0	0.093195	0.484848	0.164748	0.223607	0.191927	0.386979	1.53704	0.887929	1.25467	1.66555	0.698858	0.580937	0	0.093605	0.025526
ENSMMUG00000062711	-	0.736615	0.158138	0	0	0.445587	3.66351	0.577669	0.775027	0.828391	1.46217	0.309729	0.032732	0.026284	0.813222	1.92733	1.12858	0.881435	1.10534	0.548311	2.30973	0.384745	0.332331	0	0	0
ENSMMUG00000059632	-	0.464906	0.325996	0.088373	0.214922	0.472519	0.341026	0	0.483197	0.99664	0.738199	0.455313	0.16382	0.196649	0.100348	0.3972	0.870376	0.152753	0.61493	0.38578	0.294175	0.333425	0.135112	0	0	0.137085
ENSMMUG00000064564	-	0.618339	0.283159	0.289014	0.425547	0.310629	0.545589	0.786941	0.425596	0.88329	0.239559	0.343849	0	0.068481	0.096395	0.064514	0.731309	0.324936	0.864446	0.440946	0.560619	0.317498	0.067574	0	0	0.100691
ENSMMUG00000012698	CCDC185	0.106044	0.151851	0.178849	0.068443	0	0.207656	0.317434	0.476679	0.161211	0	0	0	0.031363	0	0	0.082086	0.061211	0.085026	0.261639	0.080942	0	0	0	0	0
ENSMMUG00000041825	-	1.30373	0.269796	1.41718	0	1.29515	1.70569	0.275158	3.72961	0.335878	2.05063	0.622819	0.435715	6.52643	2.15427	1.19749	0.501197	0.646046	2.94523	0.199002	0.534209	0.878613	0.154919	0.406948	0.596999	0.362732
ENSMMUG00000042038	CAPN8	0	0.085207	0.070205	0.068735	0.025745	0.081637	0.029448	0	0	0	0	0.224992	0	0	0	0.069381	0.288201	0.167764	0.266572	0.09627	0.057606	0	0	0	0
ENSMMUG00000012695	SUSD4	37.5916	33.4387	32.2297	31.0467	41.3731	42.981	40.4797	43.7195	52.0742	53.1855	0.563723	3.12439	0.335369	0.929569	2.16832	10.362	4.57649	4.19017	8.91392	6.95506	1.11267	0	0.304024	0.327556	1.00021
ENSMMUG00000011142	CAPN2	15.1266	11.2621	11.0458	11.541	15.7348	16.6457	16.4015	13.5247	18.5723	21.652	27.4547	24.3129	18.4162	30.2364	34.1225	216.247	133.539	89.3171	208.839	272.562	32.526	14.9174	26.1749	22.776	39.6702
ENSMMUG00000011149	-	0.409396	0	0.032465	0.403817	0.173455	0.222765	0.054444	0	0.267569	0	0	0	0.063118	0.079865	0.169879	0	0	0	0.111691	0.180954	0.11794	0.04283	0.172459	0.064004	0.089117
ENSMMUG00000011146	TP53BP2	14.3884	14.8425	16.7066	17.0981	13.5565	8.08921	11.1308	11.9103	9.60754	10.4574	5.13992	5.33933	3.78477	4.58006	4.42192	36.9422	34.0287	27.3272	51.5429	42.3173	5.42131	1.73135	3.78811	4.6246	5.19522
ENSMMUG00000000676	FBXO28	11.9046	12.5566	11.7345	14.3874	13.3612	11.1827	14.8449	14.7492	19.3485	18.8127	9.62898	8.56725	8.42546	9.29061	9.48652	14.0884	9.04056	14.7501	15.0736	13.0936	9.52635	2.12201	3.89307	5.93983	5.94625
ENSMMUG00000002400	DEGS1	11.8888	8.24287	7.64902	9.93854	12.6848	7.36558	8.45934	7.17672	16.1206	12.7874	15.8415	19.1177	14.2117	15.0073	20.0866	26.0159	8.63739	10.6593	20.5417	19.1241	13.0648	3.03282	7.40159	9.36923	9.36905
ENSMMUG00000059264	-	0.528215	0	0	0	0	0	0	0	0	0	0.1857	0	0	0	0	1.70556	0	0	0	0.21417	0.11387	0	0	0	0
ENSMMUG00000022510	NVL	7.80428	4.41538	5.43105	6.34517	7.7535	8.00403	7.62799	7.6589	8.8198	6.67868	4.60775	4.17803	2.86709	6.14619	5.53095	10.9086	4.47093	8.37826	8.77696	10.8739	3.96893	1.68826	2.25637	3.40487	4.26149
ENSMMUG00000027811	U6	1.57512	0.548514	0.608262	3.28617	3.06334	1.63597	1.22034	0.949726	6.44603	0	0.182095	0.271114	0.295453	0.834731	0.210704	6.85823	1.75093	1.11236	1.04333	6.5561	0.906529	1.9531	0	0	0.225805
ENSMMUG00000063959	CNIH4	7.43004	6.40163	7.79932	8.02747	9.3925	5.53299	6.50816	6.74024	10.2974	10.8252	3.86116	4.21417	5.94755	7.94684	7.17763	10.0022	4.06313	8.81545	10.5188	11.0027	5.58921	2.10234	5.83195	6.13986	5.31766
ENSMMUG00000012227	WDR26	37.0395	21.3105	23.462	26.5655	33.1172	28.0264	22.6604	22.4759	34.2873	36.6113	35.8184	24.8879	20.2194	32.9497	30.8347	48.5576	22.2581	28.0855	31.6312	41.3352	73.5467	21.6362	23.1168	32.7973	29.851
ENSMMUG00000003472	LBR	5.01603	4.54738	4.68127	5.74025	4.28805	7.12307	9.3286	8.59063	10.7137	11.9344	5.25172	7.55851	5.40231	8.06026	5.17948	26.1305	11.5423	20.4306	18.7697	21.0846	64.0149	15.3195	51.988	79.9139	39.7455
ENSMMUG00000010335	CNIH3	3.89139	4.03716	4.49727	5.30234	4.02236	1.02853	1.09405	0.690469	0.902341	0.595315	0.143489	0.320902	0.104228	0.398272	0.130328	1.80985	3.73039	5.41056	6.71398	1.99193	0.125916	0	0.017613	0	0.022039
ENSMMUG00000060677	-	0.437149	0.124264	0.25757	0.472166	0.163761	0	0.046959	0.04511	0.482974	0	0.005629	0.163754	0	0	0	0.317398	0.196966	0.983819	0.74639	0.292684	0	0	0	0	0
ENSMMUG00000051471	-	0	0	0.02239	0	0	0	0	0	0	0	0	0	0.147475	0	0	0	0	0	0	0.748305	0	0	0	0	0
ENSMMUG00000002227	ENAH	24.2418	13.4881	19.2347	22.2303	22.6941	23.1901	16.0966	20.1187	16.4026	17.1714	14.5798	9.04531	7.51936	12.3561	16.9618	38.8403	20.8526	36.6886	17.7392	34.2556	0.119444	0	0	0.042622	0
ENSMMUG00000050780	Metazoa_SRP	0.333078	0.137271	0.554077	1.71514	0	0	0	0.228875	0.391479	0	2.53002	0.060002	0.068257	0	0	2.2609	0.114845	0.458864	0	0	0	0	0.073513	0	0
ENSMMUG00000057691	-	0.705019	0.522795	0.794201	0.582334	0.548686	1.03217	1.65969	0.92871	1.13436	0.674022	0.497279	0.334174	0.384105	0.205379	0.190997	1.98096	0.612191	1.44454	1.12053	1.30705	1.22645	0.732144	0.778237	0.789254	1.01484
ENSMMUG00000034851	U6	0.72113	1.29304	0	0	0.098761	0	0.091261	0.079246	0	0	0.341721	0	0	0	0	0.637238	0.114957	0.355425	0	0.271123	0.550848	0.316829	0.012804	0.297368	0
ENSMMUG00000060515	-	0.49792	0.087145	0.315858	0.660201	0.454643	0.388268	0.377027	0.258043	0.396888	0.547185	0.306196	0.056599	0.043782	0.252239	0.111206	1.59041	0.584165	1.16539	0.56601	1.77757	1.45862	0.521739	0.386623	0.407729	0.172752
ENSMMUG00000011434	PYCR2	0.867371	6.96269	5.83542	3.26476	1.30487	1.46841	3.48617	6.16704	1.68738	1.49699	0.861141	5.67513	4.40226	0.969179	0.997853	1.40288	6.0695	5.72866	3.73681	2.21399	1.85434	2.53571	3.48932	3.65638	3.17483
ENSMMUG00000042699	SDE2	6.70193	8.17227	6.77255	6.83482	8.46602	9.263	11.9034	10.5271	11.467	11.4178	5.34554	4.90144	4.90801	6.40342	5.49513	16.6309	9.24977	12.467	12.9984	13.7686	23.4318	5.70678	6.87948	23.4089	12.6067
ENSMMUG00000059492	-	0.092739	0.070186	0.190515	0.52181	0.274035	0.447688	0.486623	0.161445	0.791535	0	0.23069	0.06341	0.104283	0.357232	0.235538	1.27461	0.865578	0.660428	0.9021	1.52227	0.995115	0.516703	0.307229	0.112341	0.121562
ENSMMUG00000055584	-	8.39415	38.7307	38.1292	23.0641	11.5367	18.7436	67.2564	62.6991	29.6643	16.1155	45.5092	83.848	99.6011	27.0872	28.1537	50.7452	69.5191	112.944	82.3948	27.6037	340.168	70.5194	169.399	332.958	146.52
ENSMMUG00000000134	SRP9	98.9008	64.3014	66.6586	86.937	100.731	64.5767	55.6318	63.9858	111.335	112.084	70.9261	44.616	77.3579	136.898	83.3404	77.1909	42.9484	66.0057	51.0194	66.0139	34.2128	6.27102	15.2413	21.0038	23.9992
ENSMMUG00000005782	EPHX1	6.84056	8.37341	17.1062	11.4312	6.46875	6.03714	5.79127	8.23289	5.03997	4.48877	20.8387	20.6857	17.1249	17.6496	11.1695	101.547	86.4253	105.689	140.997	91.8536	2.04234	2.04248	2.76381	3.69539	2.02897
ENSMMUG00000005785	TMEM63A	1.31462	1.27793	0.798419	2.34905	2.01605	1.80158	1.5667	0.90523	0.538736	0.815978	1.73222	2.32192	1.15766	1.24353	1.39531	10.824	10.6022	15.2982	13.3219	13.9767	7.03482	6.17741	9.18042	6.5309	6.45667
ENSMMUG00000063956	-	0.17112	0.047516	0.072789	0.141946	0.067061	0.272381	0.120439	0.101026	0	0	0	0	0	0	0	0.162325	0	0.052118	0	0	0	0.055112	0	0	0
ENSMMUG00000005129	MIXL1	0.547277	0.327461	0.230286	0	0.133558	0.735513	2.0736	2.41917	1.76896	1.45224	0	0	0	0	0	0.152417	0.361341	0.07322	0.100394	0	0	0	0	0.054281	0
ENSMMUG00000019058	ACBD3	14.5344	16.7344	14.038	14.5747	16.0555	15.5033	20.2206	22.6011	24.6804	25.3958	11.5141	13.6067	10.1526	12.8902	10.9771	26.7662	20.6402	26.0987	20.5948	22.922	8.84738	1.87678	4.00647	5.92599	5.50566
ENSMMUG00000016014	LIN9	1.50234	1.07781	1.1043	1.45337	1.68828	2.63896	3.11034	4.0199	4.55363	3.6892	2.13781	0.914979	1.46762	1.93588	0.988177	4.09878	1.68283	2.00766	3.12917	2.85504	1.18274	0.178101	0.402818	0.851385	1.14142
ENSMMUG00000057068	-	1.33231	0.090294	0.211183	0	0.58774	1.59	0.149172	0.626457	0.649924	0	0.417968	0	0	0	0.641134	1.43626	0.702798	0.313032	0.745968	0.142214	0.047075	0	0	0	0
ENSMMUG00000042537	Metazoa_SRP	0	0	0	0	0	0.028972	0	0	0	0	0	0	0	0	0	0	0	0	0	0	0	0	0	0	0
ENSMMUG00000051438	-	0	0	0	0	0	0	0	0	0	0	0	0	0	0	0	0	0	0	0	0	0	0	0	0	0
ENSMMUG00000021820	PARP1	23.8059	24.2778	21.7431	21.2333	23.0255	22.9518	24.2678	21.7565	21.8119	20.927	19.3389	9.74395	10.0834	11.1467	14.2041	19.5418	11.3732	14.0316	20.489	16.5102	10.4262	5.96675	11.1359	21.0217	16.6466
ENSMMUG00000008640	STUM	7.39528	8.82568	10.5097	5.67763	1.93043	0.309971	1.96565	1.10883	0	0	0.10692	0.320471	0	0.346365	0	0.272334	0.035485	0.040978	0.092509	0	0	0	0	0	0.040692
ENSMMUG00000061649	ITPKB	7.77013	16.4854	14.6424	10.2746	9.96568	13.2006	19.2323	18.1446	7.86791	12.7046	3.52725	7.49248	5.93001	3.10937	2.40754	14.8673	14.4092	14.65	16.3286	15.1853	19.5608	15.7817	22.5493	23.7576	15.5267
ENSMMUG00000018525	PSEN2	4.90761	7.17796	6.51292	7.25201	5.82271	11.072	10.034	9.87527	7.1604	5.89357	9.88758	5.87619	7.84433	7.19483	6.50136	7.12267	5.81814	6.49314	8.21985	6.4166	1.02325	1.23944	1.39154	1.03054	1.54876
ENSMMUG00000008636	COQ8A	9.15694	11.2075	13.8221	9.50913	7.19894	9.08605	12.064	10.7703	9.66626	6.75905	44.5764	32.1205	51.2897	24.4327	26.6276	7.83594	16.2236	11.2973	17.355	10.8701	4.35539	4.41686	6.40167	5.74959	4.88387
ENSMMUG00000056871	5S_rRNA	0.599541	0	0	1.81429	0	3.20724	0	0	0	0	0.188557	0	0	0.183526	0	0.154437	0	0	0.203863	0.310285	0.148657	0.385813	0.197816	0.072068	0
ENSMMUG00000031497	-	5.14507	1.59593	2.56865	2.71809	3.9262	7.08137	4.19693	4.86525	6.6395	8.77455	1.17611	1.07339	0.716627	2.24832	0.875903	4.56092	1.31061	2.68943	2.20412	4.91286	0.88653	0.127796	0.330313	0.310458	0.302418
ENSMMUG00000062651	-	0.335278	0.305306	0.330523	0.326621	0.276996	0.136592	0.112297	0.17855	0.131202	0	0.382527	0.212515	0.196358	0.249069	0.201196	1.56989	0.601945	1.11688	1.05344	0.500818	0.3419	0.108002	0.049253	0.045502	0.020223
ENSMMUG00000060353	PRSS38	0.461823	0.254139	0.158057	0.545766	0.28799	0	0.061449	0	0	0	0.146682	0.046811	0.070034	0.261889	0.086725	0.2167	0.192571	0.432473	0.136602	0.17515	0	0	0	0	0
ENSMMUG00000063277	Metazoa_SRP	1.26684	0	0.123499	0.650462	0.459836	0.111766	0.457594	0.666239	0.637307	1.87269	0	0	0	0	0	0	0.39991	0	0	0.04641	0	0	0	0	0
ENSMMUG00000008338	WNT9A	1.00422	1.54051	1.50227	1.61456	1.06445	1.54661	2.15298	2.13066	1.45982	1.43209	0.424964	0.473505	0.33176	0.178542	0.413432	4.5957	9.67966	8.22264	15.8691	7.62516	0.040063	0.022987	0.023336	0.100619	0.021023
ENSMMUG00000050712	WNT3A	0	0	0.143208	0	0	0	0	0	0	0	0	0.111518	0	0	0	0	0.320552	1.40105	0.258556	0.320238	0	0	0	0	0
ENSMMUG00000053969	JMJD4	2.8748	5.34102	4.81947	4.04104	2.38154	4.35657	6.23441	4.75853	2.53272	2.04033	1.49801	2.29653	2.12306	1.13021	1.19446	3.53189	5.62887	4.8811	5.90526	3.44233	1.96844	1.80261	2.49273	1.61553	1.3718
ENSMMUG00000001869	SNAP47	9.04026	7.72178	7.00823	11.2644	9.28568	9.73578	7.47494	6.0912	6.07408	6.7033	5.18034	3.03826	4.62136	4.94782	5.48668	6.53477	5.41439	4.15415	8.35181	6.44657	2.43839	1.65119	2.71296	3.46358	3.57841
ENSMMUG00000008638	CDC42BPA	56.664	23.0481	31.9181	43.8308	59.6787	55.3585	35.1628	39.6002	70.8046	79.0095	13.7354	8.73097	8.30707	17.6267	12.098	31.7616	10.7345	18.8128	19.3036	31.3065	2.08206	0.510586	0.984121	0.874705	1.88814
ENSMMUG00000002791	C1H1orf35	2.69084	11.3569	9.91705	3.63854	3.59784	7.88448	18.6332	13.457	4.39432	3.89491	2.2239	7.64863	3.43093	1.29043	1.70782	4.1545	12.3791	10.1558	6.38792	5.86376	3.07089	2.55887	4.23628	2.97407	3.19487
ENSMMUG00000061410	-	3.0126	4.0505	4.23386	5.15526	2.81209	6.67473	7.42497	6.69336	4.87641	2.59827	2.84608	2.04017	4.7609	2.44995	2.10028	1.84789	1.23494	2.359	2.80926	1.74882	0.674515	0.99934	1.52557	1.27832	1.03017
ENSMMUG00000052432	ARF1	76.2038	56.179	54.8074	39.0197	63.6079	50.3321	81.5291	81.2549	52.9936	47.3133	56.9802	28.8496	82.3687	17.9612	29.3526	71.7659	98.5742	41.5887	44.1968	36.2114	99.2568	63.4533	42.2083	41.583	28.0673
ENSMMUG00000023086	GJC2	0.839226	10.7478	2.14549	1.24813	1.05019	2.37152	6.96146	4.95155	0.634141	0.368701	0	0.305835	0.053598	0	0	0.395603	1.15047	0.90601	0.490722	0.456497	0.117341	0.10514	0.46172	0.150368	0.245016
ENSMMUG00000023085	GUK1	12.909	49.1132	51.6999	22.5578	11.101	16.906	32.4728	22.6907	8.94098	6.9173	4.11777	20.5506	22.5817	5.83191	6.09575	8.91122	22.2196	19.5294	15.7259	11.4228	9.63733	7.52013	16.7837	9.57754	9.13926
ENSMMUG00000057834	-	1.85816	2.57029	3.417	3.39056	1.58165	6.01848	7.20847	6.45327	6.58435	2.76788	1.63646	2.27501	1.61553	1.62247	1.32015	3.49431	4.10415	3.46524	5.9253	3.4691	2.33012	2.0922	2.48387	1.1016	1.84902
ENSMMUG00000005306	TRIM11	2.21827	5.38976	5.82081	4.21518	2.47283	6.11225	10.6964	11.53	2.62975	2.65441	0.737474	2.72656	1.40966	0.502176	0.462392	2.78895	7.38273	6.6399	4.96824	3.74307	9.17013	6.57769	14.9776	14.7721	8.00761
ENSMMUG00000055227	H3-4	0.636136	0.385451	0.652831	0.544838	0.548372	2.32014	1.25726	0.88639	1.11094	1.18286	0.044809	0.063522	0.13534	0.127923	0.036705	0.556521	0.206642	0.396382	0.462286	0.682371	0.607234	0.449379	0.470642	0.180829	0.05555
ENSMMUG00000005307	TRIM17	1.83062	2.15685	2.6618	3.00501	3.60378	6.16662	6.38673	6.55984	3.10014	4.02797	0.339501	0.068749	0.224358	0.159647	0.140438	1.64573	0.895002	1.79827	1.49047	1.43482	1.11603	1.10748	0.919731	0.6332	0.458919
ENSMMUG00000060464	-	0.438455	0.067199	0.230232	0.287082	0.508005	1.22143	0.935419	0.976707	0.620877	0.380075	0.023133	0.039779	0	0.026894	0	0.222879	0	0.07734	0.091714	0.073173	0.079467	0.017418	0.062874	0.032682	0.015738
ENSMMUG00000053022	H2BU1	2.31319	17.4037	18.4587	4.68144	1.65001	10.0703	48.3446	57.262	11.7531	9.54459	0.978253	4.82477	4.0324	2.5566	1.10166	0.940401	5.79499	4.67015	2.82429	0.470314	1.13736	3.71299	6.2049	5.5602	6.46079
ENSMMUG00000060603	-	0	0	0	0	0	0	0	0	0	0	0	0	0	0	0	0	0	0	0	0	0	0	0	0	0
ENSMMUG00000054797	-	0.825088	1.81259	1.34576	0.178627	0.277577	1.11962	1.5551	2.25478	0.377818	0	0.052051	0.48598	0.119098	0.13477	0.085849	0.178323	0.305138	0.444712	0.156969	0.162358	0.126093	0.175074	0.154472	0.190895	0.15345
ENSMMUG00000023096	-	1.12746	0.356558	0.522664	0.450195	0.564605	12.9551	8.45836	7.33556	9.79054	3.06134	28.6728	14.6491	15.6255	6.76203	13.6439	1.37685	0.972606	2.04662	1.07703	1.55722	0.71433	0.728572	0.642843	0.702679	0.633175
ENSMMUG00000063829	5S_rRNA	0	0	0	0	0	0.169826	0	0	0	0	0	0	0	0	0	0	0	0	0	0.158619	0	0	0	0	0
ENSMMUG00000054908	5S_rRNA	3.70584	0	0.147369	0	0	17.1	0	0	0.465713	0	1.16462	0.303475	0.445429	6.97992	8.18365	0.46504	0.455779	0	2.46113	0.464993	1.69998	3.13811	3.12239	2.45273	1.07911
ENSMMUG00000062240	5S_rRNA	0	0	0	0	0	0	0	0	0	0	0	0	0	0	0	0	0	0	0	0	0	0	0	0	0
ENSMMUG00000055501	5S_rRNA	0.187531	0	0	0	0	1.4685	0	0	0	0	0.324825	0	0	2.13086	1.0953	0	0	0	0.136086	0.969098	0.132209	0.226949	0.088657	0.26546	0.08467
ENSMMUG00000057556	5S_rRNA	0	0	0	0	0	0	0	0	0	0	0	0	0	0	0	0	0	0	0	0	0.083281	0	0	0	0
ENSMMUG00000056455	5S_rRNA	0	0	0	0	0	0.264434	0	0	0	0	0	0	0	0	0	0	0	0	0	0	0	0	0	0	0
ENSMMUG00000064010	5S_rRNA	0	0	0	0	0	0	0	0	0	0	0	0	0	0	0	0	0	0	0	0	0	0	0	0	0
ENSMMUG00000056384	5S_rRNA	0	0	0	0	0	0	0	0	0	0	0	0	0	0.084823	0	0	0	0	0	0	0	0	0	0.066617	0
ENSMMUG00000060874	5S_rRNA	0	0	0	0	0	0	0	0	0	0	0	0	0	0	0	0	0	0	0	0	0	0	0	0	0
ENSMMUG00000062109	5S_rRNA	0	0	0	0	0	0	0	0	0	0	0	0	0	0.140087	0.162815	0	0	0	0	0	0.085363	0.097264	0	0	0
ENSMMUG00000050633	5S_rRNA	0	0	0	0	0	0	0	0	0	0	0	0	0	0	0	0	0	0	0	0	0	0	0	0	0
ENSMMUG00000054771	5S_rRNA	0	0	0	0	0	0	0	0	0	0	0	0	0	0	0	0	0	0	0	0	0	0.099966	0	0	0
ENSMMUG00000056294	5S_rRNA	0	0	0	0	0	0	0	0	0	0	0	0	0	0	0	0	0	0	0	0	0	0	0	0	0
ENSMMUG00000063734	5S_rRNA	0.73893	0	0	0.425004	0.516694	3.29663	0	0	0	0	0.542696	0	0	1.12069	1.23739	0.153571	0.05938	0	0.340215	1.26026	0.035394	0.918603	0.565188	0.225086	0.172796
ENSMMUG00000063830	5S_rRNA	0	0	0	0	0	0.182313	0	0	0	0	0	0	0	0.039841	0.053285	0	0	0	0	0	0	0	0	0	0
ENSMMUG00000053670	5S_rRNA	0	0	0	0.603101	0.509096	4.65086	0	0	0.152415	0	0.169015	0	0.056927	5.0624	4.68906	0.082193	0	0	1.05684	0.525833	0.185301	1.27388	1.60829	1.00633	0.204763
ENSMMUG00000061090	5S_rRNA	0	0	0	0	0	0	0	0	0	0	0	0	0	0	0	0	0	0	0	0	0	0	0	0	0
ENSMMUG00000058918	5S_rRNA	1.629	0	0	0.696197	0.482501	5.53184	0	0.060017	0.148182	1.00305	1.00749	0	0	0.697863	0.106569	0.157897	0.234309	0	0.369169	2.14462	0.227982	1.36575	1.55288	1.43429	0.06307
ENSMMUG00000063051	5S_rRNA	0.112858	0	0	0.318393	0	1.16066	0	0	0	0	0.049714	0	0	0	0	0	0	0	0	0.08546	0.1218	0	0	0.157852	0
ENSMMUG00000057728	5S_rRNA	0.206738	0	0	0.298969	0.257234	0.79423	0	0.065087	0.1607	0	0.246533	0	0	0.296648	0	0.077662	0	0	0.054951	0	0.048057	0.14274	0.049738	0.11183	0
ENSMMUG00000055039	5S_rRNA	0	0	0	0	0	0	0	0	0	0	0	0	0	0	0	0	0	0	0	0	0	0	0	0	0
ENSMMUG00000026427	5S_rRNA	0.399694	0	0	1.38481	0.137516	1.76584	0	0	0	0	0.722802	0.672195	0.041597	8.68437	8.89045	0	0	0	1.28348	2.92401	0.261182	1.94782	1.23086	0.692653	0.275883
ENSMMUG00000048590	RNF187	26.2286	43.9904	32.9719	31.4947	31.5154	24.7351	29.2733	29.7518	18.3412	21.7004	11.054	9.12938	11.0855	11.4972	12.4088	14.8881	18.192	16.1586	20.4944	16.0789	13.9655	11.6161	15.7978	15.2643	17.2851
ENSMMUG00000009332	HSD17B7	5.67069	4.08974	3.70257	7.03081	4.3191	8.17789	4.81915	3.95193	5.80578	3.8662	4.52839	2.81448	4.07117	6.39994	5.79166	8.93792	2.21062	6.88926	9.94865	8.12866	2.89574	0.723466	3.00076	3.90682	3.92652
ENSMMUG00000063984	-	2.46366	0.820826	1.2507	1.85865	1.31107	1.75148	0.903211	1.1268	1.98887	2.30659	0.475361	0.229555	0.166876	0.163383	0.171028	1.90674	0.620454	1.00769	0.847535	1.43387	0.607931	0.163312	0.135702	0.167754	0.091561
ENSMMUG00000009330	DDR2	2.472	1.70585	2.91503	2.87557	5.13508	4.45882	1.57136	2.77054	3.61054	3.34371	16.6977	20.7105	10.8307	21.9547	14.9511	26.0114	15.1071	23.5525	16.7086	20.3541	0.013425	0.087282	0.068293	0.0582	0.015689
ENSMMUG00000049204	Metazoa_SRP	0	0	0.217428	0	0.246749	0.881123	0	0	0	0	0.087971	0.039086	0.093321	0.636526	1.06364	0.949821	0.447856	0.777784	0.353657	0.974194	0	0	0	0	0
ENSMMUG00000019514	UAP1	8.07596	6.01875	6.74029	6.78503	9.12239	9.30297	8.03905	7.8957	16.5576	10.8839	14.0387	8.32841	16.9851	16.428	16.4361	9.59971	9.70152	14.6322	9.79669	12.306	3.14137	0.683568	1.53824	2.30246	2.64276
ENSMMUG00000054489	Metazoa_SRP	0.019928	0	0	0	0	0	0	0	0	0	0	0	0	0	0	0	0	0	0	0	0	0	0	0	0
ENSMMUG00000019513	UHMK1	36.1215	23.7669	28.2768	30.4818	31.1941	15.0518	16.2856	15.5897	23.8355	27.5878	16.3133	13.922	12.7812	17.9107	16.0353	44.9369	23.8077	30.5785	30.3058	39.9447	29.9791	10.0722	22.0446	24.3372	26.3144
ENSMMUG00000023042	OLFML2B	1.17914	1.41549	1.42255	0.883044	0.741535	0.084045	0.263173	0.180193	0	0	1.57226	3.81036	1.64476	1.2811	1.69805	4.57318	2.85007	3.69285	2.67506	1.91421	0.076573	0.087401	0.084394	0.126768	0
ENSMMUG00000042262	NOS1AP	6.51217	7.62788	9.10349	7.12078	4.8813	16.9351	16.2944	21.6704	13.9628	11.2857	1.37268	0.843378	0.742892	0.44269	0.832137	1.98594	4.22747	6.44747	2.5374	2.74619	0.181255	0.088374	0.077981	0.604716	0.050349
ENSMMUG00000004790	SPATA46	1.07427	0.117139	0.454392	0.677784	0.185175	0.985499	0.857627	0.784878	0.831158	1.42749	0	0.132709	0.106284	0.14807	0	0.519264	0.261302	0.941913	0.145529	0.690528	0	0	0	0.085491	0
ENSMMUG00000056098	MIR556	0.844102	1.57926	2.14009	1.90029	1.30987	2.19029	2.6117	5.11262	10.1039	0	0	0	0	0	0	0.236239	0.52061	1.89452	0.752835	0.41088	0	0	0	0	0
ENSMMUG00000003775	FCGR2B	0.455263	1.12543	1.16591	1.13499	1.73421	0.295249	0.919276	1.06885	0.921001	0.252674	2.92316	12.3415	11.1458	8.70636	12.0808	17.7894	9.89437	15.0793	14.8934	17.1307	281.058	68.2033	388.261	456.948	74.4975
ENSMMUG00000016206	FCGR3	0.712997	0.212158	0.497486	0.356519	0.21156	0.448741	0.102163	0.260482	0.102597	0	0.209424	0.117702	0.246037	0.491369	0.343068	8.67843	0.548863	1.84888	1.28519	3.09154	23.2818	5.61557	14.089	13.7309	12.1846
ENSMMUG00000039212	-	1.05313	0.967854	0.805507	0.80596	0.529968	0.654851	0.810471	0.819628	0.327664	0.527456	0.224823	0.333361	0.488253	0.118245	0.22159	1.50111	0.512917	1.16326	0.679614	0.988139	1.7721	0.512711	1.70121	2.17497	0.795387
ENSMMUG00000004049	ATF6	30.1846	20.0356	18.8813	22.5653	31.1078	26.3187	24.4765	28.1729	38.1259	45.274	17.8263	13.7192	15.2455	23.2124	18.3754	42.3333	18.1587	25.8267	30.8475	43.587	24.5459	5.09065	12.7145	15.6533	12.5585
ENSMMUG00000001216	MPZ	0.841698	1.24493	0.821237	1.46283	0.960118	1.38182	1.19973	1.13661	1.06528	0.747473	0.779604	1.76027	1.09321	0.786732	0.64108	0.625331	1.30565	1.29327	1.56384	1.12964	1.15223	1.19196	1.57661	2.65956	1.33885
ENSMMUG00000060682	U6	0.859155	0.239598	0.030009	0.328617	1.82956	0.188872	0.135594	0	0.885211	0	0.863485	0.57266	0.057758	0.114347	0.434578	0.267016	0.210611	0.968565	1.06265	0	0	0	0	0	0
ENSMMUG00000008251	CFAP126	17.8072	5.66681	8.57403	12.1468	22.6368	11.7629	7.55149	6.84424	12.4891	20.5308	13.0656	3.10312	4.81517	9.63044	11.9367	8.21198	29.2196	55.7584	31.5822	41.9887	1.55248	0.72388	0.878678	1.46944	0.971245
ENSMMUG00000012411	SDHC	23.9446	46.5776	42.4603	28.4413	31.1389	15.0098	17.0084	41.9295	23.693	24.8668	69.5067	41.467	143.492	117.876	87.8719	17.7725	11.0188	15.7445	19.3108	18.4541	6.78687	4.14126	8.19194	10.9533	14.2856
ENSMMUG00000004516	APOA2	0	0.119671	0	0	0	0	0	0.269467	0	0	0	0.097816	0.705242	0	0	0	0	0	0	0	0.273819	0	0.289839	0.121054	0
ENSMMUG00000004512	FCER1G	3.75574	9.27958	5.25841	2.42128	4.07763	2.78294	10.929	5.84262	0.974507	8.53265	2.11856	8.92291	7.21465	4.87529	6.25383	58.249	23.1163	21.707	16.6543	39.0274	91.5189	39.6943	118.835	103.928	52.5507
ENSMMUG00000042475	-	49.2653	42.2265	34.8572	44.0255	55.3383	4.6608	6.4452	5.40911	2.53297	6.52227	1.96198	3.13192	0.274461	0.657626	0.475104	0.273954	0.15065	0.351686	0.400517	0.199797	0.260924	0.064432	0	0.046619	0.042315
ENSMMUG00000018128	NR1I3	0.192079	0.036172	0.329259	0.182181	0.167025	0.060632	0.310016	0.168876	0.054049	0	0.176356	0.059152	0.03615	0.046661	0.096678	0	0	0.036189	0.029216	0	0.062376	0	0.018739	0.032924	0
ENSMMUG00000060496	TOMM40L	0.36251	7.85445	13.218	8.98086	5.64274	0.357999	5.90096	5.88441	3.35584	4.76494	9.42527	6.08522	12.0479	0.264114	6.66685	2.153	1.0393	1.36557	1.93955	1.7888	0.806741	0.391672	0.920192	0.692281	0.630085
ENSMMUG00000062837	-	1.69574	4.39081	0.486911	2.41703	3.0104	1.98008	2.99531	1.45664	0.659665	4.17147	0.5732	0.631316	0.030748	0.395507	0.641934	0.318196	0.141783	0.077784	0.23216	0	0	0	0	0.038777	0
ENSMMUG00000004520	NDUFS2	70.1714	66.1895	46.3421	65.4542	83.029	60.9529	57.5424	50.4962	59.1164	67.8202	186.435	89.5144	137.004	185.172	198.323	25.8838	21.5486	18.1475	25.4893	26.4735	13.3134	12.6782	16.7523	15.9676	16.9819
ENSMMUG00000050419	ADAMTS4	1.2189	8.86077	1.94327	3.38128	1.90051	2.74274	6.08802	3.8245	1.27418	0.902413	0.425321	0.529055	0.489111	0.238463	0.398039	0.254499	0.316851	0.721639	0.317524	0.441223	0	0	0	0	0
ENSMMUG00000060871	PFDN2	19.6594	22.389	23.5843	18.0232	32.6556	19.865	22.1105	20.8962	18.7374	18.4458	16.4707	14.8734	25.039	37.9836	28.8942	13.4735	11.2632	11.6714	12.5447	18.5873	9.52431	3.48303	7.66641	9.2959	9.61112
ENSMMUG00000002007	KLHDC9	8.33319	17.813	16.8341	9.20194	8.66314	4.72807	9.71155	9.61223	5.43967	4.24913	3.22428	6.98601	9.35436	4.92989	4.05448	2.55304	14.7276	15.7445	8.3744	4.91971	0.157475	0.044008	0.370887	0.119104	0.130464
ENSMMUG00000064337	NECTIN4	0	0	0.023814	0.015203	0	0.036069	0.016424	0	0	0	0	4.49603	0.000939	0	0	1.69419	5.21752	4.79263	3.42722	3.90999	0.061812	0.041358	0.084273	0.111102	0.041621
ENSMMUG00000002005	ARHGAP30	0.713867	1.64923	1.01208	1.68066	0.768354	0.567742	1.6206	1.12818	0.499434	0.299104	0.684251	3.00657	2.12407	1.38763	1.04636	15.0061	6.41571	8.34885	5.94863	11.2845	72.759	41.1732	94.4849	85.1862	62.8831
ENSMMUG00000013391	ITLN1	0.34085	0	0	0	0.082178	0	0	0	0	0.498467	27.5973	1.0056	75.4978	16.5461	129.927	51.0159	16.8798	38.1266	69.749	15.7873	5.08617	6.51077	1.39806	2.16483	6.77691
ENSMMUG00000063750	-	0	0.070042	0.013684	0	0	0	0	0	0	0	0	0.081924	0	0.083421	0	1.4887	0.521842	0.998882	0.821684	0.614955	3.71875	2.74301	2.05933	1.61156	1.50488
ENSMMUG00000017333	CD244	0.975473	0.404324	0.139111	0.376198	0.424086	0.18068	0.022277	0.014897	0	0	0.095849	0.084772	0.049767	0.243666	0.158142	17.3357	4.91417	4.77721	17.4028	1.09869	3.68211	2.04684	2.23372	3.43418	2.7331
ENSMMUG00000015812	CD48	0.682773	3.57543	0.994052	1.77002	2.97778	0.734824	2.24941	1.07105	1.28635	0.85557	1.92667	3.78681	3.06339	4.9575	5.06829	39.5587	6.72981	8.56492	10.365	17.7573	131.59	42.103	53.4504	132.231	125.058
ENSMMUG00000002003	USF1	11.503	12.4489	11.5918	14.9761	13.3316	16.724	13.3185	13.2454	12.5566	11.7638	7.42861	7.49972	8.46405	7.76431	7.5751	20.006	12.2676	14.1831	20.3307	23.2108	23.2185	7.99606	21.6009	27.2897	13.1642
ENSMMUG00000001996	F11R	2.78232	1.23442	1.95465	3.08202	2.07405	1.60742	0.76135	1.04862	1.91393	0.500962	6.82771	9.0321	6.48143	9.7764	6.49083	126.783	74.2896	65.7855	134.797	107.962	8.05209	2.52252	6.85933	8.50619	3.84371
ENSMMUG00000002001	TSTD1	2.31744	12.2041	16.8469	3.88376	1.08988	0	2.09075	1.67302	0.599073	2.27882	0.35643	6.09198	0.132796	0.126262	0	5.75257	60.9922	31.7659	33.0058	12.4027	0.495025	0.383595	0.603186	0.117624	0.114274
ENSMMUG00000015809	SLAMF1	0	0	0.036024	0.083137	0	0	0	0	0	0	0.045877	0.042308	0.143718	0.111334	0.147148	1.71905	0.424215	0.760943	0.15495	0.735223	2.46135	1.16337	1.55699	1.78419	3.76449
ENSMMUG00000022630	PPOX	2.36119	9.18971	6.9495	7.52454	1.9245	6.4089	12.2131	12.8581	3.86651	6.1932	4.54225	5.31919	5.99262	2.42871	2.5737	4.87707	8.89276	12.5157	9.25791	6.37154	4.34292	5.21357	5.15192	3.81381	4.39789
ENSMMUG00000022629	B4GALT3	12.3447	8.75099	8.72019	10.7349	11.3496	9.97011	7.29965	7.71327	7.30393	6.91823	6.33903	4.3115	5.89984	5.82388	7.53431	10.674	4.10876	5.38555	8.06087	7.84603	4.05248	4.14222	5.22165	6.77273	4.78367
ENSMMUG00000022631	USP21	7.54309	9.36694	10.7633	10.1973	8.32483	9.35708	9.25371	10.3902	7.40582	5.52226	3.87465	3.84137	5.58416	3.38552	3.88844	7.70131	10.7104	14.8648	10.884	8.92233	3.1921	3.64236	5.55305	5.28002	3.65147
ENSMMUG00000022632	UFC1	42.2338	24.2505	26.6104	28.5261	36.3539	26.2901	23.5996	23.1845	25.9096	34.8172	35.3407	23.9345	39.4105	54.1696	50.5926	30.5914	29.2414	41.549	30.3102	34.6518	19.769	6.99299	11.7253	18.4137	21.7851
ENSMMUG00000002010	DEDD	6.09099	8.72629	6.24514	9.79021	8.17239	9.96252	10.8412	8.23002	11.239	7.26728	5.89622	6.25913	7.12426	5.67731	5.22132	13.9934	7.97841	11.0903	14.1087	13.2813	9.69102	4.29325	7.68499	9.25027	5.04115
ENSMMUG00000002009	NIT1	11.6701	8.21298	9.70001	11.2222	7.33756	7.9427	6.83295	5.57488	7.41244	9.0447	11.5717	7.93959	8.74544	7.89181	10.4111	11.0982	6.9649	10.3265	10.284	8.82054	4.30014	2.50947	6.97106	5.66428	4.13172
ENSMMUG00000015601	SLAMF6	0	0	0	0	0.064119	0	0	0	0	0	0.108298	0.096226	0.190773	0.425772	0.241009	3.65353	0.401401	0.908319	0.829102	1.47236	11.0112	8.10268	9.34967	15.2878	17.3134
ENSMMUG00000015470	CD84	0.333481	0.12776	0.292262	0.2796	0.473849	0.131736	0.459603	0.19647	0.045663	0.440126	0.656927	1.25778	1.29165	1.93046	1.2216	12.1933	1.48745	2.44862	1.79532	2.59565	17.0354	9.4215	8.60226	10.1691	15.2561
ENSMMUG00000020295	VANGL2	3.3024	4.8815	3.39881	2.85507	2.46193	5.97073	6.30839	6.65121	4.95116	1.57752	0.79015	2.26158	1.34837	0.669469	0.573816	3.20151	2.27146	3.57231	2.28658	2.50438	0.052663	0	0	0	0
ENSMMUG00000021856	NCSTN	7.83039	10.0155	9.32451	8.24217	7.6351	10.4707	10.355	10.2586	13.7544	11.5089	9.08714	8.40695	8.7643	7.43638	8.29427	22.5993	10.1086	14.3069	18.7616	16.5387	15.1124	5.01942	12.1823	15.656	15.7053
ENSMMUG00000021865	NHLH1	0	0	0.023499	0	0	9.90179	9.3519	19.1121	3.11929	0	0	0	0	0	0	0	0	0	0	0	0	0	0	0	0
ENSMMUG00000021854	COPA	78.3458	42.4163	40.7308	56.8535	80.0348	57.6802	41.293	37.0305	56.6692	64.5292	44.1629	23.2555	23.5944	35.7766	45.0342	56.2263	26.6089	41.1915	47.5695	52.4379	28.0147	11.8257	27.1572	35.3189	28.2232
ENSMMUG00000063030	Y_RNA	13.5236	3.18483	3.14103	8.32908	9.76632	16.3037	3.26953	6.0513	6.12606	5.68672	3.80868	1.23251	0.890832	1.70939	1.45273	10.0088	2.46074	9.52351	6.68076	12.4274	2.80979	0.318666	0.609787	0.755757	0.285694
ENSMMUG00000017841	DCAF8	50.0118	35.7416	40.454	44.0005	55.04	42.3808	44.4022	36.2072	50.8332	47.547	45.3673	30.3212	33.3947	44.1543	49.5388	47.1849	28.9093	35.094	39.2125	44.0925	32.4234	28.6054	15.2012	17.1382	25.6969
ENSMMUG00000017838	PEA15	172.795	165.211	133.998	159.805	133.897	94.691	93.2958	105.487	89.8019	29.8636	37.9371	33.1911	27.5693	35.6567	54.5968	49.3365	15.8194	27.203	31.6719	35.6815	11.0523	5.25537	8.97865	13.0209	12.6961
ENSMMUG00000061573	-	0	0	0	0	0	0	0	0	0	0	0	0	0	0	0	0	0	0	0	0	0	0	0	0	0
ENSMMUG00000031542	IGSF8	34.8306	49.9685	51.5685	41.0683	46.1007	43.3924	43.2706	37.7233	19.0425	6.95325	2.30224	2.29223	1.82273	1.26675	1.0666	5.17102	4.81017	6.11266	6.85529	4.28901	1.3343	0.751681	0.901894	1.18709	0.969436
ENSMMUG00000054510	KCNJ9	7.81986	36.6191	36.3083	14.6166	10.2859	17.8212	33.1319	40.9851	11.4315	8.04566	0	0.239203	0	0	0.010643	0.499327	0.285601	0.099987	0.266792	0.293493	0.158498	0.198596	0	0.046941	0
ENSMMUG00000052181	-	0.92556	0.492083	0.945094	1.00833	1.05224	1.10665	0.606898	1.09629	0.956729	1.58778	0.353737	0.633654	0.097103	0.445786	0.044154	1.72149	0.589204	0.844089	0.889527	1.0525	0.975552	0.543285	0.473383	0.305433	0.14897
ENSMMUG00000047089	PIGM	6.41644	4.74426	3.78947	6.12157	8.12329	7.79675	7.4694	6.39672	9.85331	11.1757	2.07251	1.70715	2.17575	2.4024	1.82613	12.8117	5.18267	6.39293	8.3966	7.92156	2.64501	1.9302	1.69287	2.62733	1.51082
ENSMMUG00000004707	SLAMF9	0.323795	0.442324	0.424485	0	0.280505	0.174532	0.159463	0.143458	0	0	0.057376	0.145649	0.235742	0.076538	0.063114	3.08429	1.7942	1.55601	2.28833	6.07015	5.20192	2.34061	4.5329	4.00702	8.45902
ENSMMUG00000004706	IGSF9	0.050776	0.065157	0.071995	0	0.039394	0.021662	0.133878	0.018126	0	0.419679	0.139486	0.728133	0.216276	0.006406	0.103583	0.977951	4.23141	12.1404	2.75391	2.7458	0.28088	0.076111	0.146912	0.207324	0.054352
ENSMMUG00000054927	-	0.244807	0.085929	0.066044	0.03794	0.210154	0.246228	0.20806	0.062626	0.144933	0.130085	0	0.015908	0.00119	0	0.018189	0.040752	0	0.027954	0.024326	0	0	0	0.012203	0	0.008071
ENSMMUG00000046470	KCNJ10	36.88	32.8263	33.8604	52.1917	34.2246	27.56	31.7928	26.0786	22.7183	22.1349	0.037808	0.194645	0.049918	0.057643	0.042788	0.27873	0	0.061005	0.112144	0.084017	0.04991	0	0	0.016624	0.023463
ENSMMUG00000040609	TAGLN2	6.65726	8.20961	6.65322	10.3663	9.79936	4.1466	3.98175	5.80442	4.05075	5.55039	37.5578	56.4494	41.8239	36.4511	49.7623	308.439	239.14	274.067	463.786	315.596	372.019	130.471	366.848	500.635	251.818
ENSMMUG00000011342	CFAP45	0	0.026356	0.103095	0.337759	0	0.098023	0.154174	0.120508	0.071089	1.56045	0.136684	0.304219	0.429766	0.155033	0.037594	1.51928	29.6957	53.5571	14.4934	24.6098	0.281751	0.074191	0.025289	0.129937	0.017408
ENSMMUG00000011340	VSIG8	0	0.999543	1.36204	0.117041	0.182571	0.396608	1.49148	0.723307	0.862265	0.714459	0.020115	4.26745	0.084112	0	0	0.614052	3.75289	6.71195	1.81899	3.20755	0	0	0	0.132076	0
ENSMMUG00000032897	-	3.55449	0.991499	0.987992	3.01224	1.35295	4.0188	1.92451	2.55224	8.39945	12.0315	1.69326	0	0.356543	2.40593	0.465314	3.80329	2.70504	5.77547	4.39697	3.79752	1.77131	0.551847	0.98662	0.337034	0.382098
ENSMMUG00000056833	CASQ1	0.803426	0.636319	0.718314	0.641551	1.55618	0.481214	0.654479	0.436226	1.11667	0.197557	2.234	5.59568	0.998181	2.21696	3.46935	0.131901	0	0	0	0	0.023499	0	0	0	0
ENSMMUG00000017833	ATP1A2	288.405	232.017	317.391	332.974	284.396	263.519	236.775	237.769	222.528	232.745	9.81076	11.1363	5.10962	7.19668	9.6251	0.693619	1.43742	1.48883	1.00717	1.77543	0	0	0.009177	0	0.119908
ENSMMUG00000011338	SLAMF8	2.05699	1.00373	1.47912	1.19061	2.10074	2.71175	1.80483	1.66941	1.8001	2.55485	0.768625	0.311971	0.353549	0.288292	0.440058	3.61897	1.87385	3.43275	1.57495	2.24714	1.46168	0.409077	1.0023	0.732228	0.730645
ENSMMUG00000011335	FCRL6	0.634481	0.361307	1.32968	0.373758	0.863886	0.234518	0.425897	0.739484	0.534094	0.56854	0.090957	0.735296	0.970401	0.122123	0.055557	1.25511	1.13406	1.41285	0.289265	0.667769	5.24396	1.07249	2.66697	1.02237	3.81019
ENSMMUG00000018444	DUSP23	2.45731	8.52366	6.75609	5.4923	3.54916	2.88313	5.82227	8.79393	4.35756	2.85336	3.33474	12.0746	13.4399	2.19223	2.78154	4.02241	16.3616	16.25	7.19772	8.0993	3.28725	2.55875	9.60385	3.95712	5.8747
ENSMMUG00000039344	-	0.128587	0	0.038553	0	0	0	0	0	0	0	0.049052	0	0	0	0	0	0	0	0	0	0	0	0	0	0
ENSMMUG00000013427	-	0	0	0.034543	0	0	0	0	0	0	0	0	0	0	0	0	0.076037	0	0	0	0	0.125941	0	0	0	0
ENSMMUG00000013428	FCER1A	0.149492	0	0	0.099587	0	0	0	0	0	0	0.262715	0.226855	0.211813	0.055705	0.410781	5.87714	0.589648	1.59461	0.623813	1.34074	8.80253	0.359955	2.90714	7.1866	6.16137
ENSMMUG00000051094	Metazoa_SRP	0.657154	0	0	0	0	0	0	0	0	0	0	0	0	0	0	0	0	0	0	0	0.056918	0	0	0	0
ENSMMUG00000018450	OR6N1	0.052498	0	0	0	0	0	0	0	0	0	0	0	0	0	0.055898	4.72356	0.182842	0.360112	0.564539	3.70563	0.368344	0.242417	0.105333	0.07675	0
ENSMMUG00000060051	-	0.013824	0	0.050581	0.024762	0	0.023755	0.031411	0	0	0	0.00781	0.007558	0.012727	0.092181	0.059504	6.721	0.577304	0.623958	1.59367	4.61767	2.39692	0.353552	0.202884	0.193802	0.153193
ENSMMUG00000000730	SPTA1	0	0	0	0	0	0	0.014134	0	0	0	0.005377	0.039485	0.031224	0.014646	0.063164	0.146442	0.632616	0.013212	0.075692	0.044502	44.1756	13.0477	2.09909	2.00436	16.0371
ENSMMUG00000001300	ACKR1	22.9767	0.418024	0.447753	0.682815	2.189	1.08927	2.0598	5.75585	1.34387	5.0315	0.556896	2.37344	1.3268	0.425757	1.4276	0.315517	0.535774	1.22916	0.152174	0.404022	0.661843	0.929473	0.955972	0.443241	1.64741
ENSMMUG00000001297	CADM3	42.8069	42.6807	73.9889	39.0238	50.2007	75.6691	61.7281	97.4187	91.1421	64.947	1.05122	2.9873	0.918718	0.660738	0.485185	0.698688	2.01052	2.25912	0.745926	0.899627	0.306758	0	0.02533	0	0.092856
ENSMMUG00000020156	CD1D	0.198928	0.217546	0.394139	0.512792	0.169871	0.126077	0.230672	0.241871	0.232746	0	8.03691	4.83534	4.96576	7.1605	4.58665	6.51504	3.37929	3.40653	4.7336	3.2942	2.62033	1.31894	3.67122	2.38978	0.772379
ENSMMUG00000020155	-	0.287787	0.316913	0.370753	0.33489	0.453222	0.262587	0.226081	0.18129	0.259361	0	4.5461	1.41365	2.78404	2.78766	2.71395	1.77485	0.322624	0.855513	0.559871	1.21687	2.88505	0.336255	0.595296	0.975012	1.84983
ENSMMUG00000016784	CD1E	0	0	0	0	0	0	0	0	0	0	0	0.271106	0	0	0.075066	1.25563	0	0.072746	0	0.117872	0.313107	0	0	0.078466	0.23617
ENSMMUG00000016783	CD1B	0	0	0	0	0	0	0	0	0	0	0.023784	0.242236	0	0	0.04313	1.08895	0.128538	0.100214	0	0	1.74497	0.172536	1.50761	1.05773	1.10462
ENSMMUG00000063517	-	0.073176	0.062086	0.092882	0.260968	0.097555	0.213891	0.214755	0.199047	0.10766	0	0	0	0.01009	0	0	0.066769	0.005898	0.039686	0.026733	0	0.004854	0	0.025795	0	0.008057
ENSMMUG00000010626	CD1C	0.036154	0.015782	0.048848	0.136879	0.261063	0	0.04947	0.019507	0	0.158977	0.214334	0.32619	0.220394	0.8763	0.67996	6.02202	1.0228	2.28981	1.79791	3.73143	46.993	11.7396	30.0598	72.54	63.4895
ENSMMUG00000004488	PYHIN1	0	0	0.015425	0	0	0	0	0	0	0	0.066215	0	0.581278	0.473963	0.164696	6.88881	1.20161	2.19452	2.83786	6.57039	15.9468	4.89416	8.19112	13.6086	22.681
ENSMMUG00000004492	AIM2	2.80565	1.61814	2.34993	2.57468	3.8385	2.43069	2.17085	1.65772	2.94442	2.7286	1.64758	2.82175	2.62653	4.9981	4.30151	27.8586	6.04495	12.6866	8.13588	20.2979	79.0932	10.5566	54.5576	49.2089	32.4228
ENSMMUG00000004490	IFI16	5.80055	4.0484	3.59846	5.21019	6.89873	3.50259	3.94275	4.07927	3.44126	3.91419	18.8979	16.2826	17.1624	40.0765	23.3992	134.908	31.397	67.4879	38.316	116.897	246.567	21.5336	112.989	113.725	103.461
ENSMMUG00000046969	FCRL3	0.611404	0.330935	0.106099	0.080254	0.131023	0	0	0	0	0	0	0.046282	0.085565	0.014581	0	0.200831	0.1192	0.180734	0.027882	0.157131	0.854995	0.679068	0.891074	1.88982	1.30432
ENSMMUG00000003191	KIRREL1	1.1511	0.881154	0.955549	0.910392	1.11551	1.85959	1.90742	2.6841	1.44917	2.50357	2.41118	4.04048	1.88048	1.73562	1.67581	14.0617	6.19578	8.42909	10.5284	6.97827	0.450023	0.050768	0.106676	0.119178	0.011811
ENSMMUG00000059081	ETV3L	0.162245	0	0	0	0.137709	0.414049	0	0.023034	0	0	0	0	0	0.055486	0	0	0	0	0	0	0	0	0	0.036532	0
ENSMMUG00000042886	ETV3	8.77243	6.70087	6.79601	8.1561	8.01175	8.32888	7.19995	6.5725	8.41478	12.4171	8.30668	6.0713	4.23144	6.40086	6.9451	22.8328	11.9297	12.1432	21.9033	20.6259	9.167	2.3613	4.00473	6.5998	6.97607
ENSMMUG00000055304	INSRR	0	0	0.004902	0.013593	0	0	0.027923	0	0	0.122439	0.019757	0.006203	0	0	0	0.035693	0	0.007412	0	0	0	0	0	0	0.012521
ENSMMUG00000061405	PEAR1	0.274618	0.669916	0.969811	0.989666	0.382574	0.447688	0.365237	0.812064	0.155214	0.617614	2.24226	2.55018	2.18149	1.20836	0.946782	4.63703	2.60065	2.93818	3.54704	3.12417	0.948156	0.739235	1.13746	0.556246	0.771654
ENSMMUG00000010918	PRCC	8.29033	18.8091	19.1325	13.2218	9.96126	10.9943	20.6821	20.7777	11.0863	12.2054	6.41916	9.07389	9.6335	4.71546	6.36149	7.94678	13.4509	13.8561	10.7419	6.70771	4.74771	4.7705	8.18482	11.5378	8.20829
ENSMMUG00000012436	ARHGEF11	23.0466	26.4898	29.2758	35.214	24.7867	28.6937	24.4977	24.5548	24.0483	18.0974	9.44926	6.59004	5.58171	4.48892	5.7784	14.5678	10.8229	14.8429	17.0007	14.5805	18.9512	4.97708	22.2264	20.2352	6.05481
ENSMMUG00000045905	Metazoa_SRP	0.245506	0.149722	0.131242	0.010935	0.80349	0.434674	0.287057	0.717672	0.082256	0	1.01066	0	0.338547	0	0.334298	1.02695	0.158773	0.193151	0.703179	0.794182	0.133151	0	0.146343	0.153206	0
ENSMMUG00000032670	mml-mir-765	2.67923	0	0.711744	2.7506	2.37555	0.956762	4.52966	0.191528	0.852953	0	0.869733	0	0	0.397104	0.502141	4.27184	1.08891	1.31555	2.36052	3.84681	3.80118	1.43834	2.40763	4.27983	0.512264
ENSMMUG00000002295	CRABP2	2.05833	2.1947	4.65241	3.12598	2.2335	2.06692	1.23657	2.85474	1.20678	1.04294	0	10.3758	0.02401	0.083496	0.03401	0.202089	0.23898	1.8314	0.494021	0	0.018555	0	0	0.052752	0
ENSMMUG00000006265	NES	0.787354	2.48581	1.70262	1.12619	0.773628	0.998348	1.60421	1.16516	0.348981	0.273631	8.13368	5.60947	2.90054	1.35587	4.54665	3.06879	2.27537	1.92011	2.76589	3.11345	0.010121	0	0	0.004874	0
ENSMMUG00000040660	HDGF	18.9589	33.8891	29.1767	21.3224	23.2996	27.9548	29.2216	43.2089	20.5836	20.9043	21.0739	17.4299	19.7655	12.0206	17.3464	20.1548	28.0673	33.1383	29.5201	42.8746	13.0553	10.4427	23.6522	18.307	16.9944
ENSMMUG00000000039	MRPL24	7.53182	11.7652	11.0343	10.9853	7.14087	5.34307	8.92565	6.38224	9.10838	3.57925	15.7785	11.094	22.4242	23.6626	23.9671	9.11321	5.78646	12.0057	11.5272	6.24872	3.2639	1.13162	3.47159	3.50475	3.24899
ENSMMUG00000000038	RRNAD1	6.6565	17.2738	14.6253	11.6232	7.77247	10.3982	14.3655	12.139	8.37053	6.08032	3.09097	4.26106	4.92577	3.24158	2.52708	6.84463	11.6442	9.21047	9.18807	7.65651	5.6479	4.97922	8.50488	6.40708	6.31775
ENSMMUG00000000037	ISG20L2	6.50907	5.10084	4.67221	5.85402	4.9109	7.85077	5.74402	5.49174	6.64483	5.63069	3.81746	4.0413	3.21113	3.24284	2.97205	8.14429	4.38341	6.34494	8.61872	7.47864	6.79677	3.69719	4.71666	7.89433	7.33646
ENSMMUG00000060011	HAPLN2	3.3119	27.3361	14.4253	13.2232	5.26191	12.6647	33.6212	21.745	2.30193	3.26469	0	0.037605	0.035309	0.033673	0	0	0	0.021925	0.021657	0	0	0	0	0	0
ENSMMUG00000017093	BCAN	23.5432	50.4093	41.9725	30.2783	17.1998	22.2553	27.6801	21.4441	6.0931	4.20607	0	0.076415	0	0	0	0	0	0.018181	0.005033	0	0	0	0	0	0
ENSMMUG00000002624	GPATCH4	9.05086	4.95191	6.43251	6.72781	9.52922	9.16443	9.77308	6.92594	5.2537	6.31572	4.65434	1.89589	3.75458	3.34498	3.12425	4.67391	2.53965	5.05752	3.91633	5.69068	2.04415	0.893596	1.09924	1.52739	1.75114
ENSMMUG00000002622	TTC24	0	0.265033	0.267957	0.30254	0.197442	0	0.07235	0	0	0	0.069391	0.054673	0.028016	0	0	0.13186	0.60924	0.114511	0.136507	0.061239	0.334926	0.42619	0.428874	0.17631	0.394447
ENSMMUG00000002621	IQGAP3	0.189023	0.137039	0.224263	0.32936	0.286508	0	0.02016	0.004204	0	0	0.134819	0.094782	0.061026	0.024203	0.142631	0.372654	0.202632	0.498676	0.178005	0.66367	0.139685	0.111329	0.118454	0.148972	0.087092
ENSMMUG00000060563	-	0	0	0.127204	0	0.675901	0	0	0	0	0	0	0	0	0.091763	0	0.514789	0	0	0	0	0	0	0	0	0
ENSMMUG00000002623	NAXE	34.9119	47.7313	33.424	22.9307	35.1141	32.7371	35.9515	31.4525	25.9745	33.0714	42.7307	42.3141	64.2886	43.468	68.5659	19.8987	30.0946	21.0917	20.027	28.6784	5.71749	7.33107	13.5575	9.23952	14.9213
ENSMMUG00000027475	Y_RNA	4.03231	0.517963	1.01204	5.29412	9.6803	4.54473	2.5498	4.15158	4.7662	8.36367	6.18928	0.299942	0.091502	2.56341	4.59979	15.7967	2.24272	7.18528	9.68726	18.3654	7.594	1.4596	4.33999	2.79768	2.84239
ENSMMUG00000016696	MEF2D	27.4458	35.6102	39.9512	32.6976	23.708	24.7567	32.1538	24.1652	18.2946	15.3765	26.3465	18.6104	20.7139	13.0654	18.6557	20.0917	23.2682	16.8258	24.9158	20.4074	19.9103	11.6731	19.5622	23.2687	14.8036
ENSMMUG00000057120	-	2.4219	0.798927	0.999878	2.67659	2.29006	4.28215	3.38594	2.38686	2.23645	1.80035	3.31144	1.19307	0.893158	1.22809	2.223	7.83516	2.66636	3.33163	4.20577	6.40539	4.56707	2.59796	2.90747	2.94454	1.27787
ENSMMUG00000034750	U4	1.57367	0.816711	1.54195	3.02615	1.30554	2.99995	5.5114	2.53889	1.9459	3.9219	2.04725	0.703566	1.59411	0.783534	2.12639	4.96323	1.33269	3.4525	5.08722	0.49091	5.09078	1.04258	1.31161	2.12896	1.65172
ENSMMUG00000058159	-	29.6437	18.144	22.402	25.596	25.9594	16.1586	18.3802	12.0821	17.1093	14.9183	17.5631	5.54585	6.8884	5.99102	10.6962	17.0844	8.71594	8.79652	13.9171	16.7125	10.0931	5.83028	6.93196	8.20431	6.78562
ENSMMUG00000057172	Metazoa_SRP	0	0	0	0	0	0.277115	0	0	0	0	0	0	0	0	0	1.08349	0	0.166099	0.419057	1.13212	0.128066	0	0	0	0
ENSMMUG00000027037	-	1.78259	0.229915	2.06746	1.28892	0.722116	5.29174	2.14752	0.935264	3.12553	0	0	0	0	0	0	0	0	0	0	0	0	0	0	0	0
ENSMMUG00000017966	-	61.4856	34.0563	30.7762	57.6726	60.3255	57.8302	40.97	38.7133	49.4383	63.832	0	0.100238	0.017423	0	0	0	0.035163	0.264239	0.095864	0.040749	0.078642	0	0.024661	0	0
ENSMMUG00000017965	RHBG	0	0	0	0	0.035914	0.158606	0	0.011484	0	0	0	0.096701	0	0	0	0.027475	0.630883	0.800557	0.205667	0.211909	0	0	0	0	0
ENSMMUG00000051030	TSACC	1.77442	0.679134	0.790378	1.01499	0.466561	1.51859	0.924984	0.192041	0	0.924615	2.29191	1.14123	1.45285	2.91504	1.18901	1.29981	0.067752	0.853398	0.727044	1.28529	0.186198	0	0.304206	0.442613	0.590273
ENSMMUG00000019034	CCT3	48.8212	38.2916	36.6251	37.7707	52.6269	50.1487	40.5818	39.6266	48.649	46.394	33.7032	26.8632	30.6678	40.0123	46.8802	37.9936	28.6824	44.4509	41.9184	43.425	28.3182	16.1274	25.5191	38.9176	43.4333
ENSMMUG00000012126	LAMTOR2	8.81952	15.2185	12.9572	15.3608	10.2716	9.78403	15.9853	15.4366	9.3137	6.45077	16.2116	18.7952	37.2735	19.406	19.7036	14.4681	13.543	13.4946	18.6177	9.86274	21.2316	8.55703	23.2067	23.3345	19.6272
ENSMMUG00000004901	SEMA4A	7.05306	6.76008	8.31714	7.22168	4.71599	2.54438	4.11141	2.6239	2.19683	0.49278	0.318154	2.04499	0.882449	1.00886	0.665174	13.1176	4.05746	4.70155	3.89735	4.67413	91.5804	24.4489	73.6027	95.9683	22.945
ENSMMUG00000037731	-	2.54285	0.142279	0.565285	0.958367	1.51057	1.67161	0.412079	0.377305	1.22109	1.95594	0.258703	0.659104	0.280067	0.683698	1.01594	3.02017	0.604167	0.51975	0.678382	1.12279	4.14831	0.639252	0.635371	1.60167	0.540812
ENSMMUG00000016096	LMNA	2.77427	8.53917	5.57312	3.2491	3.49016	5.13058	8.2024	7.99738	4.14498	1.21024	16.2588	49.8657	21.5421	7.83671	17.4512	25.2497	52.6824	66.2214	35.3311	32.3534	14.2767	4.12001	5.92851	5.23722	9.17175
ENSMMUG00000000092	GLMP	2.49186	2.01971	2.40772	3.57074	1.35699	1.28755	1.88416	2.39907	0.677293	1.58121	1.1501	3.17041	1.9518	1.02645	2.35606	3.30873	6.47158	3.57972	7.65682	7.3395	2.99586	4.75725	5.77889	3.94448	6.04112
ENSMMUG00000047929	TMEM79	0.974763	1.1707	1.11042	1.5724	1.21668	1.3349	1.63277	1.47423	0.746802	0.619737	0.526772	1.831	0.567391	0.355733	0.318058	2.60412	2.66486	2.46551	2.73946	2.13776	0.923617	0.400334	0.821745	0.812378	0.659105
ENSMMUG00000000090	SMG5	11.7109	16.0293	18.779	20.0111	15.0591	12.564	11.9918	12.3712	9.79412	13.3946	12.6097	7.88564	14.1567	6.27612	8.77421	13.5573	10.0553	10.4047	18.7561	13.132	6.09973	3.49618	9.11753	8.25388	6.60409
ENSMMUG00000000085	PAQR6	24.1317	103.236	52.0363	56.8349	35.5145	25.4649	57.2367	41.2252	15.1935	14.6764	0.243689	0.56514	0.340962	0.018295	0.109617	1.15896	0.541122	0.507519	0.491697	0.618443	0.590945	0.302816	0.569646	0.40802	0.352833
ENSMMUG00000004902	SLC25A44	24.208	26.6286	24.6969	24.8943	22.3311	18.6451	22.4272	21.4292	16.5924	14.2452	7.88045	7.05531	7.29383	4.87777	5.46572	7.12655	10.3152	12.4943	15.7273	12.824	9.83232	5.49266	9.53668	12.6284	8.75696
ENSMMUG00000009983	UBQLN4	17.596	25.2291	27.3178	23.2605	14.9534	10.4043	13.0382	12.3357	10.8073	9.48583	5.3433	3.48595	4.79703	3.42976	3.80292	9.87034	7.64242	10.2804	10.9297	8.61349	4.1882	2.93314	4.385	5.74327	4.15297
ENSMMUG00000023145	RUSC1	11.8114	25.9377	30.7205	20.3295	22.5198	40.2266	33.1281	30.1438	18.4455	18.3417	6.0535	3.65423	5.33085	4.03277	2.27893	9.26696	7.21788	8.98287	9.34886	9.52503	3.27006	2.69796	6.81952	3.99925	4.03883
ENSMMUG00000063807	-	0.309202	0.973068	0.648334	1.39634	0	1.32171	1.9989	2.41902	1.93037	0.423273	0.279729	0.530867	0	0.286249	0	1.272	0.353306	1.66128	1.37335	1.12222	0.281558	0.134867	0	0.120364	0.0422
ENSMMUG00000023144	-	34.9375	28.1162	25.3342	24.827	30.4421	16.6192	15.924	12.6835	17.5819	18.3001	10.2346	8.19809	7.15592	10.5188	10.5284	44.6226	25.7736	34.9508	35.864	40.2241	6.05081	5.78977	10.1468	7.65687	8.8755
ENSMMUG00000048503	KRTCAP2	26.2055	31.9557	26.7023	20.176	27.7931	25.9405	27.8691	30.985	19.1852	23.471	37.6703	49.3067	67.0936	47.0329	46.5859	62.7084	40.7649	74.8085	56.9651	48.5653	50.8876	33.8428	62.3798	60.838	73.8285
ENSMMUG00000013219	SLC50A1	4.51384	3.50638	3.51456	1.54042	4.10862	5.75195	5.53785	5.41881	3.97521	3.7141	3.70413	4.61025	5.09407	3.75947	4.27327	9.33864	6.99434	12.8092	8.85243	11.655	5.28165	4.33174	6.89537	7.48953	8.92643
ENSMMUG00000005350	EFNA1	4.58256	4.67679	3.17893	4.78218	4.99097	9.03514	9.73987	4.48431	1.44209	6.54156	11.4916	8.04046	9.40352	8.00571	10.2963	35.5835	25.4643	25.7408	55.0248	40.7977	0.005681	0	0.062759	0.043366	0.122934
ENSMMUG00000023339	DCST1	0	0.133841	0.133452	0.275157	0	0.091488	0.170005	0.134257	0	0	0	0.0829	0.014184	0.042615	0	0	0.134585	0.064338	0.06358	0.020878	0.018307	0	0.013765	0	0.026034
ENSMMUG00000023336	DCST2	0	0.024455	0.149452	0	0.020286	0	0.090298	0.037271	0	0	0.00787	0.032994	0.014843	0.022788	0	0.122186	0	0.152519	0.216829	0.0113	0.149514	0.042446	0.076623	0.03766	0.019626
ENSMMUG00000004053	ZBTB7B	1.02479	5.16022	3.43639	2.70126	1.65159	5.26207	10.7503	9.82552	3.74691	2.0777	1.88001	7.93707	4.50138	1.29786	1.69541	5.56122	17.3037	15.7935	10.016	7.43287	14.1279	6.92257	23.0378	14.0786	15.0417
ENSMMUG00000013495	SSR2	10.1374	10.7644	10.9139	12.5151	12.1924	11.7435	10.6986	11.5355	12.655	10.472	13.9247	12.0909	13.6154	14.3078	14.4582	31.3812	19.5504	20.4339	32.2881	24.865	21.1103	15.0172	27.7799	28.8754	31.2071
ENSMMUG00000005092	ARHGEF2	21.4057	34.5857	26.6383	22.3082	25.9049	21.8456	24.293	18.0334	10.1756	12.3399	7.18527	7.95348	6.56314	4.39304	4.55782	37.1162	31.2582	23.7691	36.5641	32.4766	31.4468	20.3438	40.0347	39.2182	23.9492
ENSMMUG00000005090	-	0.082527	0.204207	0.236872	0.578692	0.766608	0.651606	0.37008	1.7103	0.807813	0.798611	0.06106	0.592421	0.031566	0.08751	0.137361	4.17933	2.40782	1.95501	2.17974	2.92102	4.45949	3.07642	3.49719	2.71143	1.76057
ENSMMUG00000004648	KHDC4	19.4752	9.88955	9.94606	11.5836	19.1333	22.9458	18.1808	17.5886	21.91	25.7281	11.7271	6.01215	8.18102	11.4082	9.75671	25.8062	8.02282	15.2747	17.0033	18.1712	9.76596	3.74576	5.5538	9.77687	7.90416
ENSMMUG00000045167	-	71.4207	3.90848	4.72647	10.1823	69.409	72.6125	4.42748	2.83941	12.4783	47.046	8.3462	7.32226	3.52121	63.9746	95.2676	18.6082	17.6884	4.73393	47.1844	124.054	16.1621	33.0969	36.3583	63.5809	43.7818
ENSMMUG00000027793	SNORA80E	31.1756	6.85089	7.65333	3.97642	32.1574	102.047	6.06772	4.01413	20.1747	23.1183	3.31236	15.9879	6.99033	23.7781	26.1606	9.90686	16.4185	7.70154	23.8235	41.3581	5.08725	6.97585	12.7558	23.2266	10.2723
ENSMMUG00000053454	RIT1	4.75872	3.43649	3.22214	4.44832	4.66855	3.72509	4.68598	4.11045	5.71025	7.76231	6.51813	6.4128	4.71669	8.09783	7.31018	18.2158	6.08897	9.3374	10.1669	13.8208	21.0951	3.09296	9.62856	15.4884	7.87409
ENSMMUG00000021312	SYT11	171.013	134.722	128.47	161.027	167.198	91.7944	98.2692	81.1629	112.988	119.98	3.81067	4.03925	2.7616	5.60089	3.88673	6.97823	2.757	4.88162	4.04092	6.03568	5.78367	4.42089	6.26728	8.42734	11.7906
ENSMMUG00000009987	GON4L	41.8564	28.049	29.8125	35.036	41.8038	55.7085	43.9429	40.9072	44.8139	52.8593	18.5953	14.1181	12.3963	17.6406	17.8523	37.4954	18.8899	27.9121	29.4466	33.2616	30.7955	12.5267	19.9819	34.2074	21.1579
ENSMMUG00000062397	-	2.44514	0.529728	0.827128	1.69161	3.29529	3.00675	1.5263	1.22744	1.74646	2.23237	1.66129	0.520802	0.415595	0.533467	0.939647	1.13643	0.662207	1.52403	1.13981	2.03734	0.737238	0.377695	0.802341	0.544776	0.463022
ENSMMUG00000018080	DAP3	18.1999	12.4268	10.5384	14.8374	16.1923	13.4465	12.2939	10.153	15.3076	16.2872	20.4779	7.3621	13.5341	19.5592	18.8053	14.545	6.09218	9.59408	11.0483	12.5588	8.3147	4.44804	6.03605	8.6606	9.14727
ENSMMUG00000023146	ASH1L	69.8675	37.3723	49.9426	58.5768	79.7053	67.0316	50.8568	54.8293	72.2177	74.9131	33.5652	16.4459	18.6561	24.7026	26.2993	53.608	13.0863	31.4781	32.7102	42.3131	17.4772	3.52317	5.04627	8.58643	7.50095
ENSMMUG00000009981	MSTO1	3.03078	3.96813	3.23774	4.61544	5.72614	5.56509	5.18419	3.71182	5.5458	5.91874	2.50046	2.03562	1.91772	1.46396	1.62346	2.83057	2.14217	3.18231	2.80811	5.94092	1.859	1.3719	2.34304	1.87399	2.23295
ENSMMUG00000050302	Metazoa_SRP	0	2.8775	0.691383	1.63851	0	0	0.688138	0.059299	0	0	0.179962	0.194812	0	0	0	0.162796	1.11648	0.479169	1.65947	0	0	0.553713	0	0	0
ENSMMUG00000061587	U6	2.18133	0	0.248209	0	1.67546	0.477844	0.795345	0.718203	0.202515	0	1.15229	0.232167	0	0.866652	0.78225	2.49824	0.604763	1.78241	0.199303	1.74916	0	0.159179	0	0.104805	0
ENSMMUG00000058124	-	1.41699	5.09802	6.61812	0.572737	0.831872	2.21319	4.71339	4.10219	0.64802	0.322661	0.202986	1.1976	1.71592	0.176049	0.42069	0.625644	3.57171	2.38776	0.768862	1.46511	0.755701	1.06517	1.96624	0.652986	0.256455
ENSMMUG00000060426	Metazoa_SRP	0	0.245304	0	0.724566	0	0.614713	1.27672	1.07261	0.628694	0	0	0.351673	0	0	0	0.332193	0	0	0.34014	0.897263	0.161998	0.01374	0.838323	0.165284	0
ENSMMUG00000059666	U6	2.33795	0	0.992742	2.86687	3.69076	4.85515	2.34015	1.4441	1.15781	4.6695	1.529	0.89373	0.078851	1.75291	1.31424	2.53434	0.738202	0.986301	1.30866	6.48168	1.74029	0.162301	0.164847	0.199804	0
ENSMMUG00000060006	-	2.73253	0.380399	1.3405	0.899844	3.25035	2.99793	1.53358	0.875665	7.73334	2.98448	3.05871	1.11077	0	1.66451	2.48642	8.97132	1.2497	1.93509	2.48215	3.96894	1.74997	0.371454	0	0.089793	0.090636
ENSMMUG00000025681	U6	0.709736	0.0437	0.350876	0.873311	0.080281	0	0.127955	0.604544	0.291931	0	0	0	0.645332	0.027157	0.039507	0.529222	0.073178	0	0.365489	0.753964	0.474683	0.120191	0.118628	0	0
ENSMMUG00000056894	CKS1B	1.14306	1.71544	1.90442	1.5557	1.85642	1.42611	2.09939	1.5285	1.19765	0.365573	4.21556	5.63694	6.69917	5.68284	3.16273	5.28751	4.23291	6.51348	6.35308	5.72266	1.61526	0.739736	1.31535	1.85714	2.33346
ENSMMUG00000006584	FLAD1	8.63645	7.39711	7.78308	8.15133	7.98604	13.99	10.2684	9.53322	7.4445	7.21281	8.54308	5.1071	8.94255	8.65863	8.07947	7.49395	6.6219	7.96593	8.76872	8.48597	4.36497	4.28612	8.6912	6.32316	5.56924
ENSMMUG00000023350	EFNA3	3.04818	5.0008	6.93843	3.54021	3.4829	1.45719	1.63236	1.42965	0.485002	0	1.53811	3.34671	0.423293	0.470715	0.255931	1.26092	0.803343	0.829809	0.574968	1.30667	0.044457	0.09635	0.076524	0.090452	0.062247
ENSMMUG00000058063	-	0	0	0.16581	0.050095	0	0	0	0	0	0	0	0	0	0	0	0	0.034157	0.042766	0.009993	0	0	0	0	0	0
ENSMMUG00000065184	SNORA70	0	0	0	1.53803	0	0.317157	0	0	0	0	0	0	0	0	0	0	0	0.016717	0	0	0	0	0	0	0
ENSMMUG00000023340	ADAM15	6.06772	9.3503	11.6249	13.3047	7.67957	13.5998	14.2571	11.2501	8.46784	3.64812	13.1841	15.3787	9.5422	7.4297	8.06938	18.5508	16.3451	19.4197	21.625	20.3764	6.40282	7.00668	16.3984	5.29479	5.86304
ENSMMUG00000023143	PKLR	0.246937	0.357013	0.56915	0.160864	0	0	0	0.107984	0	0	0.025774	0.127592	0.00755	0	0	0	0.117735	0.327736	0.270152	0.120964	1.08576	1.34785	1.40156	0.204835	0.857048
ENSMMUG00000061381	HCN3	1.1228	1.16328	1.25405	1.15173	0.597441	2.59085	3.31085	3.49419	2.18314	1.52936	0.319308	0.260812	0.344781	0.096717	0.030337	0.885391	0.892336	1.48342	0.761022	0.662603	0.31869	0.417554	0.336411	0.198186	0.161882
ENSMMUG00000023141	CLK2	9.75704	9.10073	7.90293	9.11857	10.7974	19.2607	18.0081	14.8619	17.5064	14.9182	7.21736	4.91803	4.9364	4.55407	5.27916	18.4891	10.6854	14.3619	14.3352	16.9575	9.24889	4.57246	6.80884	8.30728	6.69908
ENSMMUG00000018313	SCAMP3	6.56317	10.5293	9.10571	7.75075	7.18092	7.42973	9.57774	8.09425	5.27929	3.92425	6.26737	4.77263	8.33061	3.86321	4.45872	7.64701	9.09309	8.06529	9.71669	8.46344	5.50863	4.23105	9.04463	9.52613	7.05027
ENSMMUG00000018309	FAM189B	2.69018	4.54414	6.17459	5.12272	3.35365	3.76108	4.73019	4.83901	2.6281	1.55407	1.36744	2.2179	3.76092	0.98741	1.97996	1.64917	3.71379	4.06231	2.62782	2.83137	0.415125	0.546723	0.959488	0.589819	1.00165
ENSMMUG00000008507	GBA	7.26835	7.88469	5.74412	8.96394	8.11091	4.96598	6.57647	5.67338	5.15239	3.88799	1.6496	2.46813	1.05169	1.17847	1.81605	7.72507	4.2619	4.35004	6.06888	6.21583	5.36394	2.82914	7.55955	5.69138	4.91057
ENSMMUG00000053423	-	0.938251	0.556914	0.632138	0.743243	0.729458	0.861562	0.582258	0.576839	0.478564	0.683571	0.046013	0.202823	0.125425	0.149189	0.133021	0.846452	0.496147	0.399799	0.558595	0.67618	0.577251	0.259041	0.377663	0.320707	0.26485
ENSMMUG00000059449	-	0.113173	0.086432	0.057395	0.160659	0.144089	0.216535	0	0	0.232884	0.419653	0.035479	0	0.026895	0.221809	0.086186	0.110189	0.196232	0	0	0.106419	0.062021	0.312159	0	0.255516	0.189765
ENSMMUG00000008506	-	2.81355	4.90654	3.02142	2.7666	2.90667	2.67497	2.91882	2.80403	1.19032	0.690925	1.73192	2.18556	2.85746	1.85483	2.44076	2.04042	4.84548	5.05749	3.6112	2.88071	1.41139	1.22199	3.09213	2.23634	1.94115
ENSMMUG00000003902	THBS3	10.4041	2.45318	3.91588	10.1622	9.08966	3.96676	2.57939	1.82908	1.91871	2.85087	3.52177	4.17029	1.74053	3.06345	2.0565	13.2088	9.0827	15.3981	7.89744	14.2753	1.0858	0.820572	0.812774	0.708261	0.585839
ENSMMUG00000003906	MUC1	0.336748	0	0.036229	0	0.054801	0.225353	0.022396	0.082073	0	0	0.0332	0.20011	0.08395	0.051295	0.082639	91.8171	21.5847	24.3033	38.3939	50.8739	0.120402	0.049625	0.023355	0.051398	0.057347
ENSMMUG00000012182	TRIM46	6.44252	5.25885	9.39389	6.29816	5.16031	6.37021	6.82899	5.94185	3.73813	2.48359	0	0.20154	0	0	0	2.98393	0.920001	1.54987	1.18046	0.881943	0.816875	0.413622	0.634152	0.486982	0.363672
ENSMMUG00000006581	SHC1	6.29375	4.94424	5.52523	6.25871	6.61127	7.17493	5.7405	6.14313	5.4504	4.33068	14.0179	14.4174	10.9364	12.2243	15.6719	27.6296	18.5816	22.2479	23.5229	28.0759	11.8489	8.89351	15.6477	13.6491	12.0682
ENSMMUG00000006579	PYGO2	10.71	13.7582	15.4586	10.7383	9.24099	10.5025	13.2407	11.3481	8.32909	8.34126	6.31985	5.89744	6.1142	3.0593	3.61975	10.4408	10.0862	10.8383	12.7956	10.2544	8.03566	7.02511	11.9883	13.2407	11.4534
ENSMMUG00000006576	PBXIP1	5.46878	14.2247	15.8237	8.9525	4.21409	9.42485	13.9593	9.04148	4.48169	7.12127	11.6343	14.1146	11.6087	2.33612	3.59178	14.6654	34.724	31.1902	20.6126	22.4221	38.9407	23.7667	43.1491	59.5473	26.5282
ENSMMUG00000061436	Metazoa_SRP	0	0	0	0.878725	0.061096	0	0.302376	0	0	0	0.259054	0	0	0.501184	0	1.79133	1.17167	0.278425	0.197888	1.25093	2.11518	0.918913	2.37914	1.33099	0.2876
ENSMMUG00000052450	PMVK	6.75969	11.5423	9.49522	7.05131	7.48391	5.75246	7.24305	6.26976	3.94975	7.73934	9.32295	9.09884	9.81697	6.08545	9.97342	11.0662	14.3959	10.2118	14.4817	13.6443	5.59118	5.49202	13.14	8.52979	9.00899
ENSMMUG00000017793	KCNN3	4.10488	2.54952	3.37134	2.38473	2.16664	2.52947	3.54518	2.12416	1.66483	0.960193	0.45486	0.580339	0.364775	0.57175	0.369679	0.142912	0.399587	0.178068	0.097814	0.13271	0.704412	0.544972	0.37087	1.01703	0.479626
ENSMMUG00000054714	Metazoa_SRP	0	0	0.109313	0	0.339081	0	0	0	0	0	0	0	0	0	0	0	0.443894	0	0	0	0	0	0	0	0
ENSMMUG00000019545	TDRD10	0.061146	0.045655	0.03478	0.068193	0	0	0.054582	0.027927	0	0	0.22062	0.372577	0.362678	0.860353	0.237646	0.680915	0.454616	0.380259	0.547975	0.385837	0	0	0	0	0
ENSMMUG00000019547	UBE2Q1	40.3197	25.6267	26.7242	29.1025	42.2657	33.3605	26.19	21.1215	28.2792	35.442	15.5461	9.16151	9.08234	15.0697	14.4779	32.9469	17.3034	19.9873	24.2312	29.0243	21.2975	10.8034	16.5681	20.0483	19.1299
ENSMMUG00000022980	SHE	0.544382	0.635818	0.93545	0.790181	0.450406	0.292927	0.325876	0.468128	0.730757	0.477464	4.96233	5.64446	3.94884	4.02646	2.39558	11.3827	4.00701	4.73783	5.86557	4.48709	1.0693	0	0.447734	1.63468	0.050539
ENSMMUG00000022978	IL6R	1.6824	2.64015	2.23779	1.79349	1.94571	0.805914	1.95625	1.18123	0.350985	0	4.96685	4.31987	4.46505	3.40712	2.74539	12.1775	10.0386	11.4734	13.8778	9.71248	82.2936	16.2852	66.4972	75.0409	22.3517
ENSMMUG00000023363	AQP10	0	0	0.019401	0	0	0	0	0.113794	0	0	0	0	0	0	0	0.070581	0	0.144908	0	0	0	0	0	0	0.016175
ENSMMUG00000016093	ADAR	46.5626	41.8434	43.2072	46.1162	63.598	34.014	32.9121	29.5709	35.4061	40.1219	19.7044	12.8056	12.4666	16.033	14.0021	50.9857	22.6966	40.0072	43.299	54.8705	33.2343	22.7623	74.9676	87.8446	32.2173
ENSMMUG00000016089	CHRNB2	17.1331	10.6348	16.8029	12.3251	10.7982	10.553	9.34258	8.87329	9.29492	6.13434	0.33193	0.146421	0.110167	0.147067	0.154004	0.909762	0.452817	0.720658	0.310453	1.12738	1.87512	0.979171	2.32444	0.903466	0.684597
ENSMMUG00000023364	ATP8B2	17.9137	9.19923	11.6158	15.299	18.2442	12.1783	11.9529	8.24955	13.6432	17.1247	5.11012	3.99985	2.51117	2.12372	4.45306	6.74058	5.43966	6.69787	5.54654	9.97797	5.56454	7.47216	12.6811	9.35001	9.53939
ENSMMUG00000035851	U7	11.147	2.31378	2.06243	10.0188	10.5718	8.65335	8.86178	8.17251	9.86641	3.46099	2.31244	0.148006	0	1.09096	0.399241	1.97336	0.251454	0.822371	0.304359	1.1334	0.594628	0	0.34343	0.252238	0.173069
ENSMMUG00000049781	Metazoa_SRP	0	0	0	0	0	0	0	0	0	0	0	0	0	0	0	0	0	0	0	0	0	0	0	0	0
ENSMMUG00000062980	Metazoa_SRP	0	0	0	0	0	0.115291	0	0	0	0	0	0	0	0	0	0	0	0	0	0	0	0	0	0	0
ENSMMUG00000026730	-	0	0	0	0	0	0	0	0	0	0	0	0	0	0	0	0	0	0	0	0	0	0	0	0	0
ENSMMUG00000010814	HAX1	8.35059	9.04318	9.86192	10.7929	9.25549	8.62666	8.5521	7.91285	9.92491	8.16861	23.2729	19.628	38.0112	40.9918	33.5272	9.42149	7.46768	9.783	9.83929	10.2512	4.70198	3.13551	4.8568	7.12011	5.66852
ENSMMUG00000010810	UBAP2L	29.0247	26.3267	24.7482	24.3975	30.3122	26.9342	25.4464	20.0634	22.6246	21.7057	16.0718	12.0309	13.2448	13.5715	18.4627	29.266	14.5533	21.668	24.1821	29.4355	15.0216	6.24896	9.76422	16.1923	12.5368
ENSMMUG00000060773	SNORA58B	2.6034	1.58868	1.35395	2.01482	4.58756	7.68994	1.82108	2.26264	3.5082	11.6983	2.92887	1.78913	1.99419	2.59546	3.17304	2.31276	3.94032	2.23278	6.03103	18.0524	1.17504	1.13356	3.12239	2.3793	0.73935
ENSMMUG00000054408	Metazoa_SRP	0.310573	0.862846	0.199434	0	0.630812	1.05625	0.267858	0.114438	1.47741	0	0.065825	0	0	0.198407	0.960416	0.191307	0	0.560436	2.97763	2.72198	0.806899	0	1.35664	0.878126	0.279959
ENSMMUG00000010808	C1H1orf43	43.3196	31.2878	31.8944	38.7582	40.4048	34.6515	30.5023	28.7832	35.5563	35.437	42.6419	27.2101	45.9587	48.3954	49.6108	40.1996	24.4267	27.9103	33.8225	37.0126	17.8378	5.83455	12.5329	18.1355	13.8591
ENSMMUG00000014952	NUP210L	0.575034	0.184704	0.225726	0.471904	0.394394	1.06633	0.447425	0.511757	1.16102	0.740974	0.126161	0.064402	0.130801	0.078791	0.123002	0.233618	0.190998	0.154936	0.176271	0.284326	0.074298	0.124872	0.078647	0.051527	0.044605
ENSMMUG00000056706	U6	0	0	0	0	0	0	0	0	0	0	0	0	0	0	0	0	0	0	0	0	0	0	0	0	0
ENSMMUG00000063400	U3	0	0	0.583952	0.101092	0.139539	0.52101	1.46321	0.544154	0	0	0.6906	0	0	0	0.287036	0	0	0	0	0	0.015294	0	0	0.204637	0
ENSMMUG00000018240	-	28.9451	80.8674	81.3127	35.1646	16.5522	26.9679	37.0731	39.051	27.0816	30.7744	32.4119	155.935	177.682	312.465	87.8627	61.1347	68.1895	72.4574	100.904	80.6873	110.743	61.0366	59.7974	115.599	142.411
ENSMMUG00000017586	RAB13	7.35008	3.95481	7.58683	2.91609	6.92281	5.69403	8.53726	9.62172	4.11834	7.64339	14.8344	11.3112	15.1124	13.7351	21.7223	29.3941	15.0337	14.3108	17.9455	26.3153	0.930191	1.42222	1.5141	0.607754	1.83518
ENSMMUG00000005008	CREB3L4	0.061312	1.52936	1.02302	0.227954	0.719415	1.34351	2.41347	2.00382	0.856593	0.731394	0.137356	0.975307	0.861619	0.1276	0.312794	2.8786	1.97755	2.58869	1.50394	2.37364	0.434019	0.276268	0.425974	0.30222	0.474052
ENSMMUG00000005010	JTB	32.0711	53.2234	51.6166	31.8367	24.9734	34.6926	40.9997	57.0825	41.2421	27.8434	27.7178	47.7916	91.0493	52.1332	27.0944	38.8723	52.0342	58.6434	49.818	30.1837	32.3953	24.0948	51.6276	48.3515	27.922
ENSMMUG00000005007	SLC39A1	2.32501	8.66588	6.85505	4.57488	2.2593	2.69045	6.53498	6.77498	3.00208	2.03989	15.4995	14.1425	15.6495	8.54662	9.52427	17.7192	28.5418	22.4245	24.7217	14.99	9.67186	7.01545	20.0002	13.0164	10.4275
ENSMMUG00000010805	TPM3	97.1686	49.062	66.0469	69.1604	77.2576	28.9038	28.1555	25.7153	29.2954	29.1069	12.57	18.3065	8.82573	12.8742	17.0693	107.508	40.8047	56.8371	80.9541	90.7371	117.217	35.5907	100.44	110.303	125.648
ENSMMUG00000047043	Metazoa_SRP	5.00161	2.84118	1.13732	2.37688	5.89956	6.4577	2.84614	3.12421	4.27915	0.491603	0.768709	1.48248	0.330133	1.9922	1.60306	7.37611	1.83863	2.58866	2.02287	4.80891	5.64589	0.993952	3.13424	0.880831	0.932042
ENSMMUG00000005005	CRTC2	5.42727	6.14568	5.91459	7.15017	6.17082	9.55993	11.5068	10.4986	7.46191	8.30383	4.96507	4.48074	4.84893	3.32324	4.36268	9.93027	7.55759	9.97849	10.9652	10.6127	8.49413	5.95021	11.5398	11.3611	8.3221
ENSMMUG00000005002	DENND4B	13.4937	22.413	23.3377	18.7481	13.324	16.6595	18.625	15.824	11.1024	7.17458	5.12588	5.17598	5.30287	3.21408	3.65834	8.64751	7.70196	8.99836	6.70042	8.833	12.9291	11.0926	21.4374	12.2122	9.96447
ENSMMUG00000002696	GATAD2B	31.3317	20.2209	19.3409	27.9925	33.9072	28.8299	26.9927	19.5359	28.8425	27.4996	12.9674	7.8765	5.83617	8.482	10.5679	20.7032	8.40591	13.0585	17.6147	20.8663	19.0985	7.56153	14.5909	23.1446	16.0268
ENSMMUG00000049388	-	2.53652	0.977466	0.809475	2.28226	2.33842	2.90466	2.238	1.81472	2.38395	1.92131	1.58868	0.464971	0.416923	0.623277	0.964227	5.13563	1.2636	2.03218	2.15868	3.53092	2.56804	1.33714	1.27409	0.836301	0.339644
ENSMMUG00000010979	S100A4	0	0.20298	1.52239	0.574854	1.35569	0.320805	0.340321	0.675679	0	1.57246	8.76549	23.5582	3.97296	4.45552	7.3707	50.1972	21.6255	21.4805	30.0402	39.7316	138.894	84.0945	160.725	115.243	232.444
ENSMMUG00000010978	S100A2	0	0	0.0774	0.088844	0	0.136009	0.039047	0.14681	0.096271	0	0.411637	2.30576	0.740184	1.13868	0.442201	2.44808	1.60816	4.18527	1.41772	5.29544	1.96943	0.522687	2.65442	1.3405	1.2737
ENSMMUG00000045106	S100A16	15.0379	27.4249	26.394	13.2161	9.12355	15.5693	20.6488	28.6099	15.2039	13.7035	20.1362	36.5821	29.4432	17.4601	16.0885	22.662	21.7176	20.3592	42.0089	22.9159	0.802378	3.24355	0.132869	0.14647	0.535114
ENSMMUG00000008917	S100A6	5.15197	10.1945	13.2032	8.236	6.94568	9.7074	12.9141	15.013	2.64129	10.859	55.8594	182.659	73.2246	51.947	52.8595	273.52	479.251	540.419	650.471	450.034	180.403	85.7776	241.021	142.645	170.74
ENSMMUG00000006868	S100A9	0.76077	0.253411	0.305347	0	0.427864	0.185041	0	0.756526	0	0	0	11.9383	11.3195	12.2617	3.25928	51.8079	18.7175	38.4865	56.0366	41.5287	456.276	137.842	1817.98	472.371	86.9716
ENSMMUG00000040678	Metazoa_SRP	0	0	0	0	0	0	0	0	0	0	0.025929	0	0	0.317991	0.070338	0	0	0	0	1.15973	0	0	0	0	0
ENSMMUG00000056485	-	0	0	0	0	0	0	0.075265	0	0	0	0.128885	14.2971	0	0.074949	0.11881	0.093845	0.059784	0.118382	0.427507	0.109359	0	0	0	0	0
ENSMMUG00000043598	LORICRIN	0.070952	1.02675	1.28079	0.084554	0.029427	0	0.090686	0.169042	0	0	0	31.6801	0	0	0	0	0	0.014127	0	0	0	0	0	0	0
ENSMMUG00000021750	PRR9	0.147086	0	0.007389	0	0	0	0	0	0	0	0	9.63601	0	0	0	0	0	0	0	0	0	0	0	0	0
ENSMMUG00000051645	-	0.070318	0	0	0	0	0	0	0	0	0	0	0	0	0	0	0	0	0	0	0	0	0	0	0	0
ENSMMUG00000059472	FLG2	0	0.018984	0.090327	0.110944	0.185645	0	0.018846	0.02563	0	0	0	143.339	0	0	0.013803	0.169085	0.049986	0.054163	0	0.067997	0.005722	0	0	0	0
ENSMMUG00000050804	-	17.3123	11.208	15.2489	7.69472	20.6285	9.14904	7.32657	7.16275	9.08307	36.6603	9.52196	12.5193	20.7456	15.1554	15.7188	5.37683	6.38839	4.17167	2.66556	9.15507	3.07008	1.93594	5.21897	2.26438	3.79182
ENSMMUG00000054850	-	0.013455	0.258001	0.156088	0.307956	0.224083	0.081964	0.115564	0.104015	0.296346	0.14113	0.051098	0.012904	0.051221	0.111159	0.07545	0.011071	0.044678	0.053144	0.057426	0.166895	0.020521	0	0	0.016441	0
ENSMMUG00000045342	-	1.61995	0.371475	1.11034	0	1.55224	0.508228	0.379227	0.869064	0.893591	0.760516	0.680413	0.217535	0.304029	0.737899	0.734581	1.11378	0.925575	0.284886	0.448459	0.467833	0.111397	0.21459	0.11322	0.248607	0.282299
ENSMMUG00000064774	-	0.306774	0.232111	0.491294	0.463545	0.611156	0.079423	0.411652	0.310532	0.212111	0.118269	0.056914	17.9792	0.130102	0.148282	0.142506	0.04596	0.043119	0.061837	0.023911	0.070795	0.006595	0	0	0	0
ENSMMUG00000042487	-	0	0	0	0	0.026306	0.013798	0	0	0.181356	0	0	0	0	0.023699	0	0.091721	0.069138	0.166088	0.124774	0.160878	0.008615	0	0	0.12913	0.027462
ENSMMUG00000004441	-	2.34156	10.3117	6.43936	0.957005	1.74597	0.840193	5.90681	5.71515	2.10523	1.85333	15.8292	53.9786	26.1642	22.9379	17.9893	87.7869	82.2399	149.16	88.7269	53.3137	268.326	60.6429	308.526	524.631	131.546
ENSMMUG00000052533	S100A10	4.8952	4.00051	7.24022	5.4307	5.12817	4.63593	5.50923	5.39226	4.35558	3.83451	125.255	130.019	145.423	144.728	171.823	189.869	91.0363	151.528	166.503	178.581	188.426	63.0183	127.965	158.615	197.979
ENSMMUG00000053942	Y_RNA	0.711873	0.153335	0.360811	0.599728	1.70427	0.667234	0	0.194055	0	0	0	0	0	0.874149	0	0.080751	0	0.247942	0.4763	0	0	0	0.235957	0.552286	0
ENSMMUG00000012138	RORC	0.066252	0.120041	0.05886	0.182476	0.076815	0.101709	0.242422	0.178582	0.117884	0.020441	17.7464	9.06195	17.3349	12.4672	11.9525	6.36338	10.4153	7.39702	17.0718	13.4223	0.306533	0.293807	0.586466	0.439624	0.577055
ENSMMUG00000012137	LINGO4	0.06214	0.090788	0.097121	0	0	3.30945	3.9676	2.76506	4.00217	2.1388	3.21445	1.38117	0.447687	2.07685	0.679038	0	0.358724	0.139146	0.294161	0.198005	0.057569	0	0.051112	0.02322	0.034734
ENSMMUG00000014361	THEM4	7.94679	8.48377	7.059	10.1241	10.0517	3.90735	9.69219	6.50703	9.54944	4.24971	19.9895	11.9397	14.7013	22.7935	14.64	4.68787	1.90353	4.05881	3.9888	3.85805	1.71264	1.12169	0.530299	1.6309	1.62809
ENSMMUG00000057886	U6	0.09608	0.280618	0.111624	0	0	0	0	0	0.348796	0	0	0	0	0	0	0	0	0.200661	0	0	0	0	0	0	0
ENSMMUG00000009096	TDRKH	6.4774	4.99085	4.79265	6.7009	5.45655	10.18	8.2083	7.57394	10.015	9.18644	0.698645	0.135752	0.22934	0.669943	0.231861	2.02462	1.22458	0.766549	1.89388	1.43212	0.484269	0.082882	0.10924	0.35142	0.612722
ENSMMUG00000009095	OAZ3	1.92204	0.573693	0.977217	1.24075	1.32966	2.93287	1.55745	3.32622	3.85685	0.946697	0	0.091553	0.192604	0.20167	0	0.763497	0.495087	1.18071	0.714759	0.876412	0.024681	0	0	0	0.061825
ENSMMUG00000019487	SLC27A3	1.8892	0.756868	0.761047	0.816571	0.342337	1.93109	1.01378	1.41318	1.04497	0	0.540207	1.44649	0.099643	0.2437	0.284604	4.15765	5.60441	4.91848	4.30815	3.85846	0.048179	0.231426	0.280662	0.13407	0.279699
ENSMMUG00000019482	INTS3	12.2651	7.25066	8.58757	9.59524	12.751	17.2357	10.8489	9.44076	12.1636	9.07105	5.32961	2.82855	2.79473	4.02723	4.17443	11.8673	9.21737	10.1383	15.2837	12.681	3.14622	2.2648	3.75587	4.30338	2.76543
ENSMMUG00000044696	-	0	0.356709	0.353992	0.015793	0.050646	0.347206	0.017494	1.09598	0.305569	0	0.010304	0.106257	0.021215	0.050088	0	0.07753	0.755577	1.61244	0.344541	0.145963	0	0	0	0.008533	0
ENSMMUG00000060709	-	2.93045	0.564336	0.435809	2.26478	2.01927	8.02715	1.66227	1.76981	0.949501	0	2.09709	0.593448	0.539386	0.823516	1.50901	3.78419	0.0202	3.36363	0.901151	3.84127	1.07681	0	0.202888	0.176705	0
ENSMMUG00000050926	Y_RNA	0	0.578563	0.09323	0	0	0.291368	0.010017	0.560158	0	0	0	0.056591	0	0	0	0.863028	0.280849	0.627658	0.038847	0.517142	0.240474	0	0	0	0.080638
ENSMMUG00000047025	Metazoa_SRP	0	0	0.002065	0	0	0	0	0	0	0	0.013138	0.00396	0	0	0	0.215213	0	0.05974	0	0	0	0	0	0	0
ENSMMUG00000008153	NPR1	0.566346	0.861395	0.476945	0.360727	0.768344	12.5626	11.1576	13.9965	7.58952	5.66181	4.48618	7.01388	4.97576	3.82719	3.3462	28.2291	34.6321	12.3753	29.2016	27.5819	0	0	0	0.025058	0
ENSMMUG00000008149	ILF2	29.6037	22.4697	18.9587	19.1658	28.6629	24.8634	22.5163	23.7574	29.4999	30.3554	21.2928	16.5949	20.6995	25.4287	29.5671	36.1111	17.8295	32.7398	29.745	32.3518	13.7165	6.17263	12.8917	20.6603	23.0454
ENSMMUG00000053224	SNAPIN	8.95398	18.1669	14.7317	10.0285	8.04063	6.61616	13.8959	12.5483	8.93974	9.98064	15.726	24.4683	39.6487	27.0191	18.7863	12.2862	12.9438	17.8202	17.5006	8.96747	8.25816	4.81381	9.81369	9.47546	12.4948
ENSMMUG00000008146	CHTOP	19.138	14.8914	11.9904	10.4747	19.6698	16.8318	15.2202	20.2964	10.9266	27.4095	18.74	10.5592	14.2536	19.7457	13.623	24.7388	13.0681	18.1419	17.5275	22.6834	9.98099	7.27569	12.1643	15.6689	10.4016
ENSMMUG00000008145	S100A1	23.7503	20.3455	23.2928	20.1949	18.2009	9.16449	10.2849	5.68623	5.17491	10.4268	115.914	68.7549	117.626	94.6068	178.002	2.29874	3.9589	2.56483	3.64897	2.04918	1.4223	0.262621	1.05533	0.882923	0.990255
ENSMMUG00000057586	S100A13	3.86996	4.78241	3.63686	4.06925	2.30706	2.06149	2.61615	2.0232	0.770014	0	2.00148	3.70895	4.67565	5.20074	3.51448	3.62574	3.8765	4.66866	3.01925	3.66169	0	0	0	0	0
ENSMMUG00000055518	-	0.47666	0	0.089208	0	0.340568	0	0	0	0	0	0.992152	7.21377	1.0442	0.584045	0.804461	11.572	10.6432	4.20471	22.0281	13.886	0	0	0	0.107485	0
ENSMMUG00000016955	RIIAD1	0	0.128298	1.42135	0	1.93677	0	0.414088	0	0	0	0	0	4.5111	0.513902	1.13068	0	3.98315	8.30073	2.90589	4.59532	0	0	0	0	0
ENSMMUG00000009094	MRPL9	7.75563	8.21422	9.33564	8.26771	9.24842	7.14023	9.66626	8.9285	9.58352	10.6097	6.8897	8.39314	10.3728	13.5115	8.76299	7.09089	5.19743	7.80004	6.78961	6.66341	2.78147	1.57912	2.52425	3.68613	4.17981
ENSMMUG00000016952	CELF3	31.7866	24.3961	41.3058	25.6959	19.3913	25.0035	25.8979	21.9285	12.5093	10.4741	0	0.40435	0.040703	0.020502	0	0.046129	0	0.179483	0.091753	0.113938	0.128401	0.188752	0	0.018036	0.656781
ENSMMUG00000021260	TUFT1	5.1214	6.21249	5.9123	7.52365	6.35889	9.53911	9.80404	8.47425	7.35442	6.29059	2.88543	7.95844	1.49073	1.25691	1.99793	20.2392	20.2578	12.2849	32.0951	24.3663	1.73483	0.6865	2.05913	4.79285	1.23128
ENSMMUG00000027219	mml-mir-554	0	0.962395	0.617495	0.42648	0.452107	1.3993	1.14519	0.939515	1.83158	0	0	0.328389	0	0	0.666013	3.72417	0.927037	2.02277	2.95925	4.10751	0	0	0.273027	0.22271	0
ENSMMUG00000016920	SNX27	31.9425	19.4978	24.7491	30.9466	33.9802	27.3538	21.4829	22.0642	29.1858	26.2627	11.104	5.20276	5.83294	9.7121	9.74451	15.3907	5.50715	9.5281	10.4054	11.7879	10.2223	2.32581	5.73925	9.06188	4.74286
ENSMMUG00000049545	U6	0.893396	0.676601	0.305862	1.57556	0.823934	0.511066	0.811653	0.38523	2.82985	2.53672	0.149788	0	0.066644	0.714667	0.228812	0.820294	0.228459	0.677665	0.545818	2.61471	2.70454	0.213339	0.027731	0.61965	0.367054
ENSMMUG00000021259	CGN	0.729672	0.778772	0.893311	0.377797	0.755693	3.0694	4.7201	3.09325	2.13797	2.43547	0.102343	1.11934	0.268595	0.024888	0.110273	18.426	23.8777	16.9727	26.6439	19.8117	0.143891	0.163403	0.271098	0.61921	0.173035
ENSMMUG00000035742	-	0.203548	0.098535	0	2.22996	0.537924	2.6555	0.385986	0	0.457167	0	0	0	0	0	0.107638	2.25458	0	0.961234	1.37983	3.19144	0	0	0	0.038926	0
ENSMMUG00000020925	POGZ	38.7088	18.722	19.83	29.8939	36.0787	39.2594	25.1317	22.0961	32.4827	36.0575	16.3562	8.21962	7.79997	10.5175	14.5618	24.0745	12.2735	18.2516	21.175	30.0597	8.68893	5.07617	7.21544	10.9812	8.84356
ENSMMUG00000020924	PSMB4	10.1919	11.3299	14.0266	11.1533	10.753	14.3661	13.4633	15.3467	10.4523	12.0888	12.9711	13.1538	20.1816	17.1935	18.5867	14.7216	9.09666	15.8821	14.9018	10.7231	8.60062	4.66587	10.0868	10.3147	10.3142
ENSMMUG00000045396	SELENBP1	5.20939	6.53617	9.19736	6.36441	4.08111	2.75969	2.44959	3.54911	1.22761	2.62022	42.5525	18.9035	26.2133	26.037	27.85	88.1434	73.6783	46.2072	128.617	68.9505	21.6801	30.3446	5.66532	2.71527	5.55303
ENSMMUG00000051126	RFX5	7.17209	6.36017	7.32417	8.891	9.11499	12.328	10.0186	10.1914	11.7309	11.0201	4.55028	4.55429	3.39034	3.47958	3.18725	11.9123	6.32183	8.19512	8.11683	10.1228	9.73967	4.53176	8.14308	10.4699	9.72943
ENSMMUG00000013170	PI4KB	15.6518	19.6876	17.1268	15.5277	14.7655	20.0931	20.3322	18.3315	17.6779	15.4076	10.1427	8.45803	8.03977	8.10284	9.20221	13.7927	12.4431	12.0034	13.1946	13.9287	9.38098	6.48017	10.7233	13.1386	9.60648
ENSMMUG00000040158	Metazoa_SRP	1.36808	0.322478	0.70784	1.12983	1.992	2.60994	1.26379	2.30284	2.21646	3.07818	0.824146	0	0.392038	0.314089	0.027189	1.24206	0.067291	1.54599	0.859082	1.08808	0.806472	0.093864	0.232334	0.450223	0.332247
ENSMMUG00000013166	ZNF687	4.09644	7.35284	6.81853	6.03895	4.40651	7.62367	9.31056	8.31218	5.58461	5.27811	3.0532	3.25697	2.38513	2.21937	2.14274	5.8227	7.06266	7.03613	8.44386	7.28361	6.43363	3.54101	13.265	8.51856	5.57909
ENSMMUG00000049004	PSMD4	69.8702	65.5189	67.1654	55.2319	80.9634	48.6431	48.0305	36.2185	40.9669	41.2569	46.6655	41.6608	63.6629	57.2825	72.3628	33.2253	27.1328	33.0944	32.9625	41.1225	38.9023	31.8126	26.2118	28.9716	43.6652
ENSMMUG00000005228	PIP5K1A	11.664	11.982	12.6287	14.812	11.1384	12.3635	15.3588	12.6328	13.9809	16.0726	13.7776	8.552	7.82986	8.64312	10.1535	22.7964	13.0296	14.0813	20.1005	18.6829	6.72363	3.43528	4.64942	8.5337	4.75356
ENSMMUG00000007905	VPS72	4.34626	6.30804	7.40144	4.76347	8.56974	11.8912	7.48754	7.48048	4.66361	5.28387	3.82869	3.16779	5.31943	4.35878	6.19932	5.96726	3.97667	5.86514	10.137	3.6757	5.52556	2.28944	5.3545	6.20506	5.02259
ENSMMUG00000007903	TMOD4	0.145415	0.103741	0.205293	0.45614	0.101972	0.342793	0.396875	0.355179	0.420925	0	0.340855	2.04109	0.206232	0.404082	0	3.56126	0.332653	1.15019	1.09508	1.64506	1.18692	0.409899	0.379722	0.379865	0.545497
ENSMMUG00000007900	SCNM1	8.86436	5.77174	4.63861	6.07838	7.25475	11.7886	7.49976	6.2419	5.53382	4.98288	3.60536	3.32353	3.77949	3.89197	3.43257	11.1682	4.66019	7.01257	7.24773	7.55368	6.0474	3.09636	5.91748	8.59217	8.69199
ENSMMUG00000007898	LYSMD1	7.98014	6.48356	6.06434	8.21309	8.07305	9.45086	8.92069	7.03562	9.57496	7.98934	5.39996	2.15708	3.97242	4.18009	5.16005	4.53167	2.51304	3.14637	5.06848	4.5077	1.77042	0.39626	0.704976	1.71076	1.00001
ENSMMUG00000007897	TNFAIP8L2	1.62211	1.46959	1.1607	1.87234	1.15885	1.78211	1.66176	1.80423	0.646637	2.85969	0.490122	1.44271	0.935964	0.493007	0.925356	5.98087	3.58637	3.3105	3.73533	5.35329	17.3376	4.81935	19.6053	21.8091	12.2714
ENSMMUG00000007643	SEMA6C	3.80708	4.13456	4.80125	3.75981	3.17276	6.73942	10.9578	9.16729	5.14824	3.95908	4.49687	4.72229	4.93687	1.80727	2.51175	1.60802	1.80604	1.66671	1.12527	1.83747	0.075248	0.03055	0.213527	0.038189	0.061964
ENSMMUG00000008402	GABPB2	7.2478	3.88338	4.68778	4.35885	7.00275	11.3293	8.73185	9.59518	15.7712	19.6937	3.52397	2.92788	3.16193	6.3936	6.02909	6.69369	2.68168	5.43771	5.91602	8.47722	7.49355	4.74099	4.70531	6.55932	13.1261
ENSMMUG00000010072	C1H1orf56	0.290572	0.522691	0.484312	0.026035	0.701435	1.12619	1.54894	1.03071	1.70001	1.41634	0.394359	0.283801	0.236305	0.334273	0.419574	1.44853	1.45765	2.00693	1.47479	1.2301	2.07968	1.02219	0.97068	1.31106	0.674802
ENSMMUG00000010071	BNIPL	1.06666	0.50974	0.527915	0.315808	0.195717	1.84799	1.437	1.09268	1.50355	0	0.387449	1.52525	0.270031	0.224406	0.308465	3.85447	3.29387	2.72839	3.13534	4.26497	1.51592	0.986168	1.01689	0.90905	0.553818
ENSMMUG00000010068	PRUNE1	10.42	9.16185	7.2596	6.34926	9.33542	10.3694	8.85356	11.1373	11.9829	11.4288	8.18632	4.17596	6.7875	6.80471	9.0728	10.0472	5.09729	9.14845	9.58049	9.28195	9.49505	6.79994	9.87217	13.4166	10.1697
ENSMMUG00000054961	U6	1.19535	0	0.277007	0	0.171125	1.51931	0.351398	0	1.06885	0	0.303982	0	0	0	0.281488	0.880433	0	0.102476	0	0	0.082201	0.124698	0	0.10103	0
ENSMMUG00000010075	MLLT11	98.6345	72.1383	70.315	86.3307	95.1781	48.7373	44.8727	50.156	62.6987	59.9433	0.478094	1.12285	0.335935	0.726042	0.813257	1.00729	0.896158	1.62607	0.717212	1.58056	3.76437	2.3577	3.94985	5.54544	5.69742
ENSMMUG00000010074	CDC42SE1	14.5063	11.3648	8.97222	13.6043	15.7253	13.0645	10.7968	10.8306	13.2501	12.8838	9.35043	10.5161	4.95395	10.1843	8.53942	48.4386	17.1842	22.8448	25.1063	30.77	133.39	45.786	104.354	157.344	91.6246
ENSMMUG00000010067	MINDY1	3.82823	5.65312	3.39627	5.61147	3.01749	5.59886	6.52774	4.27776	5.07797	4.01812	3.16969	4.65736	2.24521	1.7523	2.54502	6.64876	4.95823	3.86785	6.06756	6.41916	4.25203	2.53911	7.72594	5.46606	2.74163
ENSMMUG00000023231	ANXA9	0	0	0.156524	0	0.066907	0	0.090703	0	0.051644	0	0	1.50412	0	0	0	0	0.089265	0.067062	0.27517	0	0	0	0	0.013687	0
ENSMMUG00000023234	CERS2	13.044	24.8698	13.0897	15.2054	16.2479	13.7653	22.8373	16.4841	15.2978	17.4492	22.4521	27.3944	24.8724	25.572	19.7915	80.2943	48.8338	44.6864	61.2655	49.1576	27.2903	16.2813	38.825	32.8588	29.1772
ENSMMUG00000023235	SETDB1	11.2703	8.01492	7.01417	8.98312	12.0514	17.703	13.1047	10.7758	15.252	17.1547	5.26328	3.70045	3.40215	5.50877	4.82184	13.1455	5.82163	8.01428	10.0297	13.4147	6.12272	2.62136	4.50657	6.17798	5.75369
ENSMMUG00000010669	HORMAD1	0.208273	0.03965	0.199765	0.060784	0	0.127155	0.367187	0.087378	0.603966	0	0	0	0.067698	0.176913	0	0.318639	0.145046	0.057795	0.171048	0	0.455738	0.078818	0	0.173408	0.007742
ENSMMUG00000059541	U6	0	0	0	0	0.052816	0	0	0	2.46729	0	0.314262	0	0	0.395925	0	0	0	0	0.58607	0.299652	0.200293	0	0.24804	0	0
ENSMMUG00000000541	ARNT	10.4257	5.40521	6.05074	9.13484	13.3822	14.7557	11.7409	10.9545	16.2939	14.8137	10.2932	11.4412	5.70989	8.77698	10.9838	32.8293	13.9261	19.1662	19.4462	23.5864	11.6098	3.6996	6.37782	6.13867	6.19586
ENSMMUG00000024937	U6	0.101774	0.518055	0.417381	0.695747	1.47772	0.462304	0.957396	0.642403	0.895675	0	0.17459	0	0	0.69672	0	0.855598	0.145001	0.543662	0.512051	1.89379	0.331496	0	0	0.018907	0
ENSMMUG00000010670	CTSS	2.6858	1.91627	2.19278	2.63856	2.94934	1.8036	1.98823	1.71919	2.32193	2.49003	4.09139	5.35958	4.20458	6.32748	5.46926	51.8918	7.69445	11.3242	11.6455	26.3969	181.025	27.8335	90.3663	123.151	68.5478
ENSMMUG00000059920	Metazoa_SRP	0.863373	0.207914	0.205967	2.3735	1.27378	3.20072	0.697732	0.994781	0.268481	1.97934	1.23947	0.765348	1.12045	1.27784	1.05508	9.04775	2.03228	2.27234	5.79798	11.998	11.9496	2.70111	6.37913	7.89429	1.26183
ENSMMUG00000063223	Metazoa_SRP	0.545635	0.255118	0.596776	2.13108	1.90584	2.32086	0.689666	0.786025	1.91749	0.376506	1.10612	0.549181	0.320967	0.83632	1.04523	3.64586	2.60772	1.57714	4.88388	4.986	11.6432	3.24314	5.02023	5.49242	1.9609
ENSMMUG00000008218	ADAMTSL4	1.1111	1.22538	1.04941	1.37946	1.73113	3.24249	1.53728	1.54754	0.659194	0.850212	8.17368	6.26966	8.65409	2.33593	8.31655	9.74312	10.6439	12.5203	7.66988	10.6282	9.17808	3.93158	12.8464	5.90303	2.89297
ENSMMUG00000010668	GOLPH3L	8.39871	6.31743	6.84002	7.07111	7.61187	7.4687	7.67455	7.43421	11.4985	12.3206	5.50653	3.91265	4.50793	6.77149	5.45444	13.3493	11.1148	17.7164	19.2034	18.5086	2.84775	0.806501	1.52981	3.77896	2.97863
ENSMMUG00000012814	ENSA	135.308	163.224	154.577	119.02	155.887	67.463	67.3646	59.4053	65.7798	77.819	58.925	50.8864	56.7094	69.1451	72.3891	68.8692	77.1985	80.2999	71.795	82.341	27.0376	10.9444	18.7829	24.6252	21.2901
ENSMMUG00000061487	-	4.70558	1.3795	1.5386	3.30571	5.85017	4.08909	1.86929	1.9128	4.0391	5.35175	1.18588	0.810106	0.563062	0.99018	0.912524	4.86263	1.71484	3.75333	3.06835	4.90675	1.33352	0.313741	0.435229	0.318984	0.221881
ENSMMUG00000053525	MCL1	23.8511	22.7091	19.0411	21.1246	25.8037	21.1245	27.5413	25.7449	33.6498	26.257	40.4526	45.8514	35.5558	46.9012	46.7101	160.728	84.7929	90.0492	106.016	117.446	255.467	38.4566	150.391	187.112	118.997
ENSMMUG00000006257	ECM1	4.49945	4.93933	3.88714	6.42606	3.37199	3.86921	2.84608	2.43775	1.73539	2.73645	4.77817	13.8658	3.94533	1.91497	4.71767	9.81324	5.40537	10.1948	1.84989	4.59818	3.9856	2.07267	4.40719	4.04248	6.41951
ENSMMUG00000006256	TARS2	7.86487	8.0577	8.6949	9.45688	7.71199	9.65467	9.96803	8.71269	7.16265	6.49066	8.85347	5.20721	6.89748	5.6104	8.58124	5.5984	4.52332	5.9124	6.18223	5.23864	2.72157	2.36177	3.97069	3.50686	3.77651
ENSMMUG00000007303	RPRD2	24.3705	19.2536	22.4029	22.5465	26.9977	34.4078	32.2466	29.4676	31.1391	33.3069	17.8084	12.9503	13.5439	12.9447	17.5983	20.9503	15.2731	21.7365	21.0842	21.2463	13.6953	4.86692	8.34572	13.3365	11.3471
ENSMMUG00000061867	Metazoa_SRP	0	0.444497	0.287886	1.95923	0.821736	0.618489	0.494295	0.521174	0.602538	0	0	0	0.104393	0.295544	0.164235	0	1.93429	0.794648	1.61686	0	1.04294	0.303046	0	0	0.749566
ENSMMUG00000016301	PRPF3	5.89293	3.16315	3.35422	6.18778	9.3457	12.4232	7.19611	6.12039	9.59539	14.0118	3.77516	3.35094	2.7403	3.177	3.11849	10.5315	4.39685	6.47581	7.16177	10.2359	3.3188	1.79917	2.03475	2.93289	2.4794
ENSMMUG00000021387	C1H1orf54	0.175983	0	0.226021	0.326107	0.503337	0	0	0	0	0	6.26719	3.7083	1.29282	9.55135	11.3869	13.031	0.428101	1.96951	3.13317	5.58402	0	0	0	0.086206	0
ENSMMUG00000060724	-	8.50851	8.64206	6.06561	14.06	11.9217	6.86702	6.34623	5.00292	7.67031	12.9456	7.62473	3.69003	2.08588	7.04998	5.92997	6.44061	5.70159	3.44142	5.84692	8.18002	1.73628	1.03581	2.40641	1.8044	2.66327
ENSMMUG00000021391	MRPS21	139.25	83.4944	91.8326	81.5285	130.86	88.0911	44.6467	58.8296	50.6205	85.0735	83.2329	69.0514	126.699	155.909	152.811	47.1486	29.1893	51.9248	37.0866	57.9156	8.37323	4.28861	5.07101	10.8816	13.414
ENSMMUG00000049420	-	0.394307	0	0.117595	0	0	0	0.193678	0.404108	0.199707	0	0	0	0.200237	0	0.053741	0.358029	0.070399	0.136019	0.268198	0	0	0	0	0	0
ENSMMUG00000021388	CIART	1.11309	0.922993	1.10015	0.67287	1.36865	5.49875	3.1606	1.1507	0.972075	2.74893	1.63354	1.45333	0.802127	0.271068	0.252257	1.84801	0.621673	0.250346	0.511789	1.04617	0	0.051139	0	0	0.025512
ENSMMUG00000013681	PLEKHO1	15.7096	20.019	20.3569	15.9472	17.7218	33.4549	26.6299	30.7395	21.7397	14.905	10.9682	10.4203	9.86078	5.33915	10.3126	16.9428	5.31928	12.3864	5.90714	11.9575	30.5444	13.9605	29.3329	26.3391	22.8284
ENSMMUG00000021386	APH1A	13.9344	14.8817	12.9407	15.2398	15.4364	14.7546	18.1443	13.4031	14.3642	14.1997	19.9625	16.4159	12.4599	13.9091	17.8884	35.8236	25.0921	20.4859	34.8746	30.5162	15.5694	14.1435	28.3963	20.3861	20.1257
ENSMMUG00000021385	CA14	1.67072	2.90237	0.913601	1.84374	2.81036	3.12537	2.9267	1.55985	1.49325	4.0625	6.31613	1.45585	2.83643	1.43004	5.47628	1.58058	0.490297	0.528625	0.742495	1.14422	0.15466	0.13436	0.174242	0.064189	0.130769
ENSMMUG00000053968	-	1.37715	0.488368	0.476184	0	0.666236	1.30309	0.045192	0.580779	0.305197	0	0.294349	0	0	0	0.555505	0.23017	0.295648	0.700614	0	1.06163	0.259673	0	0	0.010394	0
ENSMMUG00000034447	U2	0.021037	0	0	0.529839	0.366445	0	0	0	0	0	0	0	0	0	0.112171	0	0	0	0	0	0	0	0	0.027184	0
ENSMMUG00000021531	ANP32E	23.1467	11.2927	18.7245	19.5662	22.1426	31.9228	30.6385	30.1235	35.9085	40.4183	11.5394	8.98862	7.98799	10.8027	9.26018	17.5806	7.59561	18.5305	13.0898	14.471	14.624	2.79311	6.72328	13.4986	14.1075
ENSMMUG00000047901	Metazoa_SRP	0	0	0.028564	0.489863	0.078427	0.324489	0	0	0.130238	0.422681	0	0.034736	0.060232	0.020288	0	0	0.020137	0.028874	0.039847	0.195247	0.01559	0	0.03981	0.030233	0.010491
ENSMMUG00000052282	-	1.54928	1.93446	0.892653	2.44361	2.46016	2.94864	2.39909	1.39284	2.50396	2.09146	3.00324	0.55173	1.05442	1.59792	1.13111	4.52683	2.89825	2.78589	13.8598	8.17596	0.843876	0.367393	0.263025	0.812899	0.493603
ENSMMUG00000007246	MTMR11	0.454657	0.184297	0.202003	1.01257	0.439767	0.947048	0.502155	0.505706	0.846446	0	0.392754	1.1172	0.130286	0.106937	0.183764	0.446305	1.03639	1.08269	0.829041	0.425463	0	0	0	0	0
ENSMMUG00000007256	SF3B4	8.35992	12.6597	9.56504	8.64159	9.54545	12.6038	12.9161	10.3818	9.94397	7.4897	5.16742	6.24799	5.66054	5.39284	5.54021	10.3965	13.154	13.8745	13.1602	13.5396	8.0952	6.40608	12.0164	15.783	11.7501
ENSMMUG00000013673	VPS45	20.3065	13.4301	14.2301	14.6141	21.3346	21.5539	17.0367	18.85	33.4109	27.8066	12.7653	9.38143	10.9706	16.8157	14.9535	17.0408	6.91163	10.1516	14.0905	15.824	4.16562	1.54696	2.53818	4.09376	6.25471
ENSMMUG00000059723	-	3.1723	2.82168	2.61208	3.66989	3.153	3.6773	3.87323	4.23078	5.23323	3.24411	0.978117	0.16012	0.447355	0.452894	0.428768	0.581778	0.336065	1.10699	0.597813	0.639335	0.315351	0	0.101152	0.174419	0.097908
ENSMMUG00000007244	OTUD7B	8.41568	15.8536	10.5159	14.3107	13.587	14.1593	19.5147	14.4333	10.7995	12.588	11.9866	8.56557	8.0065	6.80191	9.32541	26.0636	46.4895	28.4857	59.7204	45.3486	2.68558	1.09505	1.61849	2.36192	1.94268
ENSMMUG00000007258	BOLA1	5.47688	13.421	14.4973	8.24995	7.07755	7.62256	10.6798	13.406	8.28437	8.11882	12.2389	19.1234	29.328	14.2764	10.3289	4.67979	9.25709	9.54677	7.25636	4.53927	2.38929	1.42744	3.17843	2.97444	2.80619
ENSMMUG00000061036	H2AC21	16.5336	62.6969	44.4197	17.2764	25.0183	27.2324	57.5022	65.4402	24.8473	29.9146	2.84715	24.6086	14.999	9.85151	8.75704	11.7681	26.2956	17.2871	15.9838	9.27039	10.3864	24.3473	69.2901	72.9488	47.4502
ENSMMUG00000037540	H2AC20	7.39006	66.6488	55.1008	8.17112	7.96753	19.5883	64.4233	82.3336	10.7158	10.7498	38.6256	233.368	283.207	46.1957	49.0741	37.9353	124.583	125.399	73.6983	31.3096	63.9574	91.9476	186.033	259.227	170.034
ENSMMUG00000051523	Metazoa_SRP	0.509581	0.034453	0	0	0	0	0	0	0	0	0.061778	0	0	0	0	0	0.298709	0.507888	0	0.0884	0	0	0	0	0
ENSMMUG00000054078	-	0.59484	5.42916	5.35433	0.377368	0.521409	1.55974	9.11749	12.4872	0.181423	0	0.172423	10.677	3.7132	0.138798	0.246419	0.138404	14.0757	7.59784	0.639653	1.61182	1.71775	11.6612	31.3742	13.4714	14.9565
ENSMMUG00000063990	Metazoa_SRP	0	0	0	0	0	0	0	0	0	0	0	0	0	0	0	0	0	0	0	0	0	0	0	0.238173	0
ENSMMUG00000052382	-	0.664571	1.11279	1.48761	0.568273	0.026837	0.871988	2.82026	4.19596	0.426002	0.527305	0.294175	0.4746	1.81871	0.684995	0.123862	1.46179	4.93094	3.42396	2.77941	0.593774	0.974359	2.42946	5.18215	6.719	2.20712
ENSMMUG00000054615	-	0.447554	0.96672	0.728152	1.01803	0.563742	0.792076	1.98724	1.73438	2.39499	1.7732	0.248433	0.376496	0.412815	0.275746	0.097287	0.556314	0.688809	0.804659	1.01138	0.256272	0.45936	0.280552	0.583611	0.918383	0.382151
ENSMMUG00000054610	Metazoa_SRP	0.124605	0	0	0.852454	0	0	0	0	0	0	0	0	0	0	0	0	0	0.094152	0.029746	0	0	0	0	0	0
ENSMMUG00000040506	H2BC18	8.06369	44.053	28.439	15.7967	7.00586	21.8534	66.8839	66.6085	27.1177	22.4994	18.381	97.4128	115.612	36.2974	29.3709	20.2368	55.1516	30.449	30.6164	13.8046	22.8182	57.5869	119.51	159.545	104.695
ENSMMUG00000004362	FCGR1A	2.08559	2.00031	1.95151	2.78446	1.57245	1.61757	1.42386	1.20785	1.32307	2.28916	0.241445	1.37144	0.355238	0.491439	0.56414	5.69669	1.76424	4.64865	5.52991	7.011	2.29648	0.624389	4.57322	2.81918	2.85091
ENSMMUG00000007257	SV2A	103.932	79.8885	77.7805	91.5948	99.6002	79.692	69.7086	60.0433	68.2478	62.0096	0.161664	0.470864	0.13018	0.164448	0.215134	0.695341	0.477717	0.787529	0.386353	0.720619	0.197464	0.025187	0.096068	0.149648	0.271709
ENSMMUG00000063769	U1	1.23483	2.01352	2.15596	1.95018	1.3453	0.587143	6.84807	6.60574	3.34239	2.56234	0.763617	1.10193	0.517423	0.747907	0	0.473982	5.35785	1.75129	3.7166	1.61292	3.43845	2.53484	3.95632	15.2148	5.27985
ENSMMUG00000057963	-	0.100088	1.01018	0.877416	1.07411	0.228079	0.334349	2.185	1.83373	1.01845	0.384431	0	0.333079	0.062697	0.036711	0	0.189472	0.671331	0.741889	0.87566	0.371819	0	0.168242	0.219254	0.155401	0.129832
ENSMMUG00000056619	-	0.058117	0	0.068199	0	0.065314	0.276937	0.153227	0.240045	0	0	0.094731	0	0	0	0	2.07123	1.17596	0.833282	1.24075	0.659445	0	0	0	0	0
ENSMMUG00000025558	U1	1.24956	1.36202	1.86936	0	2.08924	0.110756	0.533075	0.651463	0.823005	0	0.234232	0	0.696108	1.00028	0	0	0	0	0	0	0	0	0	1.18994	0.749709
ENSMMUG00000062807	-	1.1645	1.36885	1.96343	0	0.582918	1.93396	4.7281	4.42671	1.78372	2.39215	0.398219	1.59842	0.939302	1.09227	0.440294	0.176525	0.236416	0	0.113667	0	0	0	0	0	0
ENSMMUG00000001803	GJA5	0.228366	0.061031	0.169777	0.392185	0.210555	0.026198	0	0.07711	0.047755	0	12.5385	3.29822	2.8062	2.63716	2.73926	28.8654	7.24176	4.41967	8.64236	11.4128	0	0	0	0.044744	0
ENSMMUG00000047604	Metazoa_SRP	0.331937	0.176148	0	0	0.048772	0	0	0	0.19497	0	0.330405	0	0	0.156605	0.051876	0.096082	0	0	0.666696	0.332954	0.511644	0	0	0.321673	0.084152
ENSMMUG00000038839	-	0	0	0	0	0	0	0	0	0	0	0	0	0	0	0	0	0	0	0	0	0	0	0	0	0.060277
ENSMMUG00000040630	-	0	0.111368	0	0	0	0	0.058163	0	0	0	0	0	0	0	0	0	0	0	0	0.115793	0.06958	0.090292	0	0	0
ENSMMUG00000051730	U1	0.104087	0	0	0	0	0	0	0	0	0	0	0	0	0	0	0	0	0	0	0	0	0	0	0.206028	0
ENSMMUG00000058020	-	0	0.132432	0.336175	0	0	0.133726	0.371168	0.257224	0.102942	0	0	0.075713	0	0	0	0	0	0.346248	0.277157	0.201467	0	0.039358	0	0.238538	0.025512
ENSMMUG00000064782	U1	0.812385	4.32859	2.27494	1.75927	0.875269	1.69438	5.27934	10.1631	6.90598	9.72094	0.360251	0.905185	0.69352	3.13338	50.4446	0.447301	3.7788	1.9799	4.30172	1.56562	0.508364	0.68027	1.19916	7.80297	1.10148
ENSMMUG00000057392	U1	4.39914	2.65621	0.381371	2.17509	6.38495	4.2542	0.729989	0.767462	3.7105	4.01065	0.322167	0.480322	0.586017	12.7333	8.10778	2.02678	1.1879	0.577278	3.95483	9.0077	1.38762	1.04946	3.10202	5.5169	1.04301
ENSMMUG00000023889	U1	0	0	0	0	0	0	0	0	0	0	0	0	0	0	0	0	0	0	0	0	0	0	0	0	0
ENSMMUG00000054730	U1	127.841	14.2057	11.4146	50.2906	3564.86	304.45	27.4371	18.777	78.0209	3004.26	11.4485	11.5779	12.7913	217.149	4426.87	29.9378	45.1825	9.77765	105.48	5487.48	20.8709	43.4647	78.1102	114.061	897.043
ENSMMUG00000054571	U1	21.3272	17.2909	5.5552	3.69477	20.0719	58.5856	12.7018	3.23351	4.49749	21.4559	5.7851	108.05	6.73881	16.1667	34.3991	8.96956	86.3848	3.09926	9.89343	57.7796	17.224	141.869	7.96692	7.24708	37.719
ENSMMUG00000059204	-	0.113607	0	0	0.119952	0.283788	0.628491	0.280669	0.229234	0.32795	0.706481	0	0.126215	0.01706	0	0	0.108617	0.137526	0	0.171989	0.13183	0.109072	0.116766	0	0.068504	0
ENSMMUG00000062140	-	0	0.023439	0	0	0	0	0	0	0	0	0	0	0	0	0	0	0	0	0.032271	0	0	0	0	0	0
ENSMMUG00000058089	-	0.696194	0.908202	0.711795	1.22517	0.813163	1.4496	1.22387	1.43728	1.3068	0	1.56021	0.921757	1.836	0.939631	0.743382	0.450385	0.282025	0.411364	0.242924	0.054342	0.106275	0.121224	0.145039	0.071385	0
ENSMMUG00000061152	U1	13172.5	801.385	568.432	3235.2	17917.5	13150.9	509.543	363.24	2190.59	17829.1	952.896	837.109	825.79	11303.2	12737.1	2336.69	1372.7	262.166	3266.95	6872.99	1291.7	4735.48	6146.95	5559.99	1943.23
ENSMMUG00000058364	U1	7105.96	384.85	482.17	2461.41	11527.8	7763.37	479.939	177.29	2350.25	7643.95	497.245	619.651	503.058	11356.8	10848.1	1617.89	1534.59	210.797	4262.01	8032.14	897.058	2054.67	4279.84	5206.84	1590.07
ENSMMUG00000024186	U1	1.50396	0.304673	0.117438	1.16724	1.80011	15.1625	3.76472	0.038808	1.5609	3.95235	0.506096	0.468535	0.251549	1.07245	1.25564	0.154752	3.51844	0.100904	2.82305	3.33128	0.05472	1.98528	0.793893	1.98076	0.804216
ENSMMUG00000036857	U1	0	0	0	0	0.534309	0	0	0	0.673937	0	0	0	0	0	0	0	0	0	0.06824	0	0	0	0.234425	0.346301	0
ENSMMUG00000064626	U1	130.205	8.25957	14.5104	29.9605	258.606	652.276	11.3586	7.89728	80.7919	269.744	12.994	10.9985	10.0506	177.905	200.732	20.4283	35.2191	7.95627	102.588	363.161	10.9718	40.677	157.177	87.3231	51.3127
ENSMMUG00000061239	-	0	0	0	0	0	0	0	0	0	0	0	0	0	0	0	0	0	0	0.078653	0	0	0	0	0	0
ENSMMUG00000054590	-	0	0	0	0	0	0	0	0	0	0	0	0	0	0	0	0	0	0.14564	0.18071	0	0	0	0	0	0
ENSMMUG00000054496	U1	0	0	0	0	0	0	0	0	0	0	0	0	0	0	0	0	0	0	0	0	0	0	0	0	0
ENSMMUG00000013561	ACP6	4.11034	7.21104	6.26591	5.19874	3.61561	6.07941	4.80115	5.38925	4.37144	5.42864	21.0569	11.7419	17.7379	15.7842	18.7104	11.0885	11.7327	11.3957	11.8083	10.2964	7.31336	4.97798	8.42629	10.9171	6.31639
ENSMMUG00000016786	BCL9	7.17166	6.1869	6.68006	6.3508	7.2053	14.3941	13.8433	11.697	11.6715	11.6279	2.96271	2.13668	1.70294	1.92302	2.43643	6.40883	5.45233	7.18782	7.98026	5.81059	1.62019	1.04546	1.4144	1.99157	1.81062
ENSMMUG00000055285	Metazoa_SRP	0	0.322478	0.191924	0.745289	0.589573	0.751022	0	0.86173	0	0	0	0.272012	0	0.19324	0	0.229568	0	0	0.533133	0.527624	0	0	0	0.043825	0
ENSMMUG00000056473	-	0	0	0	0	0.103586	0	0	0	0.119842	0	0	0	0	0	0.082253	0	0	0	0	0	0.029566	0	0.078686	0	0
ENSMMUG00000049415	-	1.41153	1.06739	0.806015	2.95226	2.15854	2.09042	1.21517	1.3904	4.05099	3.32083	0	0.164315	0	0.089823	0	0.130512	0.043252	0.15959	0.446151	0.094211	0	0	0	0.068913	0.032358
ENSMMUG00000000476	FMO5	0.939492	0.906589	0.620649	1.87392	1.44386	1.17388	1.36079	1.12715	2.47628	2.66763	0.937855	2.51309	0.929068	1.5414	0.829816	4.02086	2.38911	2.81275	2.78505	4.72543	2.42183	0.379941	0.895757	3.8363	2.21161
ENSMMUG00000009024	CHD1L	8.51088	8.24097	8.37387	13.0911	18.1072	12.8834	14.7174	12.3747	22.7591	24.979	3.27066	4.95792	3.17961	4.30534	3.96896	8.59206	5.18661	9.51995	6.11856	9.73452	4.6321	2.98381	2.53472	3.87328	4.40121
ENSMMUG00000012221	PRKAB2	8.50568	6.1739	7.73091	9.25927	10.505	12.1574	12.6924	11.1002	17.6713	14.2316	22.8997	11.6363	16.8992	19.7388	22.9182	7.63701	3.47611	4.9497	6.32275	6.92145	3.99613	1.31461	1.56808	1.78976	2.17932
ENSMMUG00000062716	-	0.25467	0.402561	0.22192	0.095244	0.305839	0.556722	0.257935	0.165346	0.402181	0.247118	0.087908	0.136274	0.217677	0.086244	0.055702	0.099048	0.346207	0.468074	0.431198	0.357213	0.372351	0.279313	0.333139	0.094919	0.509755
ENSMMUG00000064377	U1	2.13251	1.17488	1.9549	0.026433	0.509999	2.01695	1.68959	2.11647	3.88922	2.49255	0.239529	2.90778	1.10586	1.09388	0.404897	1.07509	3.18257	2.793	3.09472	0.38155	1.35891	2.87988	2.81144	7.37671	6.86218
ENSMMUG00000057342	U1	557.743	25.459	43.3105	130.131	1095.25	2786.73	45.3547	17.5676	287.698	648.976	50.4495	32.3526	31.8985	611.824	688.186	100.235	160.16	22.4087	326.523	1099.16	44.4502	154.134	305.087	319.557	115.466
ENSMMUG00000049315	U1	40.6376	6.42992	5.18975	18.0127	57.5017	62.2353	12.919	7.78405	14.0811	42.4132	2.4499	7.49876	4.81304	50.9407	59.7698	8.84176	14.8497	5.07607	22.0853	57.4067	4.63117	17.3518	20.8406	30.4536	11.0264
ENSMMUG00000065207	-	0.055513	0.036981	0.975623	0.065549	0.08935	0.136101	0.046712	0.709677	0.231109	0.513785	0.130822	0	0.027259	0.035078	0.040398	0.104886	0	0.788947	0.24854	0.270234	0	0	0.094522	0	0.023502
ENSMMUG00000064868	U1	21.8828	4.64545	3.4802	7.94629	35.1254	129.271	6.37703	4.90734	14.9763	49.3225	2.63168	6.96317	3.11251	31.8308	30.7239	4.39454	9.2531	4.62948	23.0812	36.941	3.07814	22.7763	26.4328	53.0945	11.5571
ENSMMUG00000016043	ITGA10	1.11607	0.474914	0.769201	1.16199	1.12456	1.80982	0.933492	1.13939	1.67581	0.767603	0.453787	1.30833	0.19453	2.93463	0.951568	1.07949	0.971241	1.79209	1.29921	1.29627	0.215285	0.128855	0.23147	0.055838	0.064537
ENSMMUG00000055302	-	2.63024	3.45531	3.65162	2.91006	3.09386	2.73531	3.41186	2.47196	1.83934	1.31748	0.165146	1.14242	0.081355	0.175395	0.049703	0.664094	0.559521	0.893038	0.805791	0.617377	0.228773	0.032609	0.133765	0.163929	0.293136
ENSMMUG00000007338	TXNIP	19.2562	29.3514	25.7721	33.6394	34.3026	24.7353	31.7612	32.6535	39.8888	30.0797	137.862	232.741	286.062	505.602	494.915	249.232	172.369	233.293	340.014	441.651	406.757	190.603	322.937	657.037	435.249
ENSMMUG00000016054	HJV	0.158914	0.092172	0.33375	0.102595	0.403311	0.09351	0.315001	0.101711	0.53156	0	36.5637	40.0359	89.9148	29.735	23.9502	0	0.195482	0.827362	0.439016	0.355321	0.075062	0.138491	0	0	0
ENSMMUG00000016738	POLR3GL	4.60033	3.65842	3.91325	3.57114	4.99816	5.35284	6.08353	4.2328	2.81478	4.99193	6.44173	4.0552	6.95945	6.80989	6.51738	7.48557	2.62353	5.94868	3.62489	7.25227	2.7731	1.48695	2.33688	2.25604	4.40165
ENSMMUG00000040654	ANKRD34A	9.46909	26.4714	27.9902	15.5008	8.6571	13.6454	20.1666	18.9432	7.03382	7.48686	0.388511	0.398962	0.355526	0.124424	0.191767	0.056856	0.060132	0.303988	0.156025	0.067571	0.31274	0.362437	0.831227	1.11466	0.677392
ENSMMUG00000016053	LIX1L	10.9239	14.6557	14.1014	10.2087	11.1616	10.9552	14.2093	14.8344	9.95378	13.6582	10.6849	16.1184	11.9833	9.04978	9.84883	14.99	14.9108	15.1425	8.85265	11.1622	8.77782	9.07079	13.9876	11.077	12.8103
ENSMMUG00000016051	RBM8A	13.7235	7.66141	10.5264	12.0693	12.8535	13.5197	13.216	11.4593	15.6402	14.679	4.44066	4.60996	5.42372	6.09419	6.47398	9.8167	5.26594	7.29261	9.51847	8.74119	4.32922	2.22832	3.31051	4.55545	4.50955
ENSMMUG00000016049	GNRHR2	2.62423	2.51008	1.66586	2.18501	2.76718	2.84454	2.34507	2.51479	1.85572	1.05629	0.917077	0.888413	1.06785	0.756311	0.781117	1.4594	0.976309	1.56692	1.45094	1.13529	0.845938	0.475147	0.77061	1.22504	1.35827
ENSMMUG00000016048	PEX11B	19.4693	12.4207	15.1923	18.4404	23.6337	12.0631	9.72954	12.3674	13.2795	19.9495	6.25568	3.79219	4.16512	7.2622	6.02039	9.7919	7.41824	12.6106	11.279	10.4317	3.58459	3.1071	4.86124	5.11007	4.76412
ENSMMUG00000019642	PDZK1	3.00339	1.33978	2.11077	2.70231	4.85146	30.6745	21.9519	29.7743	28.5408	35.4689	1.4582	2.53203	2.73044	1.23354	1.89893	3.09943	1.17851	1.43927	1.38167	3.72713	0.958693	0.219611	0.311055	0.236937	0.32109
ENSMMUG00000016733	PIAS3	7.22405	8.89826	8.03614	7.59185	7.42234	7.7834	11.8755	10.3817	6.27595	8.49323	5.54537	4.78208	5.23449	3.85873	4.63005	14.7746	11.0425	12.7606	15.8946	14.2617	3.57526	2.5686	5.17882	4.5167	3.65368
ENSMMUG00000016734	NUDT17	2.87896	4.08584	4.05582	4.26462	4.18513	5.57989	8.29303	6.34077	7.64524	4.41026	3.377	2.73289	2.64648	2.7757	2.71155	7.41717	4.42969	5.42175	6.45375	6.82744	1.45436	0.899606	1.8945	1.68849	1.33119
ENSMMUG00000016735	POLR3C	8.7014	9.13476	4.53306	10.8495	11.2259	10.2921	8.61436	9.61758	12.8432	13.9716	5.82131	7.10279	7.05517	16.8738	14.3028	10.9136	7.76591	10.7674	13.4819	13.9278	5.68227	3.87401	6.1276	6.10193	6.28583
ENSMMUG00000016736	RNF115	22.591	13.8511	13.4793	18.8803	24.6975	30.5013	23.7642	24.6132	37.1124	37.7676	60.4189	30.2629	40.3409	59.383	80.7083	22.0069	10.4754	12.8253	16.8369	19.8347	16.9623	6.8102	10.7357	11.0416	12.3721
ENSMMUG00000046023	-	3.24315	1.0742	2.36236	3.24642	3.36006	3.75382	5.26778	3.19111	7.3607	4.33341	5.02114	1.4117	3.33893	3.58617	3.13832	4.69004	0.887803	3.41706	1.77713	3.2648	2.83315	0.673539	0.581029	0.40343	0.470576
ENSMMUG00000007969	CD160	3.15583	1.88505	1.48642	3.54504	4.5755	6.43407	2.89054	2.67035	7.2817	5.8097	3.20086	1.0201	0.704986	1.84157	2.06426	11.0071	2.16039	4.78333	4.41331	7.25331	2.93424	1.20195	0.806303	1.29644	0.680225
ENSMMUG00000019640	GPR89A	11.4067	6.10734	5.36657	7.71532	11.6335	12.3426	11.4639	11.1519	16.3168	15.0747	7.65422	3.89994	3.82072	8.07725	7.28389	15.7096	5.84799	9.39357	10.1273	15.8714	5.15081	2.07748	2.5631	3.45921	3.43519
ENSMMUG00000062859	SEC22B	23.4735	25.4432	23.4339	28.3622	23.41	22.6198	31.2943	31.8104	43.571	34.3324	13.3842	13.0282	13.2905	17.6702	12.9781	24.5366	14.08	25.3352	22.6686	18.5885	9.68839	3.16911	5.39164	9.17043	8.04888
ENSMMUG00000053312	-	0.492357	0.06456	0.272924	0.256181	0.218928	0.380913	0.539302	0.829506	0.303777	0.641542	0.15555	0	0.095413	0	0.023981	0.207158	0.118224	0.248853	0.183833	0.215389	0.024926	0.060378	0	0	0.09316
ENSMMUG00000056076	U1	1.52932	10.7853	6.45207	0.875232	2.86565	2.68201	9.83226	2.31182	3.76634	7.91633	0.285518	11.1447	6.72504	21.1925	14.3003	1.31365	15.5519	9.45198	5.59591	19.4149	1.42992	8.86605	12.6399	24.8522	11.8656
ENSMMUG00000055754	U1	0.257932	0.139609	0	0	0	1.50591	0	0.17544	0	1.22633	0.055571	0	0.210882	0.13522	0	0	0	0.156365	0	0	0.467574	0.110764	0.105542	0.37865	0.788028
ENSMMUG00000063674	U1	0.134044	0.683299	0.083588	0.543349	0.623026	1.19241	2.57799	0.327239	1.60976	0.847467	0.276895	0.883525	0.206534	0.622945	0.215874	0.409633	2.83555	0.502524	0.658652	0.837202	0.378441	3.38371	0.597066	4.5958	1.21746
ENSMMUG00000056325	-	2.55026	1.65086	0.679385	1.40122	3.3303	5.18935	5.19268	1.08761	3.81926	4.06935	0.459385	0.319338	0.246691	0.167447	0.210626	0.883725	0.693281	0.50233	0.604144	0.449212	1.26122	0.344359	0.258677	0.329158	0.287725
ENSMMUG00000055722	-	0.279765	0.948126	0.030692	0.537392	0.707633	1.48324	2.30604	0.648388	2.98202	1.85175	0.048113	0	0.0517	0	0	0.261758	0.123505	0.149795	0.157702	0	0.389066	0.032586	0.053459	0.087206	0.084629
ENSMMUG00000044046	-	44.6902	31.4583	39.1045	41.0965	39.2095	49.3795	47.2914	43.3485	47.2632	46.889	121.057	50.5454	76.916	79.0436	105.068	8.61254	7.58088	12.3504	10.6561	8.60032	2.24622	0.936698	2.49143	3.35647	3.2744
ENSMMUG00000054069	-	47.6473	46.058	65.6204	46.032	41.3864	66.7152	75.1522	67.7711	45.1746	37.7418	142.275	65.3807	112.271	80.8883	113.329	1.61829	4.85245	8.67946	6.09738	3.33339	0	0.214341	0.15336	0	0
ENSMMUG00000052610	-	0	0	0	0	0.111517	0.219591	0	0	0	0	0	0	0	0	0	0	0	0.019899	0	0	0	0	0	0	0
ENSMMUG00000056609	-	0	0	0	0	0	0	0	0	0	0	0	0	0	0	0	0.334442	0	0	0.073016	0	0	0	0	0	0
ENSMMUG00000057535	-	0.153342	0	0.089058	0.133228	0.091009	0.242028	0.024395	0.136328	0.140668	0	0.086222	0.019967	0.055549	0.114139	0.009383	0.344715	0.094712	0.057619	0.114353	0.258235	0.104209	0	0.026682	0.011801	0
ENSMMUG00000062170	-	0.205537	0.114235	0.065807	0.077401	0.166637	0.159783	0.25122	0.138232	0	0	0	0.076656	0.021228	0	0	0.079648	0.034225	0.155936	0	0.034136	0.020277	0.042734	0.029542	0	0
ENSMMUG00000060387	REG4	0.052358	0.036655	0	0	0.020582	0	0	0.044372	0.028538	0	0	0	0	0	0	0	0	0.010152	0	0	0	0	0	0	0
ENSMMUG00000023097	HMGCS2	0.134943	0	0.14452	0	0	0	0.024249	0	0	0	0	1.02886	0.092774	0	0	0.454275	1.31996	0.807642	9.46044	4.54438	0	0	0	0	0
ENSMMUG00000018375	NOTCH2	14.8395	10.5886	11.1264	13.6617	16.966	5.99146	6.54035	5.14817	5.64323	6.73143	9.98653	13.1207	5.4531	11.4412	8.9028	58.8737	27.1124	26.2168	35.2385	42.3724	51.3426	15.141	46.2409	40.7013	26.8757
ENSMMUG00000016567	HAO2	0	0	0	0	0	0	0	0	0	0	0	0.218022	0	0	0	0	0.032637	0.072434	0	0	0	0.040259	0	0	0
ENSMMUG00000036119	U1	0	0	0	0	0	0	0	0	0	0	0	0	0	0	0	0	0	0	0	0	0	0	0	0	0
ENSMMUG00000023089	PHGDH	11.5724	25.4838	17.6682	14.5444	11.1215	9.381	14.0429	11.1079	10.0913	12.7606	1.30499	3.06514	1.06043	0.439407	0.99343	1.69596	3.82095	4.97316	2.47499	1.46608	0.309733	0.663902	1.61006	2.43624	1.38668
ENSMMUG00000029348	-	15.6286	6.43267	7.8419	11.8244	14.0976	5.55786	5.47548	5.98805	9.89095	14.8787	7.78703	4.86124	5.47013	11.3015	7.85408	5.25697	2.68341	5.66293	4.32165	5.65785	3.12127	0.710756	1.86096	1.73948	2.28191
ENSMMUG00000060016	ZNF697	3.69927	6.81901	8.95047	3.36308	2.61409	2.4833	2.98211	4.09841	1.30852	1.55138	1.04749	0.95557	1.84217	0.559487	0.888279	2.5217	3.21763	2.16502	1.47958	1.5072	0.246153	0.097511	0.081572	0.048772	0.113122
ENSMMUG00000056972	-	5.39644	1.48615	2.45372	2.78464	2.63613	0	0.092916	0.241032	0.258368	0	0	0	0.121082	0.029019	0	0.130677	0	0.003628	0.176696	0	0	0	0	0	0
ENSMMUG00000047765	HSD3B1	0.277115	0	0.390327	0.611749	0.022252	0	0	0.169305	0	0	0	0.04886	0	0	0	0	0	0	0	0	0	0	0	0	0
ENSMMUG00000053896	-	0.227312	0	0	0	0	0	0	0	0	0	0	0	0	0	0	0	0	0	0	0	0	0	0	0	0
ENSMMUG00000016568	HSD3B2	0	0	0	0	0	0.007521	0	0	0	0	0	0.028459	0	0	0	0	0.035613	0.704811	0.2093	0.028265	0	0	0	0	0
ENSMMUG00000009257	TBX15	0.566611	0.588248	1.03776	0.616398	0.479047	0.506454	0.110312	0.389503	0.29552	0	0	3.82269	0	0	0	0	0.171588	0.054502	0	0	0	0	0	0	0
ENSMMUG00000049347	-	0.072844	0.077685	0.016025	0.063852	0.03087	0	0.059795	0.078907	0	0	0.008404	0	0.016432	0	0	0.078677	0.150114	0.368087	0.06241	0.077858	0.087068	0.051862	0.015001	0.111059	0.040576
ENSMMUG00000057902	-	0	0	0	0.109688	0	0	0	0	0	0	0	0	0	0	0	0	0	0	0	0	0	0	0	0	0
ENSMMUG00000041046	WARS2	4.71671	3.81226	2.99657	0.764409	5.80631	3.08791	3.10522	3.72481	2.56686	5.08931	5.08493	2.807	4.28515	7.49532	6.26752	4.95659	2.57183	6.38087	4.06375	7.61207	2.6218	0.888012	0.439942	1.98329	2.41091
ENSMMUG00000059598	-	1.24033	0.39963	0.444681	1.52435	1.11381	0.35065	0.4819	0.293221	0.972667	0.718458	0.673835	0.150321	0.330171	0.231651	0.433711	1.16129	1.05523	1.73172	1.29942	1.1848	0.379695	0.276333	0.198444	0.074909	0.06015
ENSMMUG00000008519	SPAG17	0.067433	0.011663	0.078998	0.052	0.050395	0.034878	0.009174	0.030017	0.062252	0.12832	0.006936	0	0.026943	0.010301	0.007934	0.356261	7.62723	17.6761	6.73737	12.8917	0	0	0	0	0
ENSMMUG00000008513	WDR3	11.2015	5.77556	6.7737	7.71326	9.1717	10.2607	7.3022	8.48502	11.1636	9.60495	5.99582	3.32254	3.28081	5.53454	3.75981	14.3123	6.05941	12.4021	7.37319	11.2602	4.12859	1.66829	3.11908	3.79065	3.78108
ENSMMUG00000004907	TENT5C	0.459291	0.721218	0.589297	0.514476	1.68227	0.417302	0.556105	0.585667	0.723417	3.61017	5.53087	5.91683	4.82738	2.63635	3.44163	16.0908	29.1088	18.5462	16.4557	15.7496	589.256	364.126	54.1683	45.777	299.445
ENSMMUG00000008509	GDAP2	26.5175	13.2687	14.4607	19.4985	25.1246	19.2557	13.2938	14.2166	26.8192	20.5073	10.2752	5.52041	5.63312	12.0512	9.23253	23.1406	7.29648	11.8579	16.1864	17.0893	8.77746	1.54797	5.18298	4.3471	4.95322
ENSMMUG00000016964	VTCN1	0.04889	0.012412	0	0	0.01744	0	0	0	0	0	0	0.045724	0	0	0	1.39882	3.75813	3.95035	2.66668	3.98066	0	0	0	0	0
ENSMMUG00000015976	TRIM45	1.48624	1.60877	2.30146	1.55647	1.71188	1.33079	1.99523	1.84682	1.49216	1.37495	7.32139	5.50998	5.03458	3.22565	3.07938	3.37472	2.5146	3.82337	2.39866	3.75997	2.20792	0.660323	1.30241	1.35692	1.53823
ENSMMUG00000016905	TTF2	0.147873	0.705011	0.74788	0.45248	0.337401	0.098256	0.119444	0.065454	0.248007	0.054335	0.097818	0.326304	0.140894	0.290445	0.298184	1.66712	0.81469	1.09034	1.14285	1.00064	0.962056	0.579089	0.605178	1.05186	1.19878
ENSMMUG00000033417	mml-mir-942	0	0	0	0	0	0	0	0	0	0	0.168093	0	0	0	0.157703	0	0	0.176854	0	0	0.247762	0	0	0	0.033474
ENSMMUG00000062342	Metazoa_SRP	0.279065	0	0.005007	0	0	0	0	0	0	0	0	0	0	0.034101	0	0.147828	0	0.329809	0.273551	0	0.112162	0	0	0.206952	0
ENSMMUG00000016904	CD101	0.141586	0.299725	0.23909	0.341639	0.521405	0.031304	0.118261	0.015868	0.148041	0	0.083001	0.294374	0.272293	0.142468	0.100824	4.10566	1.06422	2.11296	2.6703	7.71214	3.20189	0.835237	2.71326	3.7819	3.66369
ENSMMUG00000047035	MAN1A2	52.6651	24.3862	36.3962	25.7824	43.2852	32.6618	25.9238	28.2462	31.1039	35.6728	7.98478	6.66775	5.21404	8.8175	8.91394	22.6817	11.6928	17.4026	14.8657	16.5737	31.6714	11.585	8.49043	12.4443	16.8218
ENSMMUG00000055902	-	8.37272	5.55222	7.22106	8.2178	7.8483	1.77056	3.08705	2.71866	1.78869	3.57251	11.8322	5.61071	5.89413	7.62142	8.84224	4.04872	3.10849	7.92637	3.44942	4.12206	0.021732	0	0.131162	0.059065	0.054534
ENSMMUG00000016900	PTGFRN	7.29929	12.3166	11.5864	9.93211	6.89083	1.65118	4.43985	3.57192	2.40799	1.68899	11.3401	9.94597	8.11117	6.55238	9.05365	3.65771	7.54163	10.5043	4.10607	4.508	0.012204	0.062713	0.247275	0.034827	0.088446
ENSMMUG00000008157	IGSF3	7.89063	9.05204	11.7836	7.89742	7.70876	3.61363	4.28888	3.66645	3.02357	2.00577	4.95211	7.92679	4.1923	3.84629	4.19159	4.27482	4.85608	4.4452	5.10537	3.69367	0	0.010285	0.022403	0.024269	0
ENSMMUG00000053582	U6	0.317065	0.545732	1.2623	0.027789	1.19982	1.03447	1.26537	1.69917	1.00763	0	0.223609	0	0	1.3088	0.127021	0.22027	0.67944	1.20737	0.823294	1.67077	0	0	0	0	0
ENSMMUG00000008156	CD58	4.13976	0.929568	2.02452	4.1542	4.36764	4.26331	1.62935	3.04705	2.62042	1.73249	11.1802	9.34616	8.37809	16.7254	12.9436	33.7774	9.7554	23.1017	17.6106	28.8672	31.7015	3.87796	10.7071	13.838	14.603
ENSMMUG00000055977	-	0.376853	0.575742	0.303402	0.541067	0.481382	1.20205	0.869787	1.1941	0.890474	0.626467	0.30796	0.176007	0.260567	0.372363	0.360996	0.493339	0.458841	0.627954	0.643967	0.40096	0.038643	0	0.049004	0.099553	0.054994
ENSMMUG00000025287	Y_RNA	0	0.11645	0	0.691287	0.410246	0.566873	0	0	0	0	0	0	0	0	0	0	0	0	0	0	0	0	0	0	0
ENSMMUG00000033830	U3	0.30378	0	0.114923	0	0	0.367367	0	0	0	0	0	0	0	0	0	0	0	0	0	0.34955	0	0	0	0	0
ENSMMUG00000041725	-	1.59826	0.058326	0.292862	0	2.02584	1.54235	0	0.159433	0	0	0.476063	0.049231	0.044915	0.25782	1.00857	1.10627	0.20783	0.599026	0.492452	2.79652	1.11852	0.098296	0.167063	0.327273	1.17985
ENSMMUG00000000431	MAB21L3	0.192953	0.494672	0.413853	0.376747	0.507416	0.591783	0.649258	0.456957	0.360434	0.707194	0.023429	0.427715	0.20014	0.07559	0	0.803007	0.539292	1.16768	1.08431	0.920159	0.623791	0.201869	0.307742	0.699082	0.157614
ENSMMUG00000011860	SLC22A15	6.78726	5.78276	5.25927	7.88874	7.77898	10.4454	8.02542	7.7797	6.66336	7.87459	1.32073	1.92802	1.37179	1.55189	0.754268	5.0724	1.96869	4.99587	4.20921	4.53435	7.16012	1.23883	3.89905	6.64939	2.65111
ENSMMUG00000008970	CASQ2	0.738447	0	0.027566	0.050693	0.37786	2.75083	2.40998	3.2187	6.31691	7.04787	369.55	146.362	245.079	424.777	407.683	0.468012	1.75946	4.31163	0.798442	1.90525	0.068092	0.05751	0.404661	0	0.069996
ENSMMUG00000008967	VANGL1	0.470164	0.624205	0.75167	0.597913	0.708364	1.79002	1.29012	1.56536	0.942165	1.35579	2.83126	3.17355	2.09386	2.27557	2.04253	3.45456	3.17567	6.25902	2.69339	3.40985	3.69425	2.53422	2.52252	1.95789	4.09518
ENSMMUG00000062180	NGF	1.3357	0.18379	0.418083	1.72749	0.872031	0	0.693389	0.097044	0.303429	0	3.1641	2.97501	2.49124	5.9278	3.69208	0	0.698525	1.31691	0.224646	0.844081	0	0	0	0	0
ENSMMUG00000058261	TSHB	0	0	0.064047	0.242022	0	0.200681	0.27312	0	0	0	0	0	0	0	0	0	0	0.087992	0	0	0.100745	0	0	0	0
ENSMMUG00000017674	SYCP1	0	0	0.016832	0	0	0	0.038903	0.300985	0	0	0	0	0.02956	0	0	0	0	0	0	0	0	0	0	0	0
ENSMMUG00000017421	TSPAN2	1.52315	0.70331	0.691822	1.82549	0.8308	1.34016	2.25807	0.757293	2.47181	1.53601	2.68719	2.05474	1.61422	2.61045	0.928964	4.80037	11.8561	21.6028	9.65421	17.2671	7.7859	1.67576	3.62164	2.90627	5.24971
ENSMMUG00000008151	ATP1A1	278.886	213.785	179.145	260.346	362.432	338.015	206.209	240.081	316.037	326.585	108.119	48.3477	48.535	92.1772	93.3602	160.155	111.214	132.826	179.429	173.874	35.9145	16.8069	33.445	39.9837	37.5846
ENSMMUG00000014497	DENND2C	0.735678	0.162701	0.885498	0.714723	0.275445	0.230534	0.226931	0.228184	0.212373	0.317174	3.65085	3.05771	2.04202	2.33707	2.68806	4.00753	1.79125	4.25343	3.60012	4.64599	1.24563	0.139047	0.546171	0.583157	0.959506
ENSMMUG00000043063	BCAS2	26.4152	13.4452	15.2306	16.6462	23.0377	20.3812	19.3517	14.9494	18.5512	21.2135	18.2682	11.8942	18.4309	22.2832	19.65	16.8917	6.5696	12.9804	9.31065	13.3619	13.2361	2.16218	3.07573	6.20167	9.55244
ENSMMUG00000001973	SIKE1	8.98212	5.13823	6.27916	8.42217	9.41454	8.29786	7.85793	9.05812	16.191	14.4869	5.71893	4.17627	4.30246	7.19052	4.91096	12.0217	5.23822	8.57397	7.94872	9.10564	4.87329	0.887667	1.85308	2.87772	3.75058
ENSMMUG00000001974	CSDE1	119.887	73.6102	83.5583	106.593	127.713	108.048	67.1227	94.6338	126.447	147.654	185.026	97.7135	142.029	197.185	223.805	159.848	92.2394	129.581	171.543	172.576	85.2219	24.1627	28.275	53.3545	48.832
ENSMMUG00000026815	Y_RNA	5.65308	1.8005	0.779873	2.84097	6.39858	7.52896	0.98767	0.827567	7.55725	5.08701	3.6562	1.26628	0.885856	1.69082	4.01035	9.41634	4.53572	3.25706	4.85093	10.101	2.23215	1.00175	0.752494	0.521603	0.330336
ENSMMUG00000049105	NRAS	9.97139	5.85709	6.8214	8.89147	10.0296	4.95347	4.73082	4.90053	9.09091	8.25422	5.90921	6.40914	3.87444	7.74882	6.26711	26.9346	9.31342	14.1935	15.6712	20.7904	13.012	2.83192	5.57912	7.96224	11.2703
ENSMMUG00000009781	SYT6	1.14858	7.35788	2.07502	2.52746	3.66118	0	0.695194	0.417433	0.113854	0	0	0	0	0.023584	0	0.021743	0.905594	2.03092	1.12096	0.275858	0	0	0	0	0
ENSMMUG00000014620	TRIM33	28.8126	17.8792	19.9446	17.5373	30.5762	28.5959	24.2108	20.6716	30.1447	31.9777	7.64812	5.02194	5.27878	7.46535	8.77754	17.2882	10.6357	15.2555	11.7113	19.0634	11.3554	2.9055	4.84134	6.99464	7.03708
ENSMMUG00000006787	BCL2L15	0	0	0	0	0	0	0	0.012443	0	0	0	0	0	0	0	0.208817	0.22637	0.270236	0.132907	0	1.07615	0	1.26282	0.690651	0.839644
ENSMMUG00000006786	PTPN22	0.267837	0.078668	0.063931	0.084676	0.197908	0.775632	0.81311	1.17129	0.405552	0.366829	0.186953	0.146432	0.252364	1.36012	0.439899	10.9401	1.44762	2.62676	3.36311	5.13264	29.3186	8.35697	15.1651	37.2826	34.7564
ENSMMUG00000017823	RSBN1	12.6516	12.6003	12.1896	11.1002	14.1283	18.0246	22.1107	23.2236	28.269	27.8621	4.93265	6.03404	6.10722	7.418	4.91479	14.7114	12.394	15.2829	14.309	16.8667	9.03034	3.24701	7.04619	8.47714	8.94683
ENSMMUG00000063323	Metazoa_SRP	0	0	0.046444	1.13213	0	0.099065	1.7675	0.040114	0.663143	0	0.494223	0	0.07009	0.722864	0	0.321193	0.381955	0.098252	0.525671	1.09616	0.085764	0.416315	0	0.219694	0.017575
ENSMMUG00000021535	HIPK1	32.3682	25.7189	31.6736	32.432	35.9442	49.8497	49.6178	49.774	62.494	69.6786	21.2961	30.8713	17.4223	20.2509	25.2435	41.8504	38.2113	61.4334	39.345	49.7493	83.2182	44.7546	13.2943	14.0223	43.6362
ENSMMUG00000019528	AP4B1	11.5176	6.05293	6.07743	10.1431	10.9639	15.5073	12.2728	11.2047	17.4766	18.2182	8.34896	2.99652	4.45271	6.8879	7.95005	9.2889	4.45739	6.80143	7.42317	10.3642	6.84903	3.75902	3.01393	3.82126	4.87536
ENSMMUG00000019527	DCLRE1B	1.42113	1.4235	1.32183	1.1376	1.48927	2.57953	2.3634	3.10794	2.98043	2.88127	0.732662	0.777108	0.648106	0.690992	0.58945	2.42639	1.2346	1.41457	1.353	1.63149	3.72162	1.95365	3.05564	3.1439	4.81825
ENSMMUG00000017819	PHTF1	26.7974	10.8923	17.9195	21.4296	22.1231	42.644	32.4445	36.1581	62.7653	61.032	5.46506	3.98811	4.60739	7.05201	7.18105	13.2508	8.37344	14.581	9.75183	15.6316	8.99735	2.00657	5.74429	6.35379	6.66545
ENSMMUG00000017817	MAGI3	16.4676	15.2402	14.0741	17.5271	26.9128	13.9906	11.3992	11.0201	15.2875	15.3757	7.83212	4.53601	5.11495	7.06731	9.47856	75.2572	52.2048	49.5802	113.793	80.2141	1.01651	0.180193	0.681668	0.881533	0.481875
ENSMMUG00000057278	-	0.054492	0.061868	0	0.018672	0	0	0.019602	0	0	0	0	0	0	0	0	0	0	0	0	0	0	0	0	0	0
ENSMMUG00000006171	SLC16A1	7.27914	6.38375	5.24341	8.332	9.72261	9.93536	13.4876	15.3136	13.6875	23.8679	103.289	31.9135	65.0741	104.279	81.1279	6.0619	2.49211	3.59556	2.78213	5.98178	50.9647	17.1179	3.47589	2.50527	35.639
ENSMMUG00000058127	Metazoa_SRP	0.113873	0	0.450719	0.07822	0	0.589311	1.31515	0.88425	0.887062	0	2.15551	0.436429	0.173061	1.87056	1.94803	0.233195	0.140377	0.030231	1.33111	0.221001	0.20435	0.211593	0	0	0
ENSMMUG00000019098	LRIG2	13.2351	7.78009	8.0363	11.2327	16.0726	14.3924	11.2246	11.741	20.0232	25.6662	11.7257	6.17251	5.2613	9.34254	10.4215	14.0757	4.67502	9.52171	11.2094	15.2805	4.06321	1.26892	1.89559	2.76394	3.07051
ENSMMUG00000063355	-	1.14729	0.170318	0.208071	1.18206	1.15006	2.0426	1.64706	1.41374	1.78858	3.5129	1.98393	0.480652	0.263073	0.710262	1.79727	0.209511	0	0.086118	0.100105	0.213842	0	0.031479	0	0	0
ENSMMUG00000064630	-	1.12249	0.454283	0.350435	0.518988	0.949392	2.64028	1.1571	1.24936	1.11512	1.5647	2.9156	0.469777	1.70575	2.69671	1.47225	0.393301	0	0.36072	0.34194	0.169173	0.296311	0.32842	0	0.118952	0.171892
ENSMMUG00000007767	PPM1J	5.65332	7.68274	7.08378	5.7232	4.6086	5.13726	7.99375	9.81471	6.9505	7.44292	12.201	18.9092	13.445	15.256	21.963	18.0296	11.7599	16.833	13.7782	18.7533	17.8282	16.5251	26.5271	20.6357	21.5066
ENSMMUG00000059489	MOV10	1.96109	1.16857	1.91382	1.86155	1.35227	1.14489	2.08217	0.968612	1.23181	0	1.51362	2.29463	1.37317	1.70065	1.429	9.40643	5.29695	10.1492	5.74945	7.26757	5.80446	5.50295	11.7638	8.35732	9.01331
ENSMMUG00000037458	-	0.25341	0.639057	0.993334	0.367688	0.290249	0.295305	1.84665	1.6647	0.374337	4.20428	0.302067	0.301849	0.265166	0.235152	0.749012	1.06986	0.072892	0.342233	0.361161	0.477336	0.585675	0.163005	0.779212	0.423808	0.482282
ENSMMUG00000007765	WNT2B	1.28264	0.62929	1.13972	1.63814	2.13457	2.05975	1.98198	2.03267	1.73232	3.27814	0.995385	0.418198	0.9185	0.529431	0.447453	2.45637	1.61534	2.32561	2.00628	2.30486	0.758974	0.365036	0.300479	0.453563	0.286678
ENSMMUG00000052670	-	0	0	0	0	0	0	0	0	0	0	0.076584	0.220733	0.064395	0.140697	0	0.255767	0.380934	0.628286	0.100709	0.43533	0.195294	0	0	0	0.262493
ENSMMUG00000050522	-	0	0	0	0	0	0	0	0	0	0	0	0	0	0	0	0	0.520187	0	0	0.103428	0	0	0	0	0
ENSMMUG00000018455	CTTNBP2NL	7.55691	3.51809	4.87353	5.91455	8.99877	1.22591	4.86894	4.67841	6.89132	8.06055	3.16062	4.73063	2.11225	3.90706	3.49906	23.387	8.26553	7.99442	16.2391	17.3479	0.955647	0.104222	0.111407	0.264855	0.450788
ENSMMUG00000064988	Metazoa_SRP	0.318414	0	0.198841	0	0.036965	0	0	0	0	0	0	0.122873	0	0	0	0.343192	0.165754	0.072299	0.135439	0.082938	0	0	0	0	0
ENSMMUG00000051866	Metazoa_SRP	0.956183	0	0.105016	2.61479	0.58897	1.94289	0.435103	0.746823	0	0	1.16833	1.5294	0.812531	0.332928	0.704543	1.61616	1.31995	2.51085	2.56778	3.27171	0	0	0	0	0
ENSMMUG00000015668	CAPZA1	27.2996	18.2183	18.3899	25.6264	30.1532	23.8599	23.9136	24.0619	38.9425	34.0292	28.6854	18.9448	20.1172	33.7038	23.0332	73.2938	23.9416	40.4317	34.6993	51.6777	88.8568	14.4271	46.3065	74.4346	64.2301
ENSMMUG00000054134	-	6.87352	1.40555	4.66552	5.60004	7.89361	6.12704	5.52352	1.43871	7.76082	5.61553	5.6583	1.81495	2.03482	3.8281	2.26663	19.9338	7.03916	8.16744	7.3262	18.51	19.6032	1.42244	2.13302	2.81599	3.68986
ENSMMUG00000060740	Metazoa_SRP	0.011253	0	0	0.097636	0.088589	0	0.52329	0.534962	0	0	0.011679	0	0.243317	0.283143	1.03182	1.09393	0	0.684712	2.73551	2.42847	1.97456	1.24151	1.23635	0.532394	0.617576
ENSMMUG00000037429	U7	1.11936	0.72954	1.48604	0.963343	0	1.59804	0.89443	1.76961	4.46002	0	1.09476	1.235	1.58009	0.496424	0.098174	5.72597	2.12267	3.34283	4.98197	1.92445	3.60879	0	0.329693	0.752185	0.411254
ENSMMUG00000007766	ST7L	17.1633	11.0657	12.6805	14.2827	17.0352	21.0473	15.0351	18.4989	25.9975	26.118	10.101	8.59597	8.6178	19.0832	13.3031	21.568	9.81386	13.9596	16.0863	17.972	23.9534	7.03528	8.14963	14.6174	22.2956
ENSMMUG00000050825	KCND3	9.25914	15.8363	18.7511	15.3515	10.323	20.4402	22.2681	23.6832	17.5613	17.266	4.04799	1.74339	2.05654	1.21667	2.4355	0.518841	0.905807	2.25098	0.476265	0.237314	0.012117	0	0	0	0
ENSMMUG00000014489	DDX20	10.7588	6.24096	6.88695	6.31633	9.16929	11.6505	9.78847	9.70685	15.4769	15.1274	5.11196	3.496	4.32496	5.82006	5.87476	10.6547	4.89794	8.3468	6.23264	8.50337	5.50543	0.817461	1.95643	3.26295	3.52796
ENSMMUG00000003579	C1H1orf162	0.263646	0.228776	0.386671	0	0.680063	0.340061	0.220275	0.501991	0.488687	1.73934	0	0.371294	0.144108	0.847549	1.56166	6.937	0.856104	2.33657	1.39823	4.63296	18.4241	2.22668	22.8601	12.5562	4.72938
ENSMMUG00000003581	TMIGD3	0.875997	2.162	1.48418	1.94178	1.94758	1.15908	1.54712	1.00397	0.945128	1.41929	0.356483	1.20582	0.767277	0.877367	2.28861	1.77201	0.271586	0.847466	0.314826	1.01196	1.94483	0.446509	0.666107	1.32582	2.03037
ENSMMUG00000052516	U6	0.849816	0.161239	0	0	0.162674	0	0	0	0	0	0	0	0	0	0	0	0	0.530562	0	0.067163	0	0	0	0	0
ENSMMUG00000052184	INKA2	13.0751	18.7115	15.6116	15.6447	11.1772	5.9756	8.37153	6.72623	7.01567	3.99776	1.85705	1.22639	1.39967	1.00096	1.19124	1.65093	1.00073	1.41166	0.997023	0.968309	0.546832	0.68003	0.558181	0.330804	0.273223
ENSMMUG00000014486	RAP1A	23.073	15.6971	13.903	24.5419	28.8406	22.3799	15.7628	27.01	37.7655	31.1674	65.083	38.6429	44.6344	54.971	46.1697	71.4592	22.6571	29.3146	35.1742	54.9102	233.831	86.0856	33.9009	34.166	112.069
ENSMMUG00000026576	U6	1.4896	1.32574	1.9737	1.78843	3.11242	2.00057	2.02264	1.82329	2.99025	2.55865	4.98308	0.983968	1.20388	2.18504	4.57463	7.5979	2.38368	3.13588	7.14957	4.33106	4.67879	1.75194	2.19185	1.49697	0.761582
ENSMMUG00000050205	-	0.091536	0	0.026667	0	0	0	0	0.033364	0	0	0	0	0	0	0	0	0	0	0	0	0	0	0	0	0
ENSMMUG00000002455	CHI3L2	0	0.078138	0.017592	0	0	0	0.01453	0	0.072128	0	0.033556	3.07435	0.008507	0.05357	0.118957	2.0428	0.473257	1.68658	1.22803	0.737057	0.651739	0.301013	0.827113	0.722399	0.915404
ENSMMUG00000053581	PIFO	0.525805	0.423722	0.532075	1.17044	0.407054	0.299106	0.380336	0.143163	0.264392	1.14234	1.51074	1.12212	2.05405	2.28339	1.73182	0.973358	8.88335	16.6305	10.7217	9.8818	0.057178	0.051375	0.269903	0.172441	0.372944
ENSMMUG00000065322	ATP5PB	18.1552	11.2942	12.5889	16.3609	15.9825	12.7571	11.8747	13.6235	18.1091	19.9276	61.2406	33.6914	68.4922	87.0649	66.2498	13.646	5.73014	11.9213	8.74031	10.7168	10.5643	2.67007	6.03101	8.61697	10.1333
ENSMMUG00000003309	OVGP1	13.2531	11.1035	10.437	12.3552	14.5114	10.5785	10.5927	10.8095	10.8648	9.67577	12.5287	6.42034	12.0163	9.14725	13.7552	5.61348	6.25573	7.21956	7.07382	10.0092	2.8453	2.07999	3.20614	3.84159	3.92017
ENSMMUG00000025420	Y_RNA	4.95716	0.694344	0.399425	1.47105	3.11791	4.75781	1.74522	0.253693	1.31174	20.9913	0.322755	1.13871	0.098504	0.654467	0.368139	2.12872	0.39744	1.43077	1.03057	5.20869	0.007812	0.128894	0.133659	0	0
ENSMMUG00000051071	Metazoa_SRP	1.19953	0.063188	0.376338	1.37016	1.21886	0.498004	0.237483	0.013788	0	0.209912	0.028666	0.048002	0	0	0	0.466092	0	0.090817	0.371331	0	0	0	0	0	0
ENSMMUG00000049470	DENND2D	0.325985	0.164045	0.392123	0.380111	0.470645	0.637123	0.479668	0.594265	0.452264	0.568424	0.15105	1.3765	0.400068	0.357179	0.559231	10.3724	8.73997	10.3822	10.8224	8.76592	11.9037	6.68256	14.5855	12.4605	13.3138
ENSMMUG00000002461	CEPT1	15.9805	10.9732	9.64241	14.5782	14.7865	15.3993	16.1727	16.5755	26.6733	25.7385	9.26081	7.07313	5.34229	10.3753	6.76486	37.92	13.3671	24.8207	22.9877	20.7147	23.1033	4.04368	8.88995	14.4725	12.2877
ENSMMUG00000059214	-	0.226397	0.299811	0.437795	0.86631	0.552357	0.130077	0.31096	0.251375	0	0	0	0	0	0.027263	0	0.345058	0	0	0.043694	0.111673	0.271101	0.114626	0.197816	0	0
ENSMMUG00000000812	LRIF1	15.2076	13.0743	13.3171	15.643	15.1333	17.3627	24.0854	21.9199	31.5019	26.0337	21.5156	12.2293	14.2984	22.5522	19.8783	36.9245	16.8338	22.7273	21.5785	32.7903	17.4159	3.46332	5.75115	11.6986	8.24221
ENSMMUG00000000811	CD53	24.8092	9.41	14.7076	5.11114	10.0721	2.10075	2.91143	2.63544	2.69836	3.85915	2.10819	1.70737	3.49365	5.84146	6.13862	52.4092	8.36457	14.4562	12.7131	28.8568	193.525	62.4643	163.003	219.294	125.952
ENSMMUG00000064173	PROK1	0	0.05301	0.081002	0	0	0	0	0.033432	0	0	0	0	0	0	0	0	0	0	0	0	0	0	0	0	0
ENSMMUG00000049848	LAMTOR5	30.766	23.4947	22.95	29.2488	40.9228	23.1084	18.4203	19.0186	28.1792	42.157	65.1301	51.4519	99.3171	177.451	124.156	24.5983	12.4847	27.1377	23.5759	29.3174	9.26968	6.62722	6.26385	6.97481	12.4281
ENSMMUG00000018684	KCNA3	14.9553	8.33987	11.7792	7.09601	8.46856	5.40648	5.98053	6.44084	6.43006	6.45105	0.180401	0.304727	0.86253	0.299859	0.523592	17.3668	7.24338	6.85273	6.15298	12.8714	14.7722	8.53657	10.1803	10.2063	12.3598
ENSMMUG00000054017	KCNA2	82.2609	60.7121	50.4361	97.3697	130.8	77.6263	55.1026	61.3795	94.7199	89.5602	0.445549	0.57113	0.154463	0.241008	0.484293	26.4491	1.26432	1.41159	13.5346	13.9314	0.499079	0.183344	0.189309	0.229374	0.294652
ENSMMUG00000015022	SLC16A4	3.54728	3.14885	3.38661	4.10613	4.16067	3.53253	4.28892	2.87464	4.58662	4.57396	2.35206	2.01622	1.34154	2.36051	1.99219	3.09198	2.25421	3.28662	2.93911	3.56124	1.27926	0.747634	0.781726	0.302134	0.497981
ENSMMUG00000015020	RBM15	6.53283	5.52372	5.39848	6.51023	6.24051	11.1402	11.3381	11.0669	14.8544	12.009	5.62923	3.45461	3.5046	4.55497	5.32814	9.31266	5.98585	8.65001	8.49781	9.08345	5.41409	4.57075	5.77258	5.57483	5.64307
ENSMMUG00000004614	KCNC4	6.51572	15.5217	18.9993	7.04387	5.12856	12.4833	14.4123	18.739	6.52675	5.18597	0.012699	0.781499	0.42965	0	0	0.099435	0.263293	0.897283	0.124197	0.149277	0.14404	0.204656	0.1643	0.052994	0.027073
ENSMMUG00000060619	ALX3	0	0.2849	0.267687	0.036029	0.173194	0.082203	0	0.370199	0	0	0.044372	0.269191	0	0	0	0.147151	0	0.167046	0	0.072979	0.229917	0.025898	0.0285	0.140523	0
ENSMMUG00000021544	SLC6A17	65.9667	56.2159	52.5114	62.0179	61.5372	47.4005	39.6346	30.2818	33.8291	31.6681	0	0.208823	0.020976	0	0.036883	0	0	0.08938	0	0.048629	0	0	0	0	0
ENSMMUG00000050592	-	0	0.036657	0.232311	0	0	0.152902	0	0.27544	0	0	0	0	0	0	0	0	0	0.171383	0	0	0	0	0	0	0
ENSMMUG00000002680	CSF1	1.28013	2.80848	2.14496	2.37789	1.61045	1.75169	2.78627	1.61252	1.32794	1.01055	2.74945	6.35741	5.19645	2.58056	2.20463	6.40501	8.71604	11.3833	5.48612	5.83172	4.4828	4.20153	5.07486	5.43863	11.5818
ENSMMUG00000005426	STRIP1	12.3062	10.9736	11.6719	11.5047	13.8486	15.0652	13.334	12.038	11.7178	15.2649	5.26578	3.40317	4.57611	4.39416	5.52752	9.47781	7.54051	8.11674	9.68252	11.0625	7.9806	5.54813	10.0902	10.3963	8.57552
ENSMMUG00000022715	AHCYL1	82.0327	81.7651	80.7625	90.0424	94.7859	77.6164	87.279	78.3728	96.0489	96.9694	24.476	14.6204	16.3804	24.6945	21.5544	30.9158	17.4615	24.6845	31.6428	32.1926	11.8425	4.4919	8.02035	10.8607	11.9139
ENSMMUG00000008030	EPS8L3	0.074314	0	0.02885	0	0	0.034641	0	0	0	0	0.176614	0.096755	0.386847	0.068822	0.225535	0	0.011568	0.167635	0.063275	0.086118	0	0	0	0	0.008907
ENSMMUG00000008029	GSTM3	42.9294	41.0214	51.3182	37.0151	38.6426	70.7198	74.7898	112.061	87.2055	56.6046	102.539	106.699	229.028	96.2801	129.525	7.24138	10.3056	13.1871	11.8069	8.31101	0.354525	2.02626	1.96457	0.202843	0.668139
ENSMMUG00000020851	GSTM4	40.6033	37.5874	36.662	31.125	36.8159	60.5233	48.2839	45.1019	41.6625	56.4103	94.942	55.8937	102.107	70.4509	102.443	152.778	140.597	78.2345	141.243	155.204	6.18414	3.23833	7.8975	6.19207	9.65728
ENSMMUG00000005819	GNAT2	1.76713	0.594596	0.716832	1.78754	2.11424	1.56582	1.34106	1.07282	1.78738	1.13098	2.63942	0.881049	0.370824	1.17304	1.55019	6.22736	2.18294	3.61933	3.24447	6.07314	1.81375	0.657306	0.675365	0.48366	0.574129
ENSMMUG00000005820	AMPD2	23.073	30.6077	35.8714	34.0228	21.3728	14.0971	18.9499	16.4505	11.6324	10.7491	2.46913	3.80851	1.80256	1.28349	1.55536	4.44175	6.62168	8.01044	5.13462	6.41819	4.25726	5.00865	11.1999	7.31196	6.1047
ENSMMUG00000058297	GPR61	9.56585	6.66811	6.08584	7.11963	9.79238	4.91613	4.95374	4.39543	5.9716	5.33165	0.882719	0.254903	0.376391	0.58297	0.192571	0	0	0.026232	0	0	0	0	0	0	0
ENSMMUG00000026944	MIR197	3.94883	1.44757	3.82298	1.92133	0.700767	4.78485	2.38403	3.26039	5.73791	12.118	3.15484	2.27765	3.31981	1.53449	2.21344	9.10032	12.2141	10.5759	8.26939	17.3185	2.78456	3.27763	2.56978	1.04766	1.25432
ENSMMUG00000005818	GNAI3	9.48599	4.1948	5.04786	7.31766	9.7041	8.36987	6.51038	6.71753	11.2189	10.9278	6.20179	5.7915	2.98082	6.31504	4.98816	23.6984	8.35236	12.878	15.0069	18.5819	11.2279	2.2639	5.65649	6.64976	7.27055
ENSMMUG00000026505	U6	1.02043	0	0.015718	0.394095	0.482933	0.308003	0.022292	0.115014	1.74046	0	0.985639	0	0.313326	0.590899	1.78377	3.33677	0	0	0.635866	1.50676	0.827749	0.512956	0.362663	0.17471	0
ENSMMUG00000005816	CYB561D1	3.20909	6.28414	4.26823	3.72513	2.8851	2.82511	4.53046	3.96887	4.61203	2.86734	0.472265	1.83651	1.0209	0.64107	1.12497	2.91484	4.66356	2.37157	4.22163	2.4442	3.6196	2.63123	4.33889	2.64399	2.22032
ENSMMUG00000062157	AMIGO1	19.1553	16.0665	19.7524	19.0866	20.4997	17.2088	15.0718	19.6278	15.3528	15.825	5.54936	2.17733	4.33691	3.20053	5.3662	2.70338	3.40999	2.76874	2.23678	3.03151	1.12364	0.509636	0.763093	1.00747	1.05649
ENSMMUG00000056472	-	14.745	14.9477	16.0737	23.9931	20.7282	14.4559	15.7612	18.6237	19.4785	16.7369	6.43977	2.06419	3.88949	3.74749	4.88872	1.49196	1.9911	2.76198	2.22015	2.66791	0.646702	0.32862	0.483593	0.686709	1.24447
ENSMMUG00000005815	ATXN7L2	1.8064	2.98095	3.37297	3.75047	1.9019	3.56037	3.44838	4.64227	1.84571	0.609014	0.735066	0.996134	0.483558	0.287561	0.35073	1.04481	1.20432	1.57369	1.78248	1.044	0.929763	1.24274	1.31132	1.75602	1.21798
ENSMMUG00000038708	SYPL2	0.263277	0.692837	1.06716	1.18908	0.167997	0	0.537617	0.600472	0	1.07417	1.25407	0.648093	0.849175	0.756083	0.977883	0.163277	0.096003	0.008138	0.12643	0.377026	0	0	0.013595	0	0.009776
ENSMMUG00000053602	-	1.4967	0.129733	0.363399	0.448107	1.12783	0.266878	0.10966	0.005424	0.532772	0.130385	0.056102	0	0.051227	0.014613	0.090345	0.174555	0.092196	0.097702	0.158417	0.434481	0.026609	0	0.035527	0	0.045941
ENSMMUG00000051186	PSMA5	6.95029	4.32393	3.9856	4.8547	7.32935	3.83127	3.4888	3.44494	5.06854	6.5646	6.13406	4.68564	6.34162	9.8016	11.2428	7.29178	4.01606	6.35735	5.73236	7.88618	3.42894	1.92364	3.3722	4.57615	4.91873
ENSMMUG00000008713	MYBPHL	0.394676	1.2719	0.372705	2.05381	0.68296	0.475713	0.33959	0.15579	0.689732	0	1.12152	0.06158	0.212587	0.136568	1.54746	5.6441	1.96899	0.729004	3.84853	3.4308	1.03799	0.511084	0.899358	1.34301	0.598249
ENSMMUG00000005812	SORT1	83.6533	75.3536	43.2477	73.7131	101.864	27.2693	30.5423	22.129	24.4203	34.1126	24.2068	12.1407	9.18339	13.7949	21.7687	66.0679	38.15	29.7778	50.1218	64.174	22.8663	5.11578	18.9908	21.2081	9.87062
ENSMMUG00000015380	PSRC1	8.26813	7.4651	8.37755	8.58205	7.00652	1.09293	1.49576	0.991637	0.871233	0.747424	0.197567	0.468911	0.071197	0.090757	0.061989	1.75599	0.795814	0.754791	0.818189	0.81982	0.70385	0.313797	0.261023	0.959248	0.417178
ENSMMUG00000015375	CELSR2	39.6288	48.8565	51.2039	51.9803	41.587	34.8652	34.2116	27.7668	23.8132	17.9798	2.84669	3.29667	2.0856	0.8563	2.01268	3.12386	4.69161	7.20108	4.39632	3.68219	1.27061	0.654213	1.67282	1.03448	1.0159
ENSMMUG00000021837	SARS1	23.1695	46.1395	32.2604	22.065	24.7381	21.064	33.6157	23.5577	11.9608	33.7987	5.46013	6.03539	5.05739	4.95063	6.80852	9.92599	9.50651	10.3435	8.75356	15.9972	6.06225	2.56122	3.34814	4.3936	6.30072
ENSMMUG00000017266	-	7.19303	6.86658	7.48518	8.45932	6.45122	1.16064	0.987262	1.00832	1.02534	0.261541	0.236048	0.594641	0.230132	0.180797	0.211867	8.86596	16.7355	26.6822	16.882	14.4305	0.82109	0.504067	0.554938	0.843503	0.783604
ENSMMUG00000030300	C1orf194	0.595741	0	0.142618	1.07322	0.724657	0	0.295581	0	0.199667	0	0.051033	0.079311	0	0	0	1.28798	6.90382	10.6147	4.25967	7.89095	0.076285	0.059586	0.021736	0.056882	0.075993
ENSMMUG00000035645	-	174.008	1048.39	774.039	305.936	172.051	182.926	657.757	582.185	154.58	150.853	207.263	1305.61	1356.99	592.619	448.554	319.095	1963.41	976.632	985.438	851.069	589.186	1573.61	3490.53	5065.19	2272.54
ENSMMUG00000050624	TMEM167B	12.6291	10.559	12.781	12.7458	14.3874	8.35802	11.5753	10.7814	16.9084	17.4946	10.5553	10.3804	7.185	10.043	10.0663	18.2713	9.46348	13.6832	14.2663	15.4826	10.0608	2.43557	3.96457	7.13158	5.72963
ENSMMUG00000065038	TAF13	26.3476	19.5042	14.5426	22.9388	23.3119	13.5271	14.9052	10.2408	22.2976	17.9558	17.8475	15.5549	18.2093	24.4684	18.1495	15.016	12.5577	13.1684	15.589	15.3114	8.84375	3.87446	3.91649	4.39786	5.39464
ENSMMUG00000049510	-	0.840443	0.609752	0.509441	0.957375	1.66642	0.497862	0.439342	0.311889	1.34696	1.12521	0.417839	0.197678	0.091443	0.492313	0.182218	1.42034	1.96474	1.50839	1.628	2.08762	0.340724	0.098723	0.193396	0.215711	0.136854
ENSMMUG00000051387	Metazoa_SRP	0.608729	0	0	0	0	1.03506	0.204345	0	0	0	0.28717	0	0	0	0	0	0	0.11587	0.344558	0	0	0	0	0	0
ENSMMUG00000036858	-	20.5345	237.114	167.572	56.7748	20.6947	39.5241	185.234	132.11	24.2655	11.0637	42.391	548.164	430.988	61.9547	49.5794	60.2576	887.632	598.805	412.654	131.281	330.699	615.694	1745.38	2068.73	926.855
ENSMMUG00000050878	-	0.968715	0	0	1.45231	0.710349	3.39584	3.13657	3.24034	3.5984	3.27747	0.347627	0.229971	0.224392	0.527937	0.404155	1.43029	0.520544	1.2945	0.801437	0.514318	0.462266	0.056684	0	0	0.208495
ENSMMUG00000009431	HENMT1	5.69409	4.78121	4.0022	2.5186	5.45983	1.31146	3.66197	1.41068	2.25625	2.61892	0.724825	0.979129	0.567012	0.494738	0	0.229855	0.324242	0.499567	0.148432	0.211225	0.058734	0	0	0	0
ENSMMUG00000010155	PRPF38B	15.6131	8.94398	12.1662	10.4639	13.1654	29.6487	32.367	29.1328	34.1048	29.9591	8.92215	7.23475	8.08452	9.47588	7.01455	26.4275	12.8953	21.8588	18.3424	22.8119	11.9399	3.3023	5.66061	7.17606	6.87274
ENSMMUG00000009265	WDR47	60.1618	41.4229	38.0572	44.3374	58.1674	23.4176	22.1871	21.7494	28.7094	33.3787	6.59701	5.81592	5.51075	6.81925	6.44351	7.7446	7.38339	9.08679	7.38703	10.1216	3.64126	0.911497	1.44798	3.0005	3.12296
ENSMMUG00000000390	CLCC1	13.229	10.0116	11.0213	15.0997	12.5759	14.6377	15.1426	14.9881	19.8282	21.1642	11.9969	7.09922	8.10876	12.1622	10.9179	20.3825	8.61213	13.3938	15.154	16.6322	3.44557	1.07694	1.38563	1.8682	2.04658
ENSMMUG00000010159	AKNAD1	0	0.091297	0.113355	0.049434	0.070363	0.073894	0.078118	0.182672	0.096318	0.309736	0.053122	0.049468	0.105902	0.023031	0.043001	1.1816	0.353584	0.877332	0.45313	0.677271	0.491215	0.067629	0.191198	0.07303	0.065099
ENSMMUG00000010161	GPSM2	7.43832	6.60038	6.32751	9.4875	8.62391	13.5414	11.585	13.0073	12.8291	17.5476	1.99176	2.65885	1.929	1.6346	0.918039	15.0229	6.9798	14.4484	8.00655	12.7776	3.35129	1.6284	1.10095	1.54739	3.47657
ENSMMUG00000010158	STXBP3	15.9641	11.5188	10.451	17.9887	17.6587	18.0133	17.6746	17.8842	31.6727	28.3805	14.657	14.3143	10.4137	21.6807	11.4029	46.1883	18.3147	27.6448	29.7787	36.5989	30.3687	4.83373	8.12114	13.2647	15.4664
ENSMMUG00000009429	FAM102B	8.51807	3.85348	4.13961	4.95972	5.33183	5.09609	3.85353	3.455	7.84742	6.01532	1.5191	1.80095	0.862475	1.59808	0.957962	4.50202	2.04509	4.65696	2.20196	3.68981	2.76044	0.539989	1.03029	1.0498	1.61834
ENSMMUG00000051043	Metazoa_SRP	0	1.15264	0.672569	0.585816	0.041239	0.811264	0.501199	1.93855	0.725088	0	0.064763	0.069003	0.243317	0.203574	0	0.657399	0	1.45546	1.036	0	0.815269	1.40987	1.37669	0.410658	0.521709
ENSMMUG00000042232	-	0.278013	0.12552	0.176378	0.421785	0.188722	0.382884	0.137527	0.243267	0.270601	0.09691	0.06181	0	0	0.010087	0.010185	0.126068	0.226327	0.635904	0.208271	0.639743	0.039934	0	0	0	0
ENSMMUG00000064245	-	0.285695	0.048052	0.143057	0.013124	0.14407	0.10957	0.054306	0.029342	0	0.050083	0	0	0	0	0	0	0	0.018803	0	0	0.018484	0.005394	0	0	0
ENSMMUG00000059924	-	3.67419	1.45192	3.14019	2.60961	2.69985	1.60959	0.236817	0.742549	0.648361	1.92723	0.045917	0	0.190773	0	0.094605	0.107544	0	0.234927	0	0	0.243239	0	0.235034	0	0
ENSMMUG00000056275	-	2.82759	0.989797	0.294347	1.55038	1.0445	1.02946	0.159758	0.414965	0.265705	0	0	0.181347	0	0	0	0	0	0	0	0	0	0	0	0	0
ENSMMUG00000031785	-	2.14902	0.57456	0.462263	1.7203	1.06039	1.75866	0.118123	0.18979	0	0	0	0.046837	0.075157	0	0	0.090008	0	0.1538	0.081505	0.014604	0.019144	0	0.026083	0	0
ENSMMUG00000002789	SLC25A24	1.69994	2.72061	3.3472	3.09653	3.97295	2.40072	3.20223	3.7232	4.23752	5.13638	5.28047	9.45748	7.52298	8.57795	10.2698	22.9764	21.4548	26.0681	23.4944	27.4445	9.5189	2.39889	6.538	5.60372	8.52292
ENSMMUG00000019714	VAV3	11.3824	8.29368	4.34229	9.71148	24.9357	10.0477	6.86912	7.45556	7.51742	11.2464	1.32709	2.2887	0.867748	2.53186	2.04924	13.421	3.46681	7.46205	3.51459	11.9995	12.0514	2.21864	5.80579	5.88599	7.69973
ENSMMUG00000056038	PRMT6	3.05993	5.87147	6.42975	3.09797	2.69045	5.97023	7.23743	6.95593	4.77762	3.23626	0.993058	2.16898	1.29173	0.684319	0.722449	1.74504	4.07976	4.54179	2.39005	2.8176	1.39331	1.04043	2.94423	1.75878	2.05567
ENSMMUG00000060795	-	0	0	0.237192	0.211619	0	0.098537	0	0	0.032956	0	0.055189	0.07279	0	0	0	0	0	0	0	0	0	0	0	0	0
ENSMMUG00000052279	-	0	0	0.091353	0	0	0	0	0	0	0	0	0	0	0	0	0	0	0	0	0	0	0	0	0	0
ENSMMUG00000008197	NTNG1	9.21285	8.51323	6.52388	5.80099	14.9095	8.57442	5.11167	5.41535	10.5391	8.28632	0.238893	0.51515	0.140366	0.288281	0.143951	2.54667	1.30084	1.58312	1.84581	1.60673	0	0	0	0	0
ENSMMUG00000053667	-	0.155761	0.12779	0.141017	0.271794	0.344491	0.073377	0.128441	0.204329	0.402428	0	0.093192	0.028932	0	0	0.1638	0.175589	0	0.079412	0	0.100517	0.008017	0.018669	0	0	0.012259
ENSMMUG00000039527	-	0	0	0	0	0	0	0	0	0	0	0	0	0	0	0	0	0	0	0	0	0	0	0	0	0
ENSMMUG00000028695	-	1334.52	347.938	520.969	992.52	275.844	681.319	348.927	353.592	576.714	187.623	1387.62	587.773	870.985	2412.01	398.576	158.791	44.586	131.065	147.425	49.5967	55.0777	8.16201	21.4455	28.3279	6.69353
ENSMMUG00000061766	-	0.307746	0.114667	0.123782	0.644011	0.362699	0.270011	0.135657	0.035371	0.558874	0	0.308386	0.126754	0	0.226803	0.216279	0.303391	0	0.04374	0.08698	0.133109	0.076729	0	0	0	0
ENSMMUG00000051127	-	0.265831	0	0.017593	0.033242	0	0	0	0	0	0	0	0	0	0	0	0	0	0	0	0	0	0	0	0	0
ENSMMUG00000031908	-	1.52899	0.524657	0.679034	3.85212	3.13068	1.30294	1.73304	0.3487	6.15306	4.24533	0.646285	0.302083	0.818821	1.5025	0.567445	1.98676	2.00796	2.32247	2.09539	3.53262	0.142834	0.06269	0	0.068033	0.02905
ENSMMUG00000045118	AMY2B	25.8177	7.20676	10.9886	18.2541	18.138	25.0805	10.5818	11.0468	27.1454	27.5498	10.5485	4.57407	6.17349	8.66056	5.49306	22.9708	7.64092	10.7124	14.9649	18.3534	2.87615	0.571714	0.889137	0.737066	0.77988
ENSMMUG00000018039	RNPC3	18.635	6.91577	11.885	11.4891	15.922	20.7077	14.5211	12.8628	18.3521	13.3285	8.57511	4.3666	3.24361	6.93088	4.5335	15.0894	6.14744	12.7795	10.774	14.7914	3.29139	0.724559	1.20704	1.40499	1.52683
ENSMMUG00000004103	COL11A1	4.5429	1.669	2.98086	3.55548	3.51585	1.9906	1.92101	1.80635	1.63465	1.37047	0.01713	0.613545	0.184042	0.033521	0	1.17458	0.361133	0.672355	0.558798	0.456027	2.58493	0.391624	0.8765	0.680146	0.053051
ENSMMUG00000036728	-	0.413231	1.21403	0.728446	1.86487	1.36841	0.015893	0.881854	0.416845	1.20431	0	0.365518	0	0	0.116135	0.226056	0	0	0.156993	0.244138	0.378869	0	0	0	0	0
ENSMMUG00000006780	OLFM3	33.2466	14.9493	20.1073	16.9952	24.8903	31.4721	18.5821	21.452	38.7699	37.6559	0	0.063889	0	0	0.045627	0.03901	0	0.031349	0	0.130223	0	0	0	0	0
ENSMMUG00000035798	U6	2.82338	2.0509	1.26731	3.72282	2.48025	3.85244	4.5739	2.57456	2.83456	0	0	0	0	0	0	0	0	0	0	0	0	0	0	0	0
ENSMMUG00000065137	-	0	0.121994	0.12929	0.258026	0.290709	0	0.082801	0.123078	0.339247	0	0.039926	0	0	0.245621	0.076556	0	0	0.034013	0.12199	0.51496	0	0	0	0	0
ENSMMUG00000042059	S1PR1	19.3169	21.3611	24.3359	23.662	11.2761	20.1957	27.4753	29.6715	20.485	16.292	10.3437	12.7916	14.7422	19.9782	15.1181	40.2408	18.0841	21.1821	29.9411	38.1836	21.3671	7.77905	14.4566	24.3991	24.2942
ENSMMUG00000055443	GPR88	0.869752	4.30557	6.01381	0.429542	0.699827	0.053006	0.076607	0.434263	0	0	0.074824	0.098927	0.290894	0.055084	0.123829	0.036102	0.078706	0.186348	0	0	0.231459	0.574683	0.274464	0.635821	0.128806
ENSMMUG00000003728	SLC30A7	4.22283	3.94768	4.27064	5.38313	6.00004	5.42645	5.22494	6.01843	8.88049	6.04162	4.21003	4.19622	2.50536	4.17997	4.28747	16.3823	8.78771	12.444	12.2627	12.1682	10.8727	2.45947	5.86902	5.83138	5.30416
ENSMMUG00000056702	DPH5	11.9452	5.20415	7.33755	9.06502	9.43362	8.21425	6.10368	6.55609	8.5374	7.32096	7.6235	1.90722	3.62376	6.34468	5.30048	9.61136	2.776	5.69726	5.41587	7.47189	5.20218	1.02647	1.91293	1.79147	2.17412
ENSMMUG00000061839	Metazoa_SRP	0.006778	0	0.328493	0.009802	0.48825	0.396549	0.281569	0.26575	0	0	0.323854	0.284826	0.096046	0.102256	0.152071	0.222227	0.301456	0.640582	0.924497	0.847121	0.139726	0.276649	1.0485	0.233592	0.105802
ENSMMUG00000022906	VCAM1	0.572248	0.896389	1.33213	1.04886	0.862629	0.917946	0.863926	1.14819	0.645274	1.01296	1.67251	2.82938	2.50085	5.69638	2.26531	3.65031	1.44738	4.19939	1.58014	1.43896	0.073855	0	0	0.03088	0.007731
ENSMMUG00000003727	EXTL2	10.1754	12.081	9.63395	12.9065	14.2591	11.199	8.47261	7.70299	20.4105	15.0278	7.15571	4.18659	3.73491	6.3291	5.82436	5.60734	5.41046	7.30722	6.42073	9.80245	1.0829	0.303678	0.967222	1.5836	1.13911
ENSMMUG00000019106	CDC14A	1.35868	1.12966	1.73027	0.954211	1.14411	1.04793	1.64861	1.07075	1.15219	1.1698	1.96705	3.48173	2.51617	3.48415	2.53897	12.7502	14.8993	17.4622	13.5788	15.9935	10.0024	4.29469	6.28453	5.19503	6.58981
ENSMMUG00000004240	SASS6	1.50966	1.08511	1.16249	1.64825	1.35254	2.84977	3.81998	3.90364	6.2104	2.89996	1.07032	0.853618	0.839743	0.96106	0.62796	3.8745	2.19959	4.52784	2.42071	2.90747	2.10085	0.214551	0.652934	0.807031	0.854723
ENSMMUG00000019105	RTCA	24.1223	14.2199	11.1715	16.6862	26.0599	21.5615	17.9043	15.7913	24.0774	25.4903	15.2436	8.41203	11.0352	19.8374	12.0403	16.9483	7.92753	9.49845	13.9228	12.8277	5.12485	1.78696	2.99106	4.10365	3.70641
ENSMMUG00000055959	mml-mir-553	10.3303	1.06702	1.53647	1.84169	7.76229	9.85554	2.41608	2.96784	10.106	7.23777	2.63194	0.592025	1.33704	2.1119	1.14229	7.01399	1.51097	2.49676	1.86973	6.75326	2.78914	0.85815	0.785446	0.47692	0.258546
ENSMMUG00000007706	DBT	16.0292	7.26693	7.90663	12.6011	15.777	10.999	8.18062	8.03894	16.7216	20.7195	14.5384	9.23753	10.3907	21.8525	14.8363	12.2774	6.57428	12.4028	10.4918	12.3009	5.84771	0.86663	1.37076	2.69961	2.65844
ENSMMUG00000054630	-	1.3241	0.572309	1.03528	1.83096	1.3872	1.6445	0.949728	0.854796	2.58136	1.93078	3.52807	2.81428	3.09977	5.37224	3.9411	0.611644	0.174197	0.574809	0.620534	0.954009	0.224873	0.165951	0.164947	0.166759	0.053216
ENSMMUG00000004241	LRRC39	4.98881	3.14961	3.42712	5.07499	6.86532	7.16343	2.41182	3.50778	7.50551	6.70243	108.858	50.8318	116.941	171.227	115.099	3.02053	0.776396	3.4237	1.13014	3.87385	0.679848	0.380931	0.247059	0.432506	0.624324
ENSMMUG00000004243	TRMT13	4.11116	2.09592	2.71653	4.3269	3.24629	2.79445	2.91229	4.5864	6.93379	4.4191	11.5615	4.64465	7.90012	13.7227	8.11332	8.25139	4.03105	8.85821	5.4214	7.19675	3.01412	0.450054	0.379544	0.652205	0.784138
ENSMMUG00000000931	SLC35A3	19.9927	16.6283	17.4317	20.4766	20.6911	17.7736	22.4949	21.4795	33.4215	33.9624	10.2061	13.1204	9.18642	12.0176	9.04437	39.4444	20.3518	33.0272	32.9876	37.5085	17.6616	4.80994	10.7607	13.3274	12.6386
ENSMMUG00000052441	U6	0.666156	0.599559	0.485603	0.149646	0.452107	0.767515	0.18649	0.241699	2.77833	3.14322	0.771924	0	0	0.819632	0.704543	1.53437	0.430163	0.880836	2.35169	2.84679	0.294668	0	0.329693	0.312528	0
ENSMMUG00000058070	U6	1.03659	0.916199	0.518234	0.445659	3.86827	7.96874	2.48079	0	2.16123	3.19382	0.569783	1.13564	2.3714	4.46952	2.90542	0	1.94369	0.143797	1.24298	6.13079	0.125039	0.724151	2.63292	4.69115	1.56238
ENSMMUG00000016335	PALMD	3.55576	1.22591	1.73844	0.968105	0.986502	0.514767	0.653652	0.240774	0.410425	1.29061	21.4298	19.8938	27.2145	31.7451	32.0416	12.7849	5.61085	7.63944	5.51013	9.09725	0	0	0.084175	0.101475	0
ENSMMUG00000021441	AGL	27.9993	13.871	13.5399	21.581	33.9217	36.9936	24.8792	25.4062	55.9603	55.7077	77.0314	29.5985	42.3834	80.7208	63.0601	23.217	9.09765	14.6192	14.5624	20.4722	4.05568	0.85884	1.8408	3.00908	2.66038
ENSMMUG00000050215	Y_RNA	0	0	0.073831	0	0.316967	0	0	0	0.832393	0	0.742955	0.16892	0	0	0.428852	0.249001	0.026986	2.41636	1.64789	2.00955	0.014812	0	0	0	0
ENSMMUG00000026787	U4	0.839539	0.313643	0.351042	1.43512	0.204377	1.75061	0.083978	0.092245	0.227753	0.73916	0.772739	0	0.053726	0.81707	0.721433	0.57473	1.90585	5.4316	1.01951	1.47881	0.056001	0	0.302595	0.24434	0
ENSMMUG00000016388	FRRS1	1.78313	0.39947	0.973111	0.15406	1.0396	0.166121	0.179874	0.403636	0.197677	0.725703	2.83149	2.7599	1.41752	1.88312	2.66736	12.5973	4.44515	12.2157	6.64217	9.74875	1.8673	0.322992	1.09377	0.970654	1.71644
ENSMMUG00000044166	-	0.159327	0.095736	0.359403	0.095117	0.124096	0	0.033967	0	0	0	0	0.029523	0	0	0.070267	0.151042	0	0.250404	0.110652	0	0	0	0.016441	0	0
ENSMMUG00000008515	SNX7	8.78889	6.75489	8.00864	6.15035	5.40215	0.506091	0.784288	0.43144	0.325429	1.07096	2.69069	7.94772	3.19726	3.08281	2.81763	9.35034	5.62012	9.40327	7.46217	7.17809	0	0	0	0.020449	0.233831
ENSMMUG00000021030	PLPPR4	35.0667	15.8337	22.2331	17.79	17.0215	7.20747	5.73563	4.61401	9.183	8.67385	0	0.172525	0	0.025628	0	0.284399	1.01799	3.08605	0.776853	2.12245	0	0.010546	0.085587	0.04571	0
ENSMMUG00000008518	PLPPR5	17.4217	9.01193	10.6898	13.9888	13.4141	2.51615	1.54281	1.14033	3.18333	2.96219	0	0.067435	0	0	0	0	0	0	0.133767	0	0	0	0	0	0
ENSMMUG00000056439	-	0.185534	5.98063	3.77272	1.43662	0.632017	0.416757	0.737966	0.587816	0.623843	0	0	0	0	0	0	0	0.048293	0	0	0	0	0	0	0	0
ENSMMUG00000049701	-	0.317759	0.065248	0.256123	0.191181	0.029127	0.079272	0.186211	0.21037	0.306582	1.2396	0	0	0	0	0	0.049895	0	0	0	0	0	0	0	0	0
ENSMMUG00000062280	-	0.455442	0.043233	0.067079	0.182348	0	0	0.054699	0	0	0	0	0	0	0	0	0	0	0	0	0	0	0	0	0	0
ENSMMUG00000049651	-	0.616678	0.046088	0.211266	0.322949	0	0	0.021641	0.032958	0	0	0	0	0	0	0	0.10737	0	0	0.045717	0.054866	0	0	0	0	0
ENSMMUG00000049494	-	6.1776	3.79043	9.27066	2.39705	2.53109	0	0	0	0	0	0	0	0	0	0	0	0	0	0	0	0	0	0	0	0
ENSMMUG00000026871	mml-mir-137	0.057648	0.113177	0.061957	0.102819	0.247065	0	0	0	0	0	0	0	0	0	0	0	0	0	0	0	0	0	0	0	0
ENSMMUG00000063419	-	0	0	0	0	0	0	0	0	0	0	0	0	0	0	0	0.293582	0	0	0	0	0	0	0	0	0
ENSMMUG00000062278	-	0	0.158845	0.042794	0.181169	0.188507	0.120091	0.113452	0	0.330816	0	0	0.214458	0	0.064305	0	0.278423	0.177426	0.425743	0.394341	0	0.138628	0	0	0	0.043865
ENSMMUG00000020726	DPYD	10.2889	2.61058	5.45193	4.94672	4.35114	0.921136	0.107086	0.349602	0.394255	0.531624	4.73144	5.26986	4.36719	7.02264	5.09382	30.4914	6.52536	12.3194	16.6374	23.1812	16.2917	2.22761	7.25807	3.51129	7.20484
ENSMMUG00000054681	-	0.081637	0.124618	0.338664	0.35358	0.14193	0.030594	0.047998	0.108864	0.392886	0.193035	0.105909	0.078538	0.009564	0.03736	0.02288	0.25077	0.137772	0.064803	0.072416	0.370534	0.128587	0.018912	0	0.056916	0.018354
ENSMMUG00000058823	Metazoa_SRP	0.616645	0	0.033378	1.26276	0	0	0.204345	0	0	0	0	0	0.732359	0	0.492704	1.85394	0	0	0.334081	0.857827	0.092074	0.899361	1.09378	0	0
ENSMMUG00000052630	Metazoa_SRP	0	0	0.103444	0	0	0	0	0	0	0	0	0	0	0.124181	0	0	0	0	0	0	0	0	0	0	0
ENSMMUG00000044424	Metazoa_SRP	0.187679	0	0	0	0	0	0	0	0	0	0	0	0	0	0	0	0	0	0	0	0	0	0	0	0
ENSMMUG00000016130	PTBP2	44.3627	27.0695	30.6744	30.9827	40.029	34.2773	23.6647	27.0017	48.8027	39.0891	8.65657	7.39673	7.00651	12.7372	8.61374	14.1292	5.69111	9.74232	11.8836	13.0069	10.5624	1.63262	2.41336	3.21928	2.8446
ENSMMUG00000050661	-	0	0	0	0	0	0	0	0	0	0	0	0	0	0	0	0	0	0	0	0	0	0	0	0	0
ENSMMUG00000049297	-	3.85895	2.01864	2.3394	2.23675	1.33934	0	0	0.113234	0	0	0	0.139603	0	0	0	0.128697	0	0.309347	0.045518	0.120421	0	0	0	0	0
ENSMMUG00000056548	F3	43.2594	10.5265	23.4469	27.3136	27.2777	17.9424	7.96835	11.011	10.2009	13.7463	37.7779	17.0442	6.78806	7.28716	11.2781	40.7565	33.8567	67.8437	73.1065	106.739	0	0	0	0.062335	0
ENSMMUG00000004758	TLCD4	46.3289	32.783	35.6079	42.2606	44.6582	36.9209	42.0452	45.8273	78.1306	73.3493	17.442	16.1529	18.3648	27.8908	15.5946	21.5789	20.2526	15.8742	18.3671	18.4219	110.542	64.2424	116.302	127.187	204.992
ENSMMUG00000001690	CNN3	11.6631	30.2227	35.0611	19.2076	15.0244	9.58815	38.0912	34.1196	42.543	17.7168	10.4496	22.4511	13.4478	9.82299	13.4406	67.1575	58.0704	58.6884	26.1042	19.0693	1.60676	1.0006	1.10735	1.54166	1.92341
ENSMMUG00000001686	SLC44A3	0.509835	0.652551	0.917283	0.361858	0.943122	0.321543	0.329021	0.680507	1.13957	2.31694	0.58095	0.665218	0.071309	0.298577	0.270139	11.8539	7.76418	8.70861	11.4759	10.3439	0.091829	0	0.043097	0.01523	0.07347
ENSMMUG00000014013	ABCD3	20.6471	11.9689	12.9248	17.2854	22.7136	17.6377	16.6332	16.3152	30.3523	35.9481	26.1794	19.6804	18.52	32.2805	33.6442	71.7637	20.6313	23.7432	40.5298	48.243	4.85647	0.953224	1.23445	2.56084	3.36512
ENSMMUG00000053915	-	0.822926	1.1289	0.879459	1.04878	1.00664	0.746904	2.18241	1.72894	2.2708	0.7696	1.53924	1.35847	0.914172	1.1952	2.0788	7.20424	2.84655	3.88843	3.78735	3.62372	0.535207	0.131281	0.215974	0.087965	0.087899
ENSMMUG00000013858	ABCA4	0.022313	0.032217	0.108966	0.130808	0.026779	0.018187	0.07464	0.01446	0.031402	0.11786	0.117599	0.261405	0.09687	0.073063	0.040553	0.694529	1.19121	1.59373	1.86493	2.75833	0.299348	0.116073	0.038923	0.100566	0.172571
ENSMMUG00000064992	Metazoa_SRP	0.231804	0	0	0	0	0	0	0	0	0	0	0	0	0	0	0.149567	0	0	0.221169	0	0	0	0	0	0
ENSMMUG00000062580	-	0.126959	0.062611	0.07017	0.131365	0.038165	0.071597	0	0.104414	0.094875	0.045656	0.045813	0.027487	0	0.035355	0	0.357344	0.079987	0.415377	0.329903	0.238423	0.23103	0.086432	0.239456	0.211992	0.100811
ENSMMUG00000006369	ARHGAP29	6.70771	1.98254	3.60045	6.26548	4.96059	8.86806	12.2042	10.6804	11.7171	17.0272	17.7394	18.5299	13.4016	27.3082	18.7646	87.2656	33.7308	35.8571	59.3154	82.2331	0.267112	0	0.127933	0.375977	0.006925
ENSMMUG00000013857	GCLM	8.8119	5.24461	5.17608	7.08835	8.88026	8.08319	6.85166	7.38485	12.6213	12.3247	7.4739	7.61894	4.42398	8.4362	6.91124	11.4118	9.00235	14.7963	12.7122	13.0542	14.581	4.04498	6.8129	9.45701	9.74553
ENSMMUG00000058244	-	5.25402	1.90767	1.85853	2.70752	3.76679	4.47917	3.90133	3.06003	7.10245	5.98874	0.56984	0	0.258393	0.239604	0.245871	1.02047	0.252818	0.803783	0.595007	0.877207	0.147056	0.032807	0.033642	0.067737	0
ENSMMUG00000032677	MIR760	0.208563	6.58819	2.80701	0.963343	0	3.48025	4.79734	5.08046	1.00763	0	0	0	0.333218	0	0	0	4.67984	3.01809	0	0	0	1.24247	0.240337	1.14388	0
ENSMMUG00000008435	DNTTIP2	22.5999	9.84499	13.4399	15.5903	21.6115	16.3311	15.235	16.319	19.2206	23.3879	10.953	6.48825	9.07338	13.1411	10.9389	18.6087	6.96646	13.2567	12.0627	18.7053	13.5407	2.57717	4.09892	7.48717	7.72389
ENSMMUG00000054650	-	4.61915	0.959869	1.49218	4.42417	3.84461	4.66307	1.88509	2.63898	5.46722	4.24626	1.65815	0.23735	0.377014	1.36792	0.793585	5.58554	1.08922	3.9581	3.11345	4.48466	0.731192	0.242186	0.045298	0.338115	0.132313
ENSMMUG00000016812	CCDC18	1.14486	0.113066	0.658718	0.68741	0.583717	2.57343	0.684172	0.9211	1.08872	1.0961	0.339718	0.074427	0.084584	0.287277	0.070362	0.842786	0.477188	0.635146	0.292721	0.655926	1.75899	0.11432	0.203325	0.294328	0.6051
ENSMMUG00000061598	-	0.240424	0.2221	0.3005	0.12925	0.167822	0.112888	0.216835	0.289842	0.259119	0.163804	0.139984	0.0124	0.061585	0.061103	0.031299	0.228693	0.262267	0.271872	0.060868	0.208615	0.099282	0.028758	0.043841	0.005372	0.032095
ENSMMUG00000045421	TMED5	13.6205	8.39498	9.17144	12.1413	11.6952	9.68714	8.12554	9.55035	12.5288	15.2351	11.4756	6.54309	9.48597	12.8762	7.82594	28.4001	10.9576	19.7895	18.812	21.2629	20.0494	2.62256	7.50405	11.1418	9.43558
ENSMMUG00000040115	-	1.52726	0.166522	0.338414	0.801878	0.410388	0	0.736472	0.114134	0.152939	0	0.266323	0	0	0.294645	0.169188	0	0	0	0.145999	0	0	0	0	0	0
ENSMMUG00000045959	-	7.26847	1.41416	1.03611	0.771634	2.29182	4.2137	1.49684	0.245644	4.48967	9.98482	2.22552	1.19704	1.18354	2.97516	1.4043	2.79921	1.03789	0.354375	1.60435	8.24288	1.67553	0.488303	2.15395	3.61049	2.57268
ENSMMUG00000057430	-	0	0.078668	0.112022	0.159003	0.048581	0	0.067456	0.009482	0.025849	0	0.23273	0.01619	0.0344	0.262646	0.153458	0.099918	0	0.2402	0.068044	0.129411	0	0.00638	0.012766	0.004651	0
ENSMMUG00000015924	BCAR3	3.20197	4.72827	3.00244	3.67257	3.45396	2.98691	4.14984	3.00068	2.33501	2.40981	8.79838	8.24533	9.15362	10.675	10.3914	7.24676	11.7705	10.2918	12.6512	13.2484	0.373627	0.136121	0.159638	0.53083	0.218839
ENSMMUG00000015922	FNBP1L	39.1582	21.9781	29.0859	27.6417	30.6436	17.9338	22.6633	20.9952	25.4436	27.362	22.2503	19.0379	19.9176	30.8119	20.9749	79.3194	33.5603	44.9482	57.7309	60.6694	31.934	5.95276	16.2092	19.5206	17.6636
ENSMMUG00000027973	Y_RNA	0.715501	0	0.054888	0.914284	0.971194	2.99673	0.838195	0.510144	0	3.1491	0	1.01412	0.235495	0.54095	0.352271	0.729284	0	0.370083	0.435483	2.98554	0.440465	0	0	0	0
ENSMMUG00000052469	Y_RNA	0	0	0	0	0.45956	0	0.089822	0	0	0	0	0	0	0	0	0	0	0	0	0	0	0	0	0	0
ENSMMUG00000051332	-	0.227051	0.084204	0.081113	0.065352	0.228764	0	0.005391	0.005621	0	0	0	0	0	0	0	0	0	0	0	0	0.00144	0	0	0	0
ENSMMUG00000036946	U6	0.653705	0.161239	0	0	0.259856	0	0	0.12396	0	0	0	0	0	0	0	0	0	0	0	0	0	0	0	0	0
ENSMMUG00000037178	U6	0.473158	0.58468	0.949904	1.61607	1.4535	0.244423	0.16997	0	4.22829	3.42304	0	0	0.009997	0.318741	0	2.13854	0.174914	0.451226	0.668185	1.54659	0.927369	0.240382	0.562327	0	0
ENSMMUG00000016808	MTF2	13.9441	6.80275	8.93933	10.7104	15.4999	17.1411	14.7566	16.1402	24.3943	21.9536	4.22017	3.51026	3.36583	6.2809	4.12393	14.6342	5.74974	10.4384	10.6839	12.0042	6.84785	1.83094	4.0374	5.42486	5.31172
ENSMMUG00000005073	DIPK1A	27.886	11.8705	12.1756	17.5023	28.1658	17.405	8.65219	12.1972	26.562	23.9498	2.07547	1.77959	0.586383	1.94926	1.14198	6.86971	2.54917	5.49984	5.15578	6.78723	4.71477	0.880225	1.27528	2.67905	2.71081
ENSMMUG00000051009	-	1.9247	0.823864	0.931338	1.87653	2.69885	3.03843	2.12492	2.10169	3.79966	3.17273	0.115197	0.072765	0.153351	0.088868	0.134036	1.0324	0.627735	1.14656	0.46835	1.27222	1.49785	0.478195	0.316177	0.302376	0.323649
ENSMMUG00000025705	-	0.633661	0.074721	2.68184	1.88752	0.639567	1.70586	1.09981	0.509314	1.29845	0	0	0.305639	0.298569	0	0	1.68248	0.422324	0.241557	2.30686	1.23189	1.19046	0.036595	0.601757	0	0.117859
ENSMMUG00000005072	RPL5	128.89	111.218	124.89	115.768	123.76	116.473	127.634	131.457	155.841	149.424	166.361	219.033	272.203	292.243	270.179	263.739	154.313	273.251	230.001	204.535	205.11	58.1814	95.2116	146.835	229.172
ENSMMUG00000026648	SNORA66	5.21483	1.92379	2.23429	4.52256	14.7884	26.92	5.48925	2.47361	13.0377	20.8321	1.91796	4.91358	1.85439	13.1084	14.5319	3.6605	4.58638	3.36833	9.15314	19.7146	3.51878	2.00637	3.33846	10.029	3.41482
ENSMMUG00000028449	SNORD21	5.69739	1.93147	1.15439	4.39588	4.10704	9.06916	3.49323	2.53891	5.60562	4.20496	2.40824	2.30734	2.10923	4.073	2.24712	8.6051	3.05162	3.07726	6.96007	8.85129	4.12327	3.15927	0.805146	2.55652	1.22943
ENSMMUG00000054856	-	3.84853	1.8941	2.8224	2.48458	4.18327	6.27064	3.44689	4.51961	4.38629	5.69128	1.07356	0.565875	0.757345	1.25981	0.713344	3.20617	1.30662	1.36602	1.12048	2.1181	1.09849	0.028689	0.074725	0.332544	0.201346
ENSMMUG00000005070	EVI5	15.5049	7.28871	11.13	15.0062	15.7096	21.6188	14.2882	15.394	25.8169	22.548	9.5198	8.08006	5.86214	12.7537	9.84751	23.4452	10.3245	13.3577	14.3308	18.5946	15.2522	1.48884	2.09112	4.47217	5.86599
ENSMMUG00000024249	U4	1.55714	0.115555	0.407547	1.41692	1.19243	1.49588	1.49002	0.987979	6.56641	4.52381	0.219983	0.595725	0.089136	0.971161	0.528407	1.94333	2.0912	0.456873	2.42626	3.27739	2.39503	0.693928	0.373652	1.11005	0.995578
ENSMMUG00000058838	Metazoa_SRP	0.240806	0	0.132678	0	0.853811	0	0.179493	0.119953	0	0	0.031851	0.027001	0.462543	0.182906	0.033323	0.815662	0.389697	0.389557	0.84277	0.737277	1.47401	0	1.93138	1.17922	0.236888
ENSMMUG00000055525	-	0.939323	1.01347	1.07572	0.710443	0.82979	0.908911	1.10892	1.22964	1.05948	1.21442	0.49522	0.672296	0.236126	0.613217	0.426383	1.59172	0.713383	1.18313	1.12193	1.91409	1.17692	0.178983	0.355666	0.223271	0.118123
ENSMMUG00000024513	Y_RNA	13.479	0.291602	0.292982	7.28144	8.62371	9.06447	0.389126	1.25257	10.4998	15.0813	2.19649	0	0	2.02237	3.49273	6.8319	1.25354	0.955764	3.77181	7.55632	4.22249	0.772994	0.987326	1.0248	1.95674
ENSMMUG00000029649	-	5.56813	1.4326	3.21908	2.7129	5.93598	4.76824	3.48706	3.42597	4.65516	9.95132	2.18981	0.716	1.30796	4.13115	4.18445	4.55837	2.60859	3.70671	3.39204	5.20089	2.52703	0.475698	1.22128	0.723779	0.632027
ENSMMUG00000010096	RPAP2	18.3878	8.65198	10.5386	12.7545	14.8382	15.2634	12.524	13.154	21.2611	21.3361	7.86792	4.79104	5.579	9.53819	5.97014	20.4382	6.63832	12.3324	13.1355	14.5042	7.93559	1.39864	1.92764	3.37781	3.2874
ENSMMUG00000062154	-	1.82757	0.463237	0.846645	1.24516	1.93805	1.68603	1.21116	1.22961	1.9341	1.72322	0.796175	0.424729	0.398466	0.79375	0.69917	2.22521	0.694038	1.22299	1.22322	2.03721	0.865391	0.22531	0.177565	0.133158	0.14649
ENSMMUG00000010095	GLMN	21.8616	9.70494	14.7693	14.3369	29.7752	16.4129	9.35046	12.6659	25.5636	23.6756	6.15717	3.30869	3.95551	5.68196	5.16634	9.79662	3.38785	7.17393	6.26788	9.38767	3.74936	0.927223	1.52416	1.44619	2.97602
ENSMMUG00000039930	-	0.123094	0	0	0	0	0.065141	0	0	0	0	0	0	0	0.044103	0	0	0.065218	0	0.069382	0.109536	0	0	0	0	0
ENSMMUG00000001742	TGFBR3	3.66174	2.07715	3.43581	4.12227	3.49645	3.95495	3.62573	4.75808	3.45877	6.94657	14.2021	19.0207	17.0519	18.0959	12.3926	39.4967	29.7164	38.3589	40.3988	37.3518	10.1003	5.30212	8.11881	13.115	17.4294
ENSMMUG00000042612	Metazoa_SRP	0.80842	0	0.108847	0	0.570115	0.675994	0.161398	0	0.105887	1.66282	1.84562	1.39427	0.280803	2.21113	1.55358	3.44298	1.15622	2.40641	3.17344	5.4782	1.90944	2.10126	1.81443	0.754067	0.767442
ENSMMUG00000051155	U2	0	0	0	0	0	0	0	0	0.817088	0	0.753422	0.70303	1.73472	0.463718	0.229202	0.848081	0.752893	0.646197	2.26834	0.493937	0.953723	1.75697	0.00634	0.583627	0.109404
ENSMMUG00000056970	CDC7	5.24338	2.55317	3.39496	4.38744	5.01084	4.66602	4.35291	5.70392	8.69865	8.49187	1.77697	1.17201	1.3196	1.71227	1.20969	3.65755	1.52713	3.48061	2.22438	3.0003	2.82146	0.540648	1.06508	1.27808	1.53568
ENSMMUG00000061264	-	0.070305	0.025273	0.0241	0.029444	0.129444	0.060169	0.102226	0.092007	0.078442	0.167014	0.018431	0	0	0	0.008512	0.044378	0	0.02638	0.020207	0.070114	0.025145	0	0	0	0
ENSMMUG00000051954	-	0	0	0	0	0	0	0	0	0	0	0	0	0	0	0	0	0	0	0	0	0	0	0	0	0
ENSMMUG00000052772	-	0	0	0	0	0	0	0	0	0	0	0	0	0	0	0	0	0	0	0	0	0	0	0	0	0
ENSMMUG00000061580	-	0.05924	0	0	0	0	0	0	0.031984	0	0	0	0	0	0	0	0	0	0	0	0	0	0	0	0	0
ENSMMUG00000006819	HFM1	0.588301	0.910648	0.943296	0.540632	1.65922	0.167262	1.73348	0.879919	1.12136	2.45623	0.569587	1.26064	0.625824	1.24837	1.8782	1.10817	1.08534	0.966091	0.604336	2.59203	0.177065	0.027931	0.062224	0.077317	0.351998
ENSMMUG00000024875	Y_RNA	0.17307	0.214985	0.192513	0.316392	0	0	0.442748	0	0.523575	0	0.187941	0.771954	0.681627	0.065974	0.120878	0.418897	0.189105	1.15649	0.896864	0.869508	0	0	0	0	0
ENSMMUG00000036474	U1	0	0	0.323768	0.136691	0	0	0	0	0	0	0	0	0	0	0	0	0	0	0	0	0	0	0	0	0
ENSMMUG00000055740	-	0	0	0.128297	0	0.299314	0	0	0	0.158142	0	0	0	0.03047	0.062113	0	0	0.378988	0	0.022563	0	0	0	0	0	0
ENSMMUG00000052491	U2	0	0	0	0	0	0	0	0	0	0	0	0	0	0	0	0	0	0	0	0	0	0	0	0	0
ENSMMUG00000060924	Y_RNA	0	0	0.035113	0	0	0	0	0	0	0	0	0	0	0	0	0	0	0	0	0.476582	0	0	0	0	0
ENSMMUG00000007180	BTBD8	65.4684	40.7638	39.653	48.5857	79.2705	30.7581	19.3289	25.3426	34.0787	30.1814	4.68489	3.34138	3.59845	5.47154	4.4172	3.53661	1.63891	2.9611	2.58813	4.04562	2.49292	0.142337	0.446836	0.567318	0.46717
ENSMMUG00000059072	Metazoa_SRP	0	0.200459	0.542394	0.872216	0.493347	0.75303	0.516386	0.217845	0.674025	0	0.338681	0	0	0	0.232071	0.688704	0.289047	0	0	0.335443	0.565834	0	0.239473	0.158257	0
ENSMMUG00000019986	SETSIP	5.30573	1.61001	1.52315	3.36055	5.29348	3.68846	1.59858	1.8266	3.87717	8.95148	1.30942	0.805641	0.663842	2.87981	2.4659	1.76154	1.27252	1.29099	2.09686	3.38626	0.938282	0.275926	0.635919	0.909469	1.17414
ENSMMUG00000059673	Metazoa_SRP	1.61398	0.587602	0.249485	2.69283	4.53473	0.159568	0	0	0.912957	0	0	0	0	0	0	0	0	0	0	0	0	0	0	0	0
ENSMMUG00000049678	-	0.599223	0.553587	0.382494	1.48676	1.08657	2.60344	1.79045	1.48651	4.07804	2.08516	1.30538	1.03562	0.339565	0.948511	0.400583	3.01323	1.3674	1.69628	2.31198	2.82754	2.27185	1.42414	1.51251	0.840907	0.596025
ENSMMUG00000053628	-	0.043145	0	0	0.124785	0.171395	0.237911	0.052057	0	0	0	0.040707	0	0.184737	0.092714	0.133547	0.334746	0.049476	0.089191	0.270171	0.214359	0.459899	0.254599	0	0.039727	0.08337
ENSMMUG00000060600	-	2.7197	0.706918	0.764831	0.971281	0.458663	2.32119	1.36854	3.58063	3.09555	1.92966	0.050362	0	0	0	0	0.091454	0	0	0	0	0	0	0	0	0
ENSMMUG00000053737	BARHL2	0.024541	0	0	0	0	5.9986	7.52196	6.21165	5.14909	3.60063	0	0	0	0	0	0	0	0	0	0	0	0	0	0	0
ENSMMUG00000057315	-	0.053437	0	0	0	0.134157	0.315581	0.169617	0.210855	0.324005	0	0	0	0	0	0.049332	0	0.019345	0	0.044973	0.052558	0	0	0.026223	0	0.01957
ENSMMUG00000051646	-	1.51736	0.351016	0.39782	0.448044	1.45057	0.819115	0.98998	1.09774	0.329438	0.749224	0.099501	0.063015	0.016945	0.181662	0.196053	0.805085	0	0.336318	0.270022	0.500616	0.132651	0	0.030797	0.077477	0.029115
ENSMMUG00000007635	ZNF644	22.2311	12.259	17.4706	21.2628	23.9017	38.6973	25.6595	34.6058	62.3362	23.6711	21.5489	13.308	11.9228	23.0366	15.58	31.6006	11.0033	23.3437	19.6911	24.281	16.6515	3.34639	3.63786	6.33523	6.99383
ENSMMUG00000054429	-	0.035748	0.074714	0	0	0.103399	0	0	0	0	0	0	0	0	0	0	0	0	0	0	0	0	0.040942	0	0	0
ENSMMUG00000003442	ZNF326	12.4849	5.34261	7.87581	8.62444	11.3011	11.3778	9.12025	8.6214	12.7007	11.2109	5.63982	4.10779	3.77799	5.99138	3.77699	14.1646	5.65081	11.2758	9.38593	11.1014	3.67749	0.872809	1.75547	2.37259	1.75489
ENSMMUG00000012828	LRRC8D	11.4872	7.55972	5.8933	10.6402	13.997	8.51349	6.13173	5.68785	9.14715	10.4839	1.97042	1.24271	1.08289	1.86801	1.43701	8.27906	3.32743	6.71575	6.14214	6.96827	6.92195	1.38656	3.74512	5.58827	6.05636
ENSMMUG00000062816	Metazoa_SRP	0.4276	0.550174	0.484817	0.214799	2.43924	1.13457	0.171208	0.181997	2.07314	2.79516	0.595611	0.186008	0	0.235608	0.042844	1.09045	0.405182	0.755214	2.37	1.77855	0.50473	0	2.55846	0.681724	0
ENSMMUG00000008003	LRRC8C	10.7773	6.32907	5.96539	9.19183	10.6453	1.84293	2.12795	1.92378	2.20871	3.08928	5.56019	3.84806	3.33065	7.10112	3.82562	14.466	2.95206	5.25231	4.18286	6.75001	12.5508	3.4998	5.32303	8.36067	10.9863
ENSMMUG00000056783	-	1.88454	0.721513	0.636252	1.6291	1.52685	0.610005	0.408038	0.258584	0.454651	0.34176	1.28839	0.442439	0.413098	1.41873	0.373024	3.434	0.615018	0.861641	0.919927	1.97334	3.9815	1.87486	1.46253	1.05433	0.776236
ENSMMUG00000020157	GBP6	0.050893	0.038065	0.131262	0	0.116742	0	0	0.095894	0	0	0.409229	1.53793	0.055243	0.544374	0.079787	1.02833	0.08909	0.652529	0.28214	0.35418	3.03598	0.106539	1.78531	3.94788	0.326654
ENSMMUG00000017707	LRRC8B	43.4344	29.7141	31.6103	44.2695	52.2484	5.4903	4.90006	5.08388	6.6097	6.82676	3.39256	3.57996	1.38676	3.07954	1.85411	9.43984	5.52762	9.20962	6.33497	9.65487	7.13588	1.13119	1.77042	1.59265	2.50756
ENSMMUG00000000663	GBP7	0.509074	0.50148	0.443556	0.516625	0.885687	0.285564	0.605665	0.280177	0.442032	0.595254	1.23137	3.3361	2.17773	3.93921	2.36501	10.1069	4.83507	7.58073	4.70427	12.5503	22.8025	8.80609	27.4451	51.4719	14.667
ENSMMUG00000064668	-	0	0.235372	0.095108	0	0.875634	0.321108	0	0.206403	0	0	0	0	0	0	0	0.705615	0	0.251051	0.380202	0.499309	0	0	0	0	0
ENSMMUG00000000662	GBP3	5.08987	2.6557	3.47784	3.34363	5.21311	2.70038	4.24726	3.07467	3.58589	5.15617	7.45465	7.48965	9.14558	11.7877	10.866	42.2457	14.0139	44.6726	16.8581	33.2047	97.5059	13.2898	91.3631	137.436	52.5417
ENSMMUG00000049877	-	1.08645	0.669015	0.505706	0.950873	1.25722	1.04072	0.728576	0.22256	1.20868	0.727412	0.313435	0.311676	0.141265	0.436748	0.36549	1.81161	0.748517	1.73001	0.964036	2.34795	0.714926	0.156218	0.131875	0.208941	0.100035
ENSMMUG00000024142	Y_RNA	1.16437	0.364481	0.086359	1.6398	2.70315	0.003689	0.171353	0.373706	1.56649	1.97862	0.544016	0.082569	0.369165	0.105386	0.409458	2.59774	0.389627	0.815906	0.350349	1.93447	0.373724	0	0	0	0.359415
ENSMMUG00000050170	-	3.44045	1.61017	1.17132	1.94401	5.28966	3.57985	1.97274	1.17548	4.56612	5.24572	1.10027	1.45791	0.195985	1.24196	1.29837	4.37128	1.91134	0.759101	2.09089	6.40905	0.672264	0.19646	0.092668	0.131831	0.198805
ENSMMUG00000018795	KYAT3	10.4337	8.9619	9.90409	9.14185	11.5456	6.25055	7.14689	5.81517	12.364	6.62275	13.3473	8.23849	8.96487	17.5565	9.51164	14.0755	4.4427	6.80287	8.47949	13.3122	2.99845	0.859233	1.41299	2.17264	3.79935
ENSMMUG00000037887	RBMXL1	14.3115	9.86904	10.0823	11.6577	11.2876	11.3446	10.4456	10.3111	16.6097	14.7758	9.60659	5.28839	4.36356	8.56745	8.47026	14.1679	5.26281	10.1184	10.0862	11.4038	3.85536	0.810497	1.78611	3.04877	4.17429
ENSMMUG00000002794	GTF2B	6.29227	3.14279	3.13202	7.75292	7.47538	7.08598	7.62632	7.8534	8.74124	12.6897	3.90214	2.69781	8.55605	3.78765	4.77271	10.0882	2.36315	7.99057	6.60487	9.79218	18.4838	5.97615	7.01547	12.0104	7.18653
ENSMMUG00000049047	Metazoa_SRP	0.260817	0.178729	0.016746	0.403298	0	0	0.103905	0.12451	0	0	0.130498	0	0	0	0	0.17974	0	0.179852	0	0.189326	0	0	0	0	0.013592
ENSMMUG00000020588	PKN2	13.7984	7.55093	9.68065	12.2349	15.0597	16.5152	14.7281	15.6413	21.9618	24.1827	13.7869	9.99418	9.51917	15.4326	13.5865	32.1471	13.5325	22.4991	19.8744	27.6774	22.055	3.33804	4.45709	5.70143	8.47864
ENSMMUG00000061697	U6	1.50041	2.01775	1.41389	0	1.78097	0.516621	2.1886	3.19436	0.673326	3.83564	0.13804	0.301545	0.566471	1.25924	0.660097	1.76327	0.22132	0.619815	1.18824	2.33922	1.56182	0	0.093978	0.313193	0.055731
ENSMMUG00000053179	-	0.617241	0.227858	0.337167	0.709522	0.282348	0.472751	0.996161	1.10217	1.24071	0.146123	0.344827	0.078302	0.179599	0.287654	0.078335	1.36042	0.491638	1.67013	0.988718	0.408538	1.6661	0.665145	1.00386	0.575699	0.070778
ENSMMUG00000051065	-	0.404695	0.147674	0.226736	0.156367	0.094031	0.075615	0.038025	0	0	0.256009	0.036073	0.08221	0	0	0.056687	0.041899	0	0	0	0.077917	0	0	0	0	0
ENSMMUG00000065295	-	0.704729	0.302803	0.41286	0.467624	0.265688	0.071453	0.07368	0.13962	0	0	0.070708	0	0.0314	0	0	0	0	0	0	0	0	0	0	0	0
ENSMMUG00000060366	-	0.577066	0.104402	0.099	0.31658	0.042652	0	0	0	0	0	0.029117	0	0	0	0	0.100191	0	0	0	0	0	0	0	0	0
ENSMMUG00000059697	-	0	0.032827	0.208534	0	0	0	0	0	0	0	0	0	0	0	0	0	0	0	0	0	0	0	0	0	0
ENSMMUG00000055166	-	0.561928	0	0.160256	0	0	0	0	0	0	0	0	0	0	0	0	0	0	0	0	0	0	0	0	0	0
ENSMMUG00000064346	-	0.116361	0.09142	0.159592	0	0.180035	0	0	0.03449	0.084871	0	0	0	0	0	0	0.033642	0	0	0	0	0.022488	0	0	0	0
ENSMMUG00000060792	Metazoa_SRP	0	0	0	0	0.366574	0	0	0	0	0	0	0	0	0	0	0	0	0.075282	0	0	0	0	0	0	0
ENSMMUG00000046414	-	0.660389	0.437172	0.45864	0.520956	1.11392	0.140835	0	0.042518	0.269794	0	0	0	0	0	0.093654	0	0	0.027186	0	0	0.140667	0	0	0	0.028772
ENSMMUG00000017383	LMO4	119.849	112.83	152.808	120.761	86.6806	8.37188	11.4036	9.85142	5.50162	14.2354	13.3938	11.9545	9.96945	10.4944	8.97128	28.0842	36.2548	32.4566	44.7025	25.4532	10.6576	4.50626	8.73274	10.0878	11.671
ENSMMUG00000014056	HS2ST1	18.7916	11.5006	14.9516	18.8903	17.6114	7.79933	8.2016	7.94795	14.0744	12.5752	4.65511	3.88885	2.96806	5.81638	4.97824	29.935	12.6901	12.8423	19.9143	23.459	5.21466	1.22399	1.84199	3.44557	3.78251
ENSMMUG00000016554	SELENOF	61.5238	67.5462	58.0135	62.6018	65.7993	38.0805	44.3159	38.1112	54.9919	75.9539	50.0197	57.2113	59.521	79.7575	61.0211	172.868	147.664	134.305	188.652	175.168	34.5759	18.7703	36.1252	33.0847	43.0432
ENSMMUG00000031997	-	2.24296	1.32512	1.337	2.84378	1.50352	1.5603	1.30918	1.48785	1.51837	1.10571	1.22401	0.605594	0.6433	0.808446	0.385522	2.03533	0.342691	0.647304	1.8292	0.762384	0.53143	0.098461	0.126532	0.164808	0.33472
ENSMMUG00000000813	-	0	0.017005	0.04921	0	0	0	0	0.022299	0	0	0	1.31669	0.044206	0	0	0	0.036674	0.080948	0.032797	0.044874	0	0	0	0	0
ENSMMUG00000010306	CLCA4	0	0	0.010659	0	0.021722	0	0.032028	0	0.025347	0	0	0	0	0	0	0.066564	0.152985	0.008336	0.026552	0.058678	0	0	0	0	0
ENSMMUG00000006836	CLCA1	1.06654	1.72291	0.598	1.16539	1.58392	0.774806	0.550111	0.338681	0.341176	0.702998	0	3.66979	0.039616	0.064505	0.156478	3.4146	68.6311	131.724	69.6905	126.073	0	0	0	0.025272	0.00751
ENSMMUG00000013487	SH3GLB1	22.1446	11.9752	14.2539	18.6864	19.8823	16.7119	13.6748	14.263	24.5583	24.4979	45.4352	24.2613	28.0086	42.8101	37.3808	40.4775	11.6639	22.8523	23.4825	34.0247	21.1441	2.10883	6.40708	8.67176	8.03322
ENSMMUG00000001380	ODF2L	13.3139	7.71971	7.86569	7.47466	10.996	9.97501	7.86689	9.76686	8.90488	12.1646	3.62983	2.9531	1.77199	3.61562	2.66634	16.0932	10.5044	22.1729	12.5262	19.8784	3.12169	0.552883	0.903778	0.595572	0.899758
ENSMMUG00000056386	COL24A1	9.26661	2.49568	3.2964	5.64792	2.82299	0.017502	0.093693	0.062189	0.083823	0.392384	0.821893	0.550598	0.302808	1.04384	0.153391	0.106137	0.135121	0.404399	0.121111	0.10236	0.010739	0	0	0	0.014648
ENSMMUG00000013197	CCN1	2.56913	1.9298	1.32296	1.89142	1.5592	0.989693	0.737477	0.917007	0.640335	1.33265	60.5406	42.9794	24.1847	28.7202	33.505	180.304	107.74	58.7639	146.532	86.0716	0.126875	0.149083	0	0.192324	0.093661
ENSMMUG00000013203	ZNHIT6	19.155	9.37707	13.59	17.5138	18.5555	19.9523	14.3656	11.8714	18.7747	18.9587	10.3211	6.15006	5.378	9.52695	10.649	19.0744	6.91229	12.0947	10.3195	17.5972	4.14759	0.841882	1.85498	3.48647	3.81245
ENSMMUG00000063360	-	0.300431	0.200991	0.179196	0.327873	0.204169	0.538277	0.216388	0.31912	0.705889	0.291037	0.381342	0.053222	0.064319	0.113577	0.275695	0.901267	0.050644	0.283519	0.387343	0.133717	0.079409	0.196039	0.029738	0.021524	0.009088
ENSMMUG00000005720	BCL10	3.5742	3.181	3.97853	3.48488	3.17531	2.95395	3.83323	4.80092	6.92037	4.53777	3.64911	4.24419	3.3002	4.30343	3.15073	12.5315	5.41248	9.87454	10.4543	8.37162	12.9053	2.28426	6.64114	10.0773	7.98294
ENSMMUG00000053858	-	0.05848	0	0.021683	0.043557	0	0	0	0.035947	0	0	0.082856	0	0	0	0.062056	0	0	0.023366	0.172178	0.041906	0.010111	0	0	0	0
ENSMMUG00000010020	C1H1orf52	22.8231	13.6001	18.6307	15.7105	18.0983	7.70673	9.99029	9.23755	16.7914	13.3696	6.76364	3.33857	6.11512	10.6858	5.99914	14.4625	5.25592	8.82889	11.682	12.0605	6.84305	1.44629	3.7212	3.50807	4.0928
ENSMMUG00000062232	SYDE2	0.777147	1.01679	1.38148	1.16806	1.92361	0.371464	0.219106	0.219028	0.125881	0.213138	5.89799	3.61711	3.41305	5.45143	5.39895	10.7662	9.29976	9.0019	9.55613	11.3217	0.056065	0	0	0.03374	0.013896
ENSMMUG00000008932	WDR63	0.091751	0.148744	0.200248	0.107973	0.087611	0	0.185603	0.141627	0	0.268668	0.06111	0.222159	0.130433	0.179319	0.107187	3.6791	11.6265	29.0697	11.0812	17.9439	1.2549	0.164401	0.255849	0.747258	0.874496
ENSMMUG00000014573	DDAH1	59.0154	30.9126	40.762	42.3382	40.9059	42.3466	33.3152	34.2815	59.4468	59.5564	2.63062	2.01592	1.96538	3.38648	3.97877	19.1051	13.9717	15.8904	17.8528	17.7444	0.038879	0.01212	0.012387	0.032219	0.021291
ENSMMUG00000025971	Y_RNA	3.60027	1.03046	1.55272	2.12373	4.53957	9.51297	5.97618	6.01599	17.1435	8.63636	0.141418	0	0	0.27529	0.570039	9.22642	1.04864	2.81198	3.33751	6.45957	0	0	0	0	0
ENSMMUG00000005361	MCOLN3	3.33935	1.37068	2.35573	1.09777	0.58597	0.192962	0.079492	0.107639	0.226256	0	0.023654	0.342722	0.033061	0	0.090463	7.56017	1.57099	2.31719	3.21793	2.58658	0.422782	0.09828	0.049847	0.021769	0.038029
ENSMMUG00000015403	MCOLN2	0	0.016234	0.080315	0	0	0	0.02226	0.022154	0	0	0.015605	0.16035	0.051778	0.186809	0	5.89411	2.01824	2.5967	0.758803	0.591603	3.71434	2.78589	2.73548	2.71852	3.11838
ENSMMUG00000015402	LPAR3	0.242486	2.01998	0.739004	0.703607	1.06747	0.774147	1.97934	0.586969	0.667406	1.43015	3.21556	1.87223	0.428877	1.59143	1.85364	2.33242	3.47801	6.26685	3.47494	3.13803	0.088491	0.030238	0.077469	0.187361	0.039776
ENSMMUG00000022182	GNG5	6.04551	19.1378	16.2641	9.24974	7.98762	6.56676	8.80886	11.3623	5.29912	9.45849	33.0227	77.9945	157.765	89.7394	53.0129	53.879	54.2997	60.735	71.9074	48.629	48.7213	16.8562	46.7426	46.5664	36.2225
ENSMMUG00000000406	DNASE2B	0.064136	0.056261	0.049059	0	0	0.03588	0.069246	0.254585	0	0	0.182983	0.700153	0.648856	0.705989	1.0812	5.67666	0.93615	1.00306	0.71455	1.59561	0.682599	0	0	0.054391	0.06278
ENSMMUG00000010127	CTBS	3.07661	1.50842	1.77584	1.63006	2.74356	1.65705	1.56122	1.52515	3.89273	5.87289	4.33488	2.21131	1.71549	2.98071	2.79657	9.45708	1.75101	2.67896	3.05882	3.96423	10.6126	1.47915	3.55932	6.55594	3.10064
ENSMMUG00000022183	SPATA1	1.3229	0.243691	0.755467	0.450162	0.852855	0.553687	0.344629	0.27195	0.403151	0.760862	0.301836	0.412175	0.302782	0.474887	0.704218	1.3874	0.417804	1.12968	0.731728	1.16433	0.909873	0.176785	0.212727	0.27748	0.208805
ENSMMUG00000000404	-	0.793057	0.350636	0.36135	0	0.117495	0.054923	0.030983	0	0	0	0	0.064747	0.193491	0.042314	0	0.185635	0	0.02148	0.155598	0	10.5942	1.59827	2.63838	3.34853	3.0487
ENSMMUG00000000402	SAMD13	2.04633	0.631952	0.583268	1.00863	0.223845	0.749273	1.52759	1.98368	2.46122	0	0.443003	1.44675	1.06658	0.964487	0.982451	1.94249	1.07831	1.54332	2.40651	1.64473	0.565365	0	0	0.332917	0.380019
ENSMMUG00000006203	SSX2IP	65.7126	44.3538	41.8137	60.9023	93.8208	34.7827	23.5448	29.8693	57.4109	38.158	7.55049	3.60333	5.0577	7.25675	5.86174	10.4519	5.51881	6.04691	9.78981	9.53255	1.05565	0.257033	0.137678	0.303814	0.614684
ENSMMUG00000003457	PRKACB	225.661	138.944	150.765	174.541	219.597	107.686	89.6114	100.928	188.375	180.102	17.6808	14.0045	14.4628	23.5285	20.0447	44.3603	11.94	22.5336	20.3626	24.4933	33.5317	3.97157	8.51693	8.73734	21.2902
ENSMMUG00000057416	-	2.40135	1.38561	2.62223	2.4534	2.93913	8.90567	4.16139	3.71237	4.99298	8.07258	2.19173	0.462096	1.5237	0.986513	1.99094	4.52307	0.336038	2.00311	3.33083	3.53671	0.359822	0.189593	0.188756	0	0
ENSMMUG00000057772	-	0.335983	0.371381	0.236826	0	0.661952	0.11836	0.737584	0.552656	0.280224	0.473739	0.022687	0.128215	0.069097	0.082842	0.034305	0.1489	0.082535	0.531933	0	0.211216	0.036012	0	0	0.033636	0.018829
ENSMMUG00000016591	TTLL7	61.6515	36.888	38.2318	46.684	58.5731	50.0613	36.4571	37.5129	60.4206	68.3657	13.4631	5.74064	9.63411	11.6963	14.0524	11.4483	7.30442	13.3882	13.2062	15.8004	0.331788	0	0.080684	0.04816	0.261131
ENSMMUG00000057763	-	0.337582	0.056874	0.166662	0.282745	0.463669	0.210011	0.120493	0.053923	0.129731	0.379218	0.05113	0.014966	0.010131	0.073637	0.069326	0.068094	0.089145	0.07699	0.037069	0.253631	0.031862	0.042481	0.012502	0.010062	0
ENSMMUG00000049288	-	0	0	0	0	0	0	0	0	0	0	0	0	0.209214	0	0	0	0	0	0	0	0	0	0	0	0
ENSMMUG00000060674	-	0.138347	0.059693	0.258794	0.074511	0.19936	0.027323	0.04961	0.258091	0.363198	0.537386	0.064314	0.097734	0.019628	0.083142	0.125811	0.068086	0.234714	0.107875	0.035565	0.148894	0.050841	0.012876	0	0	0
ENSMMUG00000018263	-	0.129919	0	0	0.138147	0.263657	0.048586	0	0	0	0.359536	0.5444	0.127348	0.066468	0.651086	0.443539	0.729858	1.76554	0.236369	0.02207	0.515659	0	0	0	0	0.014351
ENSMMUG00000002350	IFI44	0.510239	0.527642	0.698741	0.953645	1.34997	0.690116	0.574583	0.568135	0.749248	0.445684	2.23843	1.40909	1.88332	4.90069	3.19435	12.2298	2.735	12.3508	5.35098	12.9486	7.60418	0.686176	12.4179	8.39829	5.23335
ENSMMUG00000023345	ADGRL4	9.39203	1.67716	3.03601	5.85886	5.60867	3.70943	1.35858	1.63964	2.29436	3.42037	23.5037	14.1465	17.1178	43.0011	29.5518	14.9465	4.56595	6.75303	6.48474	11.0155	0	0	0.025187	0	0
ENSMMUG00000053047	mml-mir-7179	0	0	0	0	0	0	0	0.204058	0	0	0	0.945735	1.3033	0.044067	0.391081	0	0.76391	0.27877	0	0	0	0	0	0	0
ENSMMUG00000001569	IFI44L	0.921788	0.464454	0.624555	1.15446	2.76202	0.649342	1.30763	0.590727	0.984442	1.82012	3.7421	2.07563	1.92565	7.38363	4.44059	12.6444	1.14704	11.6893	3.14211	9.01234	4.75134	0.562505	5.2307	8.14294	3.61852
ENSMMUG00000002516	ADGRL2	47.8781	15.0453	22.1864	31.6761	40.0631	12.4353	10.0952	12.3919	15.7485	21.2453	26.01	18.007	12.9478	28.2741	25.2012	143.942	34.0518	46.7278	69.4844	95.8946	0.030536	0	0	0.07137	0.098561
ENSMMUG00000049743	Metazoa_SRP	0	0.800748	0.130175	0.510962	0.305478	0	0	0.136498	0	0	0	0	0	0	0.065456	0.233046	0.260659	0.057358	0.074499	0.821138	0	0	0	0	0
ENSMMUG00000054277	-	0	0.182251	0.274463	0.197706	0.018695	0	0.043328	0	0	0	0.062939	0	0	0.257265	0	9.04268	1.96239	3.5649	10.7693	12.3805	0.138014	0	0	0	0
ENSMMUG00000010594	PTGFR	5.72481	4.84936	3.96216	5.39267	3.77435	3.08185	3.61224	2.13491	3.47045	10.7725	1.7982	4.50323	0.666529	1.81992	1.33062	4.92232	4.66725	4.27735	4.99095	8.66928	0	0	0	0	0
ENSMMUG00000049326	GIPC2	0.245944	0	0.377394	0	0.360124	0	0.063645	0.215323	0	0	0.060473	0.061601	0	0	0	0.848663	0	0.155291	0.249984	0.454136	12.8472	1.22803	1.25953	0.796729	3.11331
ENSMMUG00000050425	DNAJB4	32.4382	17.1373	27.3033	23.9529	26.9426	22.826	19.7545	23.9856	30.873	28.5013	24.7662	33.6926	68.3175	82.2063	74.1085	29.6409	18.3402	24.8139	16.3778	29.2277	11.7919	2.1021	1.39727	2.14018	3.02652
ENSMMUG00000002899	FUBP1	30.0158	14.4437	19.9386	17.5546	38.777	39.1922	33.0704	31.7584	54.4091	60.5128	16.8785	11.4835	12.7058	20.6004	18.2228	36.0893	11.1967	27.6508	22.0179	34.0922	12.8414	4.3934	6.65444	11.1083	12.4805
ENSMMUG00000010352	NEXN	1.67668	0.470264	0.73109	1.63373	2.20269	1.99917	2.30145	1.45057	3.54	2.85152	100.664	35.808	80.9159	77.6675	59.2504	12.9605	2.0598	8.77084	4.018	7.28799	4.4471	0.316753	0.66783	0.955395	0.820065
ENSMMUG00000062662	-	17.0801	15.9427	13.2745	16.744	15.5811	9.34195	9.36706	12.6707	19.6746	26.0082	5.92942	3.50566	3.98071	8.70737	6.26842	11.1711	3.30716	8.35164	9.44865	10.1882	1.87579	0.586271	1.14953	0.68044	1.27413
ENSMMUG00000011987	MIGA1	43.7264	26.751	29.8812	31.3542	37.3259	25.2545	23.7363	26.6128	33.2089	36.075	10.188	6.30755	9.65016	14.3579	10.3933	20.0548	8.60474	15.0377	14.2847	16.3074	5.27815	1.22218	1.72924	2.9194	5.09894
ENSMMUG00000020217	PIGK	17.7384	9.88925	10.3247	15.4573	16.684	12.1713	11.2926	11.1357	20.3145	19.9434	17.178	8.1691	10.9505	18.0724	13.0897	19.4078	6.78196	11.6151	13.5781	13.6887	3.10404	1.09734	1.55115	2.9599	4.14034
ENSMMUG00000018326	USP33	43.4857	24.6443	29.8075	38.3781	45.1214	32.6764	28.3532	30.3542	48.5691	57.7186	11.6145	9.17568	8.26649	13.7799	11.8734	25.5297	10.91	17.6137	17.8243	23.5188	11.9872	2.86124	5.19047	8.4392	9.09325
ENSMMUG00000063855	-	12.811	7.1175	10.1719	12.496	14.2519	12.6278	11.5528	10.2245	20.5477	19.4784	10.5291	7.12071	5.97265	10.9135	9.28016	18.166	6.91338	13.2372	12.3765	16.017	6.73667	2.24764	2.58994	2.34712	3.27672
ENSMMUG00000044790	Metazoa_SRP	3.47594	0	0.17607	3.49212	1.87029	3.20891	0.96926	0.744534	1.75315	0	1.11531	0.420518	0.4513	0.382863	1.88572	3.58004	0.136781	0.354903	0.904464	2.12535	0.94208	0.148807	0.333035	0.309211	0
ENSMMUG00000050502	Metazoa_SRP	0.319666	0.251057	0.163284	1.91375	2.17254	0.793852	0.514292	0	0.087915	0	0.321644	1.25259	0.344579	0.559407	0	0.798095	0.190978	0.600591	0.258996	1.84123	0.551228	0	0.37616	0.013704	0.262209
ENSMMUG00000020218	AK5	79.4565	43.6461	53.7438	60.1835	62.7981	6.40494	3.10214	4.1695	8.3754	7.65285	1.02078	1.1979	0.339242	0.770193	0.628843	2.02163	0.82668	1.21163	1.33051	2.47766	0.800648	0.243859	0.228803	0.175679	0.306325
ENSMMUG00000053069	-	0.627531	0.259261	0.543036	0.716946	1.25203	0.07221	0.087606	0.020078	0.275936	0.417807	0	0	0.02661	0	0	0.01977	0	0	0.022832	0	0.013993	0	0.004303	0	0.007174
ENSMMUG00000020200	-	28.7589	8.85959	16.8354	15.8985	18.2805	15.8601	10.9034	12.2218	23.7269	38.4294	9.34664	9.05316	11.4597	19.1191	14.8553	16.4238	10.4612	13.5038	8.92695	15.5734	18.2666	5.5557	4.82088	11.2184	15.1601
ENSMMUG00000043676	U7	0.247122	0.150836	0.822663	2.51712	0.138549	0	0	0.082281	0.788229	0	0	0	0	0	0	0	0	0	0	0	0	0	0	0	0
ENSMMUG00000005994	ST6GALNAC5	17.6324	7.02949	17.7317	8.39631	8.6962	9.52284	9.43698	11.0537	15.5401	15.365	0.257418	0.511345	0.187958	0.344171	0.333038	19.0339	39.7749	21.2954	17.6188	20.9494	0.433331	0.079329	0.205662	0.35059	0.257069
ENSMMUG00000047939	-	9.10665	2.59118	4.24506	5.22373	3.4082	7.31796	6.31098	4.2032	2.85066	5.12796	0.495141	1.25898	0.535826	0	1.54217	9.76081	5.92868	4.06777	3.62141	6.54594	3.86488	1.21498	1.81586	1.47828	2.47824
ENSMMUG00000025559	U6	0.935791	0	0	0.426623	1.6771	0	0	0	0	0	0	0	0	0	0	0.421636	0	0	0	0.019701	0	0	0	0	0
ENSMMUG00000005990	ST6GALNAC3	3.8835	6.43358	3.43026	5.84136	5.70873	5.5933	4.73489	4.52683	4.93622	4.97512	0.506482	0.554818	0.782847	1.15003	0.741434	20.0791	7.85865	4.82269	5.95357	10.8095	0.339881	0.349648	0.461995	0.276081	0.929878
ENSMMUG00000000875	MSH4	0	0	0	0	0.040937	0	0	0	0.032379	0	0	0	0.009649	0	0	0	0.02458	0	0	0	0	0	0	0.008824	0.010513
ENSMMUG00000000873	RABGGTB	12.0383	4.38861	6.06515	8.69293	15.0793	8.9253	6.01687	5.52	11.5766	12.0674	9.56113	4.64948	5.29277	11.0616	8.58132	9.27036	2.38653	5.19665	6.19176	10.1972	3.10624	1.23422	1.2979	0.796792	1.42784
ENSMMUG00000026673	SNORD45B	6.77107	3.52075	3.38354	8.53812	7.24301	4.44165	3.02039	2.81208	8.09558	7.01082	3.84863	0.575351	2.16856	6.06936	3.07152	10.0877	1.80775	3.94893	7.34663	11.3169	1.94646	0	0.767779	1.12051	3.09286
ENSMMUG00000025228	SNORD45A	7.12946	3.75265	2.41852	5.79726	6.85966	4.5287	6.02089	5.09901	9.23664	1.12901	7.42069	3.65963	2.1619	5.78618	4.8018	15.8083	2.25081	6.54781	8.44372	10.3982	6.18519	1.83529	1.85452	1.82315	3.29248
ENSMMUG00000025802	SNORD45C	2.70679	0.549029	1.16464	2.23764	0.540812	5.76334	1.20797	2.19297	3.67978	1.82139	2.57177	1.5625	1.3344	3.26011	2.83601	5.25866	1.56167	5.77126	2.97672	3.93093	3.66154	0.541278	0.94526	2.39162	3.94075
ENSMMUG00000007220	ACADM	14.5901	12.5611	13.6592	13.3212	10.5596	9.12538	10.8566	14.4657	18.4723	15.1775	113.412	113.194	153.341	164.524	83.8035	14.8105	10.4239	14.7317	9.93693	10.4781	7.77804	1.14925	1.79984	5.01171	5.19979
ENSMMUG00000054727	-	1.91742	0.704713	0.892638	1.63565	2.1529	1.76357	1.10738	1.54583	3.34025	2.1633	2.59849	1.01858	0.808649	2.70945	3.16494	3.72215	0.760451	1.56544	1.40434	2.29725	1.12217	0.072301	0.041566	0.179053	0.093368
ENSMMUG00000058507	-	0.106471	0	0	0	0.056724	0	0	0	0	0	0	0	0	0	0	0	0	0	0	0	0	0	0	0	0
ENSMMUG00000017907	SLC44A5	7.99336	5.25546	6.01234	3.82223	8.69413	0.796708	0.966522	1.53387	1.58065	0.60619	0.712091	0.193386	0.08733	0.598615	0.747474	0.613463	0.193949	0.713139	0.641373	0.7152	0.014668	0	0	0	0.004529
ENSMMUG00000014595	TYW3	8.83237	5.56599	6.98803	7.09262	8.99942	11.8329	6.26052	6.74714	12.0779	9.84053	5.90076	4.57436	6.22489	6.09734	5.38131	6.39975	3.50461	8.15029	4.78088	8.67393	2.11236	0.648543	1.91149	0.964519	1.44117
ENSMMUG00000019493	CRYZ	24.7655	13.2335	14.5536	13.1507	20.8675	24.2003	17.5469	17.0772	25.8815	23.0655	18.6025	6.51946	16.5851	16.5736	21.2305	12.81	16.9697	38.1335	15.9834	31.2009	2.65853	0.946374	1.29961	2.04649	3.61811
ENSMMUG00000012465	LRRIQ3	0.599848	1.0322	0.619343	0.940004	2.11084	0.675609	0.659444	0.491126	1.13197	0.906082	0.731997	0.763476	1.11813	2.02293	2.32009	1.62244	2.05995	4.32461	1.63159	3.85983	0.436969	0.240455	0.060605	0.348266	0.338121
ENSMMUG00000061900	-	0.260698	0.068649	0.084761	0.076726	0.19738	0.476624	0.267839	0.290135	0.072327	0.480726	0.046351	0.04366	0.069883	0.064213	0.099412	0.677274	0.109667	1.02391	0.215306	0.671471	0.076497	0.043469	0	0	0.090985
ENSMMUG00000055311	-	0	0	0.056478	0	0.190216	0	0.158251	0	0	0	0	0	0	0	0.228666	0	0	0	0	0	0	0	0	0	0
ENSMMUG00000019488	TNNI3K	5.74083	6.32195	4.03282	6.86859	6.68492	3.63185	5.61323	2.47382	9.53393	4.71587	112.041	42.8004	77.6028	90.6204	121.18	4.59332	2.10798	3.24476	4.3421	3.69338	0.619404	0.146093	0.313067	0.555388	0.360064
ENSMMUG00000042455	LRRC53	5.31005	1.17795	1.46602	0.941056	2.21478	0.040409	0.564185	0.054029	0.609687	0.611077	3.88768	1.27899	0.852622	3.29453	5.6376	0	0.045403	0	0.062613	0	0	0	0	0	0.007916
ENSMMUG00000064500	-	1.31872	0.328067	0.423977	0.38029	0.509312	0.286713	0.159006	0.155823	0.102477	0	0	0.120419	0	0	0	0	0	0	0	0	0	0	0	0	0
ENSMMUG00000028002	U6	0.473158	0.14617	0	0.733761	0.033802	0.324971	0	0	0	0	0	0	0	0	0	0	0	0	0	0	0	0	0	0	0
ENSMMUG00000050499	-	1.91144	0.488212	0.150282	0.906912	0.456789	0.120671	0.399732	0	0.438144	0	0	0	0	0	0	0	0	0	0	0	0	0	0	0	0
ENSMMUG00000062335	-	0.673128	0.142803	0.244557	0.740616	0.726877	1.20629	0.677587	0.368965	0.700657	0.148301	0	0	0	0	0	0	0	0	0.011352	0	0	0	0	0	0
ENSMMUG00000059469	-	0.727401	1.49856	0.422228	0.703325	0.147146	0.752195	1.14208	0.244588	0	0.430885	0.062574	0	0	0	0.047454	0.037964	0.029294	0.043127	0.072164	0.107039	0	0	0.022855	0	0
ENSMMUG00000065181	-	0.540933	0.394909	0.1981	0.490333	0.147014	0.625071	0.86345	0.406009	0.841876	0.060983	0.028151	0.044357	0.004512	0.049197	0.012083	0.277022	0.037394	0.070082	0.033676	0.056657	0.008993	0.015952	0	0	0
ENSMMUG00000052364	-	1.43061	0.699662	0.622254	0.881404	1.63082	1.90552	0.637811	1.35994	1.36608	3.31018	0	0	0	0	0	0	0.053488	0.349719	0	0.053464	0	0	0	0	0
ENSMMUG00000063512	-	0	0	0	0	0	0	0	0	0	0	0	0	0	0	0	0	0	0	0	0	0	0	0	0	0
ENSMMUG00000061254	Metazoa_SRP	0	0	0	0	0	0	0	0	0	0	0	0	0	0	0	0	0	0	0	0	0	0	0	0	0
ENSMMUG00000019326	CTH	1.60461	1.11215	0.984094	1.15444	1.17357	1.29355	1.1935	1.19896	1.26925	1.00335	0.356948	0.469964	0.118012	0.303015	0.171013	0.645862	0.340441	0.847054	1.56432	1.45622	0.602356	0.055647	0.276538	0.18802	0.486241
ENSMMUG00000025722	-	0	0	0	0	0	0	0	0.152654	0	0	0	0	0	0	0	0	0	0	0	0	0	0	0	0	0
ENSMMUG00000017312	ZRANB2	41.4344	21.9043	32.3653	36.0806	42.0324	40.5144	37.2195	42.7719	73.7643	64.5614	20.8597	11.5844	15.8927	24.2661	15.5664	40.7947	12.492	37.0815	25.6887	31.8756	10.3424	2.10872	3.87087	4.17529	5.13656
ENSMMUG00000027014	mml-mir-186	5.17433	2.49358	2.44413	2.82842	4.52896	7.79275	1.54447	7.77792	14.3353	4.29692	4.91491	2.19772	3.5986	5.88992	3.13767	11.5977	2.14739	8.14762	9.56949	17.4896	2.37102	0.644891	0.484956	0.442743	0.552324
ENSMMUG00000017309	PTGER3	1.90015	1.09172	1.3411	1.19654	1.11669	0	0	0.027105	0	0	1.82516	3.99335	1.61126	1.7026	1.22019	0.999852	1.27152	2.02395	0.956214	1.18797	0.260816	0.054681	0.446326	0.105436	0.251326
ENSMMUG00000058693	Metazoa_SRP	0	0	0.477107	0	0.398009	0	0	0	0	0	0.311576	0.470584	0.624712	0.146403	0.454641	0	1.092	0.172319	0.344558	0.03757	0	0	0	0	0
ENSMMUG00000017314	NEGR1	113.382	79.7778	75.4251	87.046	123.821	81.9685	63.3546	73.6537	109.61	87.7019	1.65302	4.57103	0.844751	2.36877	1.78494	0.744275	2.2426	8.5847	2.0292	1.56735	0.400085	0.267688	0.396536	0.298303	0.462136
ENSMMUG00000059833	-	2.09659	1.78619	1.36547	1.82018	2.52862	4.8201	4.24094	4.77331	6.13821	6.34325	0.059319	0.022963	0.022396	0.086172	0	0	0.115522	0.27028	0	0.192467	0.045521	0	0	0	0
ENSMMUG00000049603	-	10.9209	8.32225	5.08649	9.01871	14.4618	8.56996	5.09729	5.86901	6.59774	5.405	0.012169	0.032572	0.040498	0.014805	0.08497	0.024834	0	0.01712	0.033188	0	0	0	0	0	0
ENSMMUG00000013853	ANKRD13C	15.5178	13.1058	16.9108	12.7235	14.9844	12.0217	14.7774	18.3286	21.0827	20.4234	5.50512	7.72222	5.69906	7.07261	5.712	13.3923	9.29608	12.8525	11.1922	12.187	7.5567	2.39817	4.5137	3.84896	4.30627
ENSMMUG00000013852	SRSF11	48.452	22.4393	30.0064	39.6081	50.3079	49.9335	44.0508	40.3402	59.9912	62.1957	27.0378	17.493	16.0223	24.0898	18.6819	72.3121	32.9281	47.2115	45.3848	64.8758	35.1193	7.62877	18.564	22.3082	13.6484
ENSMMUG00000058001	-	0.268051	0.22141	0.149433	0.331326	0	0	0	0	0	0	0	0	0	0	0	0	0	0	0	0	0	0	0	0	0
ENSMMUG00000017766	DEPDC1	0	0.019815	0.006924	0	0	0	0	0	0	0	0	0.21452	0.021982	0.06375	0.061463	0.238381	0.195942	0.381997	0.232928	0.405319	1.54739	0.244075	0.13584	0.238169	1.38679
ENSMMUG00000007527	-	1.61243	0.246351	0.810423	0.695582	1.4022	3.38019	0.252731	0.461281	1.32055	1.26435	0.450531	0.191922	0.317151	0.655337	1.03246	0.570177	0.29779	0.417374	0.624553	1.35054	0.585701	0.094699	0.700106	0.340049	0.265725
ENSMMUG00000002752	RPE65	2.53897	1.45511	0.405967	0.732565	0.650555	0.256267	0.454698	0.093382	0.412809	1.40804	0	0.230855	0	0	0	0	0.029446	0.148338	0	0	0.40786	0.0113	0.074773	0.097364	0.488271
ENSMMUG00000053492	-	0	0	0	0	0	0	0	0	0	0	0	0	0	0	0	0	0	0	0.044142	0	0	0	0	0	0
ENSMMUG00000013333	DIRAS3	0.770102	1.05335	0.922126	1.57104	0.702295	0.222251	1.5937	0.857732	0.780064	0.708548	0.246971	0.105075	0.086122	0.199928	0.150353	0.35483	0.164674	0.19659	0.443514	0.484198	0	0	0	0	0
ENSMMUG00000056103	GADD45A	4.45877	5.2193	6.86821	6.25631	5.92154	3.37069	5.17761	4.06889	4.77332	1.29258	14.8086	16.3112	30.7231	27.4384	20.1897	11.9053	6.86749	9.67216	5.1109	9.45614	39.1	11.9993	10.0481	5.5517	14.3498
ENSMMUG00000061849	-	0	0.012948	0	0	0	0	0	0	0	0	0	0	0	0	0	0	0	0	0	0.034181	0	0	0	0	0
ENSMMUG00000014807	GNG12	5.76885	7.08681	6.54117	8.30492	5.83037	2.24986	3.10348	3.46933	2.34285	3.87514	8.92858	11.0452	7.83114	6.59624	6.5184	19.9673	12.1857	20.6921	18.9488	18.7217	0.01723	0	0	0	0
ENSMMUG00000036335	U7	0.720759	0	0.246998	1.09758	0.366874	0	0	0.140499	0	0	0.159707	0.587172	0	0	0	1.75113	0.654333	2.18603	0.97154	1.00885	0	0	0	0	0
ENSMMUG00000022908	WLS	19.0068	11.9214	21.5038	16.6527	20.4426	8.61682	6.63993	4.64999	7.6078	13.9686	21.2311	17.9732	12.7748	19.9064	18.9741	76.003	58.3688	68.9497	93.0415	66.3041	2.45416	1.43712	2.61235	15.4641	1.27867
ENSMMUG00000033718	mml-mir-1262	0.758348	0.849384	0.366086	0	0.702381	0	0.153259	0	0	0	0.729536	0.74796	0.722637	0.879397	0	4.72272	3.85877	2.67176	2.2104	2.18631	1.14369	0.106213	0	0.882618	0
ENSMMUG00000021921	LRRC40	10.9651	9.12223	11.2908	8.50639	12.8095	8.88928	7.81984	11.171	16.5558	12.6106	6.17285	5.75153	5.60581	10.0206	6.59877	10.9306	5.05318	7.62758	6.68994	10.2978	3.94122	0.632174	1.30011	1.80161	2.71751
ENSMMUG00000038079	Metazoa_SRP	2.87779	0.283781	0.844322	0.215147	1.31262	3.48214	0.864381	1.36923	0	0	0.404874	0	0.686544	0.157527	0.5971	2.71894	0.723805	1.00394	0.919969	0.75158	1.19751	0	0.413216	0.257042	0.334144
ENSMMUG00000063902	-	30.2065	8.17913	13.3133	17.1895	23.8472	0.049972	0.090099	0.045162	0.179102	0	0.479825	0.139881	0.076335	0.084903	0.599	0.646527	0.346035	0.442048	0.562769	0.699135	0.009149	0.020104	0	0	0
ENSMMUG00000021917	LRRC7	51.4114	20.484	28.9412	29.6307	39.3093	0.074202	0	0.162975	0.088826	0	1.33447	0.584734	0.397273	0.257486	1.87939	1.76864	0.646464	0.634889	1.73261	2.08814	0	0	0	0	0.009428
ENSMMUG00000041837	Metazoa_SRP	4.98431	2.14516	1.35929	4.37869	3.28619	0	0.006613	0	0	0	0.202897	0.024907	0	0	0.558048	0.214079	0	0	0.176182	0	0	0	0	0	0
ENSMMUG00000000652	SERBP1	29.6549	24.2142	26.6376	28.2355	30.3325	27.5481	29.1224	31.2563	41.1942	40.5456	37.3278	27.9631	31.0969	35.9833	31.8177	48.3084	24.8488	38.3849	40.8915	37.9196	16.9265	4.2917	8.38307	13.1698	16.2915
ENSMMUG00000034895	U6	2.24273	0.055282	0.924478	0	2.51889	1.70675	1.66785	1.75295	2.78779	0	1.2346	0.143778	0.535381	0.58408	0.229815	3.54223	0.4056	2.65449	2.38893	3.56335	0.648899	0.379689	0.133447	0.425544	0.583589
ENSMMUG00000054458	-	2.94554	1.40403	1.5543	3.81902	3.53219	2.40469	2.63886	2.64797	5.34724	5.6287	2.9923	2.32314	1.09055	1.81688	2.53258	5.78065	2.52767	4.75406	6.78702	7.44878	2.23338	0.918992	0.943038	0.997449	1.24176
ENSMMUG00000000651	IL12RB2	2.20377	1.32855	1.60602	2.29718	2.13528	0.041348	0.201637	0.173775	0.079445	0.204763	1.07475	0.277481	0.467741	0.166034	0.185857	1.16287	0.532156	0.510541	0.39174	0.338094	1.22759	1.17048	1.94248	1.5872	0.950771
ENSMMUG00000060609	-	0.48784	0.283935	0.437191	0.429028	0.486987	0.038213	0.131015	0.071557	0.088337	0	0.443566	0.077593	0.237348	0.053184	0.030574	0.284623	0.129253	0.13861	0.109952	0.137219	0.422903	0.293325	0.234408	0.09814	0.047471
ENSMMUG00000000647	C1H1orf141	0	0.021523	0	0	0.030275	0	0.103788	0	0	0	0.112923	0	0	0	0	0.129731	0.606996	1.16755	0.136617	1.58355	0.039395	0	0	0	0
ENSMMUG00000037202	-	0	0	0	0	0	0	0	0	0	0	0	0	0	0	0	0	0.264539	0.42576	0	0.220264	0	0	0	0	0
ENSMMUG00000000645	SLC35D1	8.82017	4.68272	5.49674	7.80488	10.3156	12.9978	8.87002	9.05123	15.2429	14.6901	12.3421	5.03449	5.66875	9.83963	13.0797	15.5907	7.8563	8.65908	10.7355	12.9338	4.02018	1.45627	2.11224	2.60964	2.32772
ENSMMUG00000051044	INSL5	0	0	0	0	0	0	0	0	0	0	0	0	0	0	0	0	0	0.107755	0.04589	0	0	0	0	0	0
ENSMMUG00000000638	TCTEX1D1	0.314655	0.487803	0.313425	0.234728	0.488799	0.245671	0.117554	0.169426	0.195733	0	0.030918	0.160336	0.769785	0	0	0.361374	0.882897	1.648	0.156704	0.324712	0	0	0	0	0
ENSMMUG00000000643	MIER1	22.596	12.1157	17.015	19.2238	30.5648	27.1312	20.4921	22.8673	27.2655	26.7043	15.3586	10.1047	10.3676	18.6374	14.0187	35.975	13.9985	29.944	21.4003	31.8342	29.3168	3.2547	8.02622	14.0627	12.142
ENSMMUG00000000641	WDR78	1.81257	0.690852	0.855906	1.09881	1.6687	0.558063	0.667537	0.684219	0.924235	2.32784	0.3984	0.488881	0.277576	0.89255	0.460247	2.23122	11.6538	25.1513	11.2644	20.3553	0.626874	0.19942	0.168139	0.162998	0.57585
ENSMMUG00000000637	SGIP1	43.1457	23.8831	28.7479	34.0151	39.934	32.3988	21.7761	26.7012	34.8625	37.1275	0.161194	0.632159	0.110826	0.205598	0.134336	15.4354	2.46435	4.68395	3.75436	8.61872	0.037103	0.024033	0	0.076572	0.109058
ENSMMUG00000049908	Metazoa_SRP	0.51312	0	0	0.550017	0	0	0	0	0.279142	0	0.127403	0	0	0	0.22136	0	0	0	0	0	0	0	0	0	0.127128
ENSMMUG00000003265	LEPR	2.40365	0.335434	0.417194	0.952295	1.67338	0.712209	0.596692	0	0.317988	3.23828	5.28521	12.1809	4.23275	30.9085	2.53036	22.6121	10.0364	31.06	21.9843	29.6743	1.39778	0.027069	0.081621	0.171126	0.267744
ENSMMUG00000054553	-	0	0	0	0	0	0	0	0	1.35643	0	0	0	0	0.164703	0	0	0	0.108833	0	0	0	0	0	0	0
ENSMMUG00000007490	PDE4B	32.5001	30.1822	26.3813	36.9586	39.064	14.4717	15.7027	13.1681	15.8118	16.3699	8.56807	6.11921	3.60061	6.01712	7.47486	76.8388	23.6402	14.9106	44.5607	55.4568	53.9024	9.01022	20.2608	59.4579	32.0892
ENSMMUG00000048575	U4	5.27192	3.07676	2.09037	7.95547	7.13737	2.76002	1.97478	3.57435	4.74496	4.85172	0	0	0	0	0	0	0	0	0	0	0	0	0	0	0
ENSMMUG00000039950	Metazoa_SRP	0	0.251001	0	0	0	0	0	0	0	0	0	0	0	0	0	0	0	0	0	0	0	0	0	0	0
ENSMMUG00000065270	Metazoa_SRP	0.131212	0.104352	0.019514	0	0.016636	0.060468	0	0	0	0	0	0.010892	0	0	0	0	0.014055	0.086513	0	0	0	0.012526	0	0	0
ENSMMUG00000046173	-	0.294256	0.168631	0.08999	0.20054	0.304882	0.383952	0.28668	0.45983	0.851392	0.63426	0	0	0.050886	0	0	0	0	0.243528	0.117913	0.325741	0.182106	0.06939	0	0.069495	0.029298
ENSMMUG00000053254	AK4	19.0612	16.5089	16.8588	21.4107	13.2804	21.5007	24.8569	16.3525	24.0357	26.348	26.2641	11.2856	15.4962	16.8684	12.8875	2.00885	2.22936	2.48963	1.18969	1.84195	0.097766	0	0	0.055313	0.048856
ENSMMUG00000027055	mml-mir-101-1	0.533728	0.545881	2.09204	0.28436	0.610073	0.601553	1.01188	5.95209	0.588798	0.512204	0.641775	0.115909	1.52354	0.727841	0.352271	2.53983	1.65667	4.0719	2.25208	1.93149	0.717911	0.036799	1.03476	1.05497	0.080517
ENSMMUG00000035355	U6	0.604112	0.700283	1.19261	1.53946	1.8173	0	0.767297	1.01629	2.93893	2.05191	1.23086	0.991061	0.496364	0.443822	0.442066	3.72969	0.670294	1.36628	1.04719	2.31953	0.711707	0	0.064646	0	0.121965
ENSMMUG00000003264	LEPROT	10.8972	7.34653	7.11708	9.27614	12.2395	8.30796	10.3326	7.91194	12.8152	15.612	18.4713	17.6105	15.3811	23.0765	15.868	45.3737	21.3517	28.0261	33.4966	38.9837	14.6304	3.71843	6.23431	8.78785	11.2284
ENSMMUG00000034409	U2	2.7431	0.899899	2.17449	3.29352	5.5685	1.8672	2.19859	1.0502	7.03497	4.70844	0	0	0	0	0	0	0	0.154632	0.150631	0.266694	0	0	0	0	0
ENSMMUG00000017259	DNAJC6	121.505	75.9166	76.1474	100.39	127.174	77.2423	59.7327	56.8624	86.7616	91.0135	1.01389	1.91737	0.30606	0.992509	0.348228	0.737419	1.5914	3.48044	1.56511	2.81566	11.8674	5.04781	2.5717	3.00265	10.7825
ENSMMUG00000012538	UBE2U	0	0	0	0	0	0	0	0	0	0	0	0.007198	0.062709	0	0	0	0	0	0	0	0	0	0	0	0
ENSMMUG00000018566	JAK1	31.8499	23.2446	21.8544	28.2489	31.2379	35.7546	31.1425	27.7661	34.4912	43.2915	36.0477	26.6251	27.3039	29.6165	34.4009	66.4093	28.4536	39.5723	38.4424	47.2577	98.2459	32.4719	73.3775	110.892	95.7856
ENSMMUG00000018565	RAVER2	7.59621	2.81186	3.56098	4.22047	5.26529	11.3675	7.30757	8.2472	13.7998	13.9374	16.4105	6.6215	10.0661	13.3188	13.0128	8.86898	4.24683	9.75168	6.89392	8.40634	0.664807	0.152427	0.502322	0.668906	0.289266
ENSMMUG00000064480	-	0.730932	0.184442	0.357071	0.614724	0.662248	1.24585	0.738448	0.662312	1.17654	2.59418	0.837284	0.554339	0.134177	0.35211	1.10653	1.79052	0.46015	1.44836	1.02738	1.6861	0.031295	0	0.042671	0	0
ENSMMUG00000007577	CACHD1	4.27198	3.4871	3.50709	2.77838	2.43798	4.45698	3.71968	3.95226	4.88079	4.42076	2.06763	4.00398	1.30003	2.15571	1.07663	13.9299	8.12995	16.3432	6.36411	10.4394	0.100741	0.046481	0.062505	0.177682	0.165743
ENSMMUG00000065196	Metazoa_SRP	0	0	0.016889	0	0.311065	0.345458	0	0.354049	0.258368	0	0.146387	0	0	0.0183	0	0.316793	0	1.06566	0.485915	0.276251	0	0	0	0	0
ENSMMUG00000004668	ROR1	0.354719	0.283258	0.45442	0.219808	0.343995	0.341008	0.293906	0.798133	0.560717	0.758402	1.85949	2.39543	2.87766	3.84428	8.41005	2.0946	3.53639	3.57278	2.54356	2.16655	0	0	0.032456	0.104131	0
ENSMMUG00000059902	Metazoa_SRP	0	0	0	0	0	0	0	0	0	0	0.334407	0.296013	0	0.128102	0.832505	0	0	0.069532	0.591933	1.0166	0	0	0	0	0
ENSMMUG00000061816	-	0.155152	0.065874	0.119294	0.074309	0.123653	0.108083	0.136376	0.093686	0.147628	0.102253	0.988894	0.189646	0.138639	0.661187	3.81188	1.11582	0.34512	0.64587	0.690073	0.87229	0	0	0	0	0
ENSMMUG00000056623	Y_RNA	0	0	0.050853	1.20418	0	0	0	0.916259	0	0	1.59904	0	0	0.662734	4.5519	0.89331	0.660932	0.461207	1.29209	0.793458	0	0	0	0	0
ENSMMUG00000020049	PGM1	33.7279	21.2283	19.9997	24.5391	31.4348	20.9513	16.2204	15.8451	20.9837	21.6409	30.0655	18.1201	27.1416	34.1394	37.0102	14.5324	11.281	17.1773	12.4918	18.6334	4.88022	1.55985	5.49473	3.82131	3.95389
ENSMMUG00000041335	Metazoa_SRP	0.205682	0.022879	0.133721	0.118384	0.246864	0.131027	0.012426	0.091516	0.283397	4.11905	0.048231	0.013001	0.074815	0.003358	0.147652	0.153045	0	0.027152	0.03075	0.053432	0.044841	0.046326	0.016336	0.021405	0.033623
ENSMMUG00000037003	U7	0	1.03087	1.45162	3.7902	1.07468	1.17904	1.89606	0.444912	2.23001	0	0.167435	0	0	0	0.50242	1.30385	2.01935	3.34863	1.05062	0.881685	0	0.318876	0.027024	0	0.677558
ENSMMUG00000059691	Metazoa_SRP	0.435564	0.464423	0.325108	0	0	0.350539	0.489032	0.317423	0	0	0	0.198607	0	0.010457	0.826483	0.281594	0	0.299291	0.344558	0.296141	0.069882	0.27617	0	0	0
ENSMMUG00000064339	-	0	0	0	0	0	0	0.046087	0	0	0	0	0	0	0	0	0	0	0	0	0	0	0	0	0	0
ENSMMUG00000020047	ITGB3BP	1.96986	1.54437	2.59567	2.95314	4.02107	4.53786	2.04224	3.76134	4.77902	4.56639	2.21027	2.65402	2.40988	3.53591	1.98981	6.51961	1.76141	5.60233	5.10631	7.05603	2.43104	0.038758	1.00846	0.967937	1.49628
ENSMMUG00000020046	ALG6	6.15731	3.35947	3.92576	3.41713	5.37791	8.51508	6.29084	5.89663	11.4943	7.63244	2.49595	1.2869	1.9062	2.65131	1.42553	9.6281	3.35897	6.79227	4.38831	5.05635	3.61154	0.74471	0.807302	1.50642	1.84526
ENSMMUG00000038713	U7	0	0	0	0	0	0	0.474609	0	0	0	0.314262	0	0	0	0	0.348728	0	0	0	0	0	0	0	0	0
ENSMMUG00000000386	ATG4C	14.4876	9.08098	8.78962	17.8611	18.0144	22.1989	18.4643	20.9366	39.46	43.2981	7.52065	4.73651	5.34633	11.4269	8.02061	15.6067	4.95706	7.16057	8.58769	10.7746	6.71933	1.19686	1.97098	3.38241	6.65741
ENSMMUG00000006485	L1TD1	0	0	0	0	0	0.423512	0.137387	0.255092	0.107503	1.11607	0	0.254796	0	0	0	0	0.021977	0.050743	0.126549	0	0	0.031968	0	0.027644	0
ENSMMUG00000002339	USP1	11.7251	9.16058	9.75831	10.5885	11.7698	16.8368	18.5861	20.3011	26.3503	25.8826	9.99927	9.55672	8.47398	13.4683	8.33122	26.2986	14.73	27.0368	22.1688	23.8244	15.5029	3.55328	7.03515	10.7839	12.4931
ENSMMUG00000024818	U6	0	0	0	0	0	0	0	0.204058	0	0	0.053873	0	0	0	0	0.257394	0	1.12681	0.139464	0	0	0	0	0	0
ENSMMUG00000010351	KANK4	0.965844	0.93601	0.661302	1.05976	0.755759	0.685421	0.950878	0.779001	0.37915	0.574763	0.239877	0.39885	0.339843	0.011254	0.214732	1.15746	0.444679	0.330705	1.74468	1.39917	0	0	0	0	0
ENSMMUG00000054861	Metazoa_SRP	0	0.337329	0	0	0	0	0.33359	0	0	0	0	0	0	0	0	0	0	0	0	0.0442	0	0	0	0	0
ENSMMUG00000050619	-	0.570086	0.219648	0.11363	0.869135	0.489955	1.60563	1.20492	1.33305	2.95427	6.06634	0	0.219081	0	0.0213	0.072385	0.306953	0.165107	0.171874	0.123768	0.282578	0	0	0	0	0
ENSMMUG00000002340	DOCK7	16.9688	7.42439	9.24336	13.113	14.4854	27.6593	17.8083	17.47	38.5442	28.9512	6.79702	4.15566	3.06519	6.68658	6.37402	21.9239	10.7175	19.4162	14.0045	20.5477	2.70107	0.277649	0.661566	0.70048	1.23152
ENSMMUG00000053416	Metazoa_SRP	1.04875	0.565426	0.512354	0.188763	0.016801	0.096388	1.41109	1.12507	1.39911	2.30904	0.399197	0.108005	0.184696	0.269709	0.057125	0.02087	0.383246	0.323834	0.388792	1.11116	0.025948	0	0	0	0
ENSMMUG00000046449	ANGPTL3	1.76156	0.70744	0.971556	1.12759	1.31846	2.34205	1.93299	2.49759	6.22164	6.93143	0.668763	0.350034	0.407734	0.61098	0.34829	3.24348	1.15853	1.82994	1.47878	2.37396	0.322455	0	0.015342	0.040347	0.062534
ENSMMUG00000064743	-	0	0	0.022656	0.044329	0	0.613299	0.340281	0.18011	0.858573	0.302986	0.086767	0.027243	0	0	0	0	0.035388	0	0.446074	0.320059	0.055781	0	0	0	0
ENSMMUG00000064155	Metazoa_SRP	0	0	0	0	0	0	0	0	0.043061	0	0	0	0	0	0	0	0.107731	0	0.122215	0.539242	0	0	0	0	0
ENSMMUG00000052437	-	2.06541	1.07589	1.13308	0.767099	1.70487	41.918	25.6465	30.6321	54.7374	52.1963	14.1054	5.33072	8.52014	6.99489	16.0392	9.52479	4.37723	7.91676	11.4364	11.1699	0.639984	0.140358	0.319858	0.61873	0.552062
ENSMMUG00000003113	PATJ	9.9362	3.32904	4.8539	7.61209	10.4835	125.612	74.6078	84.362	136.793	136.615	24.699	11.8098	17.2445	15.0405	38.7083	41.2591	18.2246	25.8087	45.0755	44.9354	4.29863	1.39159	0.845007	1.32596	2.00686
ENSMMUG00000060411	Metazoa_SRP	0	0.209889	0.912402	0	0	1.57309	2.50676	0.942887	0.920769	0	0	0	0	0.071196	0.03796	0	0	1.18462	0.883672	0.499309	0	0	0	0	0
ENSMMUG00000047338	Metazoa_SRP	0.006214	0.025269	0.207368	0	0.13074	7.00628	4.76094	5.44103	2.20702	2.40996	1.02545	0.23913	0.059424	0	0.921426	0.108528	0.297868	1.62402	0.574691	0.902104	0.127579	0	0	0	0
ENSMMUG00000052838	U6	0.247429	0	0	0	0	0.404752	0.455398	0.324549	1.35791	2.10229	0.305283	0.456705	0.323719	0	0	0	0.289195	0.640043	1.30768	0.591019	0.372822	0	0	0	0
ENSMMUG00000024138	U6	0.115176	0.232064	0.293166	0.400643	0.245068	0.205537	2.95059	1.31016	1.7045	0	0.160068	0.774612	0.686429	0.261568	0	1.5588	0.54616	1.34211	1.87092	0.505059	0.130827	0	0	0	0
ENSMMUG00000055373	-	0	0	0	0	0.347843	0	0.066203	0	0	0	0	0	0	0	0	0	0	0.114592	0	0	0	0	0	0	0
ENSMMUG00000010931	TM2D1	7.79603	8.05374	10.4656	8.48392	9.82112	7.9428	11.3417	13.7359	13.8253	13.7392	7.58872	8.45884	10.5107	8.60594	6.71458	12.2073	6.95583	12.0843	10.7391	10.617	5.46379	1.68102	3.76331	3.36574	4.45044
ENSMMUG00000052202	-	6.92157	3.44111	2.70173	3.65286	7.80616	6.08952	2.94136	2.75834	5.04912	6.42057	13.2901	9.4904	13.7229	29.9114	19.0266	4.18062	2.74388	3.25673	2.90115	4.97219	1.63178	0.69385	1.42373	1.26637	2.62115
ENSMMUG00000006756	C1H1orf87	0.059908	0.200559	0.205792	0.283031	0.107978	0	0.047815	0.004411	0.0582	0	0.004622	0.042202	0.020594	0.0243	0	0.307564	6.01238	8.5687	5.58211	6.35147	0	0	0	0	0
ENSMMUG00000013840	NFIA	19.8401	17.554	20.647	24.5837	20.3475	48.1169	50.5133	51.936	62.4778	62.9682	27.2275	21.114	18.7774	22.6208	20.3428	19.9522	13.356	23.405	17.2648	19.5098	9.47879	2.80624	0.90159	0.836586	4.01716
ENSMMUG00000058724	-	1.16038	0.541362	0.731301	0.934665	1.50845	1.74249	0.863574	1.06812	1.26487	1.31281	0.464994	0	0	0.357207	0.337041	1.01205	0.070355	0.446279	1.17112	1.51076	0	0	0	0	0.048888
ENSMMUG00000015972	CYP2J2	6.12694	7.86508	7.15059	7.32186	9.2632	12.0439	10.9697	8.31658	10.3089	12.4583	2.10395	1.38951	0.720947	0.732855	1.02963	3.5276	2.43124	3.65784	3.64752	9.45778	0.079247	0	0.025574	0.003244	0.117172
ENSMMUG00000012850	HOOK1	16.4848	10.0076	13.4645	9.04122	13.4294	18.7223	17.6783	18.7119	20.874	26.8005	2.13458	1.83939	0.861012	0.56697	0.435267	8.39722	8.91339	15.1548	9.68626	10.8929	4.2263	0.366712	0.362983	0.743568	0.944631
ENSMMUG00000055834	-	0.170495	0.145543	0.201283	0.185851	0.071224	0.238419	0.184735	0.115829	0	0.325753	0	0	0	0.036426	0	0.084775	0.054896	0.089133	0.059731	0	0	0	0	0.009148	0
ENSMMUG00000059898	-	0	0	0.075983	0	0	0	0	0	0	0	0.051519	0.092697	0	0	0	0.202716	0	0.073843	0	0	0	0	0	0	0
ENSMMUG00000002387	FGGY	6.41508	3.98259	6.24582	3.88418	5.10571	4.33134	3.6823	5.73471	5.5775	6.544	5.54931	3.55906	5.43418	5.51539	5.90396	4.70382	2.69544	4.97055	3.98622	3.94332	0.545403	0.427865	0.912612	1.54583	0.525031
ENSMMUG00000059326	JUN	12.9095	32.8877	42.1134	13.6236	5.54712	11.6032	39.9313	30.4286	10.5102	6.98644	33.7409	77.9429	78.1684	18.5546	27.0474	26.6703	145.763	51.0813	56.945	28.6747	10.3211	3.21675	13.6841	17.7501	6.26016
ENSMMUG00000011800	MYSM1	18.1655	10.0871	14.4443	14.6218	24.8481	15.3351	12.1593	15.589	23.5478	25.4373	8.09315	5.99512	4.63346	11.0097	8.07101	16.45	6.4711	15.2313	9.39026	16.4298	6.89262	1.13484	1.49477	2.39424	3.58873
ENSMMUG00000049840	-	0.420185	0.172116	0.180878	0.257197	0.641166	0.95498	0.717054	0.44786	1.21407	0.895621	0.746166	0.13767	0.090533	0.212588	0.773031	0.935851	0.448004	1.08688	0.387321	1.56273	0.188616	0.032189	0.054427	0.004451	0.026741
ENSMMUG00000022762	OMA1	3.48838	2.24555	2.98633	3.38772	4.37047	6.26607	7.27282	4.6965	9.38624	10.5144	13.1325	10.8003	7.20633	17.5046	11.4943	32.8213	34.1167	66.7279	62.1464	46.5603	8.3796	1.60747	3.10289	5.89019	5.90488
ENSMMUG00000049099	Metazoa_SRP	0.051072	0	0	0	0	0.112934	0	0	0	0	0	0	0	0	0	1.0373	0.181429	3.53649	0.945237	5.1516	0	0	0	0	0
ENSMMUG00000022992	C8A	0	0	0	0	0	0	0	0	0	0	0	0	0	0	0	0	0	0	0	0	0	0	0	0	0
ENSMMUG00000010408	FYB2	0.214212	0.028998	0.259198	0.301017	0.28837	6.31576	1.70625	1.93741	1.49494	3.70255	5.47231	3.2937	10.5543	5.19236	4.74929	0.28232	4.41554	9.00917	3.81385	5.49317	0	0	0	0	0
ENSMMUG00000060500	-	3.70165	0.500282	1.34813	1.87079	1.17605	2.32419	1.08078	0.889604	1.54683	0.584314	0.173157	0.098288	0.068252	0.147795	0.217403	0.184342	0.075516	0.269202	0.229832	0.445763	0.052693	0	0	0	0
ENSMMUG00000022995	DAB1	8.79561	4.31996	6.98169	9.12567	7.019	14.3836	8.26819	8.86488	14.6245	16.2239	0.241447	0.761682	0.317337	0.513568	0.319947	0.034929	0.258792	0.049028	0.366462	0.964608	1.88992	0.553186	0.399467	1.09475	1.47053
ENSMMUG00000052340	Metazoa_SRP	0.616308	0	1.43158	2.20848	0.641255	2.95579	0.672811	0.68158	2.45397	0.077862	0.578284	0	0	0	0.117424	0	0	0	1.19306	0	0	0	0	0	0
ENSMMUG00000050121	-	0.404946	0.496094	2.04952	0.790127	0.418966	0.177372	0.319237	2.16391	0.31323	0	0.212007	0.036029	0.497582	0.22687	0.075765	0.80903	0.51033	3.56717	0.1749	0.261432	0.424416	0	1.23339	0	0.147466
ENSMMUG00000059749	-	0.061968	0.09634	0.165549	0	0.064298	0.038811	0.089622	0.410123	0	0	0.020941	0.045717	0.084795	0.013497	0.006092	0.043206	0.02699	0.257266	0.030768	0	0.015143	0	0.043399	0.008917	0.027558
ENSMMUG00000010406	PRKAA2	9.8956	5.2028	7.101	6.48857	8.86663	11.4616	8.36099	7.33591	12.9738	8.52412	65.7823	25.8793	46.5707	55.6667	65.2177	1.19012	1.83786	4.31751	2.19316	2.31795	0	0	0.117821	0	0
ENSMMUG00000054444	Metazoa_SRP	0.333078	0.252753	0.480645	0.361253	0.10539	0.367478	0	0.580461	0	0	2.12764	0	0.562921	0.623122	1.11989	0.253916	0	0.461254	0.26191	1.04826	0	0	0	0	0
ENSMMUG00000051680	-	2.05807	0.268732	0.452396	1.42868	1.10885	1.2086	0.767192	1.60048	1.33055	0.67508	3.24057	0.739685	0.812057	1.45802	2.56725	0.294796	0.743584	1.29962	0.110218	1.12743	0	0	0	0	0
ENSMMUG00000002200	-	34.7844	49.67	49.523	51.1083	32.2561	18.2544	31.4433	26.2715	29.7623	22.3584	19.8864	59.7186	29.7432	14.1989	8.35342	17.5343	36.3043	83.4317	16.2173	45.1234	1.13507	0.248029	0.464572	1.51377	1.65248
ENSMMUG00000008552	TMEM61	0	0.277521	0.139415	0.110518	0	0.370814	1.08831	2.19784	0.560653	0	0.070183	1.67315	0.438014	0.051233	0.07133	0.13904	3.13064	2.17949	1.11761	0.601392	0	0	0	0	0
ENSMMUG00000005736	PCSK9	0	0	0.071103	0.040251	0.050859	0.759493	0.768176	0.73317	0.177567	0.249974	0	0.221458	0.098785	0	0	1.35525	1.09748	0.581528	1.00197	0.717909	0	0	0.013776	0	0
ENSMMUG00000021575	LEXM	0.372629	0.095927	0.613357	0	0.77518	0	0	0	0	0	0	0	0.068826	0	0.011963	0.052103	0.100333	0.437439	0.088797	0.231241	0.016788	0	0	0	0.031169
ENSMMUG00000021574	TTC22	0.80683	0.703017	1.41941	0.525284	0.463881	0.023015	0.081736	0.031604	0	0.253244	0	0.82924	0.045895	0	0	0.919749	5.95235	4.4639	2.5298	2.47471	1.01369	0.235931	1.73868	0.310981	0.510743
ENSMMUG00000049853	Metazoa_SRP	0	0	0	0	0.853811	0	0	0	0	0	0	0	0	0	0	0	0	0.054968	0	0	0	0	0	0	0
ENSMMUG00000032084	PARS2	3.89787	2.9648	2.59858	2.49625	2.64236	4.06106	2.55749	2.88171	3.11498	2.71467	3.81074	1.73044	2.38354	2.86805	2.67669	3.71417	4.07839	3.66371	3.91877	3.99063	1.27724	0.786919	1.2685	1.46934	1.52513
ENSMMUG00000021577	DHCR24	23.2068	36.6626	24.0461	31.0802	26.038	34.1974	44.9855	26.257	24.7227	33.8601	2.77804	9.49965	0.958683	0.627568	1.17411	65.6749	51.8903	51.7096	74.3549	57.7478	0.752922	0.340269	0.683208	0.681944	0.619018
ENSMMUG00000006754	TTC4	5.0499	4.21868	4.31916	4.64157	5.29055	4.89581	5.42814	5.69668	6.67677	5.43107	4.15455	3.23284	2.85759	3.16708	2.99674	4.76026	3.66984	4.41274	5.67418	4.87704	1.72239	1.49296	1.48765	2.76641	2.11164
ENSMMUG00000005740	USP24	19.2461	9.1923	11.2011	13.6074	18.0592	20.3888	16.5025	14.8237	23.5277	25.8559	14.6476	8.5254	9.82748	14.7491	15.0884	24.7348	8.98467	16.1666	15.1706	20.3468	13.1488	3.33625	6.1762	10.1546	9.41022
ENSMMUG00000009114	-	1.80103	0.724865	1.56364	1.28703	5.91527	1.08889	0.667479	0.605516	0.267904	0.307509	4.14877	0.592485	0.710563	0.900752	2.25419	0.394281	0.168826	0.278417	0.301574	0.509468	0.18001	0.330941	0.219229	0.149937	0.22773
ENSMMUG00000013679	ACOT11	8.39078	5.85409	9.015	4.46922	6.97309	2.5105	2.78975	1.92406	1.21606	0.865765	35.8171	19.3503	26.1563	14.7828	16.9529	3.40792	3.57505	3.21053	3.07685	4.55661	7.21096	9.17114	11.0282	7.20085	9.90694
ENSMMUG00000013680	FAM151A	0.559302	0.242222	0.755573	0.591127	1.08003	0.520748	0.324038	0.175135	0.066454	0	2.13426	0.838291	0.407429	0.655195	1.76117	0.528051	0.186451	0.23265	0.194697	0.496924	0.43587	0.314764	0.279823	0.174725	0.290813
ENSMMUG00000058879	Metazoa_SRP	0.018004	0	0.083445	0.276635	0.62623	0.375511	0.063513	0.228875	0	0	0.906687	0	0.178272	0.918665	0.305857	0	0	0.100377	0.081483	0.138021	0.202562	0	0	0	0
ENSMMUG00000015949	-	2.8849	2.41075	2.09884	2.99572	2.72825	2.36128	2.3759	1.83774	2.4706	2.36192	0.695362	0.647778	0.524119	0.379892	0.580583	1.97147	1.02261	1.68526	1.9625	1.57755	0.863385	0.34196	0.488255	0.466255	0.706958
ENSMMUG00000014218	TCEANC2	2.78636	3.50141	4.25022	3.59374	2.02286	4.01403	2.77146	4.45779	2.13126	2.80519	2.17426	1.3488	1.84527	1.24636	1.39726	5.29877	3.90574	6.46924	5.26811	4.7511	3.79144	0.842483	1.59759	1.40169	1.48915
ENSMMUG00000020976	SSBP3	39.8935	43.6945	53.6669	42.8418	44.9182	41.5618	44.229	41.8527	26.3491	24.3606	10.4418	9.38387	8.05085	6.825	9.17284	12.9534	16.6094	19.0773	17.3094	18.1498	16.4916	15.9772	12.2201	10.3214	14.4254
ENSMMUG00000020972	MRPL37	10.7469	18.4292	18.7955	12.0167	12.8224	14.9439	20.7472	22.4561	13.5149	15.3175	11.0317	16.1076	22.6775	14.9085	12.6655	7.42214	9.82233	12.8218	8.48502	7.94717	4.48393	3.33988	7.06635	6.79636	6.41039
ENSMMUG00000007182	LRRC42	4.19678	4.52068	3.87175	3.18077	4.13985	3.18736	4.67446	3.58037	4.438	4.74353	6.64855	4.25383	5.26598	5.37785	6.13808	7.46291	7.29854	8.25836	9.8467	10.8141	1.43722	1.17015	2.15069	2.40521	2.30412
ENSMMUG00000007183	TMEM59	37.7468	37.6652	38.9752	37.1315	55.5537	34.2493	42.0212	45.9425	52.6463	63.3493	42.1928	39.2784	42.4419	60.189	52.916	88.8869	58.2249	102.42	91.9327	115.007	46.505	13.338	22.3343	30.9715	34.8609
ENSMMUG00000060400	Metazoa_SRP	0.426966	0	0.288441	0.740287	0.069788	0	0.636351	0.05752	0	0	0.080147	0	0.140384	0.047216	0.075656	0.108831	0.483212	0.576853	1.27533	1.24947	0.135521	0	0	0.124144	0.108334
ENSMMUG00000061193	HSPB11	3.70153	1.59797	4.42604	2.80548	3.18557	1.3291	4.02652	4.08509	2.69789	4.82644	3.5381	3.17044	7.16665	3.76186	4.23279	3.38673	4.19651	6.17126	2.90355	5.19601	3.46457	0.423549	0.357935	0.548625	3.50242
ENSMMUG00000001415	DIO1	0.37429	0.162879	0.389967	0	0.582566	0.37168	0.653919	0.472555	0.043308	0	0.151893	0.011846	0.15121	0.097466	0.391034	12.6904	1.43146	2.30981	2.97362	3.89783	0.211577	0	0	0.030741	0.069704
ENSMMUG00000050791	-	0.069577	0	0.263768	0.100246	0	0	0	0.224141	0	0	0	0	0	0	0	0	0	0	0	0	0	0	0	0	0
ENSMMUG00000011608	GLIS1	0.210096	0.291141	0.219829	0	0.055891	0.245379	0.138396	0.06196	0	0	0.029478	0.752583	0	0.024628	0	0.017335	0.396768	0.141262	0	0	0.075549	0	0	0	0
ENSMMUG00000003546	NDC1	12.6713	10.7814	9.77799	11.1947	11.9142	10.0468	8.66446	8.83869	14.6117	17.0616	8.02094	7.97564	7.33069	12.3381	7.72736	19.6107	11.7635	17.0418	19.3488	17.7416	9.59868	3.88909	7.7362	8.78214	9.86364
ENSMMUG00000042432	U6	0	0.20775	0	0	0	0.665833	0	0	0.106576	0	0	0	0	0	0.128714	0.839006	0.115688	0.440435	0.808385	0.096964	0.005956	0.0541	0.559528	0	0
ENSMMUG00000047794	-	0.460431	0	0.227928	0.573755	0.136297	1.03144	0.859453	0.24757	0	0	0.180238	0	0	0	1.2187	0.554533	0	0	0.354692	2.39558	0.241385	0	0.261815	0.26054	0.371943
ENSMMUG00000007605	SLC1A7	0	0	0	0	0	0.040814	0.032629	0	0	0	0.067693	0	0.112242	0.053152	0	0.079571	0.045336	0.092997	0.026681	0	0	0	0	0	0.011552
ENSMMUG00000007604	PODN	0.909469	1.36119	1.54336	0.783521	0.401521	1.77181	3.44997	2.61767	0.691573	1.47931	7.34989	20.4557	13.9662	5.87785	7.40533	4.46811	14.9968	21.3487	5.4696	4.14567	0	0	0	0	0
ENSMMUG00000007612	LRP8	26.8516	18.4621	21.2159	23.8641	28.508	65.8217	48.6761	44.9639	39.3592	55.4386	0.232562	0.249552	0.149789	0.812101	0.446404	0.685496	0.130834	1.28087	0.419252	1.74553	0.299139	0.375596	0.351402	0.108515	0.221271
ENSMMUG00000007611	CZIB	43.0924	28.7958	32.3656	28.9313	43.3778	39.0379	34.1127	31.9431	28.1661	44.9868	35.2749	26.1675	31.2384	31.9559	45.8902	40.1258	19.7207	31.5759	26.5708	41.3683	16.309	6.14027	10.1508	11.8085	18.4872
ENSMMUG00000007606	CPT2	2.51109	3.97352	3.51022	3.06397	2.07795	2.91121	4.92383	3.73469	2.06596	3.25493	8.3524	10.9583	14.6627	9.73842	10.6342	4.07626	4.03908	3.98623	4.02374	4.19923	1.92762	0.80673	2.55127	2.29441	2.07727
ENSMMUG00000004951	ECHDC2	1.01112	2.21734	2.41378	2.37267	1.66396	1.2922	3.12167	3.87686	0.86239	0.40288	9.334	9.19255	17.4114	7.55019	7.17467	2.29167	2.43926	3.27431	2.828	4.16361	0	0.114963	0	0	0
ENSMMUG00000004952	SCP2	16.0518	15.9534	17.9829	22.5337	26.3491	29.123	22.1885	27.5649	34.5978	42.1357	84.2154	36.5209	72.5757	99.4772	73.617	68.1529	25.2608	44.843	39.4433	59.4116	13.1027	2.97584	7.02794	9.24126	14.0764
ENSMMUG00000058849	-	0.620881	0.042578	0.303348	0.82322	0.742944	1.35166	1.13018	1.34749	1.70731	1.0023	0.488942	0.291271	0.07563	0.667766	0.821052	1.7066	1.02367	0.890242	0.801731	1.33987	0.165067	0	0.10319	0.201853	0.026705
ENSMMUG00000056975	SHISAL2A	0	0	0.037386	0	0	0	0	0	0	0	0	0.021829	0	0	0	0	0.167081	0.22255	0.067413	0	0	0	0	0.097085	0.179483
ENSMMUG00000039959	COA7	5.55823	3.45567	3.71417	6.05181	6.54342	5.40018	3.94093	3.45819	5.59181	7.397	4.93012	2.19738	3.41076	3.60544	4.96782	2.76452	2.0389	2.98025	2.59025	2.92501	1.3507	0.333109	0.722866	0.955303	1.62936
ENSMMUG00000061256	GPX7	1.73376	1.42269	1.20102	0.786176	0.687925	1.62165	2.28655	2.09754	2.56872	1.06859	2.38251	3.51314	2.43736	2.14755	1.93518	2.90319	2.40964	2.55901	1.82067	1.73527	0.245422	0.190056	0.040467	0.141414	0.100872
ENSMMUG00000032121	ZYG11A	0.551186	0.197608	0.324553	0.126544	0.720935	0.382789	0.307146	0.523297	0.641925	0.341365	0.17157	0.285042	0.280126	0.394044	0.361884	0.232332	0.043975	0.244843	0.043889	0.211854	0	0	0.108452	0	0.014726
ENSMMUG00000056592	Metazoa_SRP	0	0	0.078297	0	0	0	0	0	0	0	0	0	0	0	0	0	0	0	0	0.434332	0	0	0	0	0
ENSMMUG00000053796	Metazoa_SRP	0	0	0	0	0	0	0	0	0	0	0	0	0	0	0.049984	0	0.250336	0	0	0.34942	0	0	0	0	0
ENSMMUG00000001434	ZYG11B	52.4748	37.9529	38.2689	43.7819	50.5793	35.1254	30.3156	31.2547	51.2001	51.915	31.1972	16.7437	23.6757	34.1751	23.9824	16.131	9.41116	13.1597	13.4065	15.1812	5.03215	1.90003	4.49896	4.72125	5.38309
ENSMMUG00000025663	U6	0.672501	1.04729	0.593971	2.30285	2.12491	3.59182	2.31591	1.30985	4.29444	3.47267	0.959246	0.040878	0.293158	0.655451	1.35037	2.01258	1.88613	0.084216	1.11243	0.716611	0.349226	0	0	0	0
ENSMMUG00000034993	U4	1.56453	1.24449	0.325947	3.41697	2.74834	4.45794	2.0708	1.87214	4.17246	4.88888	3.07844	0	0.250624	1.25625	0.997259	2.01928	0.072625	0.724852	0.731579	0.45341	0.786032	0.295473	0.183421	0.323122	0.168701
ENSMMUG00000055830	-	0.890165	0.2337	0.555767	0.957286	1.02116	0.954973	1.12777	0.910973	1.70168	1.85705	0.591998	0.074089	0.046929	0.263691	0.711057	0.993134	0.210612	0.463446	0.333024	0.913915	0.380164	0.130577	0.069223	0.062516	0.119199
ENSMMUG00000063838	U2	0.95814	0	0.407386	1.26673	1.19192	0.793166	0.084923	0.363064	1.94984	5.6061	0.638727	0	0	0.454844	0.543276	0.986121	0.551851	0.589131	1.12541	0.01679	0.294418	0	0.261186	0	0
ENSMMUG00000052294	ORC1	0.563987	0.355846	0.293199	0.738936	0.668037	0.693464	0.33576	0.363057	0.444016	0	0.197954	0.201222	0.217994	0.154859	0.03749	0.232414	0.298038	0.324048	0.351302	0.616222	2.29351	1.70835	1.78905	1.44187	2.40087
ENSMMUG00000017023	TUT4	20.5266	8.56929	13.1401	13.8126	20.6199	29.0404	20.0285	20.7823	36.3889	37.6285	14.6133	8.52222	7.48273	14.4979	11.1327	24.2318	11.0618	23.648	19.5948	26.3872	8.47529	1.65149	2.69399	4.41994	5.44887
ENSMMUG00000014333	PRPF38A	10.9438	9.65574	9.74453	11.1807	12.2443	15.9774	16.7745	13.98	18.909	17.1725	7.23233	7.66025	8.04645	8.70863	7.50985	16.5985	8.23274	14.8311	12.9092	13.7355	7.56174	2.23219	3.55803	5.43642	6.24179
ENSMMUG00000057667	-	3.20331	1.56661	0.878215	1.33798	4.29781	4.22312	1.46321	3.0911	6.20752	4.0685	0.424835	0.164019	0	1.74086	0.191357	6.55243	1.62213	4.03271	4.31973	4.79474	2.81561	0.321511	0.299166	0.670262	0.868203
ENSMMUG00000056000	-	0.14919	0.046466	0	0.405788	0.24386	0.332047	0.171848	0.207184	0.53874	0	0	0	0	0	0	0.052171	0	0.136515	0.257015	0	0	0	0	0	0
ENSMMUG00000063540	-	2.11636	1.67323	1.84998	2.56426	2.84165	1.12334	1.66798	1.59925	1.59165	1.22162	0.715881	0.507793	0.625449	0.450662	0.788027	2.26656	0.718957	1.35769	2.12957	0.772457	1.52755	0.417721	0.334813	0.706235	0.814733
ENSMMUG00000003636	BTF3L4	25.7771	23.0438	18.438	22.7746	26.5385	14.4845	16.3539	18.3287	26.5742	23.2208	15.5416	12.3681	15.82	19.3308	18.6257	16.2397	9.20186	15.4858	12.8856	14.8117	15.766	3.81363	4.69163	6.44393	10.3586
ENSMMUG00000014329	CC2D1B	5.70221	8.28573	6.8368	7.74039	6.7102	9.72485	10.9953	8.6552	6.39062	5.5281	4.47299	4.89573	4.69127	3.10696	3.47768	11.8606	15.9685	12.5732	17.1899	14.8027	7.93573	6.79085	10.2583	7.67117	8.07618
ENSMMUG00000014327	ZFYVE9	57.5136	31.1367	31.0335	48.4459	71.3184	55.3904	38.25	39.8206	79.364	77.2444	18.7627	10.1215	9.84751	20.2097	18.6643	21.4732	9.69885	15.4432	21.6843	23.6214	2.26052	0.755771	0.799156	1.77308	1.35311
ENSMMUG00000047744	Metazoa_SRP	1.33779	1.63785	1.83502	2.21505	2.13561	7.81605	2.3782	1.8882	5.79058	3.21106	0.524631	0.765348	0.504712	0.768718	0.154119	1.64004	3.1103	2.84072	2.25493	3.57406	0.225756	0.15864	0.482068	0.026077	0.010822
ENSMMUG00000046236	Metazoa_SRP	0.084643	0	0	0	0	0	0	0	0	0	0	0	0	0	0	0	0	0	0	0	0	0	0	0	0
ENSMMUG00000053044	TXNDC12	10.4183	14.7975	13.7214	12.7477	11.5178	9.10307	12.575	12.3254	8.50674	11.7929	6.44963	7.76424	8.74665	6.1812	7.12162	13.4986	10.4212	14.3997	15.4166	12.0371	5.96032	2.81215	5.08119	6.28608	5.94899
ENSMMUG00000014035	RAB3B	9.71938	8.27972	7.35587	11.1571	7.45518	3.63396	3.74612	4.12489	4.23768	2.59859	2.55503	1.40889	5.06945	0.980879	1.88942	0	0.124401	0.55545	0.176514	0.193259	0.020431	0	0	0	0.033442
ENSMMUG00000047290	-	25.3211	3.37961	1.91782	14.6888	29.8439	11.6724	6.46282	2.35384	13.6092	25.3767	13.8467	2.85376	2.46927	11.6832	18.6445	1.26336	6.1656	3.83075	3.13349	10.0479	3.95509	0.447854	0.979502	2.54919	4.33043
ENSMMUG00000004738	NRDC	43.9056	24.7717	27.851	34.18	48.1805	39.0354	26.8721	25.7679	43.6739	40.1309	45.2168	21.5491	35.0651	48.7828	43.9914	37.2855	17.3141	26.8397	28.8849	36.7023	26.93	7.08333	17.8867	23.1617	17.5087
ENSMMUG00000033013	mml-mir-761	0	0.440171	0.310647	0.247717	0.176537	0.109174	0.047661	0.319261	0.179935	1.14458	0.118926	0	0.025867	0.063815	0.011753	0.279227	0.262249	0.328963	0.13748	0.290431	0.230324	0.206774	0.050043	0.274677	0.055694
ENSMMUG00000004735	OSBPL9	18.2661	9.37127	9.70823	13.4605	20.9589	26.1443	17.3745	16.713	27.8819	29.8418	102.507	33.1388	47.8536	83.2868	80.7628	60.8374	24.5566	31.9732	56.8786	60.8585	32.8376	7.891	17.0238	20.1638	20.0483
ENSMMUG00000033160	-	2.1186	2.23356	2.1501	6.03669	3.95038	7.22771	5.48215	5.13489	5.49243	0.509296	2.55917	0.389426	0.898177	0.476366	1.54768	2.33765	0.676249	1.66272	4.56822	4.41902	1.81049	1.71956	2.80645	0.527711	0.198042
ENSMMUG00000006651	C1H1orf185	0	0.018544	0.037543	0.118217	0	0.033003	0	0	0	0	0.062838	2.6e-05	0.048349	0.046174	0.031125	0	0	0.059452	0.017379	0.074662	0	0	2.2e-05	0	0
ENSMMUG00000019057	CDKN2C	0.515969	0.8993	0.399548	0.635535	0.517814	0.865236	0.662955	0.938205	0.175619	0.344459	4.81232	5.31207	6.83291	5.5423	6.31142	3.26328	4.24592	5.60679	2.07171	2.38838	8.66812	1.37794	2.03209	1.49014	1.96987
ENSMMUG00000012055	EPS15	75.5553	39.1452	40.6304	55.3565	78.78	30.808	24.1333	22.5806	38.4556	40.4062	23.1891	20.655	16.7546	26.2311	28.9345	72.9085	24.1718	32.3355	45.784	53.9912	42.9585	9.67709	21.5248	29.9007	34.6703
ENSMMUG00000043311	-	2.95852	0.307724	0.352335	1.11445	3.36643	4.07042	0.967636	0.896253	4.14249	0.983204	1.82446	0.905934	0.516172	0.976608	1.69459	8.6286	1.56215	1.94771	1.87255	5.43929	3.17232	0.264248	1.87365	0.773671	0.507012
ENSMMUG00000050034	U6	3.97826	0.180829	0.518234	1.35948	1.60139	0.286086	1.09048	0.377602	1.61975	1.57399	0.787123	0	0.044429	0.048597	0.390132	1.2148	0.05176	1.17021	0.135247	1.4596	2.72075	1.58051	1.25561	0.852019	0.122031
ENSMMUG00000058438	-	0	0	0	0.108028	0	0	0.022647	0	0	0	0	0	0	0	0	0.640509	0.178864	0.630393	0.383331	0.556321	0	0	0	0	0
ENSMMUG00000004564	TTC39A	0.381922	0.785172	0.309008	0.485641	0.824715	0.537612	0.46191	0.589681	0.300886	0.341738	0.119095	0.69054	0.093246	0.076714	0.205691	10.3242	9.36741	12.3469	24.596	16.2168	0.611315	0.215926	0.145593	0.287837	1.06882
ENSMMUG00000012112	RNF11	99.0858	70.2745	78.6253	88.9189	86.7543	44.1372	48.3756	37.3695	73.3637	71.1165	33.8103	28.9703	31.6541	43.6713	36.3256	44.3115	30.4995	37.9127	43.883	45.1742	118.85	41.1816	18.3939	20.7031	64.247
ENSMMUG00000052908	DMRTA2	0	0.181232	0.391366	0.097216	0	0	0	0	0	0	0	0.11336	0	0	0	0	1.69232	0.946822	0.119474	0	0	0	0	0	0
ENSMMUG00000049726	-	0	0.100718	0.200843	0.307129	0.56588	0	0	0.084309	0	1.31326	0	0	0	0	0	0	0	0	0	0	0	0	0	0	0
ENSMMUG00000019056	FAF1	29.2815	18.8099	17.4816	24.2618	30.8965	20.672	16.8522	15.7255	25.1803	27.173	26.7263	13.3852	16.541	27.2852	29.1761	20.6313	12.0677	20.6246	18.5038	22.4585	11.7418	3.39533	5.09094	6.47493	8.25583
ENSMMUG00000052595	U6	3.00393	0.254667	0.42359	0.238585	1.69857	0.841592	0.259729	2.33808	0.92288	1.77264	0.553629	0.80781	0.319889	0.423083	0.436224	0.469083	0	1.39169	1.36374	3.504	0.064835	0.582926	1.20477	0.062863	0.511185
ENSMMUG00000024094	Y_RNA	0.869334	0.464368	1.01887	0	0.759541	3.80411	2.42762	0.114272	2.51405	1.537	0.543673	0	0.822426	1.01245	0	0.33976	1.06184	1.51387	0.416915	2.64777	0.234135	0	0.072533	0.151343	0
ENSMMUG00000021933	ELAVL4	44.8316	24.6521	29.3043	32.4458	40.3369	20.9094	13.6051	20.3089	27.1185	20.8758	0.133645	0.322662	0.034684	0.133541	0.10072	0.078276	0.036734	0.055937	0.018731	0	0	0	0	0	0.033939
ENSMMUG00000007558	SLC5A9	0	0	0	0	0	0	0.016869	0	0.055668	0	0	0.474367	0	0	0	0	1.90472	4.80391	1.03619	1.99351	0	0	0	0	0
ENSMMUG00000055767	-	0	0.026459	0.126257	0.089641	0.031131	0.147861	0.037776	0.018165	0.093606	0	0.038454	0	0.016552	0.052751	0.072224	0.260077	0.079969	0.069337	0.239822	0.157276	0.022017	0	0	0	0
ENSMMUG00000059053	-	0	0.056597	0.099729	0.043207	0.02292	0	0.06314	0.143429	0	0	0.079065	0.152406	0.053307	0.091062	0.011109	0.670142	0.181115	0.879589	0.598254	0.638298	0.669494	0.324264	0.705253	0.238983	0.520831
ENSMMUG00000060641	-	0	0	0	0	0	0	0	0	0	0	0	0	0	0	0	0	0	0	0	0	0.020006	0.254276	0	0.131963	0.08955
ENSMMUG00000061850	PDZK1IP1	0.523754	1.13245	0.786798	0.225716	0.206154	0.154842	1.18589	0.670507	0	0	0.404709	4.63028	2.10878	0.498879	0.662996	69.242	54.4842	24.5982	106.563	23.7372	7.44759	8.463	2.92375	1.68096	3.77364
ENSMMUG00000017375	CMPK1	17.5842	12.6613	15.2197	15.3778	18.0402	15.2503	16.37	20.0905	22.0698	23.9666	22.9207	18.03	21.3298	24.3319	16.7357	34.5658	18.2599	28.8095	27.5464	26.0275	17.1985	2.3444	5.61766	9.63396	13.3172
ENSMMUG00000020389	STIL	1.91047	0.918312	1.41727	2.01777	1.81288	0.976326	1.11377	0.831568	1.49787	1.56791	0.597903	0.613799	0.174802	0.611339	0.480821	1.26515	0.786737	1.03141	0.787834	1.58065	1.85532	0.969942	0.922331	1.0433	2.46107
ENSMMUG00000053808	Metazoa_SRP	0	0	0	0	0	0	0	0	0	0	0.128465	0	0	0	0	0	0	0	0	0	0	0	0	0	0
ENSMMUG00000019871	-	0	0	0.01476	0	0	0	0	0	0	0	0	0	0	0	0	0.07311	0.014024	0.073433	0.100015	0.461082	0	0	0	0	0
ENSMMUG00000019873	CYP4B1	0.569934	0.166558	0	0	0.653688	0.475858	0	0	0	0	0.071396	0.432922	0	0.374905	0.629677	422.975	723.752	233.762	625.068	380.004	0	0	0	0.566917	0
ENSMMUG00000032143	-	0	0	0.044238	0	0	0	0	0	0	0	0	0	0	0	0	0.050812	0.010831	0.012813	0.125945	0.135332	0	0	0	0	0.005476
ENSMMUG00000018867	CYP4X1	3.72726	1.87941	3.09429	3.48025	3.42985	2.7126	1.85653	2.56249	4.70002	3.63503	0.047837	0.005346	0.119756	0.025964	0	1.44433	0.999566	2.62443	1.82743	1.69667	0	0	0	0	0.00613
ENSMMUG00000004864	TEX38	0.286951	0.076595	0.104066	0	0	0.870968	0.393596	0.482378	0.261425	0	0.226111	0	0	0	0.028035	0.927925	0.452188	0.353998	0.112957	1.00393	0.625401	0.462553	0.279621	0	0.077243
ENSMMUG00000063131	MOB3C	3.6212	3.25335	3.01368	2.0917	3.51979	3.5882	4.00206	3.73972	2.98621	3.29045	3.04354	4.24592	2.41178	2.69218	2.75318	9.01929	5.75296	6.45775	7.79869	9.45214	7.37131	2.96514	7.20628	5.08383	4.86
ENSMMUG00000044038	KNCN	0	0	0.56499	0	0	0	0	0	0	0	0	0	0	0	0	0.145231	0	0.160384	0	0	0	0	0	0	0.036646
ENSMMUG00000054075	TMEM275	0	0.216183	0.182636	0.048998	0.15388	0	0.031105	0.037499	0	0	0	0	0	0	0	0	0	0	0	0.124036	0	0	0	0	0
ENSMMUG00000014634	DMBX1	0	0.106213	0	0	0	0.096267	0.213399	0	0	0	0.033378	0	0	0	0	0	0	0	0	0	0	0	0	0	0
ENSMMUG00000004863	ATPAF1	6.76603	16.6779	14.7036	6.05018	12.9222	5.27821	12.4083	15.8721	5.26524	8.56102	10.4269	13.1913	18.0358	6.91615	7.61959	4.80054	8.27634	8.64689	3.30716	2.62706	1.25575	0.732432	0.857424	1.29354	0.887317
ENSMMUG00000056620	-	21.0108	11.2306	11.6709	19.988	21.0223	13.7093	10.2492	9.0486	16.888	21.0611	30.778	9.18289	14.806	27.2792	20.2476	10.5501	3.7634	6.63156	8.31076	9.73771	1.98086	0	1.39271	1.4927	1.87008
ENSMMUG00000056382	-	0.84374	0.029475	0.276305	0.849965	0.877927	1.22366	0.55976	0.179838	0.679322	0	0.046981	0.027369	0	0	0	0	0	0.057701	0.14323	0	0.036914	0	0	0	0
ENSMMUG00000020162	MKNK1	2.43267	3.17604	3.33297	2.60703	2.66793	2.46515	4.02174	3.59786	3.12942	2.99758	4.11364	3.53595	3.01387	3.16271	3.07094	5.92802	2.87769	3.27872	4.29308	5.20645	9.90865	2.24374	8.55671	6.3067	4.71188
ENSMMUG00000055679	-	1.39475	0.203183	0.283027	0.826882	1.14074	1.55813	1.36445	0.479036	0.764083	0.170485	0.097472	0	0.006446	0	0	0	0	0.055692	0.148056	0.153318	0.030987	0	0	0	0
ENSMMUG00000008828	BEND5	19.4062	14.0881	17.365	18.2007	22.7239	1.79125	3.05556	3.30643	2.15171	2.14821	1.02935	1.29919	1.10855	1.52373	0.98446	1.3763	4.67341	11.922	4.36284	5.73506	1.02276	0.109712	0.269025	1.83228	1.19206
ENSMMUG00000056990	-	0.951012	0.576473	0.764966	0.577018	0.848751	0.051214	0.003142	0.019478	0	0	0.270374	0.003224	0	0	0.067701	0	0.564369	1.24149	0.311338	0.494449	0	0	0	0	0
ENSMMUG00000054837	-	2.38496	0.212957	0.046603	1.37231	1.57598	0	0.21784	0.053902	0	0	0	0	0	0	0	0	0	0.452145	0.38844	0.717169	0	0	0	0	0
ENSMMUG00000054700	-	1.03294	0.319235	0.396976	1.10355	1.20357	0	0.068267	0	0.413355	0	0.459278	0.092557	0	0.051264	0	1.4396	0.211845	0.7692	0.22616	0.767978	0	0	0	0	0
ENSMMUG00000058023	Metazoa_SRP	0	0.011395	0	0.398272	0.067896	0	0	0	0.425485	0	0	0	0	0	0	0.392003	0.340116	0	0	0.467803	0	0	0	0	0
ENSMMUG00000009282	SPATA6	4.63298	4.05422	3.05317	5.50248	5.90628	3.66456	3.2329	3.42862	4.99354	4.16906	3.7276	4.94569	2.95835	6.34867	4.25216	18.4524	9.36308	16.8678	12.0307	16.8052	2.99992	0.447181	0.756888	0.638685	0.99576
ENSMMUG00000059646	Metazoa_SRP	0	0.97615	0.804413	0.218054	0.024438	1.01006	0.466681	0	0	0	0.222956	0.304013	0.171044	0.471216	0.102349	1.65915	2.28399	1.51162	1.38522	2.01441	0.346531	0.260685	0.345287	0	0.073637
ENSMMUG00000051344	U6	1.68095	0.078359	0	2.00321	3.39503	2.1137	0	0.051491	0.211886	3.13269	0.132166	0.210252	0	0.638912	0.74405	2.86742	0	0.446267	1.57466	2.3803	0.876427	0.709127	0	0	0
ENSMMUG00000056043	-	20.073	24.3903	24.4555	26.8694	24.8661	20.5168	13.5921	24.8782	25.8783	23.2847	18.8726	16.74	14.1775	19.4153	17.0208	46.2253	26.1545	38.0949	40.9692	40.6902	11.3692	10.3285	12.3812	10.3313	10.1424
ENSMMUG00000061065	-	7.09207	4.95085	4.57886	5.15768	8.16813	8.02526	7.05014	5.78681	6.59045	12.2825	0.765801	1.0164	0.099636	0.550865	0.507246	5.01776	2.20744	2.15118	3.82817	3.8266	0.206655	0	0.033205	0	0.024351
ENSMMUG00000002714	UQCRH	35.15	49.3244	49.0084	54.5201	36.8446	35.5385	46.55	44.3933	40.8581	21.0614	148.626	174.922	290.649	252.011	166.555	29.4018	32.8962	37.9133	35.8858	27.2746	17.7697	8.06289	16.2745	14.6651	19.2633
ENSMMUG00000032149	LRRC41	11.4461	16.3251	16.1708	13.0403	9.47194	11.3222	16.4465	15.4554	8.49777	8.79559	7.07546	9.06432	8.89306	5.43164	7.48721	10.0365	14.4182	15.5629	14.966	14.6687	5.77272	5.87786	9.46765	7.82741	7.61226
ENSMMUG00000011568	RAD54L	0.546327	0.27591	0.313758	0.393629	0.68312	0.997924	0.626541	0.674209	0.79196	0.763702	0.300587	0.095057	0.121118	0.234807	0.152828	0.699977	0.173551	0.804664	0.186677	0.554804	0.391229	0.590704	0.664634	0.72218	0.517181
ENSMMUG00000063599	LURAP1	7.07473	9.40065	7.17445	6.98455	9.66127	12.6268	11.8798	10.0576	9.77943	6.78545	1.04357	1.19368	0.474006	0.935203	0.746539	5.02036	3.19569	3.23511	7.76716	4.56014	0.147655	0.076424	0.0932	0.147285	0.137085
ENSMMUG00000015078	POMGNT1	11.0969	15.8509	14.9705	13.4905	11.8574	10.0396	12.9852	11.2525	7.83446	6.63774	10.2959	7.86471	11.1559	6.63639	8.84986	10.2386	16.5792	11.2916	15.5474	22.2136	2.37839	2.73897	3.60583	2.55721	3.5075
ENSMMUG00000016452	TSPAN1	0.525311	0.737123	0.642839	1.221	0.984071	2.25506	2.83333	1.37884	2.55477	2.57085	0.201584	0.846246	0.062681	0.138533	0.500347	8.9316	130.013	186.744	105.553	139.078	0.089547	0.12018	0	0.062568	0
ENSMMUG00000015080	PIK3R3	8.91814	6.75964	6.99836	10.431	14.7795	63.1221	69.5876	75.4849	83.8346	101.443	4.98957	5.63894	3.92422	3.98092	5.56119	9.47812	9.24365	7.84382	6.48458	10.1195	0.460301	0.379797	0.415825	0.266587	0.523465
ENSMMUG00000015371	MAST2	10.0113	10.8778	10.4107	11.3541	10.7938	11.7095	10.1115	11.326	8.25511	6.79655	30.3851	12.0784	16.8444	16.1223	23.1913	3.94042	6.06304	10.7215	5.62996	6.03604	2.09208	1.58403	2.7619	2.72996	2.05127
ENSMMUG00000001831	IPP	10.2411	6.75894	6.12249	8.5996	11.1652	10.1182	9.75176	7.73459	14.0916	16.8039	10.4631	5.13579	5.81299	13.3055	10.1117	13.7667	7.43889	8.91788	11.2643	14.015	3.88585	1.66664	1.69906	2.95151	3.84769
ENSMMUG00000040638	-	2.41811	3.85642	3.1059	3.36571	2.21218	1.3452	4.37481	4.69742	3.9752	4.1216	6.79436	6.72257	10.9773	7.99078	4.82486	3.68733	1.38111	4.13387	3.96852	3.01993	1.76811	0.862478	1.58476	2.43832	1.881
ENSMMUG00000001960	GPBP1L1	27.6539	18.5702	18.4354	19.762	30.1715	24.2544	22.3567	22.6144	29.547	26.728	27.2328	20.5306	19.9149	26.4561	26.052	56.1265	41.6371	65.4602	54.3456	56.2725	37.4108	13.6416	17.9514	20.962	22.8458
ENSMMUG00000059762	-	1.20382	1.27338	1.12478	5.15347	2.42847	1.78943	2.33012	2.28066	2.39184	4.1378	2.006	1.79232	0.734266	1.9737	2.70411	9.77243	3.61181	4.30626	4.84688	8.332	5.26912	1.34684	2.14289	1.30886	1.68991
ENSMMUG00000023431	NASP	13.0387	8.80114	10.9335	12.9951	14.7678	12.6516	14.3443	11.7995	10.7391	8.45109	7.25585	7.2333	4.13245	5.71505	5.11968	18.3178	10.1915	17.769	11.3741	16.3584	9.11483	4.19216	6.5862	8.76641	8.92829
ENSMMUG00000049745	AKR1A1	21.2553	25.6767	18.8871	21.0059	24.5558	18.1408	16.3253	18.4433	18.9529	17.5039	12.3623	12.4652	11.6824	9.67442	14.9434	43.7182	29.2952	26.8404	33.7454	31.1995	17.2847	13.6048	28.5014	22.3541	22.656
ENSMMUG00000010773	-	4.69111	0.601758	0.601721	1.54405	5.0422	6.10501	0.868946	2.03104	2.52536	1.6402	1.08425	0.873744	1.11517	3.16931	3.71202	4.54088	1.36243	1.30134	0.91077	4.51734	1.0335	0.626996	0.0986	0.418339	0.425347
ENSMMUG00000061520	-	0.154474	0.049529	0.106118	0	0.29457	0.237898	0.238417	0.199453	0.089753	0	0.081738	0.06841	0.12647	0.090089	0.089977	0.41177	0.252635	0.684627	0.257398	0.467854	0.265049	0.179561	0.39695	0.021398	0.119298
ENSMMUG00000006221	PRDX1	20.7192	24.8785	19.5334	28.351	22.2024	18.0548	23.147	23.655	22.2077	26.7009	24.6071	23.733	21.0688	24.0928	35.1362	84.6722	46.2637	80.0713	66.4669	73.7863	10.4488	4.34523	9.99331	14.2274	17.0073
ENSMMUG00000015950	MMACHC	3.26185	3.34335	4.54535	3.23844	3.82479	2.91093	2.49741	4.55806	3.59568	2.02602	5.39077	2.3929	8.14999	6.51516	11.8183	2.58635	2.53301	1.82942	2.18284	2.73237	0.655964	0.261008	0.522847	0.67634	0.855989
ENSMMUG00000060520	-	0.188261	0.53279	0.0176	0	0.369658	0	0.664863	0.295736	0.272597	0	0	0	0	0	0	0	0.09226	0.172155	0	0.566483	0.089769	0.092027	0	0	0.039238
ENSMMUG00000020083	TESK2	2.5406	5.69365	3.62073	3.79607	3.63527	4.26432	6.82761	6.18321	3.48235	5.22064	0.899146	1.28241	1.39147	1.25439	0.734986	3.35229	2.67403	2.86267	4.39526	2.10708	1.40349	0.517468	1.63365	2.55915	1.1129
ENSMMUG00000050521	-	0	0.614624	0	1.92668	0	1.15641	0.841661	0.030306	0.638501	0.696137	0.376492	0	0.587178	0	0.055805	0.481659	0.190978	0.077045	0.202982	0	0.061327	0.063666	0.11425	0.045191	0.187304
ENSMMUG00000020081	TOE1	1.49603	1.15595	0.893818	1.74987	1.0129	1.44942	2.74775	1.78943	1.96684	3.61745	1.05154	1.05919	1.09256	1.39155	1.20524	1.54469	1.17144	1.01348	1.81996	1.86676	0.507073	0.512765	0.551639	1.0837	0.608125
ENSMMUG00000020079	MUTYH	1.27374	1.50115	1.29634	2.09874	1.13915	2.23704	2.28887	3.95862	2.23584	0.954648	0.773041	1.13531	0.866881	0.222071	0.965639	2.02837	1.77654	2.06623	2.32496	3.5948	1.28645	1.11973	1.45558	1.23567	1.46721
ENSMMUG00000020078	HPDL	2.422	0	2.35322	0	0.422923	3.80285	0	0	0.903898	0.430387	0	0.073385	0.039418	0	0.011174	0.172169	1.13598	0	0	0.187489	0.141598	0	0	0	0
ENSMMUG00000013001	ZSWIM5	4.27015	3.44312	3.10447	3.83001	5.18902	5.49107	4.6899	5.4876	4.52206	4.69063	0.433482	0.450725	0.240705	0.382039	0.303919	1.41569	0.894294	1.26359	2.32726	2.37134	0.470559	0.170293	0.311395	0.422309	0.410614
ENSMMUG00000016623	UROD	5.20535	6.65529	6.23908	5.67966	5.10995	4.52227	6.11187	5.89089	3.93385	5.26663	5.59434	4.25476	6.79575	4.42484	5.47079	4.8091	4.62246	4.25868	5.62187	3.9794	3.73299	4.14641	2.70304	2.13397	5.39168
ENSMMUG00000012993	HECTD3	13.3729	8.75267	11.5172	12.2417	11.407	14.0652	13.6449	12.3903	11.6279	5.08438	4.03329	5.31438	5.74612	3.43271	3.44829	13.82	11.4253	12.7984	13.3275	12.1151	7.03638	6.60667	9.0763	6.03931	7.26735
ENSMMUG00000054669	-	0.074808	0.457386	0.199044	0	0.077139	0.127386	0.290318	0.144914	0	0	0.018018	0.108444	0.007049	0	0	0.050787	0.260074	0.158462	0.12255	0.027299	0.014695	0	0.01623	0	0.011627
ENSMMUG00000021929	KIF2C	0.116785	0.245622	0.210503	0.227158	0.185138	0.321737	0.386019	0.438129	0.250239	0	0.215284	0.310505	0.39661	0.246013	0.382716	1.22025	0.492874	0.54286	0.276923	0.595463	0.60366	0.666366	0.92719	1.0753	1.37544
ENSMMUG00000005342	EIF2B3	16.7331	6.40662	8.97187	10.3566	14.276	20.9486	13.0072	12.6108	18.6897	20.7271	14.5135	8.47865	7.32612	12.3009	14.6688	14.3313	5.33418	8.04307	9.33838	13.6319	3.37566	1.57389	1.30996	2.07449	2.72288
ENSMMUG00000028099	U5	0	0	0.023222	0	0	0.327677	0	0.312191	0	0	0	0.789367	0.0386	0	0.267967	1.30237	0.065291	0.113368	0.799551	0.08177	0	0	0	0.212508	0.101935
ENSMMUG00000040001	BTBD19	0.053922	0.901246	1.35855	0.96565	0.62094	0.532692	1.45412	0.831766	0	0	0.28621	1.60362	0.739296	0.12911	0.196223	1.04113	3.45331	3.1284	0.885713	1.20679	0.812321	0.575818	0.966842	0.775002	0.328147
ENSMMUG00000006582	PLK3	0.390097	0.942555	0.897803	0.783136	0.411481	0.315793	0.792428	0.775051	0.266253	0	0.396679	1.9684	1.18601	0.34597	0.370895	1.75413	3.01796	3.21768	3.47626	1.58438	3.21417	1.25465	2.86709	3.40217	1.36682
ENSMMUG00000006580	TCTEX1D4	0	0	0	0	0	0	0	0	0	0	0	0	0	0	0	0	0	0	0	0	0	0	0	0	0
ENSMMUG00000050106	BEST4	0.559965	0.864024	0.597562	0.282674	0.467306	0.842911	2.04337	1.89805	0.847842	1.24664	0.250235	0.238735	0.305964	0.041673	0.308046	0.448921	0.379457	0.958827	0.319378	0.609594	0	0	0.032466	0.038724	0.013339
ENSMMUG00000015270	RPS8	110.544	146.002	139.89	128.213	111.98	120.427	147.536	159.259	131.586	129.714	232.848	386.239	494.385	432.298	330.815	383.763	226.073	427.781	387.104	271.733	324.308	105.121	164.119	241.61	422.206
ENSMMUG00000049141	SNORD38B	1.51575	0.577189	0.490416	4.02789	4.95025	5.56058	5.5351	2.49601	4.88483	1.94318	1.24566	0.474049	1.75344	2.42707	1.24316	3.51399	2.40521	1.78648	6.16459	4.90161	1.06466	1.47709	2.09045	2.16378	1.5124
ENSMMUG00000026127	SNORD38A	1.64125	1.87645	2.23551	3.72772	2.74868	5.06956	4.53114	1.99326	2.67242	2.70149	1.58269	0.740031	0.812988	1.3565	3.70396	3.04397	2.26405	3.26539	4.74641	12.6437	2.0575	1.77996	1.32355	5.47647	2.41239
ENSMMUG00000026062	SNORD46	11.5873	3.43098	2.98416	4.48325	15.0717	20.4636	5.40926	4.31072	10.3234	8.8702	3.49012	6.82963	5.66127	14.1351	11.2354	8.63261	20.7964	9.60283	16.5139	42.607	6.54424	9.00849	14.9567	20.641	11.3945
ENSMMUG00000044625	SNORD39	1.44889	1.4572	2.73087	3.99787	0.649084	19.2286	5.05755	6.86399	2.11191	6.39737	1.94646	3.03043	1.07409	3.01434	0.72656	1.72776	10.1003	8.81175	6.68011	3.71867	3.80314	4.469	7.60355	9.72167	5.2602
ENSMMUG00000045937	U5	390.557	51.7424	67.1973	168.074	570.945	1204.84	49.6242	34.7865	101.18	592.728	87.1263	172.586	457.25	1816.57	1784.27	101.933	159.129	80.1225	851.387	841.053	55.4067	35.0682	71.3047	197.044	66.4858
ENSMMUG00000013341	ARMH1	1.91612	0.500145	1.9063	1.832	0.845996	0.545108	0.492083	1.11491	0.256631	0	0.161707	0	0.32131	0	0	0.480122	2.21111	6.10002	1.88449	1.51816	0.014656	0	0	0	0
ENSMMUG00000027468	U5	0	0.250816	0	1.18565	0	0.467385	0.157189	0.249404	0.146408	0	0	0.260592	0.068058	0.183004	0	0	0.066924	1.51611	1.29577	1.16688	0.139763	0.928809	0	4.63206	0.574701
ENSMMUG00000064464	TMEM53	3.31774	2.83967	3.41971	4.58883	3.74101	2.89113	5.14101	2.90397	3.84379	1.58405	3.69305	2.27544	3.31725	2.15683	2.6068	3.59071	3.04151	4.23344	3.2179	3.68887	1.89311	1.50015	2.03491	0.898759	0.996209
ENSMMUG00000023784	RNF220	49.8146	57.5381	47.2585	49.5002	51.8621	35.5437	39.532	35.3411	23.9585	30.0335	10.399	10.5699	11.7979	8.52193	9.91452	18.4509	11.6374	15.8257	19.4674	17.8416	15.9028	9.83487	16.7079	17.4372	16.9806
ENSMMUG00000056209	Metazoa_SRP	0	0.479359	0	0.83967	0	0	1.56435	0.383297	0	0	0	0	0	0	0	0	0	0.105157	0.386463	0	0	0	0	0	0
ENSMMUG00000011645	DMAP1	8.86244	17.135	15.8881	13.7544	11.0885	11.336	13.1827	11.4083	9.59317	7.89904	5.12404	6.83609	7.70345	6.11714	6.9261	8.20856	11.5044	8.97286	10.8788	10.2844	3.94999	3.83266	6.19787	6.34025	5.81719
ENSMMUG00000011651	ERI3	38.2691	45.9381	39.2631	39.4425	36.0778	19.2215	25.745	12.2654	18.8859	16.4103	18.698	16.8698	22.0535	16.7445	18.2709	12.4756	16.2313	15.3889	12.9938	12.6871	4.12383	3.51488	4.77328	5.01292	4.94948
ENSMMUG00000015158	SLC6A9	3.18596	12.583	4.83207	7.72386	4.97014	9.85453	16.7982	10.3136	4.02424	5.48477	0.348649	1.6947	0.626849	0.084059	0.081409	7.68229	4.84871	6.42877	7.49684	6.25483	5.09668	4.05975	1.48222	0.706271	4.00649
ENSMMUG00000015156	CCDC24	1.62756	2.36966	3.01866	2.29471	1.46575	0.632314	1.22803	1.01269	0.400245	0	0.204264	0.326028	0.402978	0	0.127598	0.555088	4.75767	7.45575	2.64673	3.09544	0.134539	0.372976	0.143855	0.033413	0.092804
ENSMMUG00000015155	B4GALT2	10.1154	15.6744	20.504	9.45509	7.61386	4.79674	8.14207	7.67448	3.25178	4.05601	3.52567	4.6637	4.37476	2.46301	3.63732	2.98157	4.32343	5.64921	3.50669	3.09997	0.750939	0.228028	1.18354	0.706008	1.17846
ENSMMUG00000061167	ARTN	0	0.035053	0.357922	0.388636	0.098713	0	0.351553	0.396999	0.059903	0	0	0.079595	0	0	0	0.1908	0.428567	1.2877	0.06837	0.350986	0	0	0	0	0
ENSMMUG00000015150	DPH2	22.8765	69.9448	58.5915	38.3338	23.7107	19.9383	45.2675	48.6596	23.1587	22.8419	12.3694	24.3843	28.7312	9.89642	11.6545	16.4491	29.0688	27.1502	27.0486	17.801	26.8703	20.7018	50.3341	39.407	23.2071
ENSMMUG00000015142	IPO13	6.5156	23.0562	17.0377	10.1589	10.9776	21.6667	22.5444	13.3499	10.3263	7.53741	9.16357	4.97966	7.46181	6.25813	6.60387	3.52077	4.97563	4.78252	5.53075	5.23255	3.01399	1.5443	2.00041	4.25116	3.94395
ENSMMUG00000053498	-	0.159247	0.102141	0.16231	0.308188	0.271711	0.257948	0.210984	0.247434	0.320222	0	0.009432	0.130655	0.012002	0.064805	0.0102	4.45314	0.782388	1.42158	2.55474	1.11701	0	0	0	0	0
ENSMMUG00000015555	ST3GAL3	17.9311	16.6862	9.84748	18.487	17.5005	12.846	18.0768	18.3383	16.1758	17.1518	20.9905	16.8673	30.128	18.7496	22.8467	8.79978	2.75106	5.68083	6.28804	5.22305	3.22914	1.85327	1.86379	1.83533	3.07401
ENSMMUG00000037367	U6	1.17995	1.18356	0.212839	2.06504	1.76755	2.46609	1.19564	0.903063	2.69596	0	0.949471	0	0	0.727272	0.061835	2.45072	0	1.34146	1.44054	1.32586	0.550874	0	0	0	0
ENSMMUG00000012479	-	18.93	15.9314	14.4694	17.7989	22.1229	18.7994	20.2965	16.1311	20.3036	22.5693	7.21672	5.80745	3.94431	5.27986	5.54382	34.1621	21.5634	19.8744	29.4808	30.565	9.41237	5.4518	8.86657	9.68727	9.25981
ENSMMUG00000012477	PTPRF	28.8325	24	37.2442	23.9408	17.4137	21.0403	24.8997	20.1148	13.8418	13.43	1.86099	6.47657	1.53002	0.962452	1.12172	66.4991	92.1905	69.607	129.403	80.3803	0.364343	0	0.058228	0.425613	0.215677
ENSMMUG00000023675	HYI	9.73031	9.33189	9.95574	7.50424	7.13565	12.9482	15.9385	13.7215	7.51519	8.82745	5.76039	7.08096	6.95378	2.9739	6.28725	18.7214	19.4204	19.2187	12.5316	16.7204	9.07628	6.07053	9.03688	5.88221	8.96851
ENSMMUG00000023674	SZT2	7.43304	5.18548	5.52949	10.3788	7.6731	11.4118	10.8495	7.34223	7.8167	4.83828	4.35339	2.80294	2.66278	2.54464	2.62376	10.923	7.19177	9.656	11.0965	9.87402	4.90109	4.33336	7.05089	4.45752	2.86567
ENSMMUG00000054847	Metazoa_SRP	0.224752	0.043618	0	0	0	0.152663	0	0.160641	0	0	0.092655	0	0	0.174787	0	0	0	0.213945	0.141907	0	0.046314	0	0.063133	0.024461	0.025625
ENSMMUG00000062446	-	0	0.068853	0.025504	0.243048	0.064974	0	0.050167	0	0.455811	0	0.10129	0	0.077743	0	0.152088	0.333482	0.39703	0.129963	0.181773	0.126746	0	0	0	0	0
ENSMMUG00000012766	TMEM125	2.31093	8.95482	2.35851	4.38732	5.46985	4.02453	4.08134	3.2913	0.942352	4.97792	0.052059	0.75255	0	0	0.00889	33.2734	33.6425	15.8824	32.5815	25.9062	0	0	0	0	0
ENSMMUG00000063485	-	0	0	0	0	0	0	0.22986	0	0	0	0.076247	0	0.048861	0.204793	0.212523	0	0.27745	0	0	0	0	0	0	0.024567	0
ENSMMUG00000023671	MED8	33.0739	25.3844	20.5708	32.0825	33.3332	31.4334	30.5055	21.6497	21.3499	31.239	10.8457	13.861	7.38455	9.40921	10.1399	55.783	20.3692	27.3149	31.1025	38.5047	13.65	8.18556	16.1916	14.3394	11.7983
ENSMMUG00000003149	CDC20	0.396193	1.39297	0.6973	1.26022	0.648821	0.458594	1.34102	0.722933	0.573546	0.211585	1.00652	1.1045	0.911621	0.323781	0.315351	2.43634	2.19927	3.19843	2.33763	3.4096	0.605866	1.17769	2.91912	2.89357	2.28745
ENSMMUG00000003148	MPL	0.077033	0.278104	0.327715	0.174694	0.469889	0.049472	0.769229	0.392211	0.129651	0	0.715205	0.767225	0.900664	0.638569	1.15999	0.48062	0.70318	0.686648	0.237635	0.485856	0.074003	0.092774	0.157827	0.022232	0
ENSMMUG00000051782	Metazoa_SRP	0	0	0	0	0	0	0	0	0	0	0	0	0	0	0.316568	0	0	0	0	0	0	0	0	0	0
ENSMMUG00000010660	TIE1	1.11903	1.0348	1.26991	1.27859	0.512413	0.464834	0.510614	0.873956	0.279302	0	6.20189	5.9298	4.92722	4.43113	5.28724	15.9679	10.4321	7.22784	8.51809	12.6884	3.15505	4.56005	4.75046	3.47254	3.9939
ENSMMUG00000056635	U6	0.591447	0	0.417819	1.15241	0.297884	0.21387	1.52018	0.160195	0.814582	2.84234	0.158599	0	0	0.188672	0	0	0.208826	0	0	0	0	0	0	0	0
ENSMMUG00000002642	CFAP57	0.155808	0.098284	0.071823	0.048968	0.468961	0.145905	0.295689	0.217991	0	0.295417	0.652069	0.179254	0.092774	0.208783	0.411144	0.936615	3.21604	6.63707	3.32943	5.83686	0	0	0	0.009682	0
ENSMMUG00000051576	EBNA1BP2	2.76999	3.19837	3.75672	2.91052	2.8165	2.60087	2.65028	2.50651	2.53365	2.9855	1.56972	1.40759	2.57727	1.93207	1.58514	1.49218	2.75817	2.80184	2.43064	2.62656	0.56949	0.37577	0.732766	0.556653	0.744715
ENSMMUG00000055744	ZNF691	5.85872	4.17758	5.20615	6.15756	6.92624	6.69766	8.25636	5.54944	4.22525	6.0731	5.35008	2.61096	3.2945	3.34075	3.32866	9.34621	4.14222	6.4367	6.62351	6.77094	2.27471	0.727899	1.40898	1.81519	1.37185
ENSMMUG00000000373	SLC2A1	25.8585	32.8613	28.195	32.2737	21.416	23.803	29.6116	26.0837	18.3203	10.7416	13.2294	8.36273	6.27263	5.98596	6.35002	2.58298	5.58001	9.5282	3.83868	3.45924	2.62423	4.86348	1.93655	1.92919	2.83829
ENSMMUG00000047471	ERMAP	4.02887	1.39124	1.53727	3.26605	2.33849	2.00777	0.806061	0.962592	1.82006	1.90013	2.21654	0.713676	0.351809	1.08203	0.912301	10.1523	1.9076	3.03183	7.34232	5.36728	18.7463	9.22216	2.83158	2.40706	11.4155
ENSMMUG00000059313	SVBP	2.15638	2.94602	3.34146	3.70037	3.44911	3.24685	6.02703	4.55689	4.77321	3.31948	1.96371	2.35793	3.83535	2.36077	2.06745	3.9288	3.66643	3.59559	3.11441	4.17677	2.79288	1.17916	1.17815	1.31268	2.99469
ENSMMUG00000056187	TMEM269	2.44642	0.945495	0.939021	1.09208	2.12916	1.64329	1.35221	0.922506	2.33852	0.649489	0.189638	0.115388	0.030331	0.160395	0.234232	1.07515	0.406906	0.538815	0.759676	1.203	0.297518	0.151707	0.058305	0.25847	0.073412
ENSMMUG00000016111	C1H1orf50	5.60732	3.88809	3.59447	4.70493	6.23215	5.0314	4.31139	4.15322	8.71591	6.73747	3.70866	3.43404	8.89081	3.94719	3.37584	4.0999	4.47785	3.91564	3.39744	4.91329	1.83271	1.39556	1.91746	2.67311	2.10224
ENSMMUG00000022381	P3H1	5.74618	5.06446	4.8054	4.32203	5.90651	6.30839	7.38045	4.40331	2.88061	5.72414	4.17396	4.23566	4.35809	2.83197	3.10506	10.6502	10.7842	7.56651	4.683	5.82952	3.78125	1.82381	3.17512	2.76102	2.00155
ENSMMUG00000013136	YBX1	8.96276	21.7926	18.3936	9.0153	9.31084	14.7566	36.971	33.608	11.4502	13.2303	59.8807	157.884	245.2	124.949	84.2104	47.4711	50.5214	66.0482	35.0382	37.5498	32.6476	1.28549	18.7427	29.1679	38.7525
ENSMMUG00000013129	PPIH	7.3746	4.1815	5.41785	5.21884	6.07204	6.43399	4.11592	6.57262	6.07712	5.54761	4.85794	3.69502	5.5337	5.43133	6.68232	7.45863	4.93679	5.26995	6.35962	6.34878	2.57809	9.37412	4.00745	3.48233	3.7885
ENSMMUG00000013128	CCDC30	16.1144	11.168	16.1437	10.1554	13.0924	6.52621	10.8792	13.9611	7.43914	5.41459	0.323774	0.941778	0.867319	1.32123	0.361635	4.70713	15.053	30.5051	10.2554	15.0927	0.240985	0.070906	0.072193	0.175484	0.129239
ENSMMUG00000051091	U6	2.49	0.922037	1.7098	0.95399	2.47781	5.14178	1.44827	0.116887	1.85874	3.07972	0.385962	0.152317	0.555007	1.63778	0.463425	0.449815	1.11434	2.24416	2.32326	3.00746	0	0.095205	0.292883	1.27227	0.667789
ENSMMUG00000013126	PPCS	4.19739	8.71341	8.38659	4.84901	4.0176	3.02274	7.21044	7.54117	4.89241	3.5935	4.71397	8.06478	8.96126	6.3156	4.7433	6.30237	10.3537	12.8182	7.09238	6.36168	4.04573	1.82667	5.45178	3.67344	3.9932
[truncated: 32,897 more rows]
