# Supplementary material for: Differential Transcriptomic Landscapes of SARS-CoV-2 Variants in Multiple Organs from Infected Rhesus Macaques
Source: Genomics Proteomics Bioinformatics. 2023 Jul 13;21(5):1014–29. doi: 10.1016/j.gpb.2023.06.002 (PMC10928377; doi:10.1016/j.gpb.2023.06.002)
Supplement: Supplementary Table S6 — The transcriptional changesintissuesof rhesus macaques infected bySARS-CoV-2original strainand its VOCsat 5 dpi [file mmc6.xlsx]

## Sheet: Transcriptome
Table S6 The transcriptional changes in tissues of rhesus macaques infected by SARS-CoV-2 original strain and its VOC at 5 dpi
Tissues	Cerebral cortex								Cerebellum								Lung								Right ventricle								Blood
SARS-CoV-2 strains	GD108/Control		Alpha/Control		Beta/Control		Delta/Control		GD108/Control		Alpha/Control		Beta/Control		Delta/Control		GD108/Control		Alpha/Control		Beta/Control		Delta/Control		GD108/Control		Alpha/Control		Beta/Control		Delta/Control		GD108/Control		Alpha/Control		Beta/Control		Delta/Control
Gene ID	log2(Fold Change)	FDR	log2(Fold Change)	FDR	log2(Fold Change)	FDR	log2(Fold Change)	FDR	log2(Fold Change)	FDR	log2(Fold Change)	FDR	log2(Fold Change)	FDR	log2(Fold Change)	FDR	log2(Fold Change)	FDR	log2(Fold Change)	FDR	log2(Fold Change)	FDR	log2(Fold Change)	FDR	log2(Fold Change)	FDR	log2(Fold Change)	FDR	log2(Fold Change)	FDR	log2(Fold Change)	FDR	log2(Fold Change)	FDR	log2(Fold Change)	FDR	log2(Fold Change)	FDR	log2(Fold Change)	FDR
ENSMMUG00000036452	6.60021	6.13037e-25	6.09461	5.82241e-22	2.39346	0.00103297	0.374712	1	3.3131	2.13072e-08	3.58962	6.04584e-10	-1.16043	0.397563	-1.91267	0.0147413	7.43171	5.85801e-31	6.21971	4.13291e-24	4.28121	4.28594e-13	2.10952	0.000577464	6.94754	2.30481e-28	6.29131	6.65019e-24	0.867798	0.555238	0.874278	0.77748	2.38543	0.00012355	3.62676	5.81389e-10	3.52754	1.68477e-09	2.5227	2.66455e-05
ENSMMUG00000057648	6.58988	9.31257e-25	5.99664	2.68365e-21	-0.146378	1	0.649731	1	4.71559	3.71309e-15	4.35748	1.39024e-13	-3.00275	2.46603e-05	-3.59704	3.43502e-05	11.5926	5.48338e-52	9.63808	6.84263e-41	3.91057	1.52478e-09	3.94606	7.46804e-10	7.55835	1.08584e-30	6.77874	2.52136e-25	0.024587	1	1.01958	0.725315	1.97489	0.00270294	1.64692	0.0166306	1.27673	0.107563	0.994069	0.270867
ENSMMUG00000063859	5.9561	1.23943e-21	4.02328	1.244e-11	-1.69288	0.100513	0.559266	1	2.74431	5.47876e-06	3.92487	1.564e-11	-3.10736	9.06353e-07	-3.326	2.90873e-07	10.1899	1.12898e-46	9.2294	7.92208e-41	2.57799	1.83361e-05	3.8976	2.51023e-11	7.76647	6.83818e-33	5.41271	5.82246e-19	0.436987	1	1.323	0.180643	2.44568	8.27166e-05	2.107	0.000818397	1.58546	0.0224891	1.30795	0.0758632
ENSMMUG00000049050	5.74595	1.96242e-20	5.71333	2.57059e-20	2.59065	0.000292622	-0.0179542	1	4.1971	1.35743e-12	4.70466	2.26339e-15	0.400215	1	-1.20631	0.462101	8.7054	5.44299e-34	7.39865	1.61943e-26	4.69961	1.06244e-11	3.17095	1.2391e-05	6.49698	1.75378e-25	6.64466	2.52136e-25	2.5719	4.699e-05	0.698727	1	4.89627	5.10392e-14	6.20221	3.03994e-21	5.13881	6.98635e-16	4.23855	2.0157e-11
ENSMMUG00000063127	6.03128	4.99698e-18	5.25075	3.55683e-14	1.6103	1	0.930206	1	3.40804	2.51504e-08	3.23544	8.96915e-08	-0.568613	1	-3.16847	0.0649017	5.60523	1.71203e-18	4.80974	9.09407e-15	2.40708	0.000615811	0.807038	1	5.2676	1.68441e-15	4.05296	6.59736e-09	-1.03992	1	-0.161758	1	2.46241	0.000131144	4.06904	1.15847e-11	2.78052	4.33956e-06	2.48446	6.26442e-05
ENSMMUG00000055690	5.16924	2.91551e-17	5.76292	2.17699e-20	-0.238992	1	0.411836	1	3.39156	1.00031e-08	2.43607	6.62814e-05	-3.45541	6.59078e-08	-4.57227	4.07604e-11	9.23294	5.95038e-41	8.66021	1.25166e-37	1.57496	0.0279477	2.51209	3.20127e-05	6.68553	1.24479e-26	6.164	6.85008e-23	-0.444374	1	0.301469	1	2.39715	0.000117554	2.22182	0.000337528	1.28627	0.0973166	1.9415	0.00217309
ENSMMUG00000002347	-11.1442	3.13312e-17	-2.58103	6.99558e-05	-7.03516	2.35584e-10	-0.319417	1	-5.90846	8.50153e-10	-9.88633	8.1964e-12	-9.39814	1.47751e-07	0.616156	1	-9.84525	2.84754e-12	-0.553147	0.764554	-0.523378	0.955865	0.393403	1	0.603213	0.610895	1.53421	0.0234074	1.36098	0.0977191	1.02767	0.504151	3.98949	1	11.9808	3.03994e-21	0	1	3.28837	1
ENSMMUG00000054300	7.36461	3.15192e-17	6.23894	1.244e-11	3.54473	0.153125	3.26983	0.150105	3.78376	0.0700777	4.40806	0.00551954	-2.77788	1	-2.49441	1	10.6019	1.0167e-15	10.7823	1.31953e-15	6.75477	0.018368	5.34165	0.687801	4.14412	1	4.60645	0.859029	3.19085	1	5.12548e-15	1	0	1	3.62649	1	3.35517	1	4.21258	1
ENSMMUG00000064618	5.25812	5.98001e-17	4.86179	9.21837e-15	2.85875	0.000162528	0.153716	1	4.22839	3.6064e-12	4.56404	4.44579e-14	1.29175	0.372718	-0.542142	1	2.74171	1.90556e-06	3.12077	4.32203e-08	2.14927	0.000648173	-0.714974	0.971106	3.09498	6.62518e-08	3.51453	3.08986e-09	-0.44603	1	-0.57097	1	0.344163	1	0.657217	0.604823	0.922611	0.367647	1.3035	0.0823148
ENSMMUG00000004294	5.37598	8.39635e-17	4.76367	1.20489e-13	0.601863	1	-0.337927	1	2.57108	0.000127357	2.95965	3.80086e-06	-1.57372	0.512655	-3.15952	0.422023	7.84015	6.49642e-05	6.16364	0.0673689	3.02375	1	3.15544	1	7.71089	0.00014211	3.13532	1	-5.12548e-15	1	4.22816	1	0	1	3.62649	1	4.2829	1	-5.12548e-15	1
ENSMMUG00000056562	6.42436	1.13856e-16	6.35908	2.01361e-16	0.000411514	1	1.8387	1	2.47217	0.00491695	1.91324	0.0695059	-2.60882	0.79124	-6.04198	1	0	1	3.01234	1	5.12548e-15	1	0	1	5.10274	0.506633	5.12548e-15	1	-5.12548e-15	1	5.12548e-15	1	0	1	5.12548e-15	1	0	1	-5.12548e-15	1
ENSMMUG00000000451	5.02026	1.06583e-15	4.35231	3.16769e-12	2.54849	0.00147847	0.148711	1	2.48119	8.9234e-05	2.42101	0.000108457	-0.974941	0.73012	-1.4245	0.44404	3.14504	1.92657e-07	2.64049	1.85418e-05	0.938072	0.49854	0.133539	1	3.75315	3.06204e-09	2.92861	1.79263e-05	-0.122662	1	0.335082	1	0.907994	0.319007	-0.0386117	1	-0.0523408	1	-0.0231611	1
ENSMMUG00000038988	4.77941	1.62186e-15	4.4073	2.14018e-13	1.55012	0.175531	0.193245	1	3.12782	1.28426e-07	3.67489	2.52165e-10	-0.370005	1	-0.245752	1	5.17772	1.78823e-18	3.52613	2.72544e-10	3.26616	1.50372e-08	1.34191	0.0967893	4.19395	1.72358e-13	4.05751	4.68193e-12	0.478301	1	0.877274	0.76538	2.80816	4.176e-06	3.70548	2.41427e-10	3.37819	8.4125e-09	3.13277	1.23148e-07
ENSMMUG00000005371	5.28645	1.62186e-15	4.76976	8.99705e-13	0.659261	1	-0.369766	1	2.77468	2.41417e-05	2.60029	8.99418e-05	-1.11136	0.873667	-2.13318	0.755052	5.35335	1.95273e-14	4.23515	1.12291e-09	1.56299	0.274556	0.725715	1	4.47206	1.99748e-13	4.68675	7.13432e-14	-0.169619	1	0.283313	1	1.79334	0.158845	2.14509	0.0219827	0.8955	0.833962	1.75875	0.11283
ENSMMUG00000028886	5.08389	1.73012e-15	4.30043	1.38884e-11	1.54064	0.496194	0.697956	1	1.96584	0.00469331	2.1353	0.00117249	-2.71644	0.00200711	-1.80755	0.264937	0	1	0	1	5.12548e-15	1	0	1	5.41624	0.341065	5.12548e-15	1	3.19085	1	5.12548e-15	1	0	1	5.12548e-15	1	0	1	-5.12548e-15	1
ENSMMUG00000011454	4.77389	2.9081e-15	4.97984	4.3432e-16	1.75762	0.0816101	3.20643	5.24323e-07	3.74989	2.79177e-10	3.84387	5.59091e-11	0.909615	0.738182	2.619	0.000113668	2.22891	9.4796e-05	2.25851	7.76968e-05	-0.05399	1	0.78336	0.774708	4.94332	3.41091e-17	6.96639	3.30388e-27	3.39124	1.30008e-08	4.98045	3.50395e-16	0.971425	0.25807	2.76502	2.99348e-06	0.887396	0.391851	1.62031	0.0159569
ENSMMUG00000065352	-5.40644	4.1229e-15	-6.34542	8.97468e-19	-2.20665	0.0120269	-0.307855	1	-7.57214	8.272e-24	-13.0743	5.15365e-28	-2.77776	4.67347e-05	-1.76415	0.0699601	-0.568633	1	-2.74068	0.0324704	1.2564	0.342526	2.64438	0.00052298	-4.55034	1.72018e-12	-3.27282	1.78882e-07	2.01259	0.00247954	1.62934	0.0390457	0.650591	1	1.01602	0.592477	1.91321	0.0386237	1.04517	0.519573
ENSMMUG00000041045	-4.85233	4.8558e-15	-3.76206	4.25241e-10	-2.963	2.04386e-05	0.0785536	1	-5.48921	5.54856e-18	-6.30739	9.92368e-22	-3.14179	9.06353e-07	-2.22887	0.00366024	1.56208	0.0212344	-0.507109	0.845126	3.41328	1.49005e-08	5.85358	3.09596e-20	0.795482	0.409571	-0.0951082	1	3.76758	4.20892e-10	4.06096	2.24094e-11	4.11595	1.23244e-11	3.07972	1.82851e-07	2.84386	1.54713e-06	2.64577	1.11237e-05
ENSMMUG00000045219	5.38075	1.11083e-14	4.247	2.57431e-09	0.318634	1	0.790628	1	2.44094	0.000724018	3.25196	5.62007e-07	-1.7262	0.616851	-1.49882	1	6.01929	8.17841e-22	4.06163	5.08768e-12	1.79326	0.0134549	1.69114	0.0306548	4.83607	1.0796e-15	4.12621	2.43045e-11	-0.452604	1	0.258483	1	-0.0215395	1	1.81106	0.00684225	1.17011	0.164874	-0.603772	0.775889
ENSMMUG00000005046	4.74937	1.37955e-14	4.49826	4.26529e-13	0.81106	1	-0.0879701	1	2.45944	8.79098e-05	2.68863	9.01587e-06	-1.71948	0.0639296	-1.93896	0.0615385	4.96612	8.81071e-09	3.7924	0.000113954	1.03568	1	1.51406	1	5.02963	4.64096e-07	3.09345	0.0396796	-4.06569	1	1.54246	1	2.65911	0.461569	1.39225	1	1.32745	1	2.34721	0.412977
ENSMMUG00000032304	5.58101	1.49293e-14	4.36684	6.7938e-09	0.726286	1	-0.753678	1	3.97624	5.41226e-08	3.56254	1.37105e-06	-0.471099	1	-0.906856	1	7.35795	1.01161e-13	6.22576	3.43468e-09	1.14799	1	3.27503	0.252052	3.13042	0.216166	-0.0702732	1	-3.14937	1	0.252664	1	2.24956	0.823142	0.783163	1	2.54933	0.68252	2.11063	1
ENSMMUG00000008590	5.46922	1.84733e-14	4.65865	2.95597e-10	-0.828021	1	0.77345	1	2.63246	0.00038909	2.91658	3.23326e-05	-2.54786	0.493388	-6.92492	0.424894	6.47763	1.27327e-15	6.16698	2.23866e-14	0.846577	1	1.92409	0.670512	4.33278	6.51783e-10	4.13716	1.41208e-08	-2.20739	0.590933	0.655433	1	1.48323	0.139014	1.00346	0.43119	0.194214	1	0.836281	0.647579
ENSMMUG00000016469	4.50386	6.06226e-14	4.30383	1.0357e-12	0.0160957	1	-0.0244653	1	2.07758	0.00167085	2.34254	0.000165599	-2.48388	0.000586383	-3.01387	0.000217713	3.1708	0.0396091	3.4064	0.00913849	-1.24039	1	0.525224	1	10.4449	4.70393e-15	10.1619	6.03837e-13	7.28075	0.00525764	3.30315	1	-2.69378	1	-2.84333	1	1.83262	1	0.225861	1
ENSMMUG00000019519	5.33858	2.58744e-13	5.02717	8.97988e-12	0.0582042	1	-1.53858	1	2.40661	0.00219717	2.31736	0.0030895	-3.43765	0.186394	-1.95244	1	5.86502	1.1453e-12	4.94882	9.12455e-09	-0.338531	1	0.681962	1	6.87355	8.93419e-12	5.7126	8.37867e-07	1.51707	1	1.17767	1	1.40367	0.950693	2.41611	0.104566	2.15592	0.199961	1.03645	1
ENSMMUG00000055773	4.86946	3.72582e-13	4.24696	3.18109e-10	2.04985	0.165116	0.299442	1	4.2756	1.37744e-11	3.64179	8.87314e-09	1.02462	0.794843	-0.588564	1	5.44092	5.88363e-17	4.73976	8.75542e-14	2.78007	7.92169e-05	0.659245	1	5.5745	2.47355e-14	4.28968	3.1088e-08	1.31122	0.815848	0.636645	1	3.16257	9.2575e-07	4.44173	6.01512e-13	3.998	6.58332e-11	3.22811	1.92429e-07
ENSMMUG00000059366	4.829	5.88322e-13	4.87256	4.26529e-13	2.43993	0.027313	1.53669	0.668653	-2.37028	0.000211796	0.0734028	1	2.45721	0.000194573	1.05384	0.535675	1.32985	0.0427083	0.681451	0.529172	1.05758	0.24394	-1.63559	0.0295608	6.32877	5.29193e-23	2.91634	1.15849e-05	6.60133	4.1123e-23	6.65272	1.19109e-23	-3.74211	1.23699e-09	-1.66515	0.0140166	-3.02184	3.38654e-07	-2.99202	5.51825e-07
ENSMMUG00000008934	4.33096	7.229e-13	3.70841	8.38991e-10	0.253632	1	-0.00456521	1	2.76914	6.31896e-06	3.23228	5.06172e-08	-0.632297	1	-0.650516	1	3.20098	3.28504e-08	2.71077	3.50942e-06	-0.25189	1	0.043112	1	4.44061	2.58752e-13	4.02349	1.08898e-10	-0.536467	1	-0.0781912	1	0.848581	0.453897	1.97554	0.00359016	1.91191	0.00489627	1.13659	0.192639
ENSMMUG00000000422	4.70116	9.05442e-13	4.24321	1.72539e-10	2.11819	0.0902882	0.458551	1	2.50366	0.000215212	2.62931	5.81603e-05	0.215558	1	-2.30248	0.5538	3.01069	1.8386e-07	2.38227	5.10791e-05	1.6233	0.023713	0.558618	1	3.68897	1.25792e-10	3.78892	1.70327e-10	1.84113	0.00975255	0.834806	0.903482	1.58655	0.0236667	1.40701	0.0518444	0.823561	0.483866	1.35306	0.0673281
ENSMMUG00000064063	4.92978	1.89424e-12	4.79552	9.18262e-12	1.38879	1	0.298693	1	1.702	0.0960743	2.29165	0.00325756	-3.54796	0.155168	-6.97893	0.424894	7.53186	1.77109e-14	6.57899	9.43115e-11	2.5222	0.549349	2.63229	0.790257	7.15773	0.00215583	4.0508	1	-5.12548e-15	1	5.12548e-15	1	1.57289	0.177083	1.79554	0.0645473	1.48544	0.181144	1.0968	0.462919
ENSMMUG00000011521	5.14968	2.0386e-12	4.24056	2.29193e-08	1.04487	1	0.877679	1	2.67372	0.000140845	2.31465	0.0017215	-1.16516	0.911745	-0.840018	1	4.30279	9.21655e-10	3.48515	8.37231e-07	0.76704	1	-0.0324212	1	3.83162	3.90383e-09	4.25251	1.93691e-10	-0.464429	1	-0.228737	1	2.25104	0.181184	3.10018	0.00673063	1.73783	0.377671	2.75702	0.0132297
ENSMMUG00000022489	4.58298	3.42702e-12	4.51211	9.18262e-12	3.7781	9.45212e-07	1.22005	1	3.19258	5.66838e-07	3.86208	4.2731e-10	3.06041	9.63235e-06	1.01182	1	1.54803	0.0128094	2.061	0.000424984	1.38622	0.0627382	-0.863855	0.667841	2.82185	6.48168e-07	2.97787	4.75375e-07	1.49311	0.0572072	1.06966	0.47182	0.320003	1	0.487041	0.878591	0.80379	0.494584	1.47342	0.0356959
ENSMMUG00000065385	-7.03852	4.77104e-12	-4.89109	1.11018e-09	-1.39676	0.726499	-0.354511	1	-10.821	5.3232e-16	-7.64564	6.89289e-15	-1.93187	0.054189	-2.08153	0.145604	-3.97284	0.976177	0.192836	1	1.76255	0.688406	1.49576	1	-6.83229	1.36553e-15	-6.46771	1.58903e-14	0.540496	1	0.922779	0.725315	-0.132373	1	2.55162	0.170509	2.55459	0.104743	-0.314909	1
ENSMMUG00000011700	4.45489	5.16551e-12	2.10214	0.0046916	1.60213	0.508827	1.05776	1	2.53835	0.000180499	1.85985	0.0180185	-0.765415	1	0.33214	1	4.99675	3.32147e-11	5.35173	4.81597e-13	2.76804	0.00525378	1.17316	1	2.25118	0.10829	1.88928	0.290465	-5.02196	0.815848	-1.61044	1	1.93484	1	3.10012	0.0820204	2.47609	0.444869	-3.97347	1
ENSMMUG00000064424	10.2114	6.61821e-12	9.23374	1.12736e-07	0	1	-5.12548e-15	1	1.6324	0.244723	1.29402	0.538123	-2.70719	0.669152	-0.247766	1	8.78054	7.41119e-08	7.22345	0.00137007	3.93221	1	0	1	7.87365	5.54541e-05	8.01101	5.50233e-05	3.19085	1	5.12548e-15	1	-2.69378	1	2.28807	1	0.344844	1	-3.06251	1
ENSMMUG00000032017	4.53486	6.61821e-12	4.53553	8.34172e-12	2.9273	0.000788839	0.251399	1	1.75855	0.171867	1.88731	0.0792068	-1.66282	0.911745	-6.04198	1	2.91665	0.000256969	2.67488	0.00079136	1.60033	0.24092	-0.757393	1	3.48196	5.92373e-05	-0.334443	1	-0.925603	1	-2.17936	1	1.16229	0.209409	1.74264	0.0196567	0.919654	0.463356	1.32705	0.113148
ENSMMUG00000050937	5.43669	6.61821e-12	4.7765	3.95826e-09	0.719786	1	-0.559711	1	6.11619	0.200229	7.36284	0.00248838	4.71253	1	0	1	4.29454	0.00013852	1.73382	0.535771	-0.331927	1	-4.10299	1	7.65228	0.000196074	7.21866	0.00291178	-5.12548e-15	1	5.12548e-15	1	-0.287032	1	0.138727	1	1.95753	0.0800517	-6.21999	0.10418
ENSMMUG00000049433	7.00578	6.66632e-12	6.4959	8.38991e-10	2.56133	1	2.89118	1	2.45282	0.00131672	2.27091	0.00373248	-3.54796	0.155168	-6.97893	0.424894	3.2891	1	3.01234	1	3.02375	1	0	1	-3.11873	1	-3.2056	1	-3.14937	1	-3.05049	1	-2.69378	1	-2.84333	1	-3.01033	1	1.70886	1
ENSMMUG00000025344	4.30137	7.02575e-12	3.09925	1.34742e-06	0.289022	1	1.15203	1	2.91033	3.07275e-06	1.16605	0.327027	0.0119226	1	-0.0516197	1	6.18737	4.71009e-22	5.00687	3.25287e-16	3.46181	4.10297e-08	2.51632	0.00015605	8.66579	8.68653e-35	6.36928	3.43475e-21	3.96411	7.04532e-09	3.89551	2.02823e-08	1.25724	0.138073	2.00702	0.00337315	3.49097	9.31663e-09	3.0366	8.24412e-07
ENSMMUG00000058636	4.01491	1.06355e-11	3.74296	3.06398e-10	2.94929	1.299e-05	0.521268	1	2.91025	1.21371e-06	1.67652	0.0190984	2.16653	0.00204391	0.932013	0.726944	3.2422	6.39107e-09	1.79643	0.00248328	2.54604	1.51136e-05	0.628333	1	3.15929	1.74829e-08	2.02853	0.00106577	0.917933	0.48132	1.09365	0.410336	1.33167	0.0661537	2.3078	0.000171177	2.71409	4.19946e-06	2.34082	0.000117932
ENSMMUG00000060502	-6.88667	2.16806e-11	-2.32595	0.00130551	-1.13435	1	-3.72543	7.29711e-06	-0.964813	0.596296	-1.71188	0.0334574	-0.905747	0.792175	-0.235822	1	1.99214	0.0592043	6.40094	1.72405e-19	1.58848	0.260742	-1.96648	0.969798	-3.05593	0.0328802	-1.14582	0.738806	-1.18887	0.815848	-7.12323	0.0097862	0	1	5.12548e-15	1	0	1	-5.12548e-15	1
ENSMMUG00000063713	4.16875	2.3699e-11	3.36407	1.11199e-07	1.19418	1	0.484514	1	1.30225	0.183077	1.7891	0.0135593	-0.999533	0.763532	-2.14576	0.187641	6.86619	1.91493e-21	5.87232	8.11818e-17	3.52429	1.23231e-05	3.43897	1.86312e-05	1.37315	0.0840528	2.03113	0.00398036	-0.431119	1	0.34462	1	-0.526544	1	-1.0576	1	0.375986	1	0.817908	1
ENSMMUG00000031286	4.41459	2.40936e-11	3.14834	4.78285e-06	1.51923	0.713435	0.846771	1	1.38827	0.145492	1.60023	0.0489622	-2.12709	0.0874662	-0.721338	1	3.0453	4.40153e-07	1.93754	0.00298574	1.18803	0.229764	0.400349	1	1.46325	0.0272181	1.01596	0.274293	-1.99675	0.00975255	-1.61115	0.0934561	0.649168	0.730969	1.21346	0.13357	1.68521	0.0190947	0.725271	0.62755
ENSMMUG00000047229	-6.82724	3.55325e-11	-7.3007	7.07311e-12	-9.25014	1.40471e-06	-0.28506	1	-5.07819	5.80142e-08	-2.93467	0.000340673	-2.86262	0.0137663	0.25477	1	-0.637216	0.507852	-1.9468	0.000839507	-0.224139	1	-0.356029	1	-1.70756	0.057811	-2.43884	0.00792126	0.967088	0.578362	1.30716	0.313237	0	1	5.12548e-15	1	10.4932	5.94209e-14	-5.12548e-15	1
ENSMMUG00000056028	4.14325	3.68756e-11	3.14293	8.1748e-07	0.569782	1	0.734553	1	3.30303	1.94329e-07	2.07739	0.00502884	-0.345314	1	0.653054	1	4.48411	6.24533e-14	3.11444	1.33704e-07	1.87263	0.00840714	0.457896	1	5.062	4.27446e-16	4.72143	1.3794e-13	1.29121	0.308618	2.1862	0.00782975	2.64889	3.11212e-05	3.26285	5.17382e-08	3.95047	5.52533e-11	2.49666	5.7832e-05
ENSMMUG00000065329	5.35848	4.24881e-11	3.84232	2.90587e-05	1.69891	1	1.40411	1	1.5468	0.538128	-0.294288	1	-5.39263	0.79124	-0.147335	1	3.2891	1	0	1	5.12548e-15	1	0	1	0.104765	1	-3.2056	1	-3.14937	1	-3.05049	1	0	1	5.12548e-15	1	0	1	-5.12548e-15	1
ENSMMUG00000014745	5.25366	4.44934e-11	4.12339	1.3363e-06	1.96725	0.935854	0.102565	1	3.28615	2.34889e-06	3.13742	9.99541e-06	0.0352447	1	-0.727336	1	5.89302	7.83307e-13	5.03822	3.87152e-09	2.41253	0.173606	1.79993	0.797347	6.07263	2.17762e-11	5.7562	8.50607e-10	2.4333	0.469676	2.01877	1	1.4207	0.680724	0.643483	1	-0.41006	1	0.249568	1
ENSMMUG00000019633	6.03877	4.90126e-11	4.63646	6.14086e-06	2.64566	0.935854	0.0108987	1	2.04793	0.0379106	2.38931	0.00582402	-1.85329	0.99605	-1.31551	1	4.66162	1.41163e-12	2.74888	0.000105991	1.44853	0.197389	-0.223566	1	3.54337	9.28987e-05	2.77881	0.00907823	-2.14413	1	-0.997759	1	0.962161	0.472865	1.69062	0.0382162	1.18354	0.27814	-0.139832	1
ENSMMUG00000031210	3.97732	5.99802e-11	3.70932	1.28905e-09	0.383182	1	-0.315336	1	1.8672	0.0124367	2.1297	0.0018346	-1.91684	0.158242	-2.93816	0.151477	0	1	3.01234	1	5.12548e-15	1	0	1	7.15773	0.00215583	4.60645	0.859029	-5.12548e-15	1	5.12548e-15	1	0	1	5.12548e-15	1	0	1	3.28837	1
ENSMMUG00000061109	5.53057	1.2554e-10	5.28408	1.90692e-09	2.09598	1	1.71519	1	2.48607	0.00200048	2.4998	0.00186231	-1.12659	1	-6.47678	0.794358	3.7491	4.09125e-06	2.73858	0.00241274	1.56864	0.396989	0.375455	1	0.942932	0.5306	1.62709	0.113859	-1.51918	0.599079	-1.54266	1	0.882902	0.802812	1.35757	0.223262	0.385746	1	-0.141109	1
ENSMMUG00000039479	4.47834	1.2554e-10	4.24197	1.4635e-09	0.0365169	1	-0.568127	1	1.79643	0.0368497	2.72067	5.58841e-05	-4.07568	0.0446355	-2.58955	0.842852	7.39445	7.07342e-14	6.21236	3.43468e-09	1.85896	1	3.39919	0.182909	5.6434	1.5987e-09	3.88581	0.00147967	-4.06569	1	0.267474	1	1.3656	1	-3.73914	1	-3.9179	1	-3.97347	1
ENSMMUG00000016327	6.69154	1.56205e-10	6.00026	7.21795e-08	0.657175	1	2.76726	1	2.46329	0.0025326	2.10259	0.0233982	-2.96752	0.499025	-1.4833	1	5.3883	1.23285e-11	4.79955	2.76864e-09	2.82328	0.0183968	2.32429	0.16034	3.24315	9.74765e-06	3.38968	6.922e-06	0.046136	1	0.280952	1	0.878363	0.701307	2.18456	0.005877	1.63845	0.0751193	1.89511	0.0181965
ENSMMUG00000018464	4.97376	1.59152e-10	4.4517	1.7125e-08	1.82614	1	-0.155725	1	2.20277	0.00861835	3.10017	1.41268e-05	-2.24198	0.711359	-6.61963	0.639743	4.96115	4.68302e-11	4.26553	4.16057e-08	2.25122	0.0573968	1.61033	0.56687	3.71702	7.53887e-08	2.74823	0.000428687	-2.58172	0.311468	-0.601056	1	4.94334	0.823142	5.12548e-15	1	0	1	3.28837	1
ENSMMUG00000050151	5.20657	2.08689e-10	4.69363	2.8009e-08	0.715518	1	0.73403	1	3.00356	2.68996e-05	3.24382	2.28472e-06	-1.46095	0.911745	-1.89406	1	2.57035	0.000201831	1.42965	0.111522	-1.16708	0.535727	0.570402	1	4.04296	5.73333e-07	3.64918	1.79263e-05	-2.40119	0.839878	0.0206308	1	-2.69378	1	0.783163	1	0.344844	1	1.15007	1
ENSMMUG00000006955	3.89927	2.35156e-10	3.39713	4.853e-08	0.4826	1	0.30473	1	2.002	0.0048535	1.7788	0.0171349	-1.1999	0.656987	-1.30141	0.858669	7.05121	0.0039086	6.01387	0.102575	5.12548e-15	1	3.15544	1	1.9677	0.0290915	1.7358	0.11261	-0.596855	1	-1.55501	1	3.98949	1	5.12548e-15	1	0	1	-5.12548e-15	1
ENSMMUG00000052169	4.04507	2.39046e-10	3.10508	2.59049e-06	1.4334	0.719537	0.0114084	1	1.39749	0.120483	1.63101	0.0329066	-1.54693	0.240668	-1.73325	0.319325	2.11202	0.876487	0.567586	1	0.594878	1	-3.18459	1	6.08159	0.103133	3.13532	1	-5.12548e-15	1	5.12548e-15	1	3.98949	1	3.62649	1	4.2829	1	3.28837	1
ENSMMUG00000050864	-4.93019	3.0078e-10	-3.64486	2.37069e-07	-1.14918	1	0.204826	1	-6.76966	9.44372e-14	-6.14037	4.77618e-13	-3.13282	0.000171788	-0.407785	1	-2.04368	0.00290323	-2.7271	3.32086e-05	-0.158621	1	1.61593	0.0295617	-1.73369	0.0940812	-2.06502	0.0522832	2.28334	0.00176214	2.38447	0.00141853	1.01735	0.276217	0.844077	0.406567	0.944482	0.381418	1.28177	0.105494
ENSMMUG00000043091	3.7848	3.05718e-10	3.19469	1.45541e-07	0.833203	1	-0.072267	1	1.8051	0.0105399	2.21267	0.000479759	-1.45033	0.184295	-1.55677	0.200399	3.76047	1.02347e-10	3.04044	1.71147e-07	1.53946	0.0398624	0.691658	1	3.03166	2.31391e-07	2.95297	1.46626e-06	0.208384	1	-0.164388	1	0.772484	0.463841	1.16759	0.125256	1.39027	0.0611592	1.03925	0.220697
ENSMMUG00000038208	4.77136	3.1815e-10	4.1455	1.52148e-07	0.505509	1	0.315504	1	2.51682	0.000109812	3.00113	1.03937e-06	-2.14088	0.0807259	-1.7302	0.5538	5.74551	0.208262	0	1	5.12548e-15	1	0	1	7.46066	0.000532847	7.05933	0.00567341	-5.12548e-15	1	5.12548e-15	1	0	1	5.12548e-15	1	0	1	-5.12548e-15	1
ENSMMUG00000014305	3.68697	3.36075e-10	3.74077	3.06398e-10	1.10539	0.842799	-0.622713	1	1.75776	0.0129879	2.09924	0.00101725	-1.45626	0.148825	-1.82595	0.0338752	2.33046	4.10099e-05	1.63179	0.00760154	-0.224897	1	-0.466971	1	4.30142	8.33403e-14	3.59964	1.07124e-09	0.363374	1	0.00582979	1	3.22593	0.276217	3.26734	0.131596	3.21589	0.317978	0.225861	1
ENSMMUG00000033155	-3.79065	3.93878e-10	-3.943	1.08174e-10	-2.24698	0.00526376	0.206462	1	-5.94797	5.02511e-21	-7.59818	2.30169e-28	-2.77555	1.7354e-05	-1.88703	0.0209131	-0.535024	0.672737	-2.38651	5.63257e-05	0.942154	0.35021	2.88273	6.86619e-07	-1.21999	0.0972704	-1.38578	0.0675719	2.3507	0.000218887	1.85484	0.0102385	1.8574	0.00505227	2.49105	4.08194e-05	2.78735	2.26657e-06	1.18118	0.133952
ENSMMUG00000013151	5.83425	3.94115e-10	5.59878	2.08881e-09	1.97758	1	1.54946	1	4.29128	0.000187987	5.90471	1.60635e-10	-3.66867	1	-3.36036	1	6.44479	5.74067e-23	5.38778	8.5644e-18	1.98453	0.00904217	2.02163	0.00871662	7.1249	1.66416e-22	6.95623	3.43475e-21	2.30603	0.0753167	2.15544	0.180677	0.180952	1	1.72515	0.0133373	1.1703	0.175301	-0.462744	1
ENSMMUG00000038371	3.71036	4.28859e-10	3.2744	5.14624e-08	0.389828	1	-0.469703	1	2.34681	0.000226057	2.27196	0.000314038	-0.854811	0.800997	-0.768079	1	4.15924	4.19143e-13	2.92347	2.2771e-07	1.13662	0.185083	0.375612	1	3.2727	8.409e-09	3.38074	1.0114e-08	-0.179814	1	0.592793	1	0.867134	0.358468	0.429588	0.99987	0.450995	1	0.275802	1
ENSMMUG00000040063	4.73276	4.54196e-10	4.75768	4.70347e-10	0.724728	1	0.611985	1	3.13892	0.000200592	3.50344	5.82519e-06	-5.89686	0.520598	-5.56528	1	4.66329	0.00080997	4.38266	0.000640949	1.14799	1	0.887535	1	3.17872	0.00762084	3.32867	0.00422983	-4.62165	1	-0.286267	1	3.98949	1	6.33008	0.0934706	0	1	3.28837	1
ENSMMUG00000057342	-3.71728	5.07868e-10	-3.1276	1.79576e-07	-1.82734	0.0512307	0.965101	1	-5.63406	8.04642e-20	-6.87281	2.58706e-26	-3.01686	1.4728e-06	-2.07073	0.00567593	1.47485	0.0197855	-1.89582	0.00225094	1.96297	0.0020684	3.47274	1.77069e-09	-0.390113	0.957906	-0.225964	1	3.62545	1.3216e-09	3.83122	1.73093e-10	2.84088	4.83177e-06	3.21474	5.81638e-08	3.2702	3.55164e-08	1.83995	0.00506764
ENSMMUG00000000868	4.68734	7.43556e-10	4.31928	3.0904e-08	1.36986	1	1.46397	1	2.07635	0.0186291	1.77523	0.0744862	-1.14464	1	-1.89406	1	5.72846	5.28272e-14	4.62352	2.03592e-09	2.00237	0.20208	0.443236	1	3.73082	3.53141e-08	3.91007	2.64719e-08	-1.25816	0.839878	0.281793	1	0.903836	0.670447	1.33692	0.206748	0.848479	0.714662	0.150251	1
ENSMMUG00000062468	-3.77534	7.71713e-10	-2.40361	0.000101947	-1.25662	0.59474	-0.463868	1	-1.42112	0.0949663	-2.07433	0.00167112	-1.4868	0.148396	-1.66878	0.106703	-3.18573	2.27878e-07	-2.36296	8.65209e-05	-2.30521	0.000290195	-1.4013	0.0936739	-2.67499	0.00130565	-2.03066	0.0153613	-1.12533	0.50713	-1.25625	0.576352	-1.31028	0.335142	-0.591532	0.968112	-2.93565	0.00188658	-3.32548	0.000644095
ENSMMUG00000023086	4.24776	8.05565e-10	1.8515	0.0522284	0.829899	1	0.522873	1	1.51803	0.102229	1.06286	0.538123	-1.9327	0.34484	-3.15952	0.422023	2.24011	0.0139761	1.2865	0.387157	0.568287	1	0.341964	1	6.97851	0.00653653	4.0508	1	-5.12548e-15	1	5.12548e-15	1	1.2006	0.950693	2.13241	0.126	0.380903	1	1.23796	0.647498
ENSMMUG00000009306	3.86218	9.60095e-10	3.4014	1.21107e-07	0.532028	1	-0.36093	1	2.06512	0.00378064	2.07618	0.00300906	-0.766588	1	-1.21456	1	4.41438	3.92644e-13	3.43084	9.72585e-09	1.82185	0.0161071	1.22279	0.343542	3.01386	3.07238e-07	3.32415	5.23948e-08	-0.734334	0.896224	-0.497327	1	1.49363	0.0455938	1.89516	0.00517851	1.56905	0.0314869	1.13127	0.187665
ENSMMUG00000050796	4.05667	1.10855e-09	3.15773	5.44869e-06	-0.769222	1	-0.500123	1	2.08074	0.0342087	2.48169	0.00399862	-6.47373	0.177445	-6.14005	1	4.77215	0.672737	0	1	5.12548e-15	1	4.07213	1	8.19435	7.16159e-06	5.00661	0.622128	3.19085	1	5.12548e-15	1	0	1	5.12548e-15	1	0	1	-5.12548e-15	1
ENSMMUG00000047391	5.01308	1.32413e-09	4.48899	1.76241e-07	-1.18864	1	0.584387	1	2.13602	0.011452	2.64613	0.000439985	-1.74206	0.855463	-6.68607	0.639743	5.39157	4.73465e-09	4.93614	4.30358e-07	1.40629	0.998491	0.525224	1	6.28338	3.41786e-09	6.69944	1.00134e-10	2.48838	0.839878	1.73674	1	0.591202	1	0.290505	1	-0.774174	1	-0.588484	1
ENSMMUG00000058364	-3.57904	1.35556e-09	-3.88688	8.58583e-11	-1.52374	0.194791	0.436377	1	-2.94759	9.42395e-07	-4.9051	4.80931e-16	-1.81079	0.0224113	0.0168961	1	2.05215	0.000381902	-2.46017	2.03763e-05	3.26247	1.62376e-08	1.71502	0.0108514	1.18844	0.092499	0.422855	1	5.58323	2.62483e-19	5.29094	7.64992e-18	1.83938	0.00548866	2.22613	0.000337528	4.37468	3.21612e-13	2.19312	0.00039078
ENSMMUG00000013136	4.52027	1.3772e-09	3.96097	2.59624e-07	0.316807	1	0.329675	1	3.21387	1.67355e-06	3.32946	4.30729e-07	-0.386406	1	-0.296671	1	3.84706	2.04915e-10	3.25196	6.46928e-08	-0.089305	1	-0.00107776	1	4.77786	1.47406e-15	5.69714	1.10951e-19	0.81342	0.762456	0.224043	1	0.221129	1	0.423172	1	1.12287	0.290663	0.298519	1
ENSMMUG00000056504	3.86705	1.69749e-09	3.62402	2.29193e-08	-1.03919	1	-0.27879	1	4.01728	1	4.05147	1	-5.12548e-15	1	0	1	0	1	0	1	5.12548e-15	1	3.15544	1	2.33554	0.00623049	-1.37283	0.859029	-2.20739	0.590933	-6.20651	0.242881	0	1	5.12548e-15	1	0	1	-5.12548e-15	1
ENSMMUG00000006058	4.98086	1.70449e-09	4.51322	1.32362e-07	3.08084	0.136974	1.49079	1	2.58365	0.00263898	2.76263	0.000509595	-1.09632	1	0.838113	1	3.42375	3.71064e-09	2.69743	3.97306e-06	2.15915	0.000803359	0.924995	0.620326	3.15354	4.51728e-08	2.68141	1.06041e-05	0.35524	1	-0.17165	1	0.0662234	1	1.53208	0.0271431	0.00977761	1	-0.263522	1
ENSMMUG00000057454	3.87648	1.78445e-09	3.74898	8.36908e-09	0.63518	1	0.707544	1	1.67689	0.046657	1.68355	0.0416188	-2.3383	0.107121	-2.36938	0.510384	3.7681	1.75558e-09	2.7713	1.93059e-05	1.26305	0.256328	1.47771	0.169656	3.12528	1.57558e-06	3.85448	3.9046e-09	0.802648	0.961142	0.789939	1	1.64128	0.0674241	2.37138	0.000943696	1.76257	0.0280628	1.65666	0.0420896
ENSMMUG00000010164	3.58655	2.00706e-09	3.57531	3.04951e-09	0.884167	1	-0.51935	1	1.83774	0.0215711	1.45192	0.148888	-1.85631	0.337866	-3.08319	0.339765	1.15144	1	2.30521	0.542538	1.14799	1	-3.18459	1	7.23963	0.00151345	4.0508	1	-5.12548e-15	1	5.12548e-15	1	2.81881	0.578706	2.69278	0.810026	-3.01033	1	1.15007	1
ENSMMUG00000052921	3.5563	2.1241e-09	2.743	5.99639e-06	0.749806	1	0.237414	1	1.81429	0.00939845	1.77599	0.010135	-0.688877	0.911745	-0.666553	1	2.24105	9.26873e-05	1.22535	0.0734932	1.30783	0.0872351	-0.334865	1	3.21459	1.33286e-08	3.36121	1.05529e-08	0.781558	0.692877	0.621017	1	0.680042	0.578706	1.09404	0.15837	2.09586	0.000783908	1.36656	0.0579978
ENSMMUG00000008652	3.58623	2.25628e-09	3.4506	1.2249e-08	0.505571	1	-0.310226	1	1.54332	0.0557116	1.71307	0.0189006	-1.08983	0.616701	-1.36068	0.525584	3.12294	7.13696e-07	2.4864	0.000128437	0.416785	1	0.305013	1	3.49114	1.24661e-08	3.34482	1.81991e-07	-0.293289	1	0.20544	1	1.88406	0.0133213	2.12295	0.00281863	1.84479	0.0118071	1.40186	0.0884955
ENSMMUG00000023290	3.60264	2.3107e-09	3.19539	1.72237e-07	0.300145	1	0.178808	1	1.58031	0.0433477	1.51328	0.0565965	-2.24158	0.0077247	-2.27631	0.0458892	4.46602	2.66652e-09	3.36009	3.51801e-05	0.830213	1	0.73469	1	3.94385	5.48971e-07	1.34639	0.478193	0.927384	1	-2.39713	1	0.996559	1	1.16772	1	0.690287	1	-4.9268	0.62755
ENSMMUG00000019505	-4.34079	2.44876e-09	-3.18789	1.76624e-06	-1.66428	0.270591	-0.0995297	1	-4.90507	1.11592e-10	-5.30496	3.01444e-11	-1.52245	0.246716	0.462142	1	-4.04624	4.09125e-06	-2.80371	0.000153532	0.152879	1	1.06084	0.454326	-2.57151	0.000168687	-1.90268	0.0107397	1.23193	0.221696	1.32626	0.221401	0.368998	1	-0.185154	1	0.156744	1	0.0492629	1
ENSMMUG00000007163	4.09917	2.50581e-09	3.39227	1.39145e-06	0.0587558	1	-0.40069	1	2.2741	0.00524018	2.14351	0.00942777	-7.20419	0.0799844	-1.95244	1	4.41685	1.03057e-06	3.44547	0.0010881	0.628898	1	0.681962	1	2.53895	0.0434403	1.79694	0.350375	-0.912351	1	0.275551	1	0	1	5.12548e-15	1	0	1	-5.12548e-15	1
ENSMMUG00000048030	-6.36651	2.87102e-09	-5.00161	3.2071e-08	-2.76707	0.0520005	0.150639	1	-8.63698	1.34848e-06	-5.46167	1.2491e-05	-4.3438	0.0156353	-7.77376	0.132851	-4.13113	1.68824e-05	-4.357	5.03328e-07	-1.41666	0.157223	0.801655	0.916329	-1.85122	0.264788	-0.613798	1	1.84577	0.0942818	2.31867	0.0130214	-0.678114	0.956023	0.683352	0.801326	0.556226	1	-0.329899	1
ENSMMUG00000040565	3.8101	2.9125e-09	2.90021	1.35627e-05	1.50641	0.5932	-0.39695	1	1.52423	0.107295	2.04771	0.00569141	-0.477256	1	-1.09311	1	3.13148	6.78413e-06	2.75716	0.000130116	2.66242	0.000646121	0.862337	1	3.24695	2.28857e-06	2.25216	0.0075857	-0.625186	1	0.67185	1	-1.49451	0.276217	1.14295	0.238405	-0.118971	1	-2.89238	0.00334422
ENSMMUG00000036858	3.54076	3.55137e-09	2.90958	2.01677e-06	1.3175	0.572457	0.0959349	1	1.85309	0.00859462	1.40948	0.0995152	-0.781966	0.902181	-1.53617	0.324816	4.13524	5.04406e-13	3.06887	4.90735e-08	2.62407	9.69021e-06	1.24117	0.169656	3.4339	1.28105e-09	3.18802	6.0151e-08	0.74516	0.746053	0.531938	1	1.98883	0.0021121	2.90328	8.26091e-07	3.08901	1.32428e-07	2.02289	0.00123158
ENSMMUG00000048091	4.64099	3.98523e-09	4.52818	8.40035e-09	2.12376	0.666212	1.28676	1	2.11873	0.00581055	2.16276	0.00395608	-0.554011	1	-0.999525	1	3.36341	7.9767e-07	2.5753	0.000378375	1.3693	0.25892	0.213605	1	2.55401	0.00040121	2.99045	4.034e-05	-0.0355479	1	-0.558651	1	1.74354	0.0470985	2.35471	0.00158265	0.882414	0.610298	1.89026	0.0174327
ENSMMUG00000001549	5.16409	4.19601e-09	4.51428	1.55114e-06	2.26404	1	2.9699	0.109857	2.21324	0.0155706	2.57154	0.00197742	-0.881069	1	-6.23189	0.93621	2.20516	0.232742	3.57061	0.000469858	3.79565	0.000330555	1.51406	1	3.76156	1.99847e-05	3.40049	0.000252706	-0.668538	1	-0.438687	1	2.95737	0.00292452	2.12298	0.0678274	1.63689	0.226893	1.31273	0.451317
ENSMMUG00000042364	4.31214	4.31237e-09	4.53642	9.22393e-10	-0.828021	1	-0.565764	1	2.61552	0.00069017	2.28004	0.00683855	-1.19995	1	-1.63359	1	1.51501	0.976177	1.88359	0.419834	0.620028	1	-0.0308609	1	3.32415	0.00120871	5.37862	5.54485e-11	-5.02196	0.815848	-0.126365	1	4.02303	0.0700377	2.69278	0.810026	1.27257	1	2.42454	0.876733
ENSMMUG00000057258	3.90015	5.10516e-09	3.12826	6.97067e-06	1.26687	1	0.656495	1	1.86415	0.0188701	2.06593	0.0050557	-0.188901	1	-1.50407	1	2.93668	4.25072e-06	2.17607	0.00118459	1.79366	0.0277149	0.772258	1	4.37819	3.04305e-11	2.81846	0.000213315	0.502726	1	0.281938	1	2.75471	2.10977e-05	3.57652	3.10682e-09	2.97116	1.07281e-06	3.07675	5.20549e-07
ENSMMUG00000051891	4.85322	5.70226e-09	4.19162	2.11982e-06	2.49908	0.711529	0.417406	1	1.79916	0.090768	2.17119	0.0160101	-1.0493	1	-1.4833	1	4.03664	2.22938e-05	3.23469	0.0032784	1.48832	0.896038	0.368901	1	1.09314	1	-5.08327	0.622128	-1.83111	1	-0.685436	1	1.3656	1	-0.112652	1	0.364995	1	0.23911	1
ENSMMUG00000037980	4.01246	6.02922e-09	2.73046	0.000261834	0.731795	1	0.0699093	1	2.81155	0.000113928	2.3064	0.00329407	-0.943849	1	-0.399683	1	3.23238	1.78689e-08	2.15588	0.000299345	0.820124	0.535395	0.845543	0.726429	3.50779	2.93668e-09	3.55776	5.84995e-09	0.841395	0.713755	0.201313	1	-0.24737	1	-0.168481	1	1.34014	0.108349	1.09608	0.224126
ENSMMUG00000049822	3.73051	6.48698e-09	3.57243	3.69745e-08	1.82238	0.198282	0.737202	1	1.74324	0.0334863	2.28534	0.000987002	-0.316271	1	-1.63134	0.93621	4.40513	1.22057e-12	3.3003	7.99612e-08	1.82842	0.0219101	1.04931	0.617376	3.3555	9.65021e-06	3.34826	2.25107e-05	1.18729	0.839878	2.09744	0.13978	0.775332	0.558754	0.761685	0.533939	0.727072	0.656555	0.202487	1
ENSMMUG00000005835	-4.01104	6.67941e-09	-1.1904	0.168415	-2.14249	0.0382276	0.148473	1	-4.07381	1.88162e-07	-0.996307	0.622513	-2.02309	0.0814935	0.412527	1	0.25441	1	2.16486	0.00160714	0.0372431	1	1.48033	0.161058	-0.763077	0.506633	-2.44039	0.00082681	-0.606273	1	-1.76919	0.073396	-2.30603	0.0484915	-0.254771	1	-1.37308	0.218851	-0.278247	1
ENSMMUG00000019835	9.46681	7.55406e-09	7.51678	0.0064962	0	1	5.10599	1	4.52002	3.05735e-08	3.14464	0.000915024	-5.17595	0.911745	-4.84849	1	1.33558	0.187229	-1.19969	0.564752	-2.31273	0.123143	-2.95546	0.138646	0.338068	1	-1.06833	0.83788	-0.533737	1	0.966827	1	1.42359	0.572917	0.196055	1	-0.599122	1	-0.415843	1
ENSMMUG00000060325	3.72557	7.85107e-09	3.34691	3.34956e-07	1.58039	0.5287	0.892403	1	1.65007	0.0368843	1.2268	0.254015	-1.35597	0.427771	-2.44325	0.162701	2.4649	3.90904e-05	2.17515	0.000395464	1.53001	0.0445597	0.821899	0.827022	1.72873	0.00662591	2.37753	0.000136481	-0.816702	0.722672	-0.525151	1	1.36027	0.141966	1.24377	0.178462	0.979512	0.444869	0.558971	0.957448
ENSMMUG00000007027	-4.35657	7.977e-09	-2.16178	0.00197847	-2.44641	0.0260516	0.0832776	1	-3.58241	4.77339e-06	-3.82441	2.28472e-06	-2.07006	0.0809759	0.0568615	1	-1.60403	0.0438237	0.318954	1	-0.145928	1	0.780525	0.908353	-0.942717	0.229498	0.11534	1	-0.519203	1	0.201031	1	1.29571	1	7.4307	7.44843e-13	1.27257	1	-3.06251	1
ENSMMUG00000016889	3.79174	8.64941e-09	3.322	6.61037e-07	-1.24961	1	-0.250445	1	1.85561	0.04777	2.8528	5.25697e-05	-2.54786	0.493388	-2.00855	1	7.15556	3.95643e-17	6.30389	5.48215e-13	2.90233	0.123143	1.49576	1	3.91888	1.00723e-10	4.28904	6.83284e-12	-0.324259	1	0.655949	1	2.5917	0.00354732	1.17505	0.416862	0.466805	1	1.20443	0.373412
ENSMMUG00000064626	-3.61958	8.75845e-09	-2.80534	6.99434e-06	-2.01164	0.0338798	0.973354	1	-5.40249	7.27953e-18	-6.17263	1.59391e-21	-2.74525	2.61741e-05	-1.2663	0.315399	1.39797	0.0487898	-1.13494	0.215853	2.68964	1.36986e-05	4.16928	3.83929e-12	-0.296739	1	-0.204308	1	3.69236	1.54967e-09	3.90792	1.97409e-10	2.98994	3.99836e-06	4.14205	1.20102e-11	3.43523	2.16982e-08	2.56173	5.7832e-05
ENSMMUG00000014668	3.96287	9.47635e-09	3.41857	1.12975e-06	1.12211	1	0.378588	1	1.85317	0.0134474	1.77348	0.0199355	-0.990914	0.855463	-3.79149	0.0636624	4.0815	5.38677e-09	3.82795	2.0377e-08	1.80796	0.0939286	0.547489	1	2.17371	0.00206434	2.18753	0.00325526	-0.286371	1	0.126021	1	1.21002	0.239246	1.7923	0.0208562	0.653765	0.879526	0.667705	0.8196
ENSMMUG00000010727	3.46083	9.61085e-09	2.88455	2.75892e-06	0.69391	1	0.440051	1	3.31499	7.05686e-08	3.18327	1.91943e-07	0.0310962	1	0.27326	1	2.11094	0.000339758	2.53634	1.02093e-05	-0.0575733	1	-0.328035	1	3.13915	8.3662e-08	2.96698	1.46626e-06	0.179696	1	0.236506	1	-0.104278	1	0.441964	0.989187	0.909412	0.383582	0.972158	0.293169
ENSMMUG00000010827	-4.39151	1.01796e-08	-4.7202	5.98794e-10	-3.88147	0.000167861	-3.44037	1.28677e-05	-3.4175	5.41633e-05	-3.53166	5.25697e-05	-3.56003	0.00319285	-1.30238	0.990938	-7.97112	1.94147e-05	-1.87255	0.0524978	-2.10266	0.0631579	-1.41109	0.492847	-7.75632	0.000103556	-3.24722	0.0081339	-4.59989	0.0019495	-7.67933	0.000734542	-2.80149	0.0332327	-2.15877	0.051375	-3.12099	0.00154832	-4.52735	5.53992e-05
ENSMMUG00000014405	3.94167	1.04132e-08	2.5462	0.00119129	2.86199	0.00526376	1.21454	1	1.42986	0.152397	0.781566	0.971449	-0.913101	0.911745	-1.35962	1	3.2891	1	3.01234	1	5.12548e-15	1	0	1	4.14412	1	5.12548e-15	1	-5.12548e-15	1	5.12548e-15	1	0	1	5.12548e-15	1	0	1	3.28837	1
ENSMMUG00000009014	3.37057	1.11627e-08	3.06317	2.94068e-07	1.30294	0.508827	0.0215719	1	1.52298	0.0538878	1.60364	0.0317787	-0.924718	0.741956	-1.43898	0.28618	3.4923	9.38707e-10	2.37352	4.49574e-05	1.89867	0.00384764	0.870707	0.668525	3.23579	8.1683e-09	4.05314	5.05137e-12	0.950556	0.453507	0.643098	1	1.45226	0.0430088	1.24347	0.095086	0.913826	0.371863	0.850021	0.41786
ENSMMUG00000056208	4.07177	1.14758e-08	3.83106	1.32362e-07	1.22916	1	0.0113494	1	1.10501	0.419952	1.67986	0.0332559	-1.51879	0.40495	-3.92868	0.0402483	2.12891	0.00513635	1.22299	0.24439	-0.427687	1	-0.371072	1	2.07095	0.327708	1.99329	0.339936	-1.4308	1	-1.21127	1	0	1	5.12548e-15	1	0	1	-5.12548e-15	1
ENSMMUG00000005947	4.52559	1.16664e-08	4.51213	9.71451e-09	3.16382	0.0199658	1.58041	1	2.10088	0.0342087	2.36369	0.00828122	-0.788975	1	-6.14005	1	2.89044	0.00163004	3.31317	5.56067e-05	2.39879	0.028929	1.61033	0.56687	4.80123	1.10883e-08	4.7497	2.49694e-08	-0.355518	1	0.847272	1	6.71681	0.0700377	5.8518	0.266418	5.81759	0.23897	4.21258	1
ENSMMUG00000016539	3.38374	1.16664e-08	3.24949	6.44894e-08	1.20435	0.718053	-0.188024	1	1.47539	0.0715325	1.55408	0.0427384	-1.11395	0.520598	-1.48465	0.282446	2.4836	1.72358e-05	1.91437	0.00144805	0.758655	0.592228	-0.240088	1	2.42207	3.14844e-05	2.56273	2.43359e-05	-0.72871	0.815848	-0.334343	1	1.13919	0.150669	1.58209	0.0220642	1.13714	0.181812	0.873329	0.3858
ENSMMUG00000019680	3.43372	1.17184e-08	3.08136	4.51147e-07	1.34667	0.528706	0.203919	1	1.64644	0.0298798	1.62252	0.0307758	-0.478767	1	-0.742716	1	3.79901	1.04157e-10	2.58545	1.60905e-05	1.84661	0.00883715	0.818581	0.849002	2.26982	0.000166313	2.21912	0.000502224	-0.367918	1	-0.573015	1	1.24382	0.135013	1.58939	0.0283704	1.35391	0.0936728	1.57324	0.0295997
ENSMMUG00000054127	3.58659	1.21082e-08	3.06498	2.12132e-06	2.16109	0.0327519	1.28006	0.80511	1.27434	0.186762	2.33052	0.000199558	0.711159	0.911745	-0.635537	1	2.55469	1.21812e-05	2.1711	0.000281355	2.83874	2.17759e-06	0.238921	1	2.31728	7.92412e-05	3.09318	2.2334e-07	1.22066	0.212448	1.10466	0.457801	1.98018	0.00321342	2.29063	0.000308124	3.78707	2.08037e-10	2.62638	1.73192e-05
ENSMMUG00000037732	4.50289	1.36321e-08	4.71739	1.28905e-09	1.45072	1	0.917656	1	4.54772	1.64286e-07	3.71534	0.000144186	1.07395	1	2.59174	0.794358	3.91607	8.58599e-09	3.07654	2.03763e-05	-0.723124	1	-1.38893	1	3.91761	9.65568e-10	4.22307	1.40932e-10	1.35115	0.340205	0.71142	1	2.57195	0.0175663	2.33112	0.0325627	0.907611	1	0.881512	0.981024
ENSMMUG00000022204	5.44288	1.36766e-08	4.1022	0.000274581	2.23618	1	1.19361	1	3.06962	0.00325298	3.11916	0.00105893	0.103089	1	-4.84849	1	5.17393	0.463265	5.65767	0.231671	3.02375	1	0	1	0.110923	1	1.19432	1	-0.874844	1	-3.96069	1	3.98949	1	4.56687	1	0	1	4.21258	1
ENSMMUG00000063148	3.35096	1.45577e-08	3.34085	2.48072e-08	-0.262437	1	-1.04071	1	7.51817	0.00162208	6.15209	0.190916	-5.12548e-15	1	0	1	12.4556	3.08558e-25	11.5735	1.67072e-19	7.96951	6.69012e-05	8.4142	2.17554e-06	7.46066	0.000532847	6.15138	0.100359	-5.12548e-15	1	5.12548e-15	1	0	1	5.12548e-15	1	0	1	-5.12548e-15	1
ENSMMUG00000023748	3.36224	1.45616e-08	2.55531	2.94482e-05	0.659755	1	0.0272976	1	1.71367	0.0181763	1.8049	0.00878249	-0.49592	1	-0.625731	1	2.16147	0.000197234	1.21898	0.0796166	1.38684	0.0639572	-0.183015	1	2.62576	4.24425e-06	2.8472	1.63907e-06	0.239242	1	-0.247752	1	0.965774	0.263099	1.65711	0.0141753	2.29606	0.000162981	1.66325	0.0124684
ENSMMUG00000049227	3.93677	1.49985e-08	3.44462	1.37961e-06	-0.478653	1	-0.209331	1	4.0865	0.021312	4.34947	0.00733333	-2.77788	1	-2.49441	1	4.3791	4.09897e-10	3.63703	2.0833e-07	0.988235	0.800822	0.311985	1	5.06226	4.56474e-13	4.35465	3.08986e-09	-2.05739	0.698598	-0.0772259	1	-0.227426	1	-0.208917	1	0.779655	0.680722	-0.372883	1
ENSMMUG00000055346	4.36562	1.49985e-08	4.01463	4.52746e-07	1.23357	1	-0.207738	1	1.21455	0.387915	1.89266	0.0182851	-0.663163	1	-7.57769	0.238708	1.15144	1	3.29085	0.0561515	-0.313582	1	-3.18459	1	7.46066	0.000532847	6.15138	0.100359	3.19085	1	5.12548e-15	1	-0.172312	1	1.52975	0.0404392	-0.166092	1	-0.239545	1
ENSMMUG00000044496	3.4277	2.10593e-08	2.98104	1.75041e-06	0.794958	1	0.101909	1	1.55359	0.0545894	1.51977	0.0625146	-0.688905	1	-0.959841	1	3.83429	1.55816e-10	2.73153	8.2908e-06	1.66714	0.0326159	0.417675	1	2.70409	8.0051e-06	2.61562	4.41746e-05	-0.120201	1	-0.322773	1	1.99231	0.00384993	2.75705	7.72539e-06	2.47458	6.95083e-05	1.96593	0.0030305
ENSMMUG00000004331	3.6692	2.17359e-08	3.13077	3.1016e-06	-1.19928	1	-1.51108	1	2.3627	0.0025188	2.6459	0.000252217	-0.324738	1	-2.06256	1	7.93018	1.75038e-16	7.26432	6.18006e-14	3.21305	0.130834	1.44362	1	9.21231	1.57134e-09	7.77497	0.000234645	4.10961	1	3.30315	1	3.98949	1	4.56687	1	0	1	-5.12548e-15	1
ENSMMUG00000039992	4.44849	2.26601e-08	4.00101	8.94803e-07	1.13214	1	-0.344593	1	0.496848	1	0.114587	1	-2.6541	0.361924	-7.03099	0.339765	5.68955	9.23729e-07	5.25405	1.17848e-05	2.5222	0.549349	2.15706	1	3.48196	5.92373e-05	3.68431	1.37821e-05	-0.925603	1	0.49694	1	2.85259	0.0105099	0.643483	1	-0.0957582	1	0.757188	1
ENSMMUG00000022050	4.69343	2.45988e-08	2.51717	0.0557376	1.03082	1	1.21337	1	0.412017	1	-0.131408	1	-1.31343	0.911745	-1.08664	1	1.82848	0.00638285	1.26417	0.112964	0.268407	1	-0.446583	1	3.69132	5.13574e-08	1.78713	0.0728015	-0.0524233	1	0.620563	1	1.45848	0.0434535	2.43756	7.56957e-05	2.81082	2.22203e-06	2.14713	0.000594479
ENSMMUG00000032300	3.71323	2.7574e-08	3.32749	1.05819e-06	2.15268	0.0780441	0.579582	1	1.41562	0.136408	0.965049	0.612231	-1.59681	0.313258	-2.36131	0.259355	2.8437	2.70929e-05	2.66792	8.07358e-05	1.89699	0.0238448	-0.488948	1	0.815508	0.446463	1.46901	0.0607355	-1.47218	0.200479	-0.397216	1	1.77045	0.0845964	1.66925	0.0787709	1.28513	0.310951	0.188837	1
ENSMMUG00000008849	3.83306	2.78846e-08	3.64781	2.20718e-07	1.62772	0.789594	1.42044	0.968842	0.92395	1	1.8137	0.272586	-5.58097	0.656987	-0.334578	1	1.68028	0.041755	1.56531	0.0644139	-0.624463	1	-1.37403	0.708044	2.60274	0.0340598	2.47041	0.0667138	0.83404	1	-0.126365	1	0.581878	0.753887	1.35897	0.0593584	0.973756	0.312497	0.60023	0.756631
ENSMMUG00000053206	3.47943	2.88782e-08	3.03568	2.16651e-06	0.735345	1	-0.149946	1	2.01112	0.00553179	2.02837	0.00390409	-0.824706	0.95216	0.0700929	1	2.97315	3.53425e-07	2.05317	0.000834932	0.79219	0.594111	0.0102664	1	2.92245	1.21437e-06	1.79108	0.0138466	-0.879177	0.815848	-0.552548	1	1.72392	0.038311	1.52089	0.0744482	0.928083	0.542621	1.67004	0.0366776
ENSMMUG00000006124	3.96412	3.11442e-08	3.6008	9.56572e-07	0.605435	1	0.644528	1	2.38975	0.000674631	2.55178	0.000165599	-0.288919	1	-1.97034	0.891175	2.95256	2.54096e-07	1.57279	0.0140293	0.832746	0.503792	0.0518382	1	3.56642	5.17791e-09	1.55033	0.058739	-1.68017	0.223129	-1.85485	0.225209	0.100872	1	1.98238	0.00238547	0.403707	1	-0.818966	0.477802
ENSMMUG00000000195	3.83548	3.11442e-08	3.55916	3.1512e-07	1.68192	0.70046	0.848723	1	1.89463	0.0178931	2.01238	0.00683855	-0.919344	0.962119	-0.372643	1	2.87618	1.25977e-06	2.35868	9.46216e-05	0.801421	0.610512	0.532075	1	3.11371	4.64096e-07	2.67214	5.35473e-05	0.0101024	1	0.793004	1	0.969669	0.286825	1.55168	0.0300399	1.10444	0.223545	0.956734	0.32034
ENSMMUG00000058118	3.67109	3.26258e-08	3.3002	1.04062e-06	0.021041	1	0.327904	1	1.31803	0.207123	1.50611	0.0910577	-1.19631	0.719844	-1.8117	0.539771	0	1	0	1	3.02375	1	0	1	6.65943	0.0204278	5.12548e-15	1	-5.12548e-15	1	5.12548e-15	1	0	1	5.12548e-15	1	0	1	-5.12548e-15	1
ENSMMUG00000032119	3.47682	3.37295e-08	2.87368	9.0687e-06	1.6172	0.318864	0.0637722	1	1.48625	0.092898	1.95366	0.00554868	-0.31734	1	-1.12279	1	3.00555	1.92308e-07	1.93443	0.00159211	1.94044	0.0032695	-0.289133	1	2.49451	2.0556e-05	2.5009	4.66615e-05	0.714906	0.815848	-0.69036	1	2.05006	0.00178812	2.87913	1.47465e-06	3.30416	2.46655e-08	1.95076	0.0024331
ENSMMUG00000061751	3.24523	3.39876e-08	2.60264	1.58317e-05	0.00356287	1	-0.371382	1	2.38233	0.00025663	2.08007	0.002057	-0.685223	1	-0.0350305	1	5.56227	6.48373e-17	4.9698	3.33708e-14	1.92262	0.0356603	2.40826	0.00333232	5.19925	9.45356e-08	4.62053	1.26602e-05	1.97983	0.837031	0.267474	1	-2.11124	0.00726516	0.659553	0.624473	0.859764	0.459708	-0.772341	0.561635
ENSMMUG00000007559	4.07817	3.57068e-08	3.26923	3.47237e-05	0.727503	1	-0.28055	1	2.25753	0.0325923	2.30829	0.0162301	-0.347406	1	-0.78364	1	5.1813	1.78645e-11	4.88781	1.32741e-10	2.25487	0.0842771	1.21014	1	3.95086	7.74348e-09	2.54921	0.00156792	-0.835327	1	-1.39136	1	1.42584	0.548973	2.01045	0.0973588	2.10729	0.0800517	2.11182	0.0506868
ENSMMUG00000052140	4.16117	3.61377e-08	3.48775	1.2776e-05	0.316807	1	1.45939	1	1.43925	0.170327	2.47401	0.000264755	-1.15084	0.911745	-0.343027	1	3.69527	1.53291e-09	1.89575	0.00650083	1.02986	0.446965	0.319863	1	2.98533	3.33933e-05	2.78941	0.000436178	0.627016	1	0.175598	1	0.513963	1	1.48002	0.174062	-0.273058	1	-0.983785	0.84108
ENSMMUG00000063595	-5.06631	3.61377e-08	-2.62307	0.000469884	-2.51552	0.0536703	-0.196175	1	-4.06204	2.06854e-07	-4.17618	2.14458e-07	-3.79851	0.000197222	-1.46366	0.667046	-0.644626	0.751081	-2.3344	0.00671935	-0.567599	1	2.71734	2.99035e-05	-3.00247	0.00961698	-1.1258	0.584231	0.53759	1	2.88924	6.60915e-05	0.250814	1	1.85248	0.0133516	1.20603	0.227963	2.94832	3.50367e-06
ENSMMUG00000049799	3.69952	4.43365e-08	3.71842	5.71636e-08	-0.186967	1	0.264738	1	1.05415	0.498548	1.15059	0.382497	-1.13473	0.758579	-0.833913	1	0.308499	1	1.38921	0.108755	0.371877	1	0.219997	1	2.93209	3.00252e-06	4.09074	1.05897e-10	0.851747	0.800712	0.918974	0.972911	0.442777	1	-0.732172	0.835789	-1.30697	0.335393	-1.12006	0.409644
ENSMMUG00000002868	3.3786	4.43853e-08	1.87342	0.00841202	1.75859	0.164327	0.104385	1	1.14902	0.321327	0.613938	1	-2.70195	0.0033037	-2.15431	0.187641	1.35988	0.0368465	0.0743685	1	0.498174	0.930444	0.107355	1	1.78093	0.00454521	1.0449	0.251944	-0.919223	0.588927	-0.874385	0.903887	0.427312	1	-0.117217	1	-4.86937	0.656555	-0.155434	1
ENSMMUG00000009113	3.26412	4.45406e-08	1.91043	0.00396829	1.32764	0.523588	1.05349	1	2.10384	0.00164159	1.67707	0.0225944	0.150686	1	0.566148	1	-0.575495	0.599859	-0.73028	0.456119	-0.463884	0.975562	0.219173	1	0.773041	0.394463	0.838975	0.427794	0.383318	1	0.515651	1	0.248204	1	1.06969	0.171549	1.18412	0.144325	1.09594	0.180863
ENSMMUG00000064009	3.9187	4.71646e-08	2.13005	0.0175279	1.59933	0.987026	0.481949	1	1.41557	0.221053	0.492954	1	-2.48757	0.226907	-0.961271	1	2.03832	0.0696329	0.199236	1	-0.345405	1	-2.47542	0.971106	-0.169525	1	0.977251	0.754852	-2.34325	0.469676	-2.11408	0.832297	-4.12186	1	-4.28764	1	-4.47069	0.901757	-0.314909	1
ENSMMUG00000028855	3.62645	5.1614e-08	3.33939	8.94547e-07	-1.0583	1	-0.503518	1	1.69874	0.087591	2.75278	8.62819e-05	-2.13793	0.520598	-2.16486	1	4.08331	1.83662e-12	2.47678	2.1256e-05	0.51798	0.933701	0.491279	1	4.56444	1.15716e-14	4.00493	3.5959e-11	0.620902	1	0.00294779	1	0.439438	0.97107	0.621208	0.652324	0.885141	0.398195	0.289637	1
ENSMMUG00000063558	4.35016	5.35447e-08	4.00865	8.22801e-07	1.93232	0.987026	-1.12949	1	2.5122	0.0882372	0.902166	1	-0.844267	1	-4.28835	1	5.17393	0.463265	6.5375	0.0200319	6.31216	0.0796495	3.15544	1	5.12548e-15	1	5.12548e-15	1	-5.12548e-15	1	5.12548e-15	1	0	1	5.12548e-15	1	0	1	-5.12548e-15	1
ENSMMUG00000013573	3.2312	5.35447e-08	3.13044	2.01517e-07	1.18273	0.741523	0.00652524	1	1.63054	0.0346804	1.78456	0.0121512	-0.0891898	1	-0.95828	0.951553	2.86528	8.89249e-07	2.2298	0.000185066	1.82992	0.00734594	0.60761	1	1.97014	0.00100327	2.00001	0.00161459	0.0593124	1	0.296699	1	0.904787	0.344556	1.03347	0.217573	0.636303	0.751971	0.913879	0.352871
ENSMMUG00000041188	3.28123	5.57483e-08	3.07414	5.03482e-07	1.45641	0.362253	0.0431123	1	2.36025	0.000363481	2.50614	8.08859e-05	-0.4294	1	-1.19927	0.93621	2.14989	0.000274653	1.8269	0.00284748	1.6389	0.0194278	0.152804	1	2.38774	3.63129e-05	2.66224	8.61809e-06	0.636284	0.907046	0.837115	0.856932	0.535153	0.823142	0.712331	0.530353	1.07626	0.225905	1.89651	0.00308202
ENSMMUG00000018996	3.3422	5.60379e-08	3.30602	1.1731e-07	0.269021	1	-0.979009	1	2.14915	0.00170984	1.96565	0.00505413	-1.78914	0.193783	-1.82312	0.44634	5.48816	4.09444e-15	3.86616	4.54268e-08	2.17122	0.0296597	1.38919	0.563305	3.37525	1.29115e-06	3.29221	9.66379e-06	-0.298254	1	-1.4972	1	1.5567	0.0655256	0.776677	0.611538	0.338042	1	0.323745	1
ENSMMUG00000058092	-4.61254	6.3828e-08	-2.37998	0.00111371	-1.97164	0.204544	-1.39407	0.610398	-2.49388	0.0250137	-2.63687	0.0263093	-1.7262	0.616851	0.291082	1	-2.67555	0.000650061	-1.69042	0.0313035	-0.552302	0.949266	0.329308	1	0.29323	1	-0.352577	1	1.10381	0.61339	0.512886	1	0.685245	0.728464	0.98129	0.313983	0.477242	1	0.843204	0.505706
ENSMMUG00000050213	-8.97345	6.4544e-08	-9.28175	1.96701e-08	-8.41008	0.000500758	-1.29745	1	-1.98141	0.71072	-6.51461	0.0922522	-6.03216	0.40495	-0.78364	1	0	1	0	1	5.12548e-15	1	0	1	0.110923	1	-4.12521	1	-4.06569	1	1.22846	1	4.94334	0.823142	3.62649	1	4.84294	0.901757	4.21258	1
ENSMMUG00000005688	3.31801	7.18418e-08	2.5184	8.75037e-05	0.17406	1	-1.73271	0.273108	2.29909	0.000749862	2.07596	0.00313211	-1.15693	0.79124	-8.48338	0.0245234	4.41151	3.66612e-14	2.87496	4.6751e-07	2.07718	0.00110776	0.464448	1	4.54577	1.4722e-14	3.33766	3.96474e-08	-0.203852	1	0.0692961	1	-1.10883	0.161344	0.455765	0.943423	0.467015	0.989833	-0.855567	0.40002
ENSMMUG00000001130	3.36843	7.18418e-08	2.93438	4.21353e-06	0.58705	1	0.229372	1	1.89936	0.142979	1.15467	0.891196	-1.31963	1	-5.70002	1	3.18226	2.11992e-06	3.58776	3.33241e-08	1.02193	0.567733	0.729213	1	2.99412	1.42495e-05	3.32724	2.51058e-06	-0.793848	1	0.9164	1	0.557799	0.870864	0.55191	0.874821	0.584638	0.901757	0.14387	1
ENSMMUG00000055438	9.18714	7.18418e-08	5.22602	0.47972	0	1	5.5794	1	5.38925	1.01292e-05	3.09714	0.385186	0.988656	1	2.42197	1	-3.06191	1	1.51913	0.933188	-3.33733	1	1.844	1	5.12548e-15	1	5.12548e-15	1	-5.12548e-15	1	3.30315	1	4.49323	0.000518896	2.59093	0.251182	4.10184	0.000575881	3.41568	0.0328082
ENSMMUG00000022633	3.24594	7.18418e-08	2.88513	2.66723e-06	1.26871	0.675454	0.284231	1	1.60388	0.037031	1.59598	0.0357533	-0.885165	0.79124	-0.920613	0.922832	2.86251	5.01436e-07	1.75236	0.00424023	1.34573	0.0804251	0.189516	1	1.18262	0.0990797	1.46657	0.0384927	-1.09732	0.330948	-0.676094	1	0.708179	0.578706	1.44398	0.0450007	0.625457	0.761534	0.0658178	1
ENSMMUG00000010305	3.25627	7.18418e-08	3.17633	2.05025e-07	1.17529	0.888696	0.453586	1	1.15292	0.293674	1.3969	0.100739	-1.30057	0.329505	-2.10727	0.0430586	3.61755	7.05821e-10	2.73714	3.97832e-06	1.70115	0.0207012	1.08291	0.433066	2.14976	0.000495264	2.44302	0.000112927	-1.07675	0.472859	-0.684865	1	0.521674	0.905139	0.844835	0.400742	0.395384	1	0.308845	1
ENSMMUG00000005300	3.30493	7.18418e-08	2.81571	7.66678e-06	0.75739	1	-0.229843	1	1.7412	0.0336261	1.47575	0.12077	-1.21102	0.766478	-0.365754	1	2.45442	4.91718e-05	1.43381	0.0404572	1.344	0.107858	0.717331	1	2.96176	1.86248e-06	2.10345	0.00315502	-1.2688	0.493531	-0.512121	1	1.44318	0.0556547	1.64438	0.0209492	1.29063	0.119069	1.3051	0.096267
ENSMMUG00000021269	3.98604	8.0467e-08	3.67536	1.34742e-06	2.67577	0.0423219	1.33433	1	1.47121	0.162502	1.42812	0.170266	-1.78749	0.520598	-2.79494	0.589799	3.33329	1.55648e-07	2.63268	6.70926e-05	1.54691	0.0945156	1.35805	0.276144	2.13181	0.001355	2.82651	1.45627e-05	0.442815	1	-0.0731669	1	1.53445	0.0280451	-0.3654	1	-1.08719	0.227963	0.803365	0.464678
ENSMMUG00000051699	9.16989	8.45745e-08	9.1591	2.05025e-07	3.54456	1	4.39669	1	3.16607	0.0132161	3.95617	0.000147263	-0.448778	1	-3.89772	1	3.69126	0.00404267	4.06939	0.000250753	-0.331927	1	1.23866	1	4.20165	0.000209772	4.26638	0.000145642	1.00151	1	2.20855	0.97704	-4.82529	0.823142	0.857058	1	0.0639631	1	-0.467845	1
ENSMMUG00000028947	3.97133	9.49841e-08	3.56853	3.05382e-06	-1.39129	1	-1.70651	1	2.37711	0.00623393	2.96817	0.000101823	-0.881069	1	-0.339596	1	5.78965	7.18984e-21	5.60406	4.24418e-20	1.12367	0.242223	1.75902	0.0158747	5.13517	1.81124e-17	6.47049	6.32259e-24	1.38153	0.151219	0.661735	1	0.746405	0.49314	1.29498	0.0755636	1.55981	0.0256353	0.135268	1
ENSMMUG00000049185	4.28068	1.00324e-07	3.52373	3.67001e-05	1.71152	1	-0.155725	1	0.650805	1	0.551902	1	-2.17217	0.79124	-6.54997	0.639743	0	1	3.92005	1	5.12548e-15	1	0	1	5.67364	0.229498	5.12548e-15	1	-5.12548e-15	1	3.30315	1	0	1	5.12548e-15	1	0	1	-5.12548e-15	1
ENSMMUG00000056654	-3.7266	1.09635e-07	-3.67197	6.10912e-08	-1.27816	0.798586	-0.0178097	1	-4.22061	3.48511e-09	-5.02617	3.59516e-11	-1.91744	0.059601	0.299871	1	-1.70989	0.0117163	-1.8515	0.00450571	-0.859975	0.4878	0.386989	1	-1.60219	0.018252	-0.6226	0.762315	1.7685	0.0134171	1.34488	0.176952	-0.772107	0.467885	-1.71198	0.0123827	-1.01877	0.273784	0.100785	1
ENSMMUG00000011378	4.52492	1.11429e-07	3.13201	0.00288323	1.03082	1	1.79324	1	1.87671	0.0170014	2.1554	0.00281203	-0.503646	1	-2.10728	0.755052	2.24449	0.00646904	2.15918	0.00851036	0.480734	1	-1.49487	0.916329	2.93124	0.00111559	2.48547	0.0129187	-0.429656	1	-0.511142	1	-0.136478	1	1.43844	0.550661	-5.43779	0.472989	-2.2075	0.647498
ENSMMUG00000000054	3.45843	1.12421e-07	3.06835	3.67872e-06	0.631543	1	-0.0390449	1	1.94948	0.00764657	2.00275	0.00484817	-0.798948	0.970895	-1.02568	1	3.65979	1.71504e-09	3.17329	1.82899e-07	1.94582	0.00800528	0.639463	1	2.42692	4.02689e-05	3.27095	4.62583e-08	-0.0549316	1	0.192817	1	1.56476	0.0357136	1.92142	0.00480991	1.34546	0.0983545	1.6985	0.0147668
ENSMMUG00000033742	3.09336	1.1267e-07	3.89355	5.51936e-11	1.40561	0.318371	0.0810064	1	2.21532	0.000525703	1.94157	0.00320543	-0.808924	0.803684	-1.85973	0.0218156	4.65919	7.61575e-16	4.05173	6.85571e-13	0.984235	0.296205	1.12108	0.25629	3.20278	1.10401e-08	2.77658	2.41518e-06	-0.480156	1	-0.100952	1	2.54954	3.52642e-05	2.18153	0.000443001	1.08474	0.212007	1.78165	0.00596325
ENSMMUG00000064543	3.59363	1.1267e-07	2.92622	3.50946e-05	2.1242	0.126598	0.461868	1	1.58637	0.080208	1.64078	0.0550952	-0.0697329	1	-1.67926	0.86079	1.99235	0.0083548	2.1868	0.00206879	1.56227	0.0993366	0.0870508	1	1.20698	0.169831	0.286895	1	-1.60641	0.277192	-1.2561	0.832297	0.976929	0.479323	0.0791541	1	-1.0221	0.606183	-0.42239	1
ENSMMUG00000043675	5.9616	1.14191e-07	5.74188	5.97028e-07	-2.88739	1	-0.51061	1	3.47116	0.000253504	3.835	1.85743e-05	-4.92087	0.911745	-4.59544	1	6.71699	7.74862e-11	5.35508	6.16081e-06	-0.313582	1	2.98916	0.465127	7.29119	1.10104e-13	7.78403	9.09105e-16	0.0414762	1	2.45265	1	-3.57775	1	1.79696	0.810026	2.30831	0.553813	-0.685102	1
ENSMMUG00000047333	4.78694	1.14191e-07	4.07131	4.15875e-05	1.11259	1	-0.153063	1	1.87952	0.321327	2.82162	0.00366774	-0.680094	1	-0.147335	1	4.69074	2.58464e-09	3.83673	2.90128e-06	1.94609	0.237484	1.08598	1	3.43611	3.47399e-05	2.48547	0.0129187	-0.172405	1	-2.39713	1	0.600727	0.99938	1.89055	0.0175248	0.71443	0.780551	0.149228	1
ENSMMUG00000061152	-3.08923	1.15258e-07	-3.82949	1.08174e-10	-2.4915	0.000494624	0.101894	1	-3.29459	2.53334e-08	-4.31202	1.76225e-13	-4.04523	4.14635e-11	0.917546	0.714201	-0.373036	0.896546	-2.20141	0.000122363	0.303499	1	1.84149	0.00432458	0.435517	0.854032	0.242868	1	2.53741	3.51442e-05	3.19695	8.60571e-08	3.35564	2.32452e-08	3.14806	7.2442e-08	2.70268	4.66553e-06	0.939339	0.306771
ENSMMUG00000011232	3.71531	1.1538e-07	2.6281	0.000733148	0.731003	1	1.58951	0.730806	1.13537	0.306512	1.12853	0.308272	-0.833924	0.838679	-1.12442	0.639743	2.61999	7.38426e-06	1.2854	0.07126	2.24694	0.000397666	0.5478	1	1.75299	0.0158875	1.40326	0.126609	-0.380602	1	-0.671864	1	-3.57775	1	-0.112652	1	0.364995	1	-3.97347	1
ENSMMUG00000022160	3.16835	1.2077e-07	2.21736	0.000492806	-0.0386693	1	-0.0421625	1	1.65597	0.0285679	1.42013	0.0922522	-1.04438	0.634105	-1.36886	0.424326	3.37527	1.25353e-08	1.2089	0.126091	0.512655	0.998491	-0.153772	1	3.00336	5.39453e-07	1.58691	0.0377133	-2.19647	0.0231436	-0.71382	1	1.14237	0.200998	0.839477	0.446227	1.00024	0.346466	0.960263	0.353711
ENSMMUG00000023207	3.17637	1.37516e-07	3.12673	2.80985e-07	-0.0980865	1	-0.127603	1	1.84182	0.0515349	1.94491	0.0283627	-0.00949762	1	-1.03263	1	-0.807702	0.369555	-0.860672	0.345799	-1.00822	0.319771	-0.565685	1	1.25745	0.103133	0.741383	0.636978	0.514295	1	0.451133	1	0.815763	0.405617	1.00203	0.224172	1.00312	0.284162	1.01735	0.240583
ENSMMUG00000058198	9.11687	1.38993e-07	9.39854	2.69535e-08	0	1	5.10599	1	3.20743	0.000594555	3.46748	4.64857e-05	-0.680094	1	-5.06371	1	4.83194	2.44705e-11	3.25843	3.69258e-05	1.76282	0.171815	-0.0322852	1	5.61721	1.0424e-06	6.04319	4.5522e-08	2.23113	1	0.252664	1	0	1	3.62649	1	0	1	4.21258	1
ENSMMUG00000018157	3.1683	1.48685e-07	3.10445	3.35552e-07	1.17295	0.84421	-0.0305932	1	2.22372	0.00116228	2.57173	5.53608e-05	0.670599	1	0.0986321	1	0.679795	0.469833	0.341366	1	-0.00866539	1	-1.39525	0.0853716	2.06456	0.000465877	2.53141	2.49912e-05	0.157868	1	0.191553	1	-1.08912	0.190966	-0.423723	1	0.129461	1	-0.612929	0.73868
ENSMMUG00000042251	3.35609	1.54116e-07	2.89162	1.07481e-05	0.210471	1	-0.188293	1	1.88808	0.0127021	2.0731	0.00336058	-1.63706	0.370694	-0.965248	1	4.26382	2.31561e-09	4.02255	9.9183e-09	1.52466	0.31021	1.91763	0.107342	3.43885	6.61359e-08	4.49563	3.55175e-12	0.728566	1	0.282875	1	1.91216	0.0498846	2.12782	0.0125606	1.50222	0.162685	1.47988	0.149386
ENSMMUG00000005353	-3.97937	1.56529e-07	-1.53249	0.0552248	-2.53871	0.0253359	-3.34502	2.92086e-05	-1.6587	0.0393962	-1.46651	0.0973246	-0.187702	1	-1.26932	0.557513	-1.72861	0.00455256	-1.47245	0.0211377	-1.04763	0.244055	-0.594479	1	0.411068	0.937342	0.170604	1	2.02589	0.00302979	0.352585	1	1.1883	0.187998	1.47578	0.0554746	1.0052	0.349486	1.90861	0.0052888
ENSMMUG00000006514	3.16826	1.56889e-07	2.78429	6.74014e-06	0.649126	1	0.0938168	1	1.42464	0.102287	1.90257	0.00567477	-0.485008	1	-1.83946	0.231008	2.31033	8.95703e-05	1.20202	0.0990443	0.15429	1	-0.650692	1	1.73993	0.00505494	2.21043	0.000397057	-0.519073	1	-0.55591	1	0.883314	0.417759	0.41799	1	0.0856903	1	0.47746	1
ENSMMUG00000009476	9.08041	1.64622e-07	7.60939	0.00372722	0	1	-5.12548e-15	1	2.3643	0.556623	4.30087	0.000177638	-3.66867	1	-3.36036	1	8.04576	1.94147e-05	6.5375	0.0200319	5.12548e-15	1	0	1	5.40476	4.98951e-06	5.15214	4.21443e-05	-3.14937	1	-3.05049	1	3.98949	1	5.12548e-15	1	0	1	-5.12548e-15	1
ENSMMUG00000039294	8.81791	1.68245e-07	7.96532	0.000548562	3.54456	1	-5.12548e-15	1	3.02095	5.21594e-06	3.17024	1.04873e-06	-1.32487	0.851145	-1.57637	1	0	1	3.01234	1	3.02375	1	0	1	5.12548e-15	1	5.12548e-15	1	-5.12548e-15	1	5.12548e-15	1	-2.69378	1	1.72354	1	0.344844	1	1.15007	1
ENSMMUG00000001936	3.22529	1.74692e-07	0.371972	1	1.36459	0.617375	0.595641	1	1.37713	0.160801	0.140148	1	-0.955696	0.868842	0.522958	1	3.67009	0.0509383	3.72762	0.01466	0.594878	1	-3.18459	1	1.98455	0.0123476	0.392557	1	-0.657938	1	-0.708868	1	4.94334	0.823142	5.1314	0.55871	0	1	5.48705	0.436193
ENSMMUG00000051720	3.09486	1.78721e-07	2.07956	0.00109383	0.839835	1	-0.119746	1	1.72681	0.0189862	1.24765	0.202224	-1.22865	0.420609	-1.13292	0.691615	2.90997	0.000185116	3.32536	3.47143e-06	-0.00459494	1	0.206063	1	1.69783	0.0336797	1.46414	0.130053	-1.6388	0.352672	-0.711007	1	3.98949	1	4.56687	1	5.81759	0.23897	3.28837	1
ENSMMUG00000022223	3.59868	1.96652e-07	3.0704	2.0457e-05	0.108399	1	0.424311	1	2.54269	0.0285679	2.76626	0.00505413	-0.680094	1	-0.147335	1	3.2891	1	5.18363	0.516087	3.93221	1	3.15544	1	6.87979	0.00948638	4.60645	0.859029	-5.12548e-15	1	5.12548e-15	1	-0.0698029	1	1.93961	0.0386101	0.868475	0.740991	-1.05727	0.84108
ENSMMUG00000057000	3.56186	1.99648e-07	3.15527	7.16264e-06	0.265799	1	-1.27256	1	2.46329	0.0025326	3.02937	4.35452e-05	-0.732993	1	0.0694561	1	2.86228	1.15142e-05	3.2946	1.96567e-07	0.907515	0.667181	-0.0326265	1	5.69564	2.41812e-17	6.02426	4.1991e-18	1.89055	0.106223	1.03535	1	0.519904	1	0.7054	0.793003	0.887557	0.622877	1.18956	0.278217
ENSMMUG00000065362	-3.0366	2.0086e-07	-3.21697	5.6777e-08	-1.90771	0.0276423	-1.51853	0.174684	-6.26877	1.61051e-23	-6.60362	2.44835e-25	-2.26568	0.000888907	-4.00441	4.67796e-11	-5.18386	3.8307e-18	-7.11465	6.75887e-28	-3.50559	1.49579e-09	-2.43044	3.87185e-05	-6.24701	1.51858e-24	-4.99758	6.18922e-17	-0.592898	0.961142	-1.22327	0.251821	-1.44149	0.0415962	-1.39918	0.0485132	-0.404649	1	-1.20211	0.11855
ENSMMUG00000014621	8.77293	2.05719e-07	8.43904	3.78863e-05	0	1	-5.12548e-15	1	2.34505	0.0132364	2.25574	0.0157783	-6.26977	0.313258	-5.93675	1	6.20312	1.09116e-08	5.40307	4.07233e-06	-3.33733	1	1.44362	1	5.05196	3.85988e-07	4.0886	0.000456199	1.79031	1	-3.96069	1	1.3656	1	2.37153	0.333767	1.64176	1	0.797898	1
ENSMMUG00000060111	3.70265	2.0823e-07	-0.1892	1	-1.91421	1	0.047608	1	3.33216	0.00179514	-0.0752296	1	-4.6108	1	2.18078	1	-4.92615	0.463265	-2.2301	0.933188	-5.22609	0.667181	-0.432175	1	-3.11873	1	-3.2056	1	-3.14937	1	0.252664	1	-3.57775	1	-3.73914	1	-3.9179	1	0.23911	1
ENSMMUG00000017924	3.08968	2.09685e-07	3.03003	5.27582e-07	0.402655	1	0.0169513	1	1.89814	0.00859462	1.96852	0.00484817	-1.08457	0.707052	-1.34104	0.817742	0.633381	0.605323	-0.10833	1	-1.57648	0.0572997	-0.546616	1	3.2872	2.71409e-06	1.68993	0.0914575	0.406023	1	-1.1832	1	1.40367	0.950693	-0.117217	1	1.35684	0.800958	1.03645	1
ENSMMUG00000052559	4.18884	2.27187e-07	3.67556	1.13212e-05	2.37036	0.341863	0.830979	1	6.74617	0.046657	6.97326	0.0141687	3.76653	1	0	1	3.62745	0.00539313	1.88359	0.419834	1.40629	0.998491	0.525224	1	2.71863	0.0116494	4.3474	1.93928e-07	-0.267774	1	0.753535	1	-4.51603	0.823142	1.16772	1	0.375986	1	1.2262	1
ENSMMUG00000003857	3.74093	2.32268e-07	3.2046	2.38867e-05	1.22916	1	0.0113494	1	1.74435	0.0449161	2.30398	0.00108692	-0.297221	1	-1.24218	1	3.01782	2.84721e-06	2.73435	2.96745e-05	1.89949	0.0181493	0.380717	1	3.04326	4.95694e-06	2.8809	4.66063e-05	-0.163842	1	-0.846171	1	1.0325	0.296575	1.70184	0.0197437	1.12068	0.245859	1.01267	0.307559
ENSMMUG00000037662	3.28157	2.32654e-07	3.12699	1.14434e-06	0.991817	1	0.177046	1	1.98407	0.00463161	2.27027	0.000469965	-0.82657	0.911745	-1.75163	0.410345	3.9746	2.08605e-11	3.7152	2.57283e-10	1.91446	0.00706611	0.693569	1	3.79888	1.1624e-10	3.61647	2.72057e-09	0.299976	1	0.127799	1	1.0659	0.578706	1.69648	0.0678274	1.70317	0.0843998	1.8966	0.0295576
ENSMMUG00000045167	-3.65754	2.34959e-07	-3.45996	3.96066e-07	-2.3879	0.0228452	-0.127261	1	-3.70676	1.60592e-07	-4.25334	5.59375e-09	-2.1486	0.0237022	-0.6027	1	0.37602	0.976177	-1.68559	0.0439297	1.32857	0.137185	2.47605	0.000138189	-0.159135	1	-0.873766	0.651551	2.79763	3.66108e-05	3.39652	2.6448e-07	1.96282	0.00647895	1.52254	0.0482731	2.2886	0.000478639	1.82695	0.00929486
ENSMMUG00000005328	-4.84425	2.40204e-07	-4.62709	5.71064e-08	-1.71423	0.525396	-4.56716	6.31692e-06	-5.19321	6.8953e-07	-3.3758	0.000164505	-2.68225	0.0461472	-3.42991	0.231008	-8.01278	1.94147e-05	-4.41751	2.42241e-05	-2.14435	0.0542285	-4.07873	0.000710667	-1.39044	0.0808791	-1.23743	0.196331	-3.07381	8.99556e-05	-1.59106	0.158377	-2.69378	1	-2.84333	1	-3.01033	1	-3.06251	1
ENSMMUG00000022872	3.04948	2.60773e-07	2.84843	2.30059e-06	1.16329	0.756482	-0.181396	1	1.11431	0.32756	1.31334	0.144274	-1.23912	0.361924	-1.65393	0.153086	2.92525	1.41693e-06	2.69457	9.05701e-06	0.547928	0.961665	-0.473999	1	2.35359	7.44301e-05	2.16898	0.000626827	-0.348934	1	-0.0257979	1	3.22593	0.276217	4.47775	0.00521071	1.83262	1	1.15007	1
ENSMMUG00000059443	3.44542	2.61597e-07	3.04104	1.08967e-05	0.342804	1	-0.157683	1	1.69843	0.0466916	2.30675	0.00101599	-1.99534	0.326349	-1.44984	1	5.05783	5.46049e-12	4.11129	5.43949e-08	1.41099	0.506669	1.53558	0.56687	1.64634	0.0168964	2.49212	0.000117621	-1.83566	0.0753377	-0.832708	1	1.6129	0.209409	0.550969	1	0.723336	1	1.24647	0.418823
ENSMMUG00000017121	-3.47132	2.67119e-07	-0.726731	0.694837	-1.17875	0.935854	-3.33259	5.75262e-06	-0.46881	1	-0.80145	1	0.363477	1	0.903847	1	4.99994	8.40123e-14	5.40732	6.33094e-16	4.46289	9.26381e-11	5.05119	1.65101e-13	-0.809704	1	0.8814	1	1.00151	1	2.52647	0.66638	-1.49467	1	-5.65575	0.266418	0.19184	1	-1.13152	1
ENSMMUG00000060751	5.85013	2.80541e-07	5.62121	1.45831e-06	2.56133	1	2.31507	1	1.80918	0.145956	1.73613	0.165555	-0.585019	1	-5.93675	1	3.88853	5.15737e-11	2.47594	4.69149e-05	1.39834	0.0976301	-0.695904	1	4.70119	1.9649e-14	3.12936	1.43837e-06	0.765906	0.885127	0.744949	1	1.93815	0.00326285	2.69632	6.8553e-06	2.50425	3.18172e-05	1.71769	0.00989303
ENSMMUG00000040973	5.83348	2.80541e-07	5.32755	1.30267e-05	-2.88739	1	-3.4532	1	3.3631	0.00147726	3.52676	0.000530948	-4.6108	1	-4.28835	1	9.47528	1.29228e-10	8.49787	5.77934e-07	3.02375	1	0	1	6.43517	8.43445e-10	6.88602	1.67323e-11	-3.14937	1	-3.05049	1	0.427312	1	0.852022	1	-0.586473	1	1.03645	1
ENSMMUG00000059690	-3.27142	2.92074e-07	-2.93818	3.00564e-06	-1.46038	0.385172	-0.0767322	1	-2.28385	0.000623032	-2.25567	0.000637782	-1.25335	0.357144	-1.09632	0.639743	-1.81873	0.00369724	-1.48962	0.0226009	-3.27809	9.66583e-08	-0.972555	0.492847	-1.99056	0.00480438	-1.91786	0.0101233	-0.0134491	1	-0.407304	1	-0.848225	0.566143	-2.90069	0.000238572	-2.21152	0.00349115	-4.38308	6.78573e-08
ENSMMUG00000040340	3.4503	3.02733e-07	3.09391	7.41095e-06	1.44142	0.800604	0.48872	1	1.72426	0.050924	2.02984	0.00726381	0.345733	1	-0.798957	1	2.30473	0.000156317	1.85606	0.00366724	1.13984	0.235243	0.0941741	1	2.67809	8.84464e-06	2.9285	2.41518e-06	0.139544	1	-0.189427	1	1.03707	0.263526	1.22177	0.125256	0.514292	0.95978	0.943626	0.34941
ENSMMUG00000005260	3.0453	3.02733e-07	2.57955	2.598e-05	1.25822	0.617375	0.398887	1	2.32348	0.00032734	1.96014	0.00390294	0.235588	1	0.853708	0.93621	1.68116	0.00554942	1.46101	0.0221047	1.11147	0.194286	0.538994	1	2.45132	1.83533e-05	2.371	8.62547e-05	0.437194	1	1.08564	0.441562	0.341419	1	-0.0054136	1	0.77645	0.534683	1.58199	0.0197285
ENSMMUG00000054358	2.98252	3.03597e-07	1.8503	0.00396829	2.4536	0.000585689	-0.388989	1	-1.17059	0.257604	-1.09945	0.318892	-3.29693	9.62674e-08	-4.85718	1.21367e-15	2.18694	0.000124318	-0.532789	0.735716	1.59463	0.0185952	-1.50847	0.0379504	1.15529	0.0985794	1.29272	0.0767072	1.92864	0.00375701	1.66208	0.0279714	2.21106	0.000459052	1.8023	0.00607644	1.9834	0.00171598	0.630007	0.692423
ENSMMUG00000010578	3.60889	3.03597e-07	2.66201	0.000580604	0.922448	1	0.862403	1	1.52643	0.134656	0.454605	1	-1.80385	0.506231	-0.999525	1	-0.373421	0.976177	-0.0673993	1	-1.31492	0.188558	-1.52826	0.151843	1.99005	0.216166	1.88928	0.290465	-0.355518	1	-0.685436	1	0.200149	1	-0.292028	1	0.310799	1	0.243249	1
ENSMMUG00000030941	4.65821	3.03597e-07	3.93548	0.000115936	1.11259	1	-0.550875	1	2.04793	0.0379106	3.63347	3.07754e-07	0.104839	1	-6.23189	0.93621	2.72761	2.98168e-05	1.54807	0.0484283	0.39332	1	-0.195365	1	2.34416	0.00267989	1.88584	0.0412023	-3.60639	0.109605	-1.89912	0.703734	-2.69378	1	2.69278	0.810026	0.344844	1	2.42454	0.876733
ENSMMUG00000052613	9.00461	3.23065e-07	9.56967	6.49483e-09	0	1	5.10599	1	6.43696	6.80359e-13	6.88234	4.64374e-15	-3.66867	1	-3.36036	1	5.41538	1.08821e-10	5.78967	1.47909e-12	0.0603129	1	2.24301	0.348251	2.64569	0.00534653	3.66055	6.98217e-06	-0.742952	1	1.16166	1	3.67717	0.000169343	5.12591	9.18972e-11	-5.43779	0.472989	2.10361	0.0979366
ENSMMUG00000037540	3.20653	3.44082e-07	2.85119	8.98437e-06	-0.116356	1	0.119575	1	1.37674	0.139158	1.80457	0.0122552	-0.911532	0.846024	-0.703394	1	2.23935	0.000126003	1.70391	0.00603722	1.16471	0.173606	0.124689	1	2.62597	4.38684e-06	3.05672	2.42138e-07	0.48787	1	0.595603	1	1.69132	0.0131124	2.25396	0.00029999	2.58096	1.61686e-05	2.07731	0.000913673
ENSMMUG00000049219	3.09252	3.57881e-07	2.83938	4.60632e-06	0.799061	1	-0.655055	1	1.25029	0.21959	1.45817	0.0855228	-0.871692	0.855463	-1.82196	0.250252	3.88255	3.21231e-10	3.17438	2.82799e-07	2.32189	0.000849763	1.04476	0.612445	2.27935	0.000154606	3.00028	8.52505e-07	-0.664046	0.971864	-0.677014	1	1.26888	0.150243	1.60722	0.0337053	1.6443	0.0274706	0.965997	0.370394
ENSMMUG00000060948	4.1308	3.61779e-07	3.36598	0.000112406	0.148751	1	0.29647	1	0.252475	1	-0.0744775	1	-4.21531	1	-3.89772	1	0	1	0	1	5.12548e-15	1	0	1	4.14412	1	5.31953	0.440983	-5.12548e-15	1	5.12548e-15	1	0	1	5.12548e-15	1	0	1	-5.12548e-15	1
ENSMMUG00000065242	3.31635	3.95076e-07	2.54654	0.00023945	1.26719	1	0.906021	1	0.78159	0.816179	1.32182	0.14989	-0.241389	1	-1.039	0.829875	2.6818	8.81753e-06	1.342	0.0714369	2.19681	0.000938565	-0.32654	1	2.44493	5.97466e-05	2.18743	0.00082704	-0.160881	1	-0.14243	1	2.03188	0.00228608	3.10702	1.84373e-07	2.99129	5.52153e-07	2.14756	0.00069735
ENSMMUG00000017086	3.54043	3.95076e-07	3.19159	1.08967e-05	1.14422	1	0.941232	1	1.6096	0.332645	1.03045	0.991906	-2.38932	0.855463	0.0690568	1	1.76023	0.0662339	1.2632	0.256844	-0.0718781	1	-0.376906	1	7.46066	0.000532847	4.60645	0.859029	3.19085	1	4.78723	1	0	1	5.12548e-15	1	0	1	-5.12548e-15	1
ENSMMUG00000003402	4.63102	3.97735e-07	2.07841	0.275916	3.40784	0.0788	3.19144	0.0439678	0.810315	1	-4.12449	1	-3.66867	1	-3.36036	1	2.97826	8.51271e-05	1.45069	0.184352	-0.128937	1	-1.01749	1	2.69153	0.000307143	-1.28337	0.761689	-2.68764	0.244775	-1.89912	0.703734	0	1	5.12548e-15	1	0	1	-5.12548e-15	1
ENSMMUG00000004148	3.223	4.06307e-07	2.97715	4.88625e-06	1.07132	1	-0.177091	1	2.62556	0.0334863	1.74599	0.530196	-0.208339	1	-4.59544	1	2.51324	3.05856e-05	2.13961	0.000500279	-0.207851	1	-0.280214	1	4.4921	7.20486e-13	3.93996	1.11607e-09	-0.16669	1	0.553262	1	0.273367	1	1.20358	0.115251	0.0383981	1	0.0997057	1
ENSMMUG00000048381	-3.78008	4.15161e-07	-3.5475	5.88572e-07	-9.6105	6.40945e-08	-5.4525	2.51866e-10	-4.30348	1.25249e-08	-3.8182	2.70529e-07	-9.89188	9.30536e-09	-9.55433	0.000103686	-2.50738	0.0509383	-3.68352	0.00211616	-7.58687	0.000799863	-7.41727	0.00158445	-2.03582	0.0365671	-1.24231	0.417562	-4.04226	0.00128353	-3.81217	0.00797721	-6.78661	0.0841329	-0.849735	1	-3.79609	0.0231296	-7.21028	0.0032458
ENSMMUG00000018664	3.02263	4.1708e-07	1.16622	0.172818	1.30383	0.553261	0.82009	1	1.43862	0.090768	0.309074	1	-0.920536	0.789571	-0.974313	0.858669	1.7073	0.0218655	1.90293	0.0068128	1.51521	0.0847051	0.693965	1	3.37906	1.25898e-07	4.56286	1.93431e-12	2.94409	2.35285e-05	0.655852	1	0.762898	0.530222	0.585024	0.7591	0.211808	1	-1.6793	0.0273226
ENSMMUG00000059805	3.08424	4.86819e-07	2.80466	8.10316e-06	0.500856	1	-0.514564	1	2.07253	0.00311137	2.1909	0.00108237	-0.878731	0.911745	-1.75737	0.525584	4.05657	1.87014e-12	3.29396	6.53878e-09	1.00159	0.314163	1.02072	0.426968	3.08054	7.06377e-08	2.89073	1.4801e-06	-0.224495	1	-0.310944	1	1.07164	0.186847	0.515788	0.828754	0.976242	0.309527	0.475648	0.952877
ENSMMUG00000016859	3.10277	4.88532e-07	1.93499	0.00527952	1.39503	0.553261	1.14969	0.968842	1.69158	0.0273822	0.760817	0.915596	-1.13416	0.634105	-0.62509	1	3.91085	1.07585e-05	2.7546	0.0112248	2.74342	0.0274903	0.945933	1	3.98145	1.37251e-05	3.49624	0.000422286	1.82153	0.600043	0.275551	1	-2.69378	1	0.783163	1	1.27257	1	0.225861	1
ENSMMUG00000008924	2.96924	5.88699e-07	0.713218	0.694837	1.0394	1	0.731552	1	1.18647	0.264032	0.216862	1	-0.957289	0.711359	-0.570453	1	1.84119	0.00202447	0.346528	1	1.66171	0.0144204	0.831994	0.687801	2.1943	0.00324313	1.16786	0.385291	1.62574	0.160235	1.40951	0.480619	-0.0900178	1	0.129133	1	-1.14373	0.35085	-0.231008	1
ENSMMUG00000051681	3.08308	5.88699e-07	2.68529	2.28647e-05	1.27081	0.759404	0.271793	1	1.5373	0.0636856	1.50966	0.0667378	-0.391633	1	-1.2137	0.811922	3.0967	2.7755e-07	2.44129	8.26481e-05	1.85835	0.0108155	0.912253	0.744974	1.91536	0.00251792	1.9914	0.00284993	-0.922518	0.669067	-0.375778	1	0.793078	0.576952	0.635909	0.762675	0.464213	1	0.155389	1
ENSMMUG00000059230	8.65391	5.88699e-07	-5.12548e-15	1	0	1	-5.12548e-15	1	8.453	4.42005e-06	0	1	-5.12548e-15	1	0	1	0	1	0	1	5.12548e-15	1	0	1	5.12548e-15	1	5.12548e-15	1	-5.12548e-15	1	5.12548e-15	1	0	1	5.12548e-15	1	0	1	-5.12548e-15	1
ENSMMUG00000005480	3.00794	6.37559e-07	0.701558	0.722371	1.07603	1	0.565888	1	1.71913	0.0218549	0.540062	1	-1.15847	0.563131	-1.99836	0.181508	2.18864	0.000380235	1.60643	0.017476	0.999156	0.371652	0.471331	1	-0.250345	1	0.0729215	1	-2.67543	7.34275e-05	-0.769883	1	1.81948	0.0211105	1.07742	0.280345	-0.348372	1	0.204671	1
ENSMMUG00000056842	-4.50989	6.37765e-07	-2.72606	0.000388535	-1.279	1	-0.00960352	1	-2.88862	0.000731326	-3.26644	0.000194996	-1.19236	0.751482	-0.383018	1	-0.116091	1	-0.884585	0.516087	0.710167	0.782273	0.754058	1	-0.99127	0.353408	-0.717193	0.767799	1.18849	0.3193	1.22758	0.387035	0.163842	1	0.275557	1	0.949236	0.369714	-0.297133	1
ENSMMUG00000060823	4.22157	6.78374e-07	1.5703	0.509901	2.08187	0.814045	-0.871205	1	1.51357	0.538128	1.54321	0.427656	-5.89686	0.520598	-5.56528	1	0.710174	0.822188	0.742986	0.736565	-0.760711	0.968337	-0.329488	1	1.47797	0.0496191	1.70464	0.0234074	-0.864537	0.821304	-0.573714	1	-0.317631	1	1.6084	0.0197641	0.532159	0.901757	-1.3429	0.075643
ENSMMUG00000061470	2.922	6.78374e-07	2.66566	9.09217e-06	0.50535	1	0.0750889	1	1.62532	0.0310899	1.94256	0.00347196	-0.752312	0.899449	-0.359606	1	2.64389	2.91678e-06	2.48541	1.19508e-05	1.39323	0.05855	0.914019	0.548387	3.138	2.50802e-08	3.58129	8.57225e-10	1.71065	0.0164214	1.63646	0.035251	1.07567	0.181184	1.1791	0.116784	1.32366	0.0814306	1.64926	0.0134794
ENSMMUG00000024976	3.21433	6.80492e-07	1.60249	0.0589355	2.36108	0.0162121	2.4562	0.00341937	1.61796	0.093721	0.55566	1	1.98244	0.05255	2.52983	0.0108171	4.84685	4.32039e-15	1.17321	0.182987	3.72375	2.94951e-09	4.77979	3.45168e-14	5.79492	3.09646e-18	2.86199	0.000194645	4.56275	6.12675e-11	5.02628	4.14072e-13	4.19189	1.23244e-11	3.89081	8.98624e-11	5.4054	2.79223e-18	4.93582	1.26574e-15
ENSMMUG00000058486	3.21312	6.92429e-07	2.60745	0.000112406	1.34635	0.904362	0.604347	1	1.35633	0.201818	1.36253	0.190916	-0.95671	0.911745	-3.36691	0.253297	2.09627	0.00046653	1.28689	0.0659667	0.174948	1	0.606917	1	3.08393	2.37785e-07	3.23817	1.86435e-07	0.952168	0.590933	2.05657	0.00697363	2.34156	0.00116789	1.60639	0.0462099	1.27219	0.189767	-1.55979	0.160404
ENSMMUG00000023038	2.93801	7.09349e-07	3.04373	3.76166e-07	0.881112	1	-0.470401	1	2.39858	0.00038644	2.65194	3.65861e-05	-0.27194	1	-2.60966	0.376333	9.36441	3.99055e-10	6.74188	0.0133586	3.93221	1	4.07213	1	6.87979	0.00948638	5.00661	0.622128	3.19085	1	5.12548e-15	1	2.61953	0.00192856	1.28524	0.333463	1.82432	0.0601339	1.36284	0.251392
ENSMMUG00000028772	2.98781	7.09349e-07	0.903178	0.440794	1.5764	0.223654	0.366841	1	1.66698	0.0301432	0.933047	0.604177	-0.945654	0.79124	-0.427986	1	0.912528	0.254458	-0.0394586	1	0.168375	1	0.138372	1	2.00569	0.00274873	1.43172	0.0853506	-0.0147012	1	0.0912359	1	-4.82529	0.823142	0.541362	1	0.854925	1	0.247834	1
ENSMMUG00000058658	3.12666	7.11467e-07	2.79743	1.38041e-05	1.06295	1	0.119575	1	8.21558	2.68996e-05	6.88092	0.0199495	-5.12548e-15	1	0	1	2.68805	3.55567e-06	1.48319	0.0258101	2.34545	0.000159533	-0.283582	1	1.69718	0.0374173	1.74959	0.0468804	-1.00938	0.85899	-0.773872	1	-2.69378	1	-2.84333	1	0.344844	1	-3.06251	1
ENSMMUG00000045580	8.60341	7.24182e-07	7.69642	0.00277445	3.54456	1	-5.12548e-15	1	4.97203	0.943593	4.05147	1	-5.12548e-15	1	0	1	5.17393	0.463265	3.01234	1	3.02375	1	0	1	7.59119	0.000274018	5.7946	0.21179	-5.12548e-15	1	5.12548e-15	1	0	1	5.12548e-15	1	0	1	-5.12548e-15	1
ENSMMUG00000063403	4.96959	7.27486e-07	3.97128	0.00055628	1.66227	1	0.720204	1	1.9184	0.260449	1.49331	0.61217	-0.301937	1	-0.334578	1	4.16859	0.00977284	2.94685	0.154268	1.54683	1	2.15706	1	0.668428	1	0.481245	1	-4.06569	1	-0.657531	1	-0.132373	1	-0.661145	1	-1.11552	1	-1.23912	1
ENSMMUG00000028067	-2.93291	7.58059e-07	-2.82984	2.43365e-06	-1.26843	0.535535	0.969363	1	-4.42666	1.6556e-13	-5.16072	2.64802e-17	-2.10597	0.0033037	-0.409977	1	1.24803	0.0632942	-2.05491	0.000770762	2.12279	0.000635561	3.27649	1.39027e-08	0.5874	0.674256	0.758848	0.553263	4.43141	2.54196e-13	4.42102	2.77185e-13	2.50202	6.42538e-05	2.69421	7.17268e-06	2.95705	6.00897e-07	1.70444	0.0109167
ENSMMUG00000021965	3.05394	7.5865e-07	3.54673	9.74447e-09	2.30574	0.00676377	-0.00960352	1	1.11781	0.352935	1.37545	0.122656	-0.932603	0.79124	-1.81373	0.246095	2.85788	1.05115e-06	2.19173	0.000290458	1.54557	0.0399057	0.265569	1	1.55349	0.0195265	1.83338	0.00642026	-1.42135	0.162902	-1.48307	0.186228	0.988576	0.276217	1.36436	0.0678274	0.375597	1	-0.160929	1
ENSMMUG00000026410	3.08295	7.82731e-07	0.651435	0.865659	-2.49212	0.157234	-4.75382	8.50444e-06	0.498327	1	-2.65699	0.000203945	-3.68396	4.9103e-05	-4.69035	0.000932184	6.14343	2.6901e-21	3.15405	6.48081e-07	0.945887	0.577421	-2.23145	0.114402	7.79845	1.24677e-27	3.73311	1.07048e-06	1.90628	0.192126	-1.26945	1	1.69277	0.0353	3.60106	7.18862e-09	3.05858	1.022e-06	-3.11425	0.000954792
ENSMMUG00000055131	3.19633	8.13248e-07	1.92614	0.0110072	0.776453	1	-0.411645	1	1.30228	0.26103	1.34433	0.208126	-1.16605	0.79124	-0.995204	1	3.36495	1.85002e-08	2.82678	2.69653e-06	1.35975	0.12073	1.38978	0.16034	2.55089	3.22781e-05	2.64957	3.67232e-05	0.0227665	1	-0.0918014	1	1.13078	0.159184	1.02912	0.210446	1.12697	0.192388	0.391665	1
ENSMMUG00000011373	4.28218	8.13248e-07	2.95467	0.00763631	0.715518	1	1.21337	1	1.01217	0.816179	0.766804	1	-3.11817	0.40495	-1.63359	1	2.57181	9.4796e-05	2.37735	0.000384976	0.110979	1	0.429575	1	3.16129	3.46984e-07	2.77354	2.83886e-05	-0.35406	1	-0.600625	1	0.846214	0.571704	1.64744	0.0350101	0.839642	0.621108	1.34875	0.11247
ENSMMUG00000057034	3.01706	8.21475e-07	2.50547	7.95477e-05	0.0236495	1	0.297419	1	-0.368724	1	0.690523	1	-1.62609	1	-5.06371	1	3.2891	1	0	1	5.12548e-15	1	0	1	3.1224	0.00961698	2.53632	0.0849397	0.044794	1	-4.51443	1	0	1	5.12548e-15	1	0	1	3.28837	1
ENSMMUG00000018916	3.7989	8.63308e-07	3.15583	0.000151945	1.18115	1	-0.112615	1	2.72529	0.00164159	3.02513	0.000124951	0.324185	1	0.6459	1	4.49951	3.80798e-10	3.49803	2.61449e-06	1.59507	0.235696	1.24531	0.797347	3.9662	6.23839e-09	4.78121	8.28077e-12	0.511941	1	0.968581	1	1.99319	0.0374621	1.90632	0.0438181	1.38105	0.255727	1.99837	0.0227639
ENSMMUG00000023094	4.2689	9.29483e-07	3.66627	0.000109188	1.03082	1	-0.556364	1	2.85122	0.00593483	2.90087	0.00226623	-0.680094	1	1.40542	1	3.57163	1.70954e-05	3.01	0.000438285	1.68823	0.343041	-0.0321204	1	2.36579	9.42364e-05	2.80463	6.36466e-06	-1.01684	0.561111	-1.29762	0.416496	2.41383	0.0553312	2.62774	0.0144389	2.08174	0.124664	1.67546	0.254055
ENSMMUG00000062566	-3.25166	9.29483e-07	-3.3483	3.2866e-07	-1.62967	0.252106	-0.274234	1	-3.56883	3.97284e-07	-3.83168	4.05861e-08	-1.60983	0.180798	0.408694	1	-1.91265	0.00279986	-2.17851	0.000384976	-0.192026	1	0.745761	0.880121	-0.366927	1	-1.2984	0.18751	2.0364	0.00455451	1.91799	0.0133741	0.104326	1	-0.0777451	1	0.453629	1	0.905886	0.35561
ENSMMUG00000058033	3.03883	9.44951e-07	2.03111	0.00332798	1.0715	1	0.276689	1	1.34396	0.160801	1.47189	0.0835722	-0.575124	1	-1.43817	0.582116	3.4536	1.64008e-09	2.13763	0.000331188	1.84594	0.0057802	0.677789	1	1.5993	0.0111392	1.83279	0.00487247	-0.409445	1	-0.797655	0.97704	1.1978	0.136474	2.2741	0.000319019	0.498495	0.962883	0.0804415	1
ENSMMUG00000053929	3.20433	9.47482e-07	2.9602	9.78078e-06	1.75596	0.247342	0.219349	1	1.98542	0.00591376	1.8339	0.013434	0.105739	1	-1.14825	1	2.0655	0.00054908	1.85329	0.00248134	0.57614	0.872621	0.300315	1	1.90424	0.00214324	2.49564	4.99311e-05	0.221579	1	0.00800228	1	0.552365	0.799637	1.98494	0.00192588	1.2379	0.119266	0.686666	0.62755
ENSMMUG00000052973	2.96144	9.57845e-07	2.6378	2.27098e-05	0.838659	1	0.165947	1	1.47267	0.0735353	1.25787	0.186881	-0.394424	1	-0.794755	1	2.59937	4.99846e-06	1.33077	0.0463956	0.3484	1	-0.217316	1	2.64363	7.00052e-06	1.91709	0.00405155	-0.48202	1	-0.364253	1	0.451426	0.981518	0.873794	0.356424	0.65113	0.714662	0.674485	0.647498
ENSMMUG00000006774	3.22773	1.00557e-06	2.93839	1.43362e-05	0.890942	1	-0.0259295	1	1.31502	0.256482	1.16999	0.388483	-1.01335	0.893215	-1.67926	0.86079	2.25897	0.000335685	1.89293	0.00372822	0.717937	0.735652	0.150358	1	2.01544	0.001729	1.78374	0.0123771	-0.732217	0.967696	-0.354866	1	1.26459	0.128969	1.36534	0.0783169	1.04804	0.29254	1.16676	0.180211
ENSMMUG00000014454	3.20667	1.06087e-06	2.70461	7.07333e-05	0.830208	1	-0.00521657	1	1.51446	0.0863885	1.37552	0.151678	-1.01187	0.817109	-1.65996	0.639743	1.74154	0.0043808	1.39299	0.035593	0.590053	0.832684	-0.48371	1	2.50433	6.88997e-05	1.13316	0.251559	-0.595323	1	-0.404245	1	0.601937	0.988604	0.432447	1	1.70543	0.0432932	1.35287	0.172245
ENSMMUG00000017621	2.85988	1.21295e-06	0.454134	1	1.34591	0.41056	0.574774	1	1.14297	0.290801	0.272663	1	-1.49588	0.14075	-1.11224	0.525584	0.66129	0.592731	-0.0670751	1	-0.270654	1	-0.933605	0.705507	2.37829	0.00338344	0.914101	0.801554	-1.50981	0.815848	-0.297051	1	0.724993	0.543801	0.817552	0.394055	2.20925	0.000373424	1.44646	0.0423027
ENSMMUG00000020466	3.19086	1.21295e-06	3.13126	2.16651e-06	1.2325	1	0.295496	1	1.24577	0.285213	1.63453	0.0469358	-1.79286	0.305447	-0.402327	1	2.76622	4.37106e-06	2.14127	0.000618864	1.32106	0.127042	0.100284	1	1.97776	0.0020054	1.7762	0.0111306	-0.849667	0.782125	-0.645789	1	1.32464	0.0917044	1.60177	0.02587	1.41705	0.0677987	1.38049	0.0690942
ENSMMUG00000003582	3.028	1.25286e-06	2.12227	0.00178598	1.08315	1	0.399372	1	0.491978	1	0.52203	1	-2.06053	0.0309376	-1.06957	0.842807	2.68649	3.01129e-06	2.01077	0.000774839	0.286326	1	0.620328	1	2.87815	6.07731e-07	1.70058	0.0122674	-0.376243	1	-0.539109	1	0.44065	1	-0.849735	1	-0.606981	1	-2.43891	0.0884955
ENSMMUG00000012887	3.00704	1.29612e-06	2.61873	4.12279e-05	1.14485	1	-0.0343051	1	1.16559	0.31667	1.47732	0.0871518	-0.903359	0.855463	-1.39623	0.74297	2.55093	2.24677e-05	2.20423	0.000353018	1.58457	0.0378801	0.524451	1	1.58974	0.0131195	2.73122	5.95933e-06	0.349559	1	0.415164	1	0.755134	0.608528	1.66952	0.0213124	0.647986	0.783724	1.27156	0.123938
ENSMMUG00000023184	4.1418	1.30642e-06	3.46124	0.000204892	0.719786	1	0.792788	1	2.642	0.00288561	2.30312	0.0149654	-1.44332	1	-5.82323	1	2.55655	7.77156e-06	2.11463	0.000306608	0.855093	0.470626	0.385711	1	2.39443	0.000148069	1.84465	0.0112076	-0.523787	1	-0.0707801	1	0.202171	1	1.66975	0.0138608	0.776854	0.542621	0.695333	0.62755
ENSMMUG00000008799	3.07167	1.3864e-06	2.73622	2.87132e-05	1.87126	0.125119	2.46338	0.00189911	0.843941	0.979179	1.56823	0.142863	0.246602	1	-0.201143	1	0.990254	0.186226	0.759508	0.433955	0.406037	1	0.150665	1	0.726286	0.488068	0.81459	0.475733	0.345034	1	0.34353	1	1.36552	0.0598736	1.44604	0.0408856	1.31404	0.0869909	1.08274	0.196869
ENSMMUG00000056365	3.05011	1.47007e-06	2.17759	0.00162615	1.08261	1	0.624105	1	0.919438	0.683384	1.36702	0.152578	-1.51649	0.343191	-1.4688	0.719913	2.98613	3.64712e-06	2.05802	0.00322832	0.671726	0.903348	0.701635	1	3.41867	2.17805e-05	1.71314	0.200402	-0.932379	1	-0.386317	1	0	1	5.12548e-15	1	0	1	-5.12548e-15	1
ENSMMUG00000029250	3.08815	1.54758e-06	3.19342	8.79864e-07	0.810722	1	0.0994104	1	1.70235	0.0347592	1.58485	0.0611882	-0.987797	0.859733	-2.01425	0.582581	2.6646	2.09262e-05	1.58982	0.029334	1.53165	0.0697689	0.0643268	1	3.05473	4.06931e-06	3.16541	4.20362e-06	-0.0841059	1	0.615565	1	1.30988	0.0845964	-0.061917	1	-0.446906	1	-0.421005	1
ENSMMUG00000056380	2.89276	1.57928e-06	1.68691	0.0160291	1.08368	1	0.503612	1	1.22222	0.244723	0.887151	0.685432	-0.589286	1	-0.331928	1	0.865298	0.291504	-0.288362	1	-0.215753	1	-0.137707	1	2.24675	0.000348415	1.90741	0.00672886	0.823004	0.757598	2.4742	0.000366237	-0.136478	1	1.27026	0.807	-1.15489	1	-0.322729	1
ENSMMUG00000039781	3.13031	1.64873e-06	3.61228	2.48993e-08	0.305369	1	-0.24146	1	1.61956	0.042286	1.71589	0.02183	-1.0521	0.730447	-1.50065	0.612165	5.74714	6.03637e-07	4.79601	0.000238146	2.3331	0.692339	1.44362	1	5.67364	0.229498	5.12548e-15	1	3.19085	1	5.12548e-15	1	0	1	5.12548e-15	1	0	1	-5.12548e-15	1
ENSMMUG00000028527	-3.46159	1.65418e-06	-3.28643	2.87694e-06	-0.982091	1	0.991009	1	-4.05706	7.38877e-10	-5.60967	1.93952e-14	-2.0204	0.0183101	-0.689397	1	0.00754915	1	-2.29221	0.00898742	2.15783	0.00259866	2.88014	7.30423e-06	-2.23367	0.0515315	-0.455063	1	4.09449	4.6434e-10	4.35454	5.25677e-11	2.16147	0.00647895	3.15806	1.49122e-06	3.12731	1.38511e-06	1.49878	0.0819102
ENSMMUG00000001817	4.10622	1.65418e-06	3.57655	8.50274e-05	0.978389	1	-1.82013	1	3.47133	0.0170014	3.84302	0.00313063	-3.66867	1	-3.36036	1	5.04158	4.36902e-10	4.22491	5.77934e-07	1.4301	0.72048	1.26337	1	3.6356	3.48608e-06	3.65579	3.88152e-06	-5.99959	0.243241	-5.88946	0.480619	1.30556	0.578706	2.08542	0.0431651	-1.57811	0.753617	1.46601	0.306771
ENSMMUG00000015514	2.81944	1.66716e-06	2.52601	2.79062e-05	1.21467	0.631503	0.244542	1	1.22236	0.212647	0.978782	0.49182	-1.12105	0.453962	-1.3265	0.288196	2.09041	0.000386509	1.40461	0.0336554	1.28145	0.110376	0.620672	1	0.544207	0.755698	0.732097	0.644902	-1.73998	0.0637905	0.0210674	1	-0.64584	0.65057	1.16517	0.125241	0.717825	0.625755	-2.95501	1.25297e-06
ENSMMUG00000025523	-2.85796	1.69187e-06	-2.76804	4.78285e-06	-1.47481	0.270591	-0.444755	1	-4.68374	5.9849e-15	-5.36627	1.29224e-18	-2.00074	0.00642676	-1.38592	0.202335	0.622645	0.555159	-1.70311	0.00850042	2.51753	2.7536e-05	2.66567	6.29678e-06	-1.39216	0.0369198	-0.57182	0.822149	1.9668	0.00323546	2.10654	0.00165425	1.02745	0.218523	1.21355	0.104833	2.4217	6.05968e-05	1.19463	0.127307
ENSMMUG00000039505	3.72201	1.69658e-06	2.83174	0.00137105	1.30567	1	-2.48751	1	1.41116	0.271277	1.08361	0.691628	-2.13793	0.520598	-2.16486	1	3.9117	4.22256e-10	3.09604	1.30568e-06	1.60286	0.0776344	0.764199	1	4.52863	2.63737e-08	2.73942	0.0110509	-0.668538	1	-0.997759	1	0.920323	0.379405	0.297441	1	-0.499291	1	-0.909881	0.43593
ENSMMUG00000003584	3.56948	1.70247e-06	3.84278	1.32362e-07	-0.393669	1	-0.44324	1	2.34997	0.00149795	2.36653	0.00109174	-1.20678	0.911745	-7.35071	0.339765	4.83424	3.21076e-12	3.57985	3.79862e-07	0.825599	0.991105	0.503016	1	3.77544	5.91974e-05	1.88928	0.290465	-5.02196	0.815848	-4.9136	1	3.98949	1	5.53611	0.380037	0	1	-5.12548e-15	1
ENSMMUG00000061749	3.25987	1.72642e-06	2.76771	0.000118644	1.10986	1	0.625568	1	1.56202	0.0566093	1.34843	0.148635	-0.989368	0.79124	-1.60741	0.464967	0.74174	0.455728	0.556316	0.737326	-0.212397	1	-0.468993	1	1.87756	0.00743986	2.06183	0.0042439	-0.498834	1	-0.262314	1	0.0307003	1	0.654328	0.634255	0.781329	0.554305	-0.609475	0.795034
ENSMMUG00000014816	2.95736	1.73571e-06	1.58679	0.0378959	1.53946	0.330538	0.76889	1	0.81673	0.792452	0.37501	1	-0.822044	0.888014	-0.273358	1	1.23486	0.0854622	1.31823	0.0622973	0.759327	0.640575	0.18383	1	1.00766	0.198937	1.30842	0.0807743	0.34232	1	0.109839	1	0.651187	0.660544	1.55828	0.0263393	0.483354	0.980405	0.361277	1
ENSMMUG00000064498	-3.86344	1.78446e-06	-3.18429	2.38867e-05	-3.88415	0.0019234	-2.56412	0.0103777	-4.50181	2.79564e-10	-5.00369	1.7317e-11	-2.25372	0.0101114	-2.96262	0.00870893	-0.814639	0.838197	-1.61322	0.271733	0.205755	1	0.302472	1	-2.54718	0.0271609	-1.59586	0.274119	-0.129555	1	0.488399	1	-1.27671	0.379635	-0.205557	1	-0.637672	0.937493	-1.65855	0.12806
ENSMMUG00000030511	8.49678	1.78446e-06	5.94748	0.163046	3.54456	1	4.39669	1	2.6361	0.012101	2.15344	0.0801102	0.42009	1	-5.25095	1	6.03233	8.47524e-12	5.15819	5.44899e-08	3.03892	0.0776344	2.79971	0.182085	4.47246	0.001729	4.34808	0.00435877	1.91783	1	0.252664	1	1.15023	0.35527	1.3527	0.182263	0.800066	0.770577	-0.265617	1
ENSMMUG00000043586	3.08243	1.88425e-06	2.85774	1.75338e-05	1.30365	0.959093	0.590067	1	0.981244	0.791323	1.56625	0.13773	-0.626577	1	-0.249698	1	1.50888	0.0153976	-0.0454686	1	1.23112	0.120822	-0.271846	1	1.85221	0.00240967	1.76644	0.00753928	0.113484	1	-0.447313	1	0.136292	1	0.987389	0.280725	2.16223	0.000834372	1.07562	0.232283
ENSMMUG00000023922	-3.03649	1.88425e-06	-3.33533	1.7783e-07	-2.70243	0.00135046	0.253284	1	-4.84325	8.2341e-15	-6.32208	3.40754e-21	-2.52634	0.000198021	-1.0999	0.525584	-0.206035	1	-1.7205	0.0117822	1.1946	0.165576	3.03134	2.79128e-07	-1.08946	0.216166	-0.648045	0.759859	2.88183	3.33057e-06	2.42189	0.00022464	2.26822	0.00038657	2.22685	0.000389433	3.17555	7.60302e-08	2.69936	7.292e-06
ENSMMUG00000019566	3.62322	1.95963e-06	0.767878	0.952991	-0.97756	1	5.56819	1.63781e-14	1.2658	0.538128	0.671061	1	-6.81134	0.224398	-6.47678	0.794358	8.59821	8.27229e-36	0.414213	1	2.69073	3.55852e-05	0.839808	0.942225	6.41299	2.23453e-24	4.11992	1.75743e-11	3.66924	3.51104e-09	3.08892	1.53152e-06	2.6103	2.23379e-05	-0.529132	0.810026	-0.518406	0.901757	0.852072	0.401369
ENSMMUG00000037977	3.61471	1.95963e-06	3.14395	7.05717e-05	1.79183	0.767058	1.09686	1	1.14086	0.519251	2.11122	0.00608197	-1.42648	0.855463	-0.470618	1	1.64789	0.0173726	1.21865	0.130085	-0.0629268	1	0.189197	1	2.32028	0.000108586	2.64535	1.74905e-05	0.798829	0.723472	0.589547	1	1.04688	0.396885	1.15882	0.239944	1.23658	0.23897	1.56053	0.0599699
ENSMMUG00000047277	2.8528	1.96744e-06	2.88259	2.07716e-06	1.38008	0.41056	0.0479419	1	2.39331	0.000272109	2.8228	5.53855e-06	0.983976	0.707052	0.547439	1	1.22893	0.0653642	1.80284	0.0025828	0.738459	0.600101	-0.745238	0.861443	1.31079	0.0470362	2.18768	0.00034449	0.511736	1	0.385952	1	0.792918	0.432014	1.67228	0.0134965	1.13832	0.175418	1.23199	0.105811
ENSMMUG00000060596	3.16721	1.99503e-06	3.08528	5.23501e-06	0.790175	1	-0.629238	1	1.71557	0.0356942	2.00071	0.00569141	-0.164959	1	-1.87715	0.75025	2.23491	0.000268159	1.64828	0.0136503	0.655913	0.797305	0.205067	1	1.58106	0.0223576	2.24903	0.000606725	-0.458265	1	-0.221295	1	1.12548	0.276217	1.93935	0.00878902	0.941698	0.445538	0.49416	1
ENSMMUG00000049499	3.24333	2.0162e-06	1.81162	0.0354222	1.53737	0.789594	2.70576	0.00141269	2.01203	0.0068585	0.185129	1	0.66711	1	-0.196513	1	1.57792	0.0115714	2.91936	2.43099e-07	2.83273	1.53281e-06	1.3577	0.10284	1.40131	0.0436123	1.96833	0.00285836	0.950327	0.514091	1.70262	0.0388746	2.85259	0.0105099	1.74767	0.304817	1.26381	0.680076	1.59794	0.352871
ENSMMUG00000054038	2.89715	2.08361e-06	2.30908	0.000332302	2.24918	0.0086765	3.26074	6.41512e-07	2.52874	0.000132681	2.01377	0.00484817	1.69501	0.098032	2.53151	0.00156377	1.21268	0.0673066	0.721402	0.470971	1.31397	0.0808395	2.08429	0.000704913	2.08676	0.000371318	1.89869	0.00284993	1.74189	0.0139983	2.60746	2.86219e-05	0.901928	0.31161	1.36898	0.0539743	2.32438	0.000125627	2.08297	0.000794296
ENSMMUG00000063647	3.2062	2.12781e-06	3.04963	1.05053e-05	1.86088	0.318371	-0.872625	1	2.53032	0.000180499	2.66974	4.44393e-05	0.436087	1	0.868691	1	1.92609	0.00167702	1.9096	0.0018664	1.25221	0.136164	-1.73285	0.0318095	2.25791	0.000144237	2.3712	0.000128907	-1.32029	0.194531	-1.08312	0.593391	-1.4594	0.0428396	-0.593862	0.699391	0.315044	1	-0.850562	0.412977
ENSMMUG00000018775	3.26038	2.13485e-06	2.54539	0.000580604	1.48187	0.931478	0.602218	1	1.2268	0.301997	1.3486	0.190916	-0.0437234	1	-2.4744	0.356435	4.29314	2.62123e-11	3.06426	3.65612e-06	2.08226	0.00954795	1.15519	0.614935	1.63823	0.024937	1.79557	0.0184126	-0.687506	1	0.131699	1	1.5826	0.0449097	1.24975	0.136494	1.20304	0.204219	0.724439	0.647498
ENSMMUG00000038892	3.0007	2.14486e-06	2.93449	4.498e-06	0.88105	1	0.211323	1	0.741986	0.974323	0.693438	1	-1.32577	0.684731	-3.32333	0.28743	4.32444	1.22288e-09	4.02255	9.9183e-09	3.01214	0.000192302	2.09113	0.0508251	2.63186	0.000131425	2.55094	0.000492274	-0.386986	1	0.844225	1	-0.308441	1	0.442589	1	-0.0450561	1	-0.590306	1
ENSMMUG00000004282	2.78712	2.18171e-06	2.60303	1.50085e-05	1.04702	0.964142	-0.230367	1	1.28865	0.169222	1.12091	0.307616	-1.06358	0.568664	-1.3578	0.336709	2.19826	0.000172698	1.00903	0.203569	0.121312	1	0.200035	1	2.79185	1.123e-06	1.83653	0.00513353	0.0466358	1	0.0697284	1	3.48344	6.4062e-07	1.25183	0.224976	1.52073	0.119266	1.73487	0.0400617
ENSMMUG00000008589	8.46885	2.22677e-06	7.73804	0.00207799	3.54456	1	5.10599	1	0.997547	0.974246	0.029066	1	-2.50324	0.855463	-5.93675	1	1.64843	0.243204	1.71508	0.193688	-2.77441	0.549349	-0.602274	1	1.64044	0.836864	2.02617	0.518328	-4.06569	1	-3.96069	1	0	1	5.12548e-15	1	0	1	-5.12548e-15	1
ENSMMUG00000012997	3.52887	2.30363e-06	2.63697	0.00145494	0.853795	1	0.423136	1	2.31635	0.0181041	1.3729	0.538123	-0.471099	1	-0.906856	1	7.78358	1.48463e-31	6.78034	4.84429e-26	6.42925	4.0396e-23	4.31052	1.54377e-12	3.80285	4.91905e-05	3.16789	0.00288706	1.71558	0.692877	2.6355	0.0834708	-0.0982235	1	-0.0195258	1	0.312521	1	0.164839	1
ENSMMUG00000011023	2.89416	2.40178e-06	2.84033	5.23501e-06	1.15527	0.969361	0.451852	1	0.781099	0.81445	1.10568	0.349166	-1.82346	0.0550167	-3.37149	0.000759643	4.21335	0.976177	7.00267	0.00415055	3.02375	1	4.07213	1	2.55491	0.533093	2.11393	0.859029	-3.14937	1	-3.05049	1	-2.69378	1	0.783163	1	0.344844	1	-3.06251	1
ENSMMUG00000053494	3.10724	2.48714e-06	2.47674	0.000428598	0.623432	1	0.130561	1	1.6043	0.0454423	1.83502	0.0102671	-0.382955	1	-1.20986	0.864997	2.42074	0.000234663	2.52637	9.41005e-05	0.86166	0.664972	0.87736	0.896927	2.00827	0.00497119	2.82314	2.63692e-05	-0.308119	1	-0.0716947	1	1.48586	0.0762042	1.57585	0.0470025	0.878061	0.543258	1.20647	0.190972
ENSMMUG00000011330	3.41609	2.48969e-06	3.22426	1.27448e-05	1.54914	1	0.968527	1	1.82226	0.45008	1.96692	0.309513	0.763883	1	-4.59544	1	-0.0335827	1	0.796037	0.834653	0.272987	1	0.311985	1	1.26069	0.837162	-0.0766599	1	-0.912351	1	-1.61044	1	6.23686	0.19518	5.53611	0.380037	5.81759	0.23897	4.21258	1
ENSMMUG00000055976	3.09365	2.50004e-06	2.35946	0.000928391	0.956146	1	0.246752	1	1.93305	0.017376	1.15212	0.465553	0.631819	1	-0.765954	1	1.70159	0.00461286	1.06023	0.150546	1.62547	0.0166002	0.103825	1	1.51801	0.016264	0.6881	0.622128	-0.914585	0.508876	-0.305881	1	1.24022	0.0989083	1.19062	0.113212	0.437625	1	1.01263	0.243643
ENSMMUG00000056419	2.9018	2.51894e-06	2.56774	5.30423e-05	1.65736	0.195308	0.552986	1	1.19954	0.388898	1.59476	0.0819842	-0.783746	1	-0.719405	1	2.75971	6.40516e-06	2.6396	1.64874e-05	1.99505	0.00460212	1.28141	0.253276	1.97596	0.00212338	2.11729	0.00150387	0.624139	1	0.834585	1	-1.2288	1	-1.77827	0.55871	-0.49891	1	-0.123153	1
ENSMMUG00000049742	2.8604	2.52452e-06	2.87087	3.16674e-06	0.693478	1	0.481573	1	1.65912	0.0310778	1.34536	0.140449	-1.01966	0.694629	-1.17751	0.717181	3.25113	1.404e-08	2.2955	9.21402e-05	0.961839	0.367029	0.563503	1	2.33832	0.000145891	1.87708	0.00646506	-0.593689	1	-0.118408	1	0.370163	1	0.825849	0.400486	0.0129488	1	-1.08216	0.225334
ENSMMUG00000021796	3.18435	2.62614e-06	0.8843	0.718597	1.54748	0.739928	0.458551	1	3.8983	0.00236248	0.882809	1	3.32108	0.288882	2.53193	1	-2.03568	0.200772	-2.34992	0.0537618	0.132169	1	0.167865	1	-0.637687	0.609416	2.11712	0.000749612	-0.512758	1	-0.125187	1	-2.69378	1	1.72354	1	1.27257	1	2.11063	1
ENSMMUG00000013214	2.78629	2.67526e-06	2.18476	0.000491512	1.47386	0.281596	0.942535	1	1.68235	0.943593	1.75628	0.839273	0.49722	1	-3.89772	1	2.11202	0.876487	0.567586	1	-0.313582	1	-0.0291465	1	7.0709	0.00310704	5.12548e-15	1	-5.12548e-15	1	5.12548e-15	1	1.93484	1	-3.73914	1	0.925039	1	-3.97347	1
ENSMMUG00000048130	3.01963	2.70558e-06	2.72695	3.63834e-05	0.171111	1	-0.872821	1	1.00933	1	0.143429	1	-2.38932	0.855463	-0.906856	1	0	1	4.47289	0.741361	5.12548e-15	1	0	1	5.12548e-15	1	5.12548e-15	1	3.19085	1	5.12548e-15	1	0	1	5.12548e-15	1	0	1	-5.12548e-15	1
ENSMMUG00000054565	4.39287	2.80391e-06	4.04221	5.56158e-05	-4.33613	1	1.13733	1	8.453	4.42005e-06	8.13679	3.65861e-05	3.76653	1	0	1	4.16859	0.00977284	4.75961	0.000307061	1.85896	1	1.44362	1	3.46263	0.000158353	4.08993	1.63796e-06	-5.33498	0.614163	1.11102	1	-4.51603	0.823142	-1.0576	1	0.375986	1	1.2262	1
ENSMMUG00000050225	-8.49459	2.80613e-06	-3.83199	0.000112406	-2.16773	0.49326	-0.120673	1	-6.26263	2.73279e-08	-9.32696	1.95856e-09	-2.35903	0.085946	-2.60966	0.376333	-3.97284	0.976177	-0.360002	1	1.59539	0.856539	1.23866	1	-1.76496	0.937342	-0.0766599	1	2.70881	0.0630037	3.28477	0.0043228	0.821483	1	-0.661145	1	-4.47069	0.901757	-0.314909	1
ENSMMUG00000052336	3.22535	2.8259e-06	1.83133	0.0386873	-0.0506816	1	-0.235132	1	1.33442	0.262662	0.637136	1	-0.476748	1	-0.732178	1	1.97037	0.000930298	0.611637	0.643817	1.25493	0.120593	1.03998	0.400016	1.98189	0.00762084	1.21667	0.301766	-0.00987488	1	-0.0938657	1	0	1	5.12548e-15	1	3.35517	1	-5.12548e-15	1
ENSMMUG00000056728	3.04137	3.00072e-06	2.16124	0.00271173	1.28783	0.957411	0.33244	1	1.39211	0.136408	1.09994	0.398501	-0.970013	0.855463	-2.16809	0.29367	0	1	4.47289	0.741361	5.12548e-15	1	0	1	4.70163	0.72439	5.12548e-15	1	-5.12548e-15	1	5.12548e-15	1	5.51259	0.578706	5.12548e-15	1	0	1	-5.12548e-15	1
ENSMMUG00000020627	2.79012	3.04033e-06	2.68804	9.88999e-06	0.640024	1	-0.162006	1	1.24423	0.207123	1.36949	0.116384	-0.793383	0.882195	-0.998634	0.800989	2.34615	4.54554e-05	1.69575	0.00568773	1.28366	0.101102	0.440403	1	2.53872	8.46831e-06	2.82494	1.83347e-06	0.628003	0.908072	0.707483	1	0.363058	1	0.674531	0.560863	0.777062	0.532043	1.16739	0.138991
ENSMMUG00000018954	2.84942	3.04033e-06	2.44697	0.000119711	0.550737	1	-0.16226	1	1.66017	0.0310426	1.42239	0.0998379	-0.614562	1	-0.421511	1	2.76444	1.76983e-06	2.1234	0.000375845	1.44412	0.0562167	0.501186	1	1.71237	0.00659898	2.34052	0.000154405	-0.25212	1	0.094724	1	0.904326	0.33295	1.21949	0.107371	1.25426	0.119266	0.7603	0.53337
ENSMMUG00000021967	3.06879	3.05636e-06	3.70396	1.25456e-08	0.956146	1	-0.19431	1	1.16684	0.390368	1.11809	0.465535	-1.42298	0.656987	-1.60677	0.93621	3.9889	2.06202e-08	3.80326	4.41708e-08	1.34921	0.429811	1.78173	0.15784	3.06843	0.000490049	2.34154	0.0255891	-1.70055	1	-0.511142	1	1.58638	0.19518	0.871958	0.774517	-0.606391	1	0.32979	1
ENSMMUG00000052507	3.0794	3.0926e-06	2.54214	0.00024985	0.270398	1	-0.78403	1	1.48141	0.105683	1.79854	0.0175503	-1.45658	0.517179	-2.12221	0.489466	7.2305	0.00187592	3.01234	1	4.48532	0.896038	4.07213	1	2.2536	0.000522528	3.18322	4.9594e-07	-0.647736	1	-0.411084	1	0	1	5.12548e-15	1	0	1	-5.12548e-15	1
ENSMMUG00000000276	2.76737	3.10308e-06	2.65965	1.08967e-05	1.15799	0.75321	0.063206	1	1.06304	0.387997	1.17987	0.245648	-1.02102	0.60119	-1.03235	0.639743	2.54602	9.41946e-06	1.55248	0.0152261	1.08097	0.236131	0.396227	1	0.902532	0.291665	1.41102	0.0528106	-1.46148	0.0972096	-0.703478	1	0.00490965	1	1.37166	0.0639734	-0.675626	0.714061	-0.544679	0.876733
ENSMMUG00000018687	3.01269	3.1288e-06	2.40135	0.000478157	0.472607	1	0.912881	1	1.55037	0.0906396	1.03822	0.559791	0.127623	1	0.332318	1	1.95486	0.000861026	0.963843	0.221943	0.557376	0.869854	0.572074	1	1.87949	0.0018668	1.56139	0.0232007	0.236125	1	0.706072	1	1.51395	0.0316134	1.1305	0.14357	0.723775	0.623309	1.27524	0.090674
ENSMMUG00000003854	2.77407	3.18005e-06	2.51429	3.85012e-05	0.409359	1	-0.277503	1	1.76784	0.0176205	1.96324	0.00431127	-0.756354	0.932015	-0.953561	1	0.970398	0.202895	0.666719	0.542538	-0.0338352	1	0.243465	1	3.12596	3.21687e-07	2.16261	0.00174356	0.0465338	1	0.948324	0.876145	1.18428	0.123344	1.43486	0.0422343	1.07877	0.222363	1.20986	0.117646
ENSMMUG00000057522	4.03231	3.18091e-06	3.58881	7.48659e-05	-0.56286	1	-1.82013	1	2.85304	0.0104787	2.92788	0.00726789	-4.92087	0.911745	-4.59544	1	9.20194	1.61973e-09	8.52581	4.54912e-07	4.88416	0.667181	4.62821	1	9.1288	3.93784e-09	9.13351	1.20501e-08	4.10961	1	4.22816	1	0.411741	1	2.37153	0.333767	1.64176	1	-0.685102	1
ENSMMUG00000010674	2.94076	3.27067e-06	2.47937	0.000167132	1.32909	0.742896	0.1461	1	1.56247	0.0529872	1.81449	0.0110109	-1.66637	0.176251	-0.819165	1	2.64155	6.15937e-06	1.99076	0.00107109	1.22009	0.158063	0.435683	1	2.23213	0.000219767	1.7555	0.0107986	-1.89181	0.0290356	-0.635122	1	1.50437	0.0956083	1.64361	0.051375	1.09569	0.346257	0.837014	0.612834
ENSMMUG00000008381	2.90322	3.39478e-06	0.50707	1	1.45224	0.496194	0.846529	1	1.42115	0.109739	0.0685864	1	-0.951443	0.799514	-0.572576	1	3.19061	5.56618e-06	2.27716	0.00395886	1.78626	0.0763542	1.15286	0.716428	10.5681	4.6468e-31	4.01306	0.0137662	3.79282	0.0827538	4.35502	0.0196641	2.24956	0.823142	1.72354	1	0.344844	1	-3.06251	1
ENSMMUG00000009951	2.75006	3.39478e-06	1.45469	0.0448258	0.961822	1	0.350221	1	1.78889	0.0121181	1.37195	0.113756	0.359976	1	-0.0468404	1	0.912235	0.274922	0.759981	0.467896	0.617722	0.815968	0.00542525	1	2.03773	0.00222982	0.857908	0.530138	0.0465391	1	-0.171026	1	0.741742	0.579265	1.73336	0.0146032	2.09602	0.00140344	1.43174	0.0574964
ENSMMUG00000065052	-3.78555	3.39562e-06	-0.564037	0.942424	-0.675776	1	-0.633808	1	-0.882419	0.816179	-1.27233	0.380473	-1.36713	0.604773	-1.04098	1	1.62697	0.580451	-0.919997	1	-1.8001	1	0.681962	1	-1.8614	0.129423	-2.31279	0.0772246	-2.18893	0.162907	-1.69724	0.642789	-3.57775	1	-3.73914	1	-3.9179	1	-3.97347	1
ENSMMUG00000018090	3.1752	3.4669e-06	0.855088	0.769565	1.6931	0.553002	0.625568	1	-1.61582	1	1.30308	1	-4.21531	1	-3.89772	1	0.894681	0.775005	0.800784	0.933188	0.295329	1	-0.820501	1	7.15773	0.00215583	5.00661	0.622128	3.19085	1	3.30315	1	0.411741	1	0.827726	1	-3.9179	1	-3.97347	1
ENSMMUG00000050990	-8.45622	3.50463e-06	-3.13289	0.000928391	-1.14276	1	0.303747	1	-1.14911	0.690446	-1.95158	0.102364	-0.668662	1	-0.604425	1	0	1	0	1	5.12548e-15	1	0	1	-3.11873	1	-3.2056	1	-3.14937	1	-3.05049	1	0	1	5.12548e-15	1	0	1	-5.12548e-15	1
ENSMMUG00000002612	3.29605	3.50463e-06	2.15306	0.00988831	0.54035	1	0.232489	1	0.488596	1	-0.43463	1	-2.02309	0.0814935	1.06894	0.726845	3.74853	1.38196e-10	3.35622	7.33623e-09	1.09872	0.255509	1.10942	0.368035	3.72129	1.89109e-10	2.67767	1.71247e-05	1.31109	0.175532	1.32074	0.251666	0	1	5.12548e-15	1	0	1	-5.12548e-15	1
ENSMMUG00000061878	3.54427	3.50492e-06	4.18962	1.41729e-08	2.63407	0.0512307	1.00339	1	1.88107	0.0698071	1.9566	0.0578788	0.0182719	1	0.150913	1	3.40977	0.0988449	4.47535	0.000357662	3.21305	0.130834	1.844	1	0.472947	1	2.09453	0.0687858	-5.81016	0.330948	-1.47213	1	-3.57775	1	-0.112652	1	0.925039	1	-0.685102	1
ENSMMUG00000028927	3.25512	3.6656e-06	2.73167	0.000198691	1.8104	0.401126	1.26479	1	0.195238	1	0.961878	0.61217	-1.29669	0.587248	-2.47428	0.249453	0	1	0	1	5.12548e-15	1	4.07213	1	5.67364	0.229498	3.13532	1	-5.12548e-15	1	5.50314	0.856932	0	1	5.12548e-15	1	3.35517	1	-5.12548e-15	1
ENSMMUG00000050251	2.85192	3.76964e-06	2.43293	0.000150955	1.26001	0.75321	0.291576	1	0.816986	0.778285	0.810738	0.803174	-1.15244	0.540495	-1.97916	0.145604	2.68767	6.83894e-06	2.15138	0.000484688	2.154	0.00110951	0.577142	1	1.6664	0.00714813	2.46381	4.41214e-05	0.440847	1	0.707246	1	1.06007	0.207649	1.38923	0.0564366	0.990725	0.313176	0.610219	0.758024
ENSMMUG00000050419	2.9035	3.78482e-06	0.607694	0.912284	0.957758	1	0.314924	1	1.1851	0.303629	0.584217	1	-0.982594	0.831653	-0.866102	1	0.345827	1	1.51134	0.139481	0.381947	1	0.862337	1	0.682275	0.72439	0.556298	1	-0.314257	1	0.172277	1	0.411741	1	-3.73914	1	-0.562733	1	-3.97347	1
ENSMMUG00000003909	2.75048	3.89813e-06	2.45651	6.45671e-05	1.56124	0.197764	-0.529419	1	2.13119	0.00141753	2.46073	8.15276e-05	1.21128	0.398667	-0.101173	1	0.15988	1	-0.0967204	1	0.24373	1	-1.08962	0.307813	1.69689	0.00581361	1.45476	0.0377876	-0.0418684	1	-0.0340352	1	0.753972	0.47289	-0.517783	0.828284	-0.466972	0.988651	0.376537	1
ENSMMUG00000006718	2.78206	4.0975e-06	2.73479	8.25953e-06	0.842757	1	0.193819	1	1.33349	0.153891	1.40174	0.111807	-1.39462	0.326434	-1.20784	0.721483	3.29112	1.72459e-08	2.59601	1.20075e-05	1.85475	0.00706869	1.35679	0.14195	2.2386	0.000212319	2.64877	1.64862e-05	-0.324207	1	0.806456	1	1.91119	0.00550434	2.02163	0.00239911	1.03478	0.293869	1.32756	0.0888953
ENSMMUG00000005047	2.79641	4.15289e-06	2.39796	0.000149273	1.44062	0.401126	0.256338	1	1.44868	0.0882372	1.45843	0.0808332	-0.351939	1	-0.731037	1	1.81763	0.00447224	1.68608	0.0101307	1.99009	0.00286721	0.447578	1	1.46538	0.021748	2.07068	0.000851442	0.401158	1	0.0707695	1	1.14495	0.178887	0.533513	0.860302	0.892257	0.437209	1.2607	0.112858
ENSMMUG00000017030	2.73777	4.15727e-06	2.66479	1.08967e-05	0.764934	1	-0.10587	1	0.860811	0.683384	0.925475	0.568105	-1.2758	0.313258	-2.02201	0.0199736	5.74551	0.208262	6.01387	0.102575	3.02375	1	5.59874	0.492847	6.65943	0.0204278	6.78154	0.0162207	-5.12548e-15	1	4.22816	1	-2.69378	1	-2.84333	1	-3.01033	1	1.15007	1
ENSMMUG00000021763	2.74646	4.18227e-06	2.21245	0.000427462	1.37898	0.41056	1.13379	0.840368	1.69442	0.0228723	0.735465	0.942419	-0.511342	1	-0.312619	1	1.52561	0.014116	1.94727	0.000929647	0.577075	0.83842	0.675527	0.965148	3.32171	1.04048e-08	1.46845	0.0494551	0.696855	0.856287	0.437001	1	1.43892	0.151046	0.918792	0.544285	-0.152194	1	-0.285214	1
ENSMMUG00000052831	-3.2944	4.33444e-06	-1.44736	0.0820035	-0.297814	1	-1.10528	1	-0.589483	1	-0.514192	1	0.439552	1	-1.5604	1	-0.0646251	1	0.457153	1	0.636182	1	1.21014	1	-2.33469	0.533093	-5.65397	0.304554	-0.524839	1	-0.293367	1	1.3656	1	-3.73914	1	1.32745	1	-3.97347	1
ENSMMUG00000006087	2.78795	4.4583e-06	2.54613	4.49112e-05	0.935703	1	-0.109132	1	0.839713	1	1.09837	0.971449	-0.753125	1	-0.78364	1	4.3406	9.11863e-09	4.57691	5.02125e-10	1.28622	0.572697	2.18452	0.0762369	0.668428	1	3.64977	0.00503138	-4.06569	1	-3.96069	1	0	1	6.97562	0.0189074	0	1	4.21258	1
ENSMMUG00000029122	8.35136	4.45958e-06	8.60569	1.27692e-05	5.04465	1	5.93525	0.730806	-0.144435	1	-4.12449	1	-3.66867	1	-3.36036	1	7.7252	0.000120169	8.52581	4.54912e-07	3.93221	1	3.15544	1	5.12548e-15	1	5.12548e-15	1	-5.12548e-15	1	5.12548e-15	1	0	1	5.12548e-15	1	0	1	-5.12548e-15	1
ENSMMUG00000008686	2.91413	4.47825e-06	0.634512	0.901174	0.735476	1	1.16481	1	0.801324	0.819243	0.226455	1	-2.0325	0.0956205	-0.382083	1	-0.203253	1	1.24361	0.133712	-0.901975	0.656541	-1.39812	0.414329	8.76389	8.31034e-08	5.31953	0.440983	5.63775	0.453507	5.12548e-15	1	0.878767	0.390524	0.786518	0.478215	0.394191	1	1.27699	0.104973
ENSMMUG00000043419	3.2691	4.55311e-06	0.0502182	1	2.39844	0.0579274	-0.0496393	1	0.240078	1	-2.85337	0.0163118	-1.01615	0.99605	1.10616	1	0.823236	0.506181	-0.104474	1	-1.14322	0.516871	-0.375139	1	-2.98509	7.14146e-05	-1.82102	0.0226224	0.0044266	1	-0.187223	1	0.615009	0.823142	0.0134565	1	0.485022	1	1.05703	0.306771
ENSMMUG00000052868	3.18603	4.9217e-06	3.51096	3.35552e-07	1.41763	0.950658	-0.651378	1	1.72937	0.135689	2.38123	0.00515992	-0.967636	1	-6.31822	0.93621	6.84643	0.0084387	7.58388	0.00024235	5.19629	0.481073	4.07213	1	1.99005	0.216166	3.66247	0.000135783	-0.355518	1	0.847272	1	0	1	6.11067	0.186494	0	1	5.74471	0.306771
ENSMMUG00000054472	-3.51286	4.94608e-06	0.350241	1	-1.40545	0.769915	-9.85579	1.89168e-10	-5.12548e-15	1	0	1	-5.12548e-15	1	0	1	0.647087	1	-0.919997	1	-4.82385	0.896038	-0.0314781	1	5.12548e-15	1	5.12548e-15	1	-5.12548e-15	1	5.12548e-15	1	-1.49467	1	-5.65575	0.266418	-0.599122	1	-5.90289	0.211032
ENSMMUG00000011333	2.6726	5.00887e-06	0.755165	0.572895	1.63525	0.118583	0.995926	1	0.856495	0.680261	0.0562589	1	-1.08797	0.477005	-0.487607	1	0.335208	0.976177	0.458678	0.845747	-0.394065	1	-0.22634	1	2.20041	0.000258296	1.3419	0.0842957	0.302241	1	0.592586	1	-0.288755	1	-0.498328	0.858735	-0.126094	1	-0.468452	0.963478
ENSMMUG00000007483	3.2795	5.00887e-06	2.57568	0.00100235	1.16905	1	0.615535	1	1.80698	0.0336261	0.902234	0.839273	-1.61825	0.656987	-2.62587	0.754756	3.54199	5.09462e-05	3.10119	0.00057509	0.319232	1	-0.0319899	1	0.993007	0.305339	1.13785	0.251848	-0.976584	0.682133	0.0572229	1	2.81881	0.578706	4.25686	0.0136804	2.23503	1	4.53697	0.00363337
ENSMMUG00000039682	4.05348	5.14147e-06	4.07711	5.15143e-06	1.86697	1	-0.954176	1	2.70007	0.00401834	2.41918	0.0113577	-0.212106	1	0.327004	1	3.9916	5.1208e-06	3.33768	0.000436951	2.26029	0.158188	-0.98826	1	1.06954	1	1.85878	0.644902	-0.874844	1	-3.96069	1	0.687297	1	0.136651	1	0.636192	1	0.505497	1
ENSMMUG00000016114	2.67432	5.16752e-06	0.667552	0.716864	1.38583	0.332412	0.840555	1	0.838748	0.71072	0.0164327	1	-1.00792	0.590215	-0.395212	1	0.658919	0.495069	0.231941	1	0.29946	1	-0.0898619	1	1.40079	0.0368374	0.409793	1	-0.615877	0.983779	0.315259	1	0.869166	0.358275	1.63883	0.0163201	1.09247	0.212365	1.36969	0.0588015
ENSMMUG00000035645	2.67583	5.16752e-06	2.1149	0.000654858	0.657449	1	0.227872	1	1.37665	0.105773	1.26139	0.173415	-0.510689	1	-0.332228	1	3.14655	1.77339e-08	1.60467	0.00893107	1.8217	0.00461726	1.59956	0.0223863	2.68284	1.99851e-06	2.86248	1.16239e-06	1.63704	0.0242186	1.30686	0.180643	2.50007	5.23616e-05	3.02806	2.37263e-07	3.52867	1.68477e-09	2.48682	3.5789e-05
ENSMMUG00000058325	2.84081	5.18714e-06	2.63375	3.92998e-05	1.63704	0.240383	1.46002	0.37701	2.08882	0.0053936	2.15849	0.0026127	0.745477	1	1.59218	0.333548	1.7243	0.00407981	1.30411	0.0501068	1.50624	0.0326113	0.754543	0.818109	1.8853	0.00198881	2.65064	1.15092e-05	1.39798	0.0985194	1.05879	0.511079	2.5252	4.37485e-05	2.88915	9.52408e-07	2.76457	2.69323e-06	0.913372	0.333734
ENSMMUG00000011009	2.91196	5.65283e-06	2.51067	0.000191028	0.404771	1	-0.158051	1	2.29844	0.00723306	2.53886	0.00168595	0.104957	1	0.480417	1	-3.06191	1	1.12043	1	-3.33733	1	-3.18459	1	-1.70635	0.26847	-3.16891	0.0514574	-7.15693	0.00735777	-7.0458	0.0140387	0	1	4.56687	1	0	1	-5.12548e-15	1
ENSMMUG00000000560	3.0935	5.65302e-06	2.95228	2.23111e-05	1.86088	0.318371	0.913573	1	1.49241	0.11434	1.34467	0.216714	-0.477435	1	-0.925061	1	3.36501	5.99948e-06	3.26445	5.65064e-06	2.03514	0.0422417	2.08042	0.043628	3.15662	7.89602e-06	3.35971	5.57371e-06	1.13907	0.751431	0.993318	1	2.04022	0.0235085	1.58531	0.110159	1.57128	0.10235	0.928366	0.641281
ENSMMUG00000065354	-2.67261	5.73851e-06	-1.21259	0.125824	-0.495469	1	-0.0756018	1	-2.4409	9.90391e-05	-1.08796	0.344927	-0.529267	1	0.382263	1	-2.32992	5.78158e-05	-0.656213	0.546001	-0.567085	0.853668	0.547696	1	-2.56812	5.78188e-06	-0.869028	0.388929	-0.295272	1	0.802924	0.885419	-1.4368	0.0574647	-1.23222	0.112369	-1.30279	0.106106	0.31642	1
ENSMMUG00000013115	2.65761	5.73851e-06	1.53325	0.0260306	0.675102	1	0.434895	1	1.21976	0.210472	0.337523	1	-0.208195	1	-0.478582	1	1.54553	0.540877	3.51309	0.00014135	3.19754	0.00259866	3.62726	0.000205584	3.24571	3.19125e-07	0.719416	0.808894	-0.38218	1	-0.497505	1	-0.136478	1	0.86045	1	0.379799	1	1.73383	0.299661
ENSMMUG00000020756	2.88493	5.81919e-06	2.37016	0.000450942	1.63204	0.309385	0.823599	1	1.61683	0.0642317	1.3247	0.216714	-0.592597	1	-0.365754	1	1.36436	0.0401382	1.12681	0.127632	0.215611	1	-0.314207	1	2.51957	2.53592e-05	2.65932	1.84356e-05	0.836626	0.683595	2.1306	0.00272636	2.08595	0.00390756	1.1692	0.199958	-0.0340947	1	-2.18546	0.0180584
ENSMMUG00000053760	-4.44445	5.9445e-06	-3.25034	0.000115936	-2.30364	0.286722	-0.0879094	1	-3.64818	3.74399e-05	-5.0989	7.25794e-07	-1.82359	0.328902	-0.643401	1	-3.71488	0.00080997	-3.78006	0.00018648	-1.22063	0.457434	0.535851	1	-1.84117	0.327708	-1.32004	0.812856	0.977762	1	0.600454	1	0.271679	1	0.511394	1	0.797884	0.943436	0.47336	1
ENSMMUG00000008364	2.93174	6.88044e-06	2.92469	1.01103e-05	-1.29701	1	-0.0328489	1	1.39941	0.161865	2.01785	0.00455454	-1.19384	0.737858	-2.05114	0.525584	3.46644	2.48748e-06	2.68539	0.000493776	0.575592	1	-0.168286	1	3.09477	1.05175e-05	3.98042	1.38997e-08	0.307352	1	-0.297799	1	0.586365	1	-0.691094	1	0.382384	1	0.0828719	1
ENSMMUG00000060663	2.74051	6.88464e-06	1.74394	0.0127801	0.851937	1	0.535364	1	0.955133	0.538128	0.828818	0.747179	-0.503627	1	-0.276347	1	2.11962	0.00043909	0.909622	0.310563	1.26485	0.129138	0.0539645	1	2.29268	0.000159785	2.04725	0.00192618	0.260482	1	0.970225	0.725315	2.223	0.000561609	2.92324	9.53774e-07	2.934	7.74659e-07	2.59195	1.97225e-05
ENSMMUG00000060377	-3.92075	6.88588e-06	-3.11614	8.01555e-05	-1.64258	0.697038	-0.412348	1	-3.00092	0.000352714	-9.36343	1.4045e-09	-2.0365	0.172679	0.239598	1	-1.0003	0.328838	-2.73473	0.000357759	-0.351911	1	0.842459	0.81345	-2.04391	0.0123476	-0.520002	1	1.92471	0.0100837	1.7489	0.0398777	0.523318	0.946866	0.124984	1	0.35168	1	1.12442	0.211032
ENSMMUG00000058281	3.65317	6.88588e-06	2.6208	0.00536458	1.36986	1	-0.563587	1	3.04884	0.00038909	2.58594	0.00492051	-1.18433	1	-0.648909	1	3.45822	5.07206e-09	2.54679	2.39188e-05	1.52232	0.0535064	0.586733	1	3.98233	9.32869e-11	2.72997	4.80348e-05	0.0464893	1	-0.63021	1	0.349236	1	2.00165	0.0151404	-0.608978	1	-0.421974	1
ENSMMUG00000009781	2.93233	7.04779e-06	1.03834	0.417247	1.18946	1	1.6073	0.317341	1.60786	0.472915	1.00939	1	0.867711	1	-5.06371	1	4.35931	2.75068e-07	4.81877	2.22614e-09	3.6988	9.95982e-05	1.39923	1	5.12548e-15	1	5.12548e-15	1	3.19085	1	5.12548e-15	1	0	1	5.12548e-15	1	0	1	-5.12548e-15	1
ENSMMUG00000013242	2.70019	7.04779e-06	2.5571	3.16662e-05	0.712792	1	-0.184512	1	1.24204	0.207123	1.24751	0.195928	-1.06337	0.589947	-1.42419	0.339765	3.86031	4.0232e-11	2.99289	2.76239e-07	1.61096	0.0297534	0.989343	0.531007	1.72611	0.00534653	1.36283	0.0641451	-1.31762	0.161855	-0.715471	1	1.43225	0.0661726	1.44749	0.0549633	1.413	0.0736754	1.06666	0.241259
ENSMMUG00000026874	5.40805	7.25134e-06	4.6374	0.000328894	0.657175	1	-0.51061	1	1.90861	0.0809941	1.70787	0.148888	-6.47373	0.177445	-6.14005	1	7.66409	0.000164271	6.83415	0.00899787	5.19629	0.481073	0	1	6.77381	0.013818	6.15138	0.100359	-5.12548e-15	1	5.12548e-15	1	0.427312	1	-4.68409	0.828754	-4.86937	0.656555	-1.63843	1
ENSMMUG00000056765	-4.74571	7.29228e-06	-1.38292	0.225544	-0.949481	1	-1.20643	1	-5.12548e-15	1	0	1	-5.12548e-15	1	0	1	0	1	0	1	5.12548e-15	1	0	1	5.12548e-15	1	5.12548e-15	1	3.19085	1	3.30315	1	0	1	5.12548e-15	1	0	1	-5.12548e-15	1
ENSMMUG00000047078	3.20656	7.29228e-06	2.50359	0.00120063	-0.450087	1	0.593355	1	1.61369	0.104553	1.86464	0.0276721	-0.974539	0.99605	-0.429057	1	4.77877	5.11947e-08	3.37857	0.00168765	0.846577	1	-0.587563	1	2.50246	0.000463682	1.80223	0.0468114	-1.26239	0.717479	-0.859779	1	0	1	5.12548e-15	1	0	1	-5.12548e-15	1
ENSMMUG00000063444	-8.33459	7.29228e-06	-0.014577	1	-2.32327	0.508827	-3.04476	0.0184058	-8.36854	9.44564e-06	-0.407317	1	-7.84222	0.00528102	-7.50592	0.238708	-7.34622	0.000908027	-0.140627	1	-3.72143	0.00345522	-4.32856	0.00695195	-7.3435	0.00106151	-0.222054	1	-7.37788	0.00268724	-7.26663	0.00691353	-6.63606	0.111158	1.45458	0.216904	-7.00039	0.00990219	-7.05936	0.00625856
ENSMMUG00000057389	8.28882	7.29228e-06	9.4988	1.11512e-08	4.48138	1	3.84557	1	5.12347	2.98551e-07	6.1871	8.97799e-12	-3.66867	1	2.53193	1	1.7139	0.24004	3.86674	2.19732e-06	-2.51655	0.692339	2.14153	0.18244	1.85647	0.224233	3.15317	0.00119165	-0.668538	1	1.74206	0.720447	0.723395	1	2.43348	0.00237262	-1.12536	0.680114	-0.679447	1
ENSMMUG00000061767	8.28882	7.29228e-06	8.85304	2.12132e-06	5.76403	1	5.36203	1	4.57223	1	5.9847	0.272586	-5.12548e-15	1	0	1	3.78452	0.0368465	3.5684	0.0289229	1.85896	1	-0.0291465	1	3.28052	0.153936	-3.2056	1	0.0414762	1	-3.05049	1	0	1	5.12548e-15	1	0	1	-5.12548e-15	1
ENSMMUG00000053365	2.71373	7.38022e-06	1.77295	0.00989768	1.13766	0.935854	0.537373	1	0.965435	0.549354	1.0182	0.483914	-0.492836	1	-0.83897	1	0.749348	0.43989	-0.167372	1	-0.735582	0.674929	0.235305	1	1.94775	0.0123737	1.54551	0.125208	0.509729	1	0.589098	1	0.545222	0.850075	0.808048	0.449966	-0.242908	1	0.176728	1
ENSMMUG00000003225	3.05374	7.40676e-06	2.72696	0.000109699	1.16261	1	0.707833	1	1.1878	0.340329	1.27035	0.241527	-1.19515	0.700547	-0.734624	1	2.032	0.0011825	1.48251	0.0330795	1.77269	0.0131743	0.993224	0.556406	1.48877	0.0246969	1.70058	0.0122674	0.193635	1	0.275765	1	0.972331	0.30459	1.12097	0.170857	0.655104	0.728619	0.977521	0.307294
ENSMMUG00000023185	2.6724	7.67431e-06	2.61741	1.72859e-05	0.858763	1	-0.119241	1	1.01711	0.463423	1.45354	0.077861	-0.809364	0.855463	-2.27224	0.0308955	2.55721	0.00460614	1.19164	0.487862	0.808887	1	0.135144	1	2.0628	0.00114635	2.92604	2.41518e-06	-0.223583	1	0.444906	1	1.29571	1	1.72354	1	1.83262	1	1.15007	1
ENSMMUG00000043558	3.05187	7.98732e-06	2.7617	0.000101947	1.86088	0.318371	0.0781941	1	2.43499	0.00128789	2.61397	0.000263636	1.0509	0.855463	0.118333	1	1.24131	0.111427	0.981611	0.29997	0.287869	1	-1.00549	0.734936	1.13145	0.117086	2.33933	0.000123756	0.804831	0.662595	0.441909	1	0.365875	1	-1.67614	0.0309841	-0.832138	0.542621	-0.116858	1
ENSMMUG00000000615	2.72426	8.13932e-06	2.64756	1.99395e-05	1.1837	0.810993	0.365926	1	1.10081	0.352935	0.937702	0.565572	-1.05106	0.60612	-1.95289	0.0714575	2.70858	2.6792e-06	2.05396	0.000599277	1.17158	0.175978	0.718874	0.942225	1.89244	0.00251792	0.971282	0.338438	-1.36223	0.204098	-0.925338	0.856932	1.31734	0.0776434	1.36638	0.0602452	0.795285	0.526022	0.539574	0.876733
ENSMMUG00000018353	2.6971	8.13932e-06	1.82937	0.00672395	1.457	0.332412	0.505252	1	0.912934	0.61351	0.430803	1	-0.943571	0.729013	-1.82887	0.129186	1.68176	0.00898472	1.20184	0.106241	0.860304	0.489907	0.483831	1	1.53041	0.0223419	0.544345	0.863534	-1.38979	0.191169	-0.236923	1	1.66777	0.0206498	1.4724	0.0469652	0.924272	0.403895	1.17694	0.157991
ENSMMUG00000008848	3.03713	8.27667e-06	3.5527	1.11715e-07	-1.44722	1	-0.770695	1	1.41036	0.92379	0.588779	1	-4.92087	0.911745	-4.59544	1	5.05422	5.26877e-13	4.40499	1.88169e-10	0.641759	1	0.725715	1	3.72817	4.50752e-09	3.02838	8.77473e-06	-0.74214	1	-0.949761	1	-0.320453	1	1.43207	0.0793476	-0.4134	1	-0.160684	1
ENSMMUG00000019392	3.44129	8.38627e-06	3.51199	4.88625e-06	1.79766	0.733689	0.573213	1	1.69245	0.141399	2.3446	0.00553821	-0.473718	1	-1.4833	1	0.983534	0.235132	0.833656	0.405773	0.223255	1	-0.232799	1	1.62513	0.0084042	2.30657	0.000133094	-0.623381	0.911927	-0.316677	1	0.580892	0.823142	1.89433	0.0066031	1.38661	0.0846145	-0.113585	1
ENSMMUG00000026596	-3.27353	8.38627e-06	-2.88505	4.819e-05	-2.09174	0.135558	-0.0880004	1	-2.83698	4.11765e-05	-5.57782	1.55313e-12	-1.99401	0.0398825	-0.879694	1	-0.402757	0.959875	-1.06496	0.252161	0.630693	0.826351	1.86194	0.00811747	-2.54977	0.000385701	-1.46243	0.0873655	0.785464	0.750114	0.795466	1	-0.218395	1	1.15211	0.182476	2.20844	0.000810006	1.5776	0.0360574
ENSMMUG00000059842	2.99327	8.40755e-06	2.57746	0.000288102	0.67513	1	0.0677616	1	1.70971	0.0313631	1.46373	0.107851	-1.32614	0.543528	-1.85941	0.592516	1.6316	0.0187669	1.34235	0.0744297	0.579369	0.909567	-0.14139	1	0.852825	0.465415	0.901728	0.509629	-1.33897	0.424492	-0.107818	1	0.988667	0.31144	0.610349	0.759058	-0.651077	0.81533	-0.240954	1
ENSMMUG00000021432	2.98267	9.4384e-06	2.46869	0.000598855	1.37341	0.987026	-0.0472565	1	1.72854	0.033187	1.13765	0.397029	-0.342461	1	0.0901809	1	2.55931	3.36265e-05	1.55772	0.0285456	0.383752	1	0.134043	1	2.67091	2.20523e-05	2.31797	0.000660888	-0.169619	1	-0.746688	1	1.27797	0.139014	1.65506	0.02587	1.31395	0.127978	0.946985	0.373114
ENSMMUG00000029549	-5.30478	9.4384e-06	-4.88346	3.06597e-05	-2.2804	0.586399	-0.331376	1	-7.25815	0.00581055	-4.08299	0.0342927	-0.732993	1	1.28251	1	-3.19002	0.0988449	-6.80176	0.0133586	-0.608654	1	-0.609913	1	-1.81607	0.0547273	-1.39525	0.199099	1.15567	0.368014	1.23791	0.431917	1.29571	1	-2.84333	1	1.83262	1	2.11063	1
ENSMMUG00000040601	-5.30478	9.4384e-06	-2.17341	0.0255149	-0.0587925	1	0.109686	1	-0.542058	1	-0.147072	1	0.0352447	1	0.260467	1	-1.20683	0.296142	-0.742006	0.680439	-0.391832	1	0.222842	1	0.590721	1	-0.790207	1	0.52102	1	-0.0367715	1	-1.31883	0.44617	-2.45397	0.0445915	-3.89878	0.00209039	-1.92023	0.0832988
ENSMMUG00000047347	2.89872	9.86036e-06	3.43286	1.42559e-07	0.490249	1	-0.402137	1	1.95505	0.00948387	1.94752	0.00854523	-0.93507	0.911745	-0.579475	1	2.74863	9.82765e-06	2.151	0.000880348	0.402653	1	0.175344	1	3.34803	1.18199e-07	1.89336	0.0149027	-1.09346	0.692877	-0.758744	1	1.65902	0.0953234	-0.532851	1	0.843329	0.810755	-0.328855	1
ENSMMUG00000001404	2.69297	1.0241e-05	2.92851	1.82594e-06	0.888434	1	0.0378815	1	1.67111	0.0239101	1.55663	0.0411625	-1.02162	0.620173	-1.21861	0.462101	-3.06191	1	-0.340123	1	-0.313582	1	-3.18459	1	4.14412	1	5.12548e-15	1	-5.12548e-15	1	5.12548e-15	1	0	1	5.12548e-15	1	0	1	3.28837	1
ENSMMUG00000048418	2.75327	1.08411e-05	3.06895	9.54427e-07	0.4826	1	-0.00414606	1	0.938409	0.612595	1.7479	0.0171627	-1.63361	0.192402	-2.19633	0.162599	3.07715	1.15119e-07	2.59321	8.82887e-06	1.37615	0.0843179	0.89704	0.659127	3.27251	1.0721e-08	4.21341	1.79394e-12	0.846415	0.619687	0.65509	1	1.27281	0.104406	0.9585	0.283987	0.794872	0.542621	1.06265	0.221828
ENSMMUG00000002504	2.87635	1.08411e-05	2.74775	4.12279e-05	0.6904	1	-1.21975	1	1.8919	0.0170736	2.11421	0.00391423	-0.592117	1	-3.0026	0.397065	3.19556	4.87888e-05	2.69985	0.00102495	1.89098	0.127607	-0.19977	1	1.53855	0.229498	0.296205	1	-2.20739	0.590933	-1.01737	1	-0.123285	1	0.711151	0.646932	0.0999217	1	-0.565303	0.935746
ENSMMUG00000059392	4.60768	1.11435e-05	4.73392	3.02642e-06	1.66227	1	0.720204	1	1.41036	0.92379	1.28043	1	-1.15434	1	0.32094	1	5.85584	2.6622e-07	5.40307	4.07233e-06	2.68936	0.429811	2.82173	0.614935	2.40223	0.0683627	1.47807	0.622128	-5.02196	0.815848	-0.126365	1	0	1	5.53611	0.380037	0	1	3.28837	1
ENSMMUG00000054730	-2.75728	1.14379e-05	-3.23558	2.55394e-07	-1.19277	0.757499	4.5481	1.66176e-13	-3.31599	6.40969e-08	-3.81125	3.76842e-10	-1.75147	0.0432682	3.14726	4.93667e-07	1.27604	0.0743224	-1.42409	0.0708842	2.10961	0.00128754	7.32466	9.9337e-29	-0.0264826	1	0.283019	1	4.32871	4.63977e-12	8.65342	8.6241e-36	2.0583	0.00260617	2.2986	0.00037173	2.80158	4.16785e-06	5.6296	2.38367e-19
ENSMMUG00000000669	2.72854	1.1619e-05	0.679028	0.796499	1.70616	0.165116	1.38135	0.476979	0.858031	0.723324	-0.15946	1	-0.535336	1	-0.320625	1	0.150194	1	-0.659074	0.722803	-0.351797	1	-0.908736	0.898624	5.10274	0.506633	4.0508	1	-5.12548e-15	1	3.30315	1	0	1	5.12548e-15	1	0	1	-5.12548e-15	1
ENSMMUG00000041307	2.976	1.1683e-05	2.95291	1.48843e-05	-1.03039	1	-0.831834	1	1.81823	0.0466916	1.93008	0.0233199	-2.75306	0.313258	-2.21341	0.93621	7.28311	7.58206e-22	5.87258	2.55481e-15	4.03752	1.70754e-06	3.04056	0.00273947	6.22902	5.4487e-09	0.845203	1	1.51707	1	-3.05049	1	-0.252439	1	1.48781	0.266418	-0.309016	1	-0.27335	1
ENSMMUG00000008694	3.022	1.22739e-05	2.5179	0.000733148	0.659261	1	-0.500123	1	2.09878	0.00607636	2.24808	0.00197734	0.0317823	1	-0.662157	1	2.36371	0.000260252	2.28134	0.000462888	0.606439	0.92397	-0.241365	1	1.72513	0.00819227	2.15317	0.00093041	-0.481549	1	-0.912914	0.955244	1.47271	0.103356	1.6627	0.0490163	0.784266	0.6927	0.837014	0.612834
ENSMMUG00000010982	2.69797	1.24514e-05	2.92746	2.38237e-06	-0.363755	1	-0.572715	1	1.32116	0.466912	1.66818	0.170266	-1.12659	1	-1.5604	1	0	1	5.44003	0.35147	3.93221	1	3.15544	1	7.23963	0.00151345	5.31953	0.440983	-5.12548e-15	1	5.12548e-15	1	4.94334	0.823142	5.53611	0.380037	4.84294	0.901757	4.21258	1
ENSMMUG00000049183	3.85787	1.24514e-05	2.51574	0.0250725	2.37949	0.41056	1.89089	1	1.24512	0.4702	0.398954	1	-2.6541	0.361924	-7.03099	0.339765	0	1	0	1	5.12548e-15	1	0	1	5.12548e-15	1	5.12548e-15	1	-5.12548e-15	1	5.12548e-15	1	0	1	5.12548e-15	1	3.35517	1	3.28837	1
ENSMMUG00000010280	2.62028	1.24533e-05	2.53251	3.50946e-05	0.880375	1	0.0962904	1	0.853174	0.693308	0.562561	1	-1.08109	0.510736	-1.79376	0.0492124	2.43037	2.56216e-05	1.80619	0.00294689	1.01186	0.294696	0.546375	1	1.72266	0.00586566	1.4208	0.0514574	-1.12234	0.332585	-0.844091	0.925297	0.743794	0.51462	0.797896	0.421865	0.670602	0.677509	0.242506	1
ENSMMUG00000001677	2.72734	1.27829e-05	1.76964	0.0138611	0.958126	1	-0.259927	1	0.893291	0.6286	0.818034	0.747021	-1.42388	0.193783	-1.34957	0.316751	2.8152	5.6249e-06	2.11746	0.00110121	1.65303	0.0354231	0.795607	0.971106	0.898306	0.335373	0.266412	1	-2.07274	0.0151433	-1.59621	0.176329	1.1359	0.252088	1.31188	0.122878	0.584601	0.907312	0.959565	0.400432
ENSMMUG00000005233	2.87199	1.27829e-05	2.62887	9.37214e-05	1.13817	1	0.315462	1	0.911803	0.694447	1.00188	0.558944	-1.77239	0.244876	-1.60119	0.727834	1.5912	0.0236162	0.758872	0.539883	0.394534	1	0.145857	1	1.72929	0.0235504	1.69077	0.0421241	-0.2625	1	-0.419975	1	-0.0659471	1	0.936767	0.367033	0.626724	0.845763	1.00216	0.329523
ENSMMUG00000041744	2.87199	1.27829e-05	2.57839	0.000136601	0.108877	1	0.338128	1	1.39714	0.148212	1.73306	0.0265194	-0.827782	0.956102	-0.80157	1	2.79432	2.22031e-06	1.70481	0.00888164	0.871444	0.504018	-0.362821	1	3.4291	1.8466e-08	2.90478	6.922e-06	0.400722	1	0.878139	1	2.45543	0.000104866	2.96239	6.75444e-07	2.86031	1.55821e-06	2.20186	0.000437517
ENSMMUG00000057604	4.58697	1.32688e-05	3.80183	0.00172721	0.694931	1	0.0108987	1	2.52367	0.0299633	2.26866	0.0991102	0.825116	1	-4.84849	1	3.86357	1.8454e-09	2.92107	8.21769e-06	-1.16708	0.535727	0.899488	0.942225	4.7028	3.90128e-12	3.98057	2.28042e-08	1.20795	0.718014	0.77976	1	0.121579	1	1.03055	0.382355	1.52137	0.0964755	0.582302	1
ENSMMUG00000053391	3.25718	1.35274e-05	3.21129	2.38867e-05	2.66026	0.020701	0.592345	1	2.3463	0.00463161	2.72196	0.000365428	2.24013	0.0464756	-6.47678	0.794358	0.347161	0.976177	1.13681	0.145957	0.731406	0.673717	-1.78092	0.0509783	1.56998	0.0197548	2.17256	0.000772671	0.370894	1	-1.16962	0.554512	-1.28053	0.155839	-2.1251	0.00551953	-0.256017	1	-1.01971	0.306771
ENSMMUG00000060011	2.6308	1.37494e-05	1.5678	0.0292118	1.46402	0.318371	0.842273	1	1.25692	0.196609	0.759011	0.863773	-1.0904	0.545909	-0.911465	0.884621	0	1	3.92005	1	4.48532	0.896038	4.07213	1	5.10274	0.506633	5.31953	0.440983	5.3805	0.614163	5.12548e-15	1	0	1	5.12548e-15	1	0	1	3.28837	1
ENSMMUG00000056439	3.82906	1.41548e-05	3.30651	0.000299597	2.28694	0.503774	0.678677	1	0.68174	1	1.16613	1	0.358164	1	-4.59544	1	0	1	0	1	5.12548e-15	1	0	1	5.12548e-15	1	5.12548e-15	1	-5.12548e-15	1	5.12548e-15	1	0	1	5.12548e-15	1	0	1	-5.12548e-15	1
ENSMMUG00000022877	2.55314	1.5604e-05	2.72212	5.01487e-06	1.09228	0.873867	-0.393697	1	1.4533	0.0767205	1.40518	0.0919364	-1.05245	0.561159	-1.68708	0.110305	2.90095	3.77839e-07	2.04932	0.000568578	1.72233	0.0113552	0.671901	1	2.42236	3.53711e-05	2.04954	0.00133247	-0.171859	1	-0.346353	1	2.05944	0.158555	1.49859	0.365484	1.59494	0.335393	1.0727	0.779459
ENSMMUG00000012898	2.90755	1.59075e-05	2.36371	0.000993437	1.75727	0.318371	1.05938	1	0.989229	0.552543	1.36409	0.153423	-0.50458	1	-1.31456	0.858669	-0.313492	1	2.68967	0.0428033	0.0603129	1	0.939055	1	0.833427	0.554495	1.42264	0.125576	-0.512694	1	-0.276396	1	2.05406	0.103356	2.10264	0.0439038	2.66754	0.00234461	2.06647	0.0485007
ENSMMUG00000003247	2.84639	1.59651e-05	2.69467	5.6381e-05	1.71142	0.318371	0.729645	1	0.72	1	1.28585	0.252851	-1.47241	0.520598	-1.38157	1	-3.06191	1	0.567586	1	1.14799	1	-0.0291465	1	6.08159	0.103133	5.00661	0.622128	3.19085	1	3.30315	1	0	1	5.12548e-15	1	0	1	-5.12548e-15	1
ENSMMUG00000011547	2.64189	1.59752e-05	2.61683	2.397e-05	0.522675	1	-0.202492	1	1.24236	0.202367	1.46062	0.0705908	-1.15616	0.451201	-2.15739	0.0211744	1.88159	0.0849379	1.85148	0.0660734	0.548081	1	-0.696953	1	3.28393	0.018623	1.66939	0.822149	-0.874844	1	1.22846	1	1.6129	0.209409	1.71504	0.110975	2.49198	0.00336624	2.0377	0.0250923
ENSMMUG00000032020	4.56595	1.59752e-05	5.22064	6.10912e-08	3.54473	0.153125	3.00822	0.318743	1.66072	0.252925	0.609653	1	-6.26977	0.313258	-1.02037	1	4.43655	8.24152e-12	3.2812	5.16037e-07	3.37499	6.9353e-07	2.10442	0.0127448	4.27195	0.0043467	4.51715	0.00186223	0.0414762	1	-3.05049	1	0	1	4.56687	1	0	1	-5.12548e-15	1
ENSMMUG00000008050	8.15497	1.60943e-05	9.87032	4.25241e-10	5.04465	1	4.39669	1	2.3862	0.268388	3.37302	0.00565473	0.49722	1	-3.89772	1	3.32508	3.27089e-08	2.48121	7.36336e-05	-0.509862	1	0.468681	1	1.99005	0.216166	2.40934	0.0816865	-0.912351	1	0.847272	1	0.0284356	1	2.0259	0.104585	0.960259	0.942025	0.417786	1
ENSMMUG00000028718	8.15497	1.60943e-05	7.51678	0.0064962	6.75069	0.240383	5.5794	1	1.92074	0.71072	1.11369	1	-4.21531	1	1.01866	1	4.23616	7.88243e-12	4.10988	1.42711e-11	1.90331	0.014765	1.4113	0.187658	-0.0107007	1	0.446999	0.992377	-1.45677	0.0853065	-2.06657	0.00437813	4.94334	0.823142	5.12548e-15	1	4.84294	0.901757	-5.12548e-15	1
ENSMMUG00000034941	-2.90411	1.64352e-05	-3.59383	1.32362e-07	-1.36248	0.648022	-0.108073	1	-4.89474	7.80651e-15	-6.60032	3.19846e-21	-1.99113	0.0103856	-0.909327	0.79518	-0.796264	0.555835	-2.12745	0.0103201	2.41373	0.000250835	2.4528	0.000176073	-2.04128	0.00434041	-1.5688	0.0573742	1.85802	0.0104048	1.73916	0.0291465	1.20746	0.151173	1.84672	0.00756895	2.10965	0.00129272	0.877358	0.428107
ENSMMUG00000059711	3.88963	1.67178e-05	3.41519	0.000534312	0.715518	1	0.993518	1	1.02682	1	0.430539	1	-5.39263	0.79124	-5.06371	1	1.35123	0.436879	1.96758	0.0950007	1.13562	0.862139	0.375455	1	3.2464	0.0018668	3.05281	0.0052862	-0.355518	1	0.589549	1	1.07642	0.535309	1.92394	0.0260337	2.15048	0.00642543	2.13738	0.0051245
ENSMMUG00000063878	3.34186	1.75758e-05	3.64282	1.69639e-06	0.727503	1	0.0632211	1	2.21476	0.00288139	2.41072	0.000622338	-1.39855	0.776298	-2.62587	0.754756	5.09856	1.13147e-11	4.10633	7.20798e-08	2.25122	0.0573968	1.94538	0.242212	2.3595	0.000807944	2.48986	0.000669356	-0.534871	1	-0.298928	1	2.70114	0.00192856	2.17204	0.02063	2.39901	0.00330487	1.68219	0.0892945
ENSMMUG00000058124	3.16978	1.75758e-05	3.38043	3.69881e-06	-0.631565	1	-1.25835	1	2.05549	0.0189862	1.84336	0.0477676	-1.20312	1	-6.86881	0.424894	3.40936	3.8371e-06	2.14723	0.011635	0.186261	1	0.959359	1	2.82819	0.00398191	3.39723	0.000117144	-0.925603	1	0.686724	1	1.43539	0.276217	2.013	0.0287514	0.528755	1	-0.665917	1
ENSMMUG00000020711	2.97601	1.78605e-05	2.45145	0.00111936	1.26687	1	0.191117	1	1.10612	0.407854	1.16299	0.354288	-1.01699	0.799514	-1.92067	0.517902	2.11621	0.000399239	1.29817	0.0643015	0.403898	1	0.349279	1	1.35213	0.0428007	1.52825	0.0273902	-0.63528	0.916704	-0.292202	1	2.15351	0.00183154	1.84407	0.00913944	0.776185	0.636494	1.78133	0.0105436
ENSMMUG00000035871	-2.6626	1.78605e-05	-2.86945	4.2494e-06	-1.90671	0.0599723	-0.224538	1	-3.58037	2.87299e-08	-3.98828	5.17493e-10	-2.67014	0.000308302	-1.30914	0.434233	-0.207832	1	-1.79811	0.00868016	0.880247	0.471212	2.37563	0.000131061	-3.17237	7.88692e-06	-0.957563	0.393446	1.43714	0.0952888	1.90927	0.0102066	2.38256	0.000263728	2.08346	0.0017122	2.91915	1.36609e-06	1.46391	0.0487109
ENSMMUG00000013348	2.56896	1.78605e-05	2.12364	0.000779309	0.568557	1	-0.0237137	1	1.0602	0.390368	0.982199	0.502399	-0.857717	0.79124	-0.873081	0.917882	2.32988	4.87366e-05	1.75651	0.00371977	1.26589	0.108212	0.365276	1	2.36812	4.02689e-05	2.16949	0.00044965	0.23437	1	0.370527	1	1.12168	0.154762	1.38929	0.0511299	1.12557	0.183906	1.29545	0.080943
ENSMMUG00000036503	-2.76861	1.78953e-05	-2.97581	4.26057e-06	-2.19595	0.0260516	0.254619	1	-3.54896	2.13072e-08	-4.19882	4.37327e-11	-1.59363	0.111315	-1.01148	0.751135	-0.463724	0.828494	-1.66312	0.0222139	0.856256	0.49854	2.20846	0.000539964	0.252192	1	-0.324348	1	3.59976	1.20364e-08	3.59684	1.88657e-08	1.0285	0.247588	0.712945	0.559151	2.29716	0.000243286	1.18346	0.151979
ENSMMUG00000040506	2.70135	1.82403e-05	1.91687	0.00631428	0.783123	1	-0.122643	1	1.22468	0.234562	1.13091	0.31883	-0.202063	1	-0.559215	1	2.10597	0.000421379	0.676872	0.561243	0.759846	0.613145	-0.341453	1	2.25232	0.000124758	2.7121	6.61611e-06	0.851372	0.614163	0.689329	1	2.17595	0.000772769	2.66269	1.07733e-05	3.00548	4.29853e-07	2.60722	1.76545e-05
ENSMMUG00000018010	2.56252	1.82429e-05	2.40093	9.19996e-05	1.24273	0.616017	0.24167	1	1.8357	0.00914745	2.12657	0.00098206	0.783757	0.855463	0.557785	1	0.214162	1	0.479389	0.794026	0.0321997	1	-1.18413	0.208244	1.68899	0.0056321	2.42602	5.03746e-05	1.18084	0.212332	0.785779	0.939749	-0.791028	0.431521	-0.390982	1	-0.115116	1	0.735899	0.55279
ENSMMUG00000012373	3.79966	1.82826e-05	2.89723	0.00339346	0.40448	1	-0.871205	1	1.29668	0.201434	1.20583	0.272586	-1.45251	0.358927	-1.9697	0.368322	2.69962	3.64155e-05	1.83968	0.0133603	-0.251949	1	-0.589003	1	3.81133	1.72323e-07	3.4059	1.58149e-05	0.867563	1	0.280254	1	0.560338	1	0.954775	0.479376	-0.34771	1	0.549221	1
ENSMMUG00000005016	2.52875	1.83287e-05	2.21245	0.000321617	0.54982	1	-0.0432842	1	0.99261	0.4702	1.02102	0.420347	-1.19936	0.35532	-1.52359	0.135062	4.77215	0.672737	7.41489	0.000670843	4.88416	0.667181	5.34165	0.687801	4.80533	0.000301086	2.77839	0.388929	0.960236	1	0.252664	1	2.24956	0.823142	-2.84333	1	-3.01033	1	-3.06251	1
ENSMMUG00000011528	2.58739	1.87664e-05	2.56846	2.94482e-05	1.09746	0.939727	-0.21264	1	0.705395	0.943593	0.605981	1	-0.971175	0.666753	-1.20917	0.477298	2.79386	1.08243e-06	1.73205	0.00512654	1.35804	0.0796713	0.523898	1	1.56922	0.0128207	1.62113	0.0161446	-0.706454	0.815848	-0.126796	1	1.60582	0.0217294	1.97086	0.00254624	1.19958	0.146269	1.24147	0.10867
ENSMMUG00000057794	3.33038	1.92857e-05	3.00818	0.000233904	1.45851	1	0.16174	1	0.0389751	1	1.33243	0.426666	-0.115498	1	-6.61963	0.639743	2.0564	0.00075424	1.65561	0.00985947	0.352243	1	-0.419307	1	2.85121	8.90207e-07	2.9049	1.63017e-06	0.587428	1	1.24299	0.294972	-2.9068	0.0546883	1.18285	0.240602	-0.609774	1	-0.742838	0.839737
ENSMMUG00000021243	2.547	2.04553e-05	2.01659	0.00155955	0.880798	1	0.0638916	1	0.649221	0.998287	0.47223	1	-1.1473	0.445681	-1.39608	0.28743	2.64884	6.21082e-06	1.83325	0.00354426	1.41519	0.0745461	0.497244	1	1.36498	0.0391129	1.24488	0.102043	-1.29277	0.158689	-0.127203	1	-0.153931	1	0.824085	0.4049	0.165932	1	-1.88189	0.00685759
ENSMMUG00000059073	2.77967	2.05302e-05	2.92295	8.79458e-06	1.33162	0.872325	0.405892	1	1.29391	0.282145	1.43902	0.165555	-0.201495	1	-0.719405	1	1.79716	0.0123793	1.43894	0.0682438	1.62492	0.0480155	0.311411	1	1.29657	0.0909101	2.34263	0.000414343	0.0937738	1	-0.492131	1	1.52799	0.0844954	1.43955	0.100269	0.755162	0.735304	0.857046	0.56994
ENSMMUG00000000085	2.53078	2.0568e-05	1.4521	0.0436049	1.12553	0.800604	0.481976	1	1.17089	0.268388	0.726314	0.927553	-0.958746	0.669152	-0.731394	1	-0.328344	1	-0.587066	0.839917	-1.25457	0.338702	-0.997129	0.880121	1.40274	0.229498	0.846769	0.884254	-1.78641	0.698598	-0.839096	1	-0.468089	1	-0.0363167	1	-0.639754	1	-0.657942	0.944431
ENSMMUG00000058478	-2.54157	2.0568e-05	-1.54036	0.0263213	-0.975385	1	-0.346653	1	-1.46289	0.0769307	-1.21468	0.216714	-0.859642	0.79124	-1.37264	0.264511	-2.99439	0.00449374	-3.05319	0.000940023	-1.72171	0.112414	-0.92178	0.992919	-1.15546	0.391782	-2.81315	0.0110509	-1.70662	0.232768	-2.76905	0.0603041	0	1	5.12548e-15	1	0	1	4.21258	1
ENSMMUG00000021253	-8.20176	2.0568e-05	1.16018	0.304756	-4.0948	0.0788	-2.91191	0.0307674	-1.8795	0.0100538	-0.586773	1	-2.23721	0.00461132	-1.79257	0.127401	3.2891	1	0	1	5.12548e-15	1	3.15544	1	0.110923	1	-4.12521	1	-4.06569	1	0.267474	1	-3.57775	1	-0.112652	1	-3.9179	1	-0.685102	1
ENSMMUG00000057196	-8.20176	2.0568e-05	-8.50967	8.13257e-06	-7.63936	0.027313	0.115781	1	-1.58213	0.27021	-2.26462	0.0421703	-1.24041	0.812475	-0.281907	1	-1.53627	0.0122739	-1.93692	0.00090105	-0.433005	1	-0.590955	1	-1.77382	0.103133	-1.5156	0.278833	0.0935823	1	0.988682	0.955752	0	1	5.12548e-15	1	9.04244	4.23737e-08	-5.12548e-15	1
ENSMMUG00000062847	8.11947	2.0568e-05	8.43904	3.78863e-05	0	1	3.84557	1	1.52986	0.379508	2.21143	0.0197982	-6.26977	0.313258	-5.93675	1	6.95245	0.00572603	7.22345	0.00137007	5.12548e-15	1	0	1	3.65508	0.0574373	3.09576	0.21179	-3.14937	1	-3.05049	1	3.98949	1	5.12548e-15	1	5.24536	0.656555	-5.12548e-15	1
ENSMMUG00000009787	8.11947	2.0568e-05	7.56383	0.00488839	5.04465	1	5.93525	0.730806	7.32665	0.00423821	6.56204	0.0629633	3.76653	1	4.91638	1	3.76226	1.70187e-06	3.44832	1.839e-05	1.57999	0.343131	0.954932	1	4.74579	1.8466e-08	4.12811	5.24945e-06	0.615793	1	2.05438	0.483302	2.68505	0.00982176	2.70619	0.00334597	2.2197	0.0273081	2.37577	0.0136135
ENSMMUG00000038973	-5.21488	2.0568e-05	-2.56218	0.00812976	-1.61673	1	-1.51896	0.989439	-1.94913	0.102126	-1.29389	0.502399	-0.476748	1	-2.69589	0.656069	-1.38447	0.0706301	-1.11415	0.178454	-1.16121	0.237484	-0.174629	1	-0.94564	0.397932	-1.44021	0.134907	-0.433507	1	-0.610473	1	-0.17943	1	-0.742404	0.906735	-1.8079	0.183523	-1.62245	0.194571
ENSMMUG00000056523	-5.21488	2.0568e-05	-5.68771	6.35594e-06	-0.888673	1	-0.666983	1	-4.23615	0.000711825	-8.2141	2.15197e-05	-2.04251	0.492721	-0.921975	1	-2.20611	0.485652	-2.8023	0.412061	1.0489	0.930444	2.71483	0.00883287	-3.53948	0.0409874	-2.25345	0.277336	2.25137	0.0191487	1.82422	0.15643	-1.17738	0.696611	-0.075957	1	0.338977	1	0.756668	0.760768
ENSMMUG00000054207	3.78473	2.0568e-05	3.19864	0.000580604	3.18324	0.0253359	1.66977	1	2.01797	0.0259416	1.63298	0.168522	1.29164	0.760962	-1.70325	1	-0.156716	1	1.0002	0.616682	0.343684	1	-1.41039	1	1.05979	0.341065	0.778062	0.761689	-0.53525	1	-1.29019	0.861918	0.731681	0.766721	-0.483017	1	2.20724	0.00160468	-0.854081	0.62755
ENSMMUG00000018519	2.68411	2.08894e-05	2.12427	0.00153728	1.16752	0.976379	-0.963648	1	-0.136419	1	1.80238	1	-2.77788	1	-2.49441	1	3.06683	2.81104e-07	0.91897	0.35147	1.88328	0.00796015	0.326505	1	0.104765	1	2.37093	0.651551	-3.14937	1	1.17767	1	0	1	5.12548e-15	1	0	1	-5.12548e-15	1
ENSMMUG00000054330	3.50398	2.10755e-05	2.56844	0.00798238	-1.03574	1	-0.563587	1	2.27852	0.00370546	1.7467	0.0671687	-1.73221	0.79124	-2.16486	1	3.41712	0.0166591	-0.360002	1	-1.24039	1	-0.947542	1	6.24915	0.0683627	5.57653	0.304554	4.10961	1	5.12548e-15	1	0	1	4.56687	1	3.35517	1	-5.12548e-15	1
ENSMMUG00000012350	2.70739	2.13803e-05	2.32054	0.000520712	0.846421	1	0.174612	1	1.11224	0.400999	1.28	0.222433	-0.69281	1	-0.301823	1	2.18619	0.000184781	1.57179	0.0133603	1.07917	0.237484	-0.0150072	1	1.51441	0.0185424	1.98183	0.0018509	-0.459103	1	0.198038	1	2.35729	0.000174103	0.35629	1	-0.0102796	1	0.116159	1
ENSMMUG00000062688	-2.82677	2.14575e-05	-2.69942	4.73506e-05	-1.68597	0.243602	-0.475892	1	-5.13685	3.31768e-16	-7.05045	1.34335e-23	-3.17087	9.06353e-07	-2.38749	0.00154426	0.42335	1	-1.78141	0.142524	1.46766	0.149071	2.07703	0.00927013	0.0147257	1	0.232439	1	2.59967	0.000107037	2.23082	0.00225729	1.35767	0.356884	1.08286	0.552087	2.06231	0.0189638	1.88123	0.0370763
ENSMMUG00000055966	4.52297	2.23522e-05	3.08467	0.048633	2.64566	0.935854	2.36918	1	1.75081	0.347139	0.831442	1	0.923117	1	-5.41666	1	-0.450983	1	0.445402	1	0.932758	0.709583	1.00179	0.848558	0.113141	1	0.894187	1	1.23435	1	1.46503	1	0	1	3.62649	1	0	1	-5.12548e-15	1
ENSMMUG00000012466	4.52297	2.23522e-05	4.45236	2.48013e-05	0.694931	1	0.408711	1	3.11926	0.00238769	3.19428	0.000643346	0.103089	1	-4.84849	1	3.65447	8.60796e-08	2.77804	0.000147462	0.693749	0.998491	-0.138422	1	5.46872	3.13901e-06	4.71558	0.000626827	0.960236	1	0.252664	1	0.595358	0.823142	0.774822	0.535202	0.865239	0.495431	0.0977841	1
ENSMMUG00000052518	2.76368	2.24059e-05	2.36993	0.000544739	1.19365	1	0.0114155	1	1.09321	0.469969	1.47204	0.111665	-0.362591	1	0.185225	1	2.25335	0.000236353	1.47974	0.035566	1.20419	0.196143	0.0260598	1	1.62915	0.011749	2.42704	8.90373e-05	0.140261	1	0.465478	1	2.03255	0.00474528	2.05935	0.00350604	1.31309	0.132087	1.49756	0.055037
ENSMMUG00000041566	2.52068	2.26277e-05	1.87512	0.0038628	0.618666	1	0.152919	1	1.1047	0.333828	0.888258	0.638185	-1.11334	0.49032	-0.937841	0.794358	1.98093	0.000795688	1.03295	0.175321	0.637338	0.748114	0.320405	1	0.662518	0.531364	1.51399	0.0271888	-0.81227	0.642436	-0.387505	1	0.53842	0.823142	0.93391	0.270687	0.83422	0.455019	-0.221605	1
ENSMMUG00000053216	-4.26044	2.31479e-05	-3.06625	0.000401633	-0.811279	1	0.0330645	1	-6.61044	6.23412e-15	-6.5361	5.84244e-15	-1.86572	0.0517451	-0.987512	0.89053	-0.863312	0.672737	-1.94855	0.0950007	1.08136	0.430124	1.60609	0.116045	-1.02441	0.608957	-0.695105	1	2.79373	0.000254673	2.72201	0.000573274	1.57724	0.0841329	2.64904	0.000129162	2.27114	0.00141927	1.26907	0.19276
ENSMMUG00000018289	2.55572	2.31549e-05	2.236	0.000380572	1.02768	1	0.314685	1	1.1164	0.336659	1.06772	0.385186	-0.980932	0.680605	-1.49491	0.29367	4.14494	4.58434e-07	3.19881	0.00033669	1.88753	0.237484	1.43038	0.916329	1.74074	0.14907	0.446284	1	-0.786501	1	-0.867533	1	1.63687	0.240682	1.33651	0.352248	0.850163	0.928347	1.79081	0.107165
ENSMMUG00000027582	-3.40932	2.33645e-05	-3.17835	5.01681e-05	-2.23066	0.177296	-0.153181	1	-3.49413	0.000111625	-3.67611	9.851e-05	-1.66966	0.40495	0.0228839	1	0.254284	1	-0.380545	1	1.75008	0.040029	3.43549	1.146e-07	-0.615779	0.913236	-1.65144	0.21179	3.19503	2.02586e-06	2.59092	0.000535118	1.88406	0.0133213	2.71395	3.37246e-05	4.07815	5.52533e-11	3.18203	4.5889e-07
ENSMMUG00000047095	-3.3138	2.35807e-05	-0.418493	1	-2.26985	0.117882	-4.29468	1.77032e-06	-3.24015	1	-3.20492	1	-2.77788	1	3.39788	1	-3.04247	1.86199e-07	-3.39364	4.01481e-09	-2.2705	0.000245922	-0.547731	1	7.78764	4.07236e-16	-3.2056	1	0.0414762	1	-3.05049	1	0	1	5.12548e-15	1	3.35517	1	4.21258	1
ENSMMUG00000018860	3.05703	2.40007e-05	2.68063	0.00037054	1.72759	0.634104	0.424176	1	1.29527	0.355313	1.37095	0.261711	0.600951	1	-0.429057	1	1.55655	0.0454994	1.43417	0.0672571	1.94024	0.0110465	0.127233	1	0.77924	0.436987	1.5215	0.0347212	0.196526	1	0.213064	1	1.45064	0.0553312	0.281517	1	0.00914487	1	0.640676	0.726373
ENSMMUG00000012728	2.74544	2.40903e-05	2.60398	0.00010143	0.295718	1	0.0852258	1	1.37151	0.139158	1.4904	0.077861	-0.790118	0.924627	-1.39062	0.639743	3.27049	2.73146e-08	2.50931	3.1387e-05	1.06133	0.320635	0.469024	1	2.88481	4.6771e-06	2.73578	4.29243e-05	0.407941	1	-0.200449	1	0.0277611	1	1.01446	0.21931	0.960649	0.329032	-0.907837	0.357701
ENSMMUG00000042476	-3.87145	2.43698e-05	-3.70371	1.71693e-05	-0.793036	1	0.358787	1	-6.9291	1.51043e-16	-7.41041	2.58914e-17	-3.06293	5.12469e-05	-1.76466	0.182464	0.831891	0.796122	-3.52897	0.109978	2.57916	0.00335286	4.31495	1.57859e-09	-1.04466	0.559288	-1.36425	0.399851	0.715386	1	0.385508	1	2.22791	0.00323122	2.3799	0.00078859	1.81972	0.0213217	1.67417	0.0373142
ENSMMUG00000009106	2.51024	2.52909e-05	2.19747	0.00040886	0.667941	1	0.202167	1	0.894959	0.62058	1.11239	0.312878	-0.425493	1	-0.374422	1	2.74088	1.65464e-06	2.28071	8.73162e-05	1.32733	0.0874197	0.701528	0.945735	1.38089	0.0346228	1.748	0.00731332	-0.642986	0.889795	-0.124413	1	0.894122	0.335283	1.2649	0.0900004	1.35807	0.0734565	1.28372	0.0884955
ENSMMUG00000007433	2.52106	2.54189e-05	2.66355	1.05853e-05	1.88665	0.0386291	0.130983	1	2.38294	0.00018284	2.22246	0.000503411	1.73837	0.0409917	0.35512	1	0.433691	0.799258	0.830134	0.339721	0.642864	0.718287	-1.12232	0.266023	1.00601	0.183427	1.56296	0.0205586	1.15733	0.235307	-0.1575	1	-0.238166	1	0.240727	1	0.995013	0.286921	0.5714	0.803778
ENSMMUG00000057462	2.62021	2.55623e-05	1.78077	0.0119525	0.124175	1	-0.0644199	1	1.33811	0.170327	0.889151	0.719776	-0.25937	1	-2.0814	0.284219	1.96466	0.00108507	0.857176	0.345633	0.768706	0.587439	-1.03911	0.465867	2.21737	0.000176863	2.48312	4.74278e-05	0.277351	1	0.653676	1	0.576983	0.759521	0.672364	0.572001	1.42857	0.0505316	0.751218	0.533803
ENSMMUG00000059471	2.95301	2.59597e-05	2.68584	0.000221421	-0.0506816	1	0.306378	1	2.5776	0.000737744	2.28585	0.00416293	0.517863	1	0.389134	1	2.5216	6.70289e-05	1.49858	0.0435557	0.458406	1	0.282009	1	2.26968	0.00128148	2.64112	0.000176554	0.866603	0.854778	0.106713	1	0	1	4.56687	1	4.2829	1	4.77137	0.876733
ENSMMUG00000023294	2.76815	2.64365e-05	1.37883	0.141678	0.276766	1	-0.368705	1	0.330946	1	0.8647	0.68351	-0.788356	0.855463	-1.15882	0.466198	0.615977	0.626073	-0.422139	0.956911	-0.762185	0.667181	-0.200817	1	3.04236	1.2456e-06	1.78402	0.0234074	1.0009	0.610736	0.921844	1	0.158013	1	1.42157	0.11954	0.310699	1	-1.21735	0.373412
ENSMMUG00000021631	4.501	2.66266e-05	3.54987	0.00592507	1.66227	1	2.0727	1	2.15203	0.108742	1.23181	0.863985	-0.86844	1	1.94862	1	3.03491	6.2039e-06	2.3174	0.00115637	1.10906	0.446825	0.928422	0.922692	1.91539	0.0264746	1.19402	0.428969	-0.298254	1	-1.1832	1	1.23058	0.257068	0.311011	1	0.69965	0.879958	-0.09709	1
ENSMMUG00000053008	4.47868	2.66266e-05	3.2444	0.02578	1.2582	1	0.97624	1	4.25303	1.68345e-05	3.67684	0.000961437	2.04502	0.924627	1.01866	1	-0.153996	1	-0.370844	1	-0.0298091	1	-5.06039	0.942225	6.08159	0.103133	7.05933	0.00567341	5.856	0.330948	3.30315	1	0	1	3.62649	1	0	1	-5.12548e-15	1
ENSMMUG00000053333	3.02623	2.68551e-05	2.00781	0.021455	1.52118	0.935854	-0.56884	1	1.70084	0.0783034	0.874126	0.971449	-3.79165	0.0588725	-1.32997	1	2.6911	0.000131331	2.16888	0.00380202	1.2797	0.338702	0.549041	1	1.99195	0.00752988	0.858907	0.662385	0.0464281	1	0.099183	1	2.12171	0.00504829	1.41911	0.105804	0.529314	1	1.02453	0.386223
ENSMMUG00000021254	-4.22735	2.82696e-05	1.16952	0.258836	-3.62803	0.0295959	-2.52424	0.03978	-1.35661	0.138437	-0.112502	1	-1.04154	0.596811	-1.4069	0.30628	0.227187	1	-0.340123	1	-3.33733	1	1.44362	1	0.252347	1	-6.37943	0.06868	-1.65055	0.815848	-6.20651	0.242881	0	1	5.12548e-15	1	0	1	-5.12548e-15	1
ENSMMUG00000008169	2.53961	2.82696e-05	2.5101	4.82964e-05	0.506842	1	-0.423975	1	1.19929	0.298056	1.48842	0.0871518	-0.839813	0.911745	-3.07804	0.0963694	4.16859	0.00977284	2.94685	0.154268	1.14799	1	0.887535	1	1.42032	0.459959	0.64738	1	-1.48244	1	-1.25435	1	0	1	4.56687	1	4.2829	1	-5.12548e-15	1
ENSMMUG00000047855	2.80678	2.87603e-05	3.11812	3.45029e-06	0.679808	1	-1.00109	1	1.20848	0.532605	1.69306	0.0961585	-1.00006	1	-6.92492	0.424894	3.11844	7.50108e-06	2.06038	0.0118572	1.057	0.556497	0.516181	1	2.71085	0.000740819	2.95885	0.00026	-0.103973	1	0.13042	1	0.796947	0.614181	0.899516	0.435987	1.099	0.31307	1.04954	0.333899
ENSMMUG00000032498	3.28351	2.87603e-05	2.76376	0.00113213	2.0082	0.508827	0.643093	1	2.25753	0.0325923	2.3571	0.0122552	1.33348	0.890701	-0.78364	1	1.97068	0.0110099	1.1494	0.28986	0.493141	1	-0.649203	1	1.46387	0.0357479	2.03864	0.00220256	0.723929	0.854778	-0.746795	1	1.97038	0.0471585	1.90492	0.0428358	1.38138	0.258023	0.629063	1
ENSMMUG00000022338	2.64184	2.97283e-05	2.63762	3.83275e-05	0.735961	1	0.00378447	1	1.19697	0.285213	1.4328	0.102179	-0.962881	0.79124	-2.21478	0.200417	2.10302	0.000440985	1.41034	0.0378239	0.540936	0.896038	0.175472	1	1.5913	0.0147814	1.84333	0.00580104	-0.833671	0.698598	-0.385285	1	0.867888	0.375033	1.29071	0.0848925	0.164611	1	0.0352292	1
ENSMMUG00000018597	2.75655	2.97691e-05	2.29344	0.000933568	0.853162	1	0.318746	1	1.18661	0.299086	1.06689	0.436737	-0.861363	0.890701	-2.43277	0.180927	3.26357	8.75843e-08	2.55753	3.89429e-05	2.21352	0.00118766	1.17359	0.407509	2.20021	0.000489899	1.89542	0.00714196	-0.206641	1	-0.66818	1	1.36706	0.0708848	1.49614	0.0386896	0.873539	0.447092	0.756196	0.564466
ENSMMUG00000059177	2.66696	3.06892e-05	1.76622	0.0174791	2.78144	0.00039148	2.41378	0.00229056	2.48112	0.000432943	2.15933	0.00367605	1.48048	0.313258	1.64994	0.339765	1.49345	0.36745	0.606922	1	1.21448	0.896038	0.950111	1	0.780326	1	0.39794	1	-0.267774	1	0.277226	1	0.30547	1	-0.770493	0.772113	-1.88922	0.118058	-1.39081	0.280811
ENSMMUG00000055425	3.09632	3.06892e-05	1.85101	0.050112	0.615899	1	1.11238	1	0.668857	1	0.364436	1	-0.855001	0.924627	-2.03282	0.582581	2.32993	0.000101849	1.26944	0.0807617	1.23641	0.156936	-0.292439	1	3.33262	3.05759e-08	1.17793	0.221566	0.0970734	1	0.283503	1	2.68779	2.10977e-05	3.54724	2.48127e-09	2.97577	6.57209e-07	2.5578	3.07368e-05
ENSMMUG00000061992	-2.95223	3.06892e-05	-2.10641	0.00333142	-0.602621	1	0.193345	1	-1.74685	0.050854	-0.943007	0.715382	-1.26054	0.587248	-0.597238	1	0.647087	1	3.11651	0.00650275	0.0603129	1	3.28408	0.00627834	-2.50383	0.00485513	-2.06901	0.0295478	-0.671292	1	1.65428	0.0721705	0	1	5.12548e-15	1	0	1	3.28837	1
ENSMMUG00000038308	2.54716	3.10617e-05	2.51448	5.35451e-05	1.04638	1	-0.352499	1	1.14732	0.322241	1.304	0.17423	-0.654123	1	-2.53039	0.0795591	2.27168	0.000203064	1.63894	0.0140309	1.73457	0.0166478	0.470157	1	1.49071	0.0244465	2.21268	0.000473347	-0.254773	1	-0.221188	1	1.14155	0.184976	1.33225	0.0835055	0.962897	0.366107	1.01197	0.289421
ENSMMUG00000054142	2.52599	3.20825e-05	2.42244	0.000101947	0.811226	1	0.719082	1	0.792142	0.811243	1.66561	0.0248572	-0.601036	1	-1.10668	0.794358	2.6727	3.74113e-06	1.89342	0.00183116	1.67351	0.0163227	0.611376	1	1.36514	0.0683627	3.48145	1.76914e-08	0.959954	0.583776	0.936809	0.856932	1.23017	0.150018	0.888554	0.380037	-0.318199	1	0.276821	1
ENSMMUG00000005624	2.49302	3.30706e-05	2.15761	0.00058298	0.134077	1	-0.153242	1	0.890081	0.639662	1.1579	0.272586	-1.3093	0.313258	-1.40509	0.288196	3.61947	2.51583e-09	3.16255	1.8615e-07	1.03946	0.403201	1.168	0.423061	1.96143	0.00086866	3.24107	2.73331e-08	0.720926	0.77137	0.725043	1	1.08649	0.314205	1.02505	0.333463	0.944369	0.491319	1.10011	0.284651
ENSMMUG00000031876	3.43695	3.37522e-05	2.49552	0.0103583	1.08306	1	1.13148	1	0.88291	0.879421	0.880726	0.91754	-1.50627	0.782635	-0.230834	1	1.09571	0.257466	0.698332	0.690711	0.259646	1	0.127233	1	2.52843	5.0977e-05	2.58814	6.87587e-05	1.41297	0.15625	0.910481	0.943787	-0.906786	0.487598	-0.58079	0.837597	0.134555	1	0.715657	0.642414
ENSMMUG00000024693	-2.72508	3.37522e-05	-3.08964	2.75239e-06	-1.57506	0.332412	0.672229	1	-3.62229	2.51504e-08	-5.28483	7.30539e-14	-2.76624	0.000186374	-1.50281	0.288196	1.21358	0.126161	-2.06715	0.00905532	1.96197	0.00568071	2.9968	1.50815e-06	-0.0624758	1	0.190397	1	4.49902	3.14513e-12	4.56831	1.57055e-12	2.3523	0.00099503	3.21083	3.92734e-07	3.13858	6.52856e-07	1.88465	0.00991365
ENSMMUG00000017426	2.51287	3.37522e-05	2.26093	0.000328549	1.07002	0.987026	0.0356716	1	1.07516	0.390368	1.29042	0.168373	-0.422063	1	-0.983625	0.842852	2.20539	0.000161436	1.44237	0.0282935	1.64853	0.017302	0.311394	1	1.40834	0.0338748	1.73661	0.00894965	-0.378451	1	-0.0938192	1	1.32373	0.0779118	1.99697	0.00226691	1.65129	0.0177928	1.48699	0.0368388
ENSMMUG00000060777	2.86537	3.4064e-05	2.52984	0.000534771	0.733119	1	-1.25578	1	1.48697	0.188835	1.61917	0.10834	-0.887527	1	-2.30588	0.93621	0	1	5.65767	0.231671	3.93221	1	3.15544	1	3.2235	1	4.0508	1	-5.12548e-15	1	5.12548e-15	1	0	1	5.12548e-15	1	0	1	-5.12548e-15	1
ENSMMUG00000017254	4.04705	3.4064e-05	3.98219	8.72993e-05	4.44002	0.000436828	2.44645	0.555761	0.715463	1	1.68497	0.220643	0.514809	1	0.0690568	1	1.87038	0.0110099	0.321024	1	2.93185	1.22543e-05	0.298552	1	-0.0222715	1	-0.622735	0.911864	1.24401	0.280121	-3.12032	0.00443737	0	1	4.56687	1	3.35517	1	3.28837	1
ENSMMUG00000064846	2.49041	3.4064e-05	2.21884	0.000393257	0.841604	1	-0.101284	1	1.03313	0.424871	1.1983	0.232352	-0.945333	0.7005	-0.853027	0.93621	2.29699	9.44106e-05	1.94246	0.00135676	0.977919	0.346193	0.461376	1	1.39482	0.031054	2.35152	9.33664e-05	0.00985649	1	0.306521	1	1.66423	0.0161814	1.94129	0.0031715	1.22338	0.134619	1.74076	0.00893679
ENSMMUG00000040683	3.55638	3.41432e-05	4.66995	2.13663e-09	-0.818589	1	-2.07842	1	1.33208	1	2.59038	0.828072	-2.77788	1	-2.49441	1	0	1	0	1	5.12548e-15	1	0	1	5.41624	0.341065	5.57653	0.304554	-5.12548e-15	1	5.12548e-15	1	1.29571	1	1.72354	1	-3.01033	1	2.11063	1
ENSMMUG00000037625	-3.0704	3.43544e-05	-2.09204	0.00516211	-1.88831	0.240383	-0.425642	1	-2.40123	0.00888366	-1.18613	0.498544	-0.204724	1	-0.409333	1	-1.87011	0.0443897	-0.751897	0.679869	-2.79053	0.0037252	-0.321285	1	-2.24077	0.0873917	-1.13936	0.622128	-1.74012	0.391149	0.282458	1	-2.06885	0.599991	-6.23114	0.0934706	-6.42105	0.0579721	-2.26721	0.31848
ENSMMUG00000019498	5.18994	3.44147e-05	5.82922	2.94153e-07	0.657175	1	2.63169	1	0.978455	0.992583	2.32812	0.0102104	-1.7612	0.99605	-6.14005	1	7.53353	0.000317514	8.41066	9.57344e-07	6.55038	0.0377296	3.15544	1	4.13092	1.07568e-07	2.89941	0.00138132	1.6141	0.514091	-0.511142	1	0	1	5.12548e-15	1	0	1	-5.12548e-15	1
ENSMMUG00000063316	-5.11901	3.4864e-05	1.50264	0.10259	-3.99908	0.122484	0.521182	1	-3.09859	0.042286	1.48252	0.251068	-1.86666	0.715946	1.38422	0.950465	-2.84534	0.0396091	0.870042	0.602056	-2.48156	0.0776344	0.318884	1	-3.9429	5.07775e-07	1.87298	0.00578868	-2.91354	0.000295821	0.896213	0.856932	-4.82529	0.823142	0.541362	1	-1.82622	1	0.724041	1
ENSMMUG00000061396	2.53667	3.85931e-05	-0.307009	1	1.72916	0.12519	1.16	0.860992	0.448447	1	-0.945852	0.59561	-0.910716	0.79124	-0.310599	1	0	1	0	1	5.12548e-15	1	0	1	8.49041	6.82772e-07	5.12548e-15	1	-5.12548e-15	1	3.30315	1	3.98949	1	5.12548e-15	1	0	1	3.28837	1
ENSMMUG00000003053	2.44145	3.88399e-05	2.49939	3.32918e-05	0.738779	1	-0.0434555	1	1.18975	0.241144	1.18493	0.234496	-0.964672	0.650556	-1.56044	0.117689	2.54625	2.25854e-05	1.87925	0.00314271	1.57212	0.0377296	0.317268	1	0.449633	0.876466	0.823988	0.490245	-0.529363	1	-0.994817	0.731674	1.29689	0.0947556	1.32548	0.0770163	0.440122	1	0.57033	0.84108
ENSMMUG00000065238	2.49884	4.1309e-05	1.78735	0.00854883	1.28352	0.592674	0.0484072	1	1.20265	0.237427	1.59718	0.0321521	0.542391	1	-0.558565	1	2.70404	2.22031e-06	2.15951	0.000227007	1.79109	0.00709158	0.342691	1	1.88536	0.00186195	2.77939	3.357e-06	0.747565	0.758365	0.66102	1	2.42876	0.000141759	2.81362	3.26175e-06	3.08649	2.32956e-07	2.87814	1.93085e-06
ENSMMUG00000055940	3.11341	4.18279e-05	0.671163	1	0.950743	1	1.00539	1	2.5194	0.811243	-0.068962	1	-2.77788	1	-2.49441	1	0.946161	0.463265	-0.24971	1	-1.56018	0.396989	-1.41095	0.728126	1.80493	0.0113183	2.31123	0.00101361	0.980886	0.61696	0.824814	1	2.00559	0.0196483	-0.0728413	1	1.19814	0.331519	0.481577	1
ENSMMUG00000043342	2.95429	4.20529e-05	1.93496	0.025554	1.96203	0.240533	0.889688	1	1.93051	0.020111	1.36423	0.26894	0.791089	1	-0.191538	1	-0.0798759	1	-0.0598583	1	-1.064	0.245856	-0.825129	0.720658	2.01024	0.00299351	2.05383	0.00385184	1.2903	0.258932	1.55527	0.160193	1.89157	0.00469084	1.1751	0.128248	1.20695	0.142032	1.61352	0.0181965
ENSMMUG00000047424	3.40925	4.33069e-05	2.5141	0.0103583	0.724728	1	1.00112	1	0.473132	1	0.431241	1	-2.88982	0.234242	-2.34998	1	3.95062	9.39388e-12	1.76472	0.00505982	2.01171	0.00221723	0.984687	0.51296	3.17951	1.30344e-06	3.3905	5.99701e-07	0.107489	1	0.218792	1	-2.69378	1	0.783163	1	0.344844	1	-3.06251	1
ENSMMUG00000023188	3.05814	4.38244e-05	2.34246	0.00612318	1.02814	1	1.30438	1	1.93598	0.0357667	1.15903	0.651492	0.729512	1	-6.68607	0.639743	3.50879	5.52937e-10	2.3074	6.19548e-05	1.84109	0.00476337	1.61671	0.0228641	2.23695	0.000532561	1.82348	0.0134206	0.231683	1	0.564648	1	0.303707	1	1.46211	0.0454974	0.4527	1	0.344423	1
ENSMMUG00000014257	3.04843	4.38244e-05	2.07077	0.0193386	0.204584	1	0.247845	1	3.58112	0.000111625	3.26981	0.000944451	1.08019	1	1.8737	1	3.93126	9.02805e-12	3.05685	8.87638e-08	1.78464	0.00864989	1.22269	0.214017	4.53556	3.98174e-12	1.80342	0.061478	-1.43731	0.676859	0.102761	1	1.22461	0.158679	0.644117	0.723916	0.954785	0.385223	0.30344	1
ENSMMUG00000007235	2.5127	4.58975e-05	0.762312	0.650955	1.62911	0.189315	0.555351	1	0.995074	0.509679	-0.0161716	1	-0.276958	1	-0.283102	1	0.294956	0.9929	-0.13959	1	0.476148	0.955155	-0.206457	1	0.718971	0.494319	-0.768475	0.558039	-0.993801	0.453507	-1.2086	0.343763	0.800012	0.566143	-1.34592	0.19645	-0.838332	0.656555	-0.134043	1
ENSMMUG00000018011	3.09311	4.58975e-05	2.56555	0.00146867	1.46244	1	0.592345	1	1.3483	0.390368	0.524354	1	-0.943849	1	-0.976526	1	1.74045	0.00881751	2.12797	0.000650008	0.809614	0.615788	0.558125	1	2.52406	8.6118e-05	0.779616	0.678891	-1.49206	0.340205	-0.502191	1	0.325337	1	2.01483	0.00372435	-0.502151	1	-0.520323	1
ENSMMUG00000002806	2.47757	4.6791e-05	1.57358	0.0266443	0.854815	1	0.238388	1	0.361049	1	0.213606	1	-1.9257	0.0237022	-1.81362	0.100419	1.33369	0.0392373	0.0567519	1	0.568415	0.850485	0.269547	1	0.580744	0.66167	0.334543	1	-1.01184	0.394386	-0.303557	1	0.38737	1	-0.551098	1	1.02126	0.492907	-0.041232	1
ENSMMUG00000043680	8.00742	4.67911e-05	8.46406	3.06597e-05	5.04465	1	2.94259	1	2.30527	0.0858383	2.05037	0.160026	-5.39263	0.79124	-5.06371	1	3.00668	0.0183651	3.71317	0.000206174	0.846577	1	-1.50424	1	0.696835	0.836864	2.41162	0.00457002	-1.91057	0.600043	-6.46629	0.119474	1.2006	0.950693	1.05329	1	0.162169	1	-0.540547	1
ENSMMUG00000064001	-5.06857	4.67911e-05	-1.35767	0.278681	-2.04458	0.935854	0.110598	1	-0.407177	1	-0.645929	1	0.825116	1	-4.84849	1	-0.121679	1	-3.90391	0.0404572	0.467191	1	-0.270961	1	-1.45345	0.269121	-4.497	0.0024544	-0.534871	1	-0.130125	1	0	1	5.12548e-15	1	0	1	-5.12548e-15	1
ENSMMUG00000052611	-5.06857	4.67911e-05	-2.92035	0.00396829	-0.481807	1	-1.1268	1	-0.435098	1	-1.86822	0.272586	-0.000992115	1	-1.1387	1	-6.35506	0.0407407	-2.75736	0.184352	-2.17547	0.279201	-2.41991	0.51296	4.70163	0.72439	5.12548e-15	1	5.06721	0.815848	4.22816	1	-0.287032	1	-0.435835	1	-2.80621	0.317978	-1.44862	0.767795
ENSMMUG00000016614	2.56386	4.69288e-05	2.66935	2.598e-05	0.647365	1	-0.147522	1	1.35146	0.147069	1.24374	0.226044	-1.89011	0.0915055	-1.14986	0.86079	3.33409	1.12676e-08	2.27917	0.000164854	1.01735	0.348635	0.251859	1	1.78103	0.00630388	2.07838	0.00174659	-1.20061	0.379608	-0.393233	1	1.1974	0.373459	1.21668	0.309646	1.70415	0.0588472	1.04155	0.486452
ENSMMUG00000014899	2.407	4.82964e-05	1.93535	0.00220321	0.00378196	1	0.143435	1	1.44369	0.0767205	2.03558	0.00160244	-0.374253	1	-0.295642	1	3.39789	1.21328e-09	2.50231	8.7756e-06	2.04076	0.000963776	1.38372	0.0765897	3.27568	5.12977e-09	3.52367	1.41673e-09	1.90723	0.00438034	1.6104	0.0381565	1.96579	0.00236997	2.97868	3.89547e-07	3.13914	8.02396e-08	2.2476	0.00024395
ENSMMUG00000053083	3.39519	4.8747e-05	4.24894	6.10912e-08	0.505509	1	-1.7463	1	3.69699	0.0945874	3.57733	0.12195	-2.77788	1	-2.49441	1	-3.06191	1	-0.340123	1	-3.33733	1	-3.18459	1	-0.286827	1	-5.08327	0.622128	-5.02196	0.815848	-4.9136	1	3.22593	0.276217	1.72354	1	1.83262	1	-3.06251	1
ENSMMUG00000053088	2.8165	5.07374e-05	2.18498	0.00488839	0.429772	1	-0.0586588	1	1.22905	0.449295	0.581058	1	-0.386406	1	1.50191	0.639743	2.06424	0.00193997	1.09095	0.231671	-0.800358	0.748785	0.336674	1	1.69198	0.0100497	0.575046	0.859029	-1.96243	0.0238265	-0.244433	1	-0.136478	1	-0.68335	1	-2.08262	0.901757	-1.28329	1
ENSMMUG00000020202	3.51159	5.10781e-05	0.915348	1	4.32661	8.28387e-06	1.73162	1	2.6738	0.105773	1.30308	1	-0.448778	1	-3.89772	1	0	1	4.87159	0.516087	3.93221	1	5.81688	0.345279	6.5352	0.0305573	3.13532	1	3.19085	1	3.30315	1	0	1	5.12548e-15	1	4.2829	1	-5.12548e-15	1
ENSMMUG00000023048	2.7371	5.20788e-05	1.7287	0.0365205	0.683832	1	-1.25463	1	1.93842	0.0270291	1.27035	0.411692	1.33029	0.600976	-0.612104	1	2.28335	0.00188289	1.39938	0.123937	0.965505	0.660823	-2.71909	0.105285	1.60871	0.0116877	1.69882	0.0115589	1.03975	0.378557	-0.930998	0.789568	0.474184	1	0.513708	1	0.938034	0.525098	-0.711496	0.876733
ENSMMUG00000063725	2.65154	5.23357e-05	2.46879	0.000285029	1.78903	0.203505	-0.148607	1	1.08198	0.518219	0.946448	0.736201	-0.000995131	1	0.169189	1	0.991484	0.222651	2.00946	0.00113952	0.696946	0.705551	-0.218908	1	1.72951	0.00726456	2.51469	4.99311e-05	0.50564	1	0.827734	0.974253	0.730558	0.69761	1.57482	0.043135	0.310188	1	-2.00507	0.0250923
ENSMMUG00000006951	2.49898	5.25173e-05	2.22817	0.000518129	1.03996	1	0.163307	1	0.849706	0.723324	1.03746	0.455593	-0.244357	1	-0.209601	1	2.38183	4.37107e-05	1.41404	0.034741	1.2292	0.140353	0.527484	1	1.65397	0.00812442	2.60923	1.41019e-05	0.615458	0.95614	0.81139	0.929712	0.915407	0.327999	1.08831	0.179124	0.968507	0.331937	1.17262	0.14957
ENSMMUG00000032486	3.13332	5.26223e-05	2.79096	0.0005416	-0.393669	1	-0.852371	1	1.68672	0.200229	1.81454	0.095955	-2.70719	0.669152	-1.22368	1	4.10206	1.14565e-05	3.81787	9.29416e-05	0.0603129	1	-0.587563	1	2.93561	0.00870739	3.46657	0.000494679	0.358542	1	-0.126365	1	2.37484	0.263099	1.24847	1	1.56563	0.675276	-0.314909	1
ENSMMUG00000036516	-2.56959	5.28848e-05	-2.11113	0.00128433	-2.03995	0.035748	1.74434	0.068092	-3.27608	1.71052e-07	-5.21318	5.84244e-15	-2.69919	0.00016977	1.08667	0.525584	2.12717	0.000897255	0.288488	1	1.38259	0.106684	5.85519	7.80367e-20	0.669619	0.609063	0.515969	0.967856	1.70821	0.0278802	3.84823	4.32578e-10	1.79328	0.0154794	1.64521	0.0264275	1.94634	0.00480331	2.99291	1.36219e-06
ENSMMUG00000047932	2.49408	5.31067e-05	2.49433	6.88263e-05	0.0268581	1	0.256338	1	1.03891	0.43149	0.866135	0.711706	-1.35918	0.313258	-1.11926	0.712991	2.53385	6.1743e-05	2.26391	0.000420167	1.25201	0.198827	1.06026	0.566789	1.66831	0.0204278	1.90239	0.00848126	0.428965	1	0.403378	1	0.356314	1	0.762498	0.520414	0.429174	1	0.00449004	1
ENSMMUG00000000895	2.64023	5.71727e-05	2.40817	0.000380572	1.07739	1	0.113057	1	1.22927	0.298056	1.44616	0.117316	-0.4432	1	-0.699949	1	2.87907	2.07285e-06	1.96261	0.00248295	1.36743	0.115855	0.455402	1	1.24616	0.109561	1.16856	0.204937	-0.634133	1	-0.537692	1	1.55025	0.0493676	1.62263	0.0309299	1.73971	0.0178471	1.33827	0.102647
ENSMMUG00000009058	2.42289	5.73e-05	2.41094	8.57427e-05	0.257526	1	0.320566	1	0.861471	0.692273	1.22068	0.213337	-0.885158	0.790912	-0.750875	1	2.81182	7.80116e-07	1.5546	0.0140731	1.27875	0.107478	0.389446	1	1.72821	0.00488617	2.49101	3.58883e-05	0.145743	1	0.486726	1	0.254097	1	1.10248	0.182886	0.767309	0.586195	0.5288	0.887147
ENSMMUG00000012944	2.54504	5.74554e-05	2.121	0.00163877	1.18294	0.935854	0.0259046	1	0.890666	0.705649	0.904635	0.711706	-1.35618	0.436323	-1.1605	0.93621	2.83783	2.26685e-06	2.28458	0.000222167	1.40745	0.0932677	0.77341	0.942225	1.71833	0.00585998	1.96144	0.00220256	0.129957	1	0.137417	1	1.47715	0.128621	1.05299	0.358828	1.91715	0.015496	1.60254	0.0506868
ENSMMUG00000018921	2.44456	5.74649e-05	1.57844	0.0259833	0.707041	1	0.484275	1	1.39299	0.110801	1.30685	0.159641	-0.123963	1	-0.41393	1	2.1827	0.000167227	1.29236	0.0561515	1.13753	0.182863	0.384997	1	1.5547	0.013818	0.966856	0.301664	-0.782435	0.698598	0.183877	1	1.07835	0.192865	1.25652	0.0934706	0.588147	0.820635	1.04445	0.22434
ENSMMUG00000041594	3.98399	5.77824e-05	2.33987	0.158078	1.11259	1	0.414466	1	0.166921	1	0.334435	1	-2.38932	0.855463	-0.906856	1	-3.06191	1	-0.340123	1	0.594878	1	-3.18459	1	7.0709	0.00310704	7.49261	0.00109677	3.19085	1	5.12548e-15	1	3.27968	0.00176304	-0.118822	1	-0.19243	1	2.28714	0.0550402
ENSMMUG00000023418	2.42699	5.79456e-05	2.03672	0.00139444	0.818848	1	0.221677	1	0.522146	1	0.737553	0.907906	-1.37978	0.240323	-1.4637	0.242599	2.58658	5.88839e-06	1.67972	0.00644165	1.60584	0.0207579	0.702206	0.942225	1.60657	0.0107043	2.04751	0.00117707	-0.165003	1	0.271133	1	0.829749	0.396885	1.47308	0.0356396	1.06144	0.236403	0.484133	0.93631
ENSMMUG00000057160	2.57926	5.99824e-05	2.37905	0.000332302	0.676809	1	0.2085	1	1.38643	0.134328	1.62928	0.0349592	-0.605447	1	-0.61049	1	3.71624	3.42892e-10	2.68645	8.66946e-06	1.8812	0.00852066	1.02278	0.541776	1.99106	0.00132326	1.59715	0.0256224	-0.537557	1	-0.360029	1	1.09955	0.196267	1.68716	0.0158099	0.802323	0.542621	0.183522	1
ENSMMUG00000008178	2.48895	6.10936e-05	2.41867	0.00013288	0.611048	1	0.070266	1	1.61905	0.046657	1.90894	0.00701231	-0.179207	1	0.106605	1	2.38003	0.000106236	1.98788	0.00167192	1.17339	0.216514	0.305512	1	1.86423	0.00308433	2.62109	2.21566e-05	0.673446	0.899259	0.407312	1	0.889185	0.439604	1.20148	0.157843	0.699185	0.71985	0.722649	0.651799
ENSMMUG00000055877	2.41722	6.20128e-05	1.81165	0.00622486	0.399894	1	0.158287	1	0.460357	1	1.00612	0.462574	-1.108	0.520598	-1.00274	0.754756	-5.23855	0.311673	-0.68513	1	-0.0875463	1	-5.37364	0.687801	0.509472	0.843541	0.7171	0.662885	-1.46388	0.209514	-1.27937	0.480857	0	1	5.12548e-15	1	0	1	3.28837	1
ENSMMUG00000014011	7.96804	6.20128e-05	6.61676	0.0378394	5.04465	1	3.84557	1	0.96746	1	3.0934	0.00286941	-1.15434	1	1.8737	1	4.75563	5.56237e-11	2.45969	0.00707275	1.44233	0.39581	0.956449	1	5.4062	7.7416e-16	3.06665	4.46823e-05	0.662965	1	0.578669	1	3.98949	1	5.12548e-15	1	0	1	-5.12548e-15	1
ENSMMUG00000001442	7.96804	6.20128e-05	8.09911	0.000261834	3.54456	1	6.08489	0.730806	2.35538	0.0882372	3.06178	0.00342382	0.358164	1	-4.59544	1	3.07722	5.23241e-07	2.34216	0.000211999	0.739135	0.739195	-0.131946	1	6.18604	4.24206e-15	3.76353	6.75081e-05	1.82153	0.600043	2.99635	0.020842	2.89568	3.14147e-06	3.43196	6.64109e-09	3.87134	7.72829e-11	3.06022	3.50831e-07
ENSMMUG00000049072	7.96804	6.20128e-05	8.36127	5.99075e-05	5.04465	1	2.94259	1	1.27676	0.538128	1.03912	0.96214	-0.967636	1	-6.31822	0.93621	3.70513	1.4033e-05	3.02339	0.000977491	2.00237	0.20208	-2.2182	1	3.01134	0.00281721	3.06032	0.00203243	-0.668538	1	-0.0367715	1	-0.290884	1	1.09609	0.380037	0.763378	0.842484	-0.329272	1
ENSMMUG00000020276	2.61417	6.49466e-05	2.19724	0.00163877	1.06369	1	-0.000937242	1	0.871838	0.723324	1.01062	0.538123	-0.815759	0.911745	-0.539881	1	1.38018	0.0571184	0.918062	0.325608	0.880374	0.521663	0.174729	1	1.23943	0.112295	1.45751	0.0630794	-0.682214	1	-0.290376	1	1.3235	0.114936	1.12526	0.206138	1.02304	0.335393	1.19462	0.168159
ENSMMUG00000012704	2.78781	6.58351e-05	2.38136	0.00143801	1.38286	1	0.863947	1	1.16632	0.4702	1.06083	0.563466	-0.264923	1	-0.798957	1	2.7407	7.31943e-06	2.18242	0.000530484	1.7043	0.0263276	0.515113	1	0.563013	0.72439	1.73561	0.0105309	-0.406459	1	-0.15629	1	1.77517	0.234607	1.9264	0.0796286	2.00182	0.0654687	2.13842	0.0370642
ENSMMUG00000000398	2.73986	6.66899e-05	2.84534	3.78863e-05	1.61104	0.572356	-0.087728	1	0.764402	0.99306	1.58614	0.0869843	-0.828523	1	-1.85059	0.906108	0.25264	1	0.325259	1	0.0939868	1	-1.15039	1	-2.07777	0.72439	0.39794	1	-5.33498	0.614163	-1.92276	1	0.691383	0.907553	0.62037	0.908477	0.982838	0.488689	-2.92018	0.014831
ENSMMUG00000051457	2.80543	6.79984e-05	1.99626	0.0122719	1.73025	0.380608	0.918147	1	0.427019	1	0.695338	1	-0.76298	0.993395	-0.753875	1	1.48257	0.0396161	0.815074	0.467177	0.15937	1	-0.13036	1	3.48845	1.19052e-06	1.80772	0.0853506	1.163	0.815848	1.06327	1	2.62531	5.63449e-05	3.53593	4.70313e-09	3.04791	5.69096e-07	2.74817	9.05203e-06
ENSMMUG00000004682	2.75375	6.9915e-05	1.9774	0.0127647	0.320482	1	-0.157783	1	1.2797	0.372082	1.43163	0.208643	-1.38486	0.855463	-1.41686	1	2.73697	0.000126003	2.01967	0.0118625	1.64073	0.103264	0.287129	1	2.10454	0.00181067	2.18512	0.00200186	0.654955	1	0.32057	1	-0.506497	1	1.12901	0.329037	0.640558	0.981659	1.07785	0.380583
ENSMMUG00000047984	3.15922	6.9915e-05	2.79963	0.000928391	1.35961	1	-1.70651	1	1.41968	0.683384	0.744655	1	-1.03501	1	-0.500287	1	2.11202	0.876487	2.81118	0.215853	2.5222	0.549349	2.15706	1	1.85879	0.683463	1.85878	0.644902	0.0439158	1	-0.657531	1	-3.57775	1	-3.73914	1	-0.562733	1	0.23911	1
ENSMMUG00000059061	3.33756	7.10263e-05	2.98274	0.000641824	1.08306	1	1.19249	1	2.08372	0.227235	2.09741	0.262396	0.763883	1	-4.59544	1	-0.683738	1	-1.26771	1	0.620028	1	-0.947542	1	1.02539	1	3.67461	0.0468804	1.51707	1	2.92896	0.778993	0	1	5.12548e-15	1	3.35517	1	-5.12548e-15	1
ENSMMUG00000003045	2.40757	7.14497e-05	2.01693	0.0016282	1.04205	1	0.179973	1	0.732739	0.892316	0.787881	0.818019	-0.939591	0.708953	-1.00484	0.736355	1.99445	0.000973488	1.68298	0.00795418	1.14225	0.201086	0.490416	1	1.15739	0.0996848	2.27516	0.000169829	-0.0156457	1	0.274823	1	1.24808	0.105278	1.25059	0.0962464	0.741406	0.607843	0.934055	0.329169
ENSMMUG00000053022	2.86343	7.36093e-05	2.78539	0.000172221	0.639246	1	-0.661349	1	2.1254	0.00298457	2.3817	0.000355113	0.313046	1	-0.0349768	1	3.25626	0.000159864	2.40398	0.014781	1.99702	0.130834	-0.602274	1	2.27297	0.00840829	2.10917	0.0305355	1.41377	0.572813	0.13042	1	2.62107	0.00485705	2.75677	0.000966693	2.54554	0.00301639	2.86089	0.000240378
ENSMMUG00000063815	-2.90716	7.49852e-05	-1.28704	0.162765	-0.618155	1	-0.189538	1	-1.65914	0.0839997	-0.870685	0.824971	-0.43978	1	0.252682	1	-0.443406	0.846747	0.0479554	1	-0.802507	0.579956	0.575085	1	-1.30019	0.0553557	-0.946373	0.309659	0.11777	1	-0.0898859	1	-6.92293	0.064437	-7.09685	0.00723825	-3.93267	0.0128706	0.316389	1
ENSMMUG00000010109	2.50687	7.49852e-05	2.30034	0.000455458	1.34169	0.621352	0.325739	1	0.713888	0.966968	0.569641	1	-0.629925	1	-1.43985	0.709951	1.96916	0.00123448	0.980229	0.236591	0.988453	0.343131	0.0526797	1	1.24978	0.079748	2.24201	0.000388576	0.010356	1	0.133018	1	0.547764	0.823142	1.684	0.0135411	0.968809	0.322113	0.330914	1
ENSMMUG00000062971	2.89142	7.85097e-05	2.68358	0.000504546	0.823974	1	-0.308181	1	1.78203	0.0270291	1.94447	0.00984255	-1.3111	0.69213	-1.22038	1	1.37556	0.139132	1.72311	0.0322785	0.708774	0.896038	-0.402151	1	1.11266	0.132708	1.65702	0.0138246	-1.16052	0.283134	-0.298258	1	1.79785	0.950693	0.279234	1	-0.187795	1	0.959558	1
ENSMMUG00000056942	2.55445	7.85097e-05	3.21161	3.69805e-07	1.26974	0.838953	-0.165501	1	1.42816	0.239282	1.44252	0.213337	-0.719176	1	-7.22226	0.231008	4.09972	4.50442e-10	4.40712	8.87704e-12	1.16952	0.401723	0.270274	1	2.75447	4.73901e-06	2.02818	0.00283937	-1.27156	0.376053	-0.384852	1	0.743049	0.578706	1.03084	0.239944	0.156584	1	-0.288628	1
ENSMMUG00000021182	2.39803	7.88941e-05	2.46146	6.17738e-05	0.704581	1	-0.444553	1	1.22726	0.227151	1.34117	0.133269	-1.23125	0.409912	-1.74311	0.17928	3.52345	1.30544e-09	3.16734	4.47989e-08	1.05473	0.291636	0.945427	0.588635	2.00377	0.00107681	1.8127	0.00713875	-1.23163	0.286852	-0.67318	1	1.65949	0.0156933	1.52388	0.030265	0.678113	0.672395	0.93721	0.318624
ENSMMUG00000021176	3.66476	7.91606e-05	3.08967	0.00396829	1.28943	1	-0.244871	1	2.47879	0.00140973	2.01159	0.0249298	-0.541057	1	0.19402	1	4.38562	6.91618e-12	4.1618	3.52671e-11	1.93897	0.0162968	1.19418	0.514501	1.99941	0.013818	2.07356	0.0172125	-0.71198	1	-0.476831	1	0.353288	1	0.111278	1	-0.11385	1	-1.23282	0.716625
ENSMMUG00000042298	-3.37121	7.91606e-05	-2.23649	0.0079273	-8.43697	0.000488852	-6.13005	3.1074e-07	-5.12548e-15	1	0	1	-5.12548e-15	1	0	1	0	1	0	1	5.12548e-15	1	0	1	5.12548e-15	1	5.12548e-15	1	-5.12548e-15	1	5.12548e-15	1	-2.69378	1	-2.84333	1	-3.01033	1	-3.06251	1
ENSMMUG00000020950	2.48442	8.01945e-05	1.46455	0.059719	0.566561	1	0.389988	1	0.772274	0.827069	1.20345	0.247293	-0.258054	1	-0.973665	0.906108	1.59238	0.0196187	0.851076	0.418297	0.246108	1	-0.189148	1	1.03797	0.21948	1.22327	0.151064	0.0156124	1	0.0332776	1	0.205552	1	0.824639	0.400775	0.682757	0.675276	-0.383695	1
ENSMMUG00000060067	2.3453	8.06005e-05	1.66864	0.0121987	0.702696	1	-0.178553	1	0.853779	0.683998	1.17243	0.245026	-0.0546797	1	-0.431665	1	3.47546	5.17539e-10	2.0783	0.000311034	1.95907	0.00174807	1.50296	0.0392779	3.56114	2.35788e-10	2.65569	6.98217e-06	1.37921	0.0904467	1.63646	0.0325792	2.31306	0.000213512	2.43823	5.77999e-05	1.97989	0.0017624	1.6574	0.0126143
ENSMMUG00000058881	3.59239	8.13426e-05	1.46781	0.589737	0.719786	1	-0.0863033	1	1.77691	0.419002	1.49132	0.712729	-0.113591	1	-5.06371	1	1.79464	0.463265	2.08082	0.267123	1.72653	0.666059	1.79993	0.797347	1.67098	0.503743	1.35393	0.723293	-0.912351	1	-1.61044	1	0.11805	1	-1.36826	1	-0.898496	1	-1.02663	1
ENSMMUG00000061648	2.55488	8.22226e-05	1.82345	0.0138382	0.828313	1	0.376832	1	1.14342	0.390368	1.30622	0.209082	-0.258511	1	-0.293901	1	1.50293	0.0250386	0.652348	0.626061	0.319829	1	-0.368559	1	1.67502	0.0167361	1.61736	0.0353564	-0.975764	0.673481	-0.26266	1	1.90901	0.0050054	2.46204	7.4426e-05	2.55437	2.75074e-05	2.39245	0.000114369
ENSMMUG00000064799	7.88592	8.30055e-05	7.25532	0.0156581	0	1	3.84557	1	7.63304	0.000839356	7.55439	0.00125858	-5.12548e-15	1	0	1	-4.52684	0.672737	-0.367158	1	-0.338531	1	-0.587563	1	5.89199	0.153936	4.0508	1	-5.12548e-15	1	5.12548e-15	1	-6.05833	0.139774	-1.09974	0.957427	0.498175	1	-1.70842	0.519573
ENSMMUG00000006406	7.88592	8.30055e-05	6.70336	0.0259833	0	1	4.39669	1	2.04458	1	1.40222	1	0.988656	1	-2.49441	1	0	1	0	1	5.12548e-15	1	0	1	1.98401	0.937342	0.845203	1	-3.14937	1	-3.05049	1	-2.69378	1	-2.84333	1	-3.01033	1	-3.06251	1
ENSMMUG00000021357	2.92274	8.31027e-05	2.17881	0.0108278	1.67391	0.716718	1.25697	1	1.13433	0.456975	1.23176	0.341688	-0.188901	1	-0.0992458	1	1.95638	0.00121562	0.491845	0.812465	0.60506	0.832845	0.344228	1	1.56212	0.024742	1.31869	0.116427	-0.154673	1	0.344924	1	-0.765039	1	1.14881	0.559151	-0.247037	1	0.251771	1
ENSMMUG00000051307	-3.0027	8.39089e-05	-1.68918	0.0415626	-0.941735	1	-3.23936	0.000334752	0.814779	0.801097	-0.605568	1	-0.265226	1	-0.300737	1	3.15643	1.77512e-05	6.67102	2.27053e-22	2.00397	0.0328364	-1.70199	0.790832	-2.39867	0.184571	-3.50425	0.115893	-1.91057	0.600043	-6.46629	0.119474	0	1	5.12548e-15	1	0	1	-5.12548e-15	1
ENSMMUG00000006428	2.53056	8.45046e-05	2.01156	0.00396829	0.229815	1	-0.396818	1	1.70268	0.0422994	1.24277	0.294757	-0.983428	0.911745	-0.75645	1	2.68496	3.54615e-05	2.31417	0.000445636	1.13659	0.356668	-0.174094	1	1.71756	0.0135449	1.86621	0.00972922	-0.899877	0.815848	-0.237187	1	0.643938	0.822041	1.41049	0.0770163	0.932286	0.447125	1.11364	0.227576
ENSMMUG00000054510	2.38239	8.45046e-05	2.2128	0.000422192	0.877148	1	0.350803	1	0.625501	1	1.02727	0.42308	-0.586274	1	-1.08625	0.625302	-0.273435	1	-2.47023	0.0213825	-0.657167	0.990705	-0.728716	1	7.39068	0.000753707	5.12548e-15	1	4.10961	1	4.78723	1	1.06632	0.868882	-2.196	0.755465	-0.766255	1	-0.583087	1
ENSMMUG00000005625	2.40219	8.46225e-05	2.29743	0.000251155	0.769104	1	-0.0580968	1	1.18184	0.263984	1.10167	0.340591	-1.13476	0.505684	-1.68617	0.160032	2.59314	6.21082e-06	2.00853	0.000747486	1.15812	0.176579	0.570858	1	1.66922	0.00824706	1.60824	0.0196516	-0.985542	0.477636	-0.384554	1	0.509216	0.840091	0.879901	0.327723	0.908815	0.371984	-0.179034	1
ENSMMUG00000003833	3.46709	8.63259e-05	1.92001	0.218647	1.19761	1	3.45349	0.00156142	-3.24015	1	-0.068962	1	0.988656	1	2.42197	1	1.55986	0.0167944	2.57794	9.94102e-06	1.75658	0.0114515	1.72413	0.0161653	4.31676	0.000102409	1.66939	0.822149	1.00151	1	1.80018	1	-2.72381	0.382037	-0.776344	1	-2.23485	0.262253	-0.529893	1
ENSMMUG00000058391	3.46709	8.63259e-05	1.88066	0.218647	1.96725	0.935854	1.17595	1	1.53388	0.285213	0.737721	1	-0.967636	1	0.881351	1	0.402211	1	-0.377157	1	0.0617362	1	-0.607345	1	0.827757	1	1.11225	1	0.445558	1	-0.286267	1	-1.85462	0.320218	-0.852844	0.943423	-1.05246	0.715828	-0.128705	1
ENSMMUG00000050338	-3.28512	8.63259e-05	-9.41161	7.12325e-09	-1.52829	0.800604	-0.499727	1	-0.102379	1	-7.85292	0.000191998	0.204292	1	-0.561858	1	-3.06191	1	-3.35246	1	-0.313582	1	2.41415	0.971106	5.12548e-15	1	5.12548e-15	1	-5.12548e-15	1	5.12548e-15	1	0	1	5.12548e-15	1	0	1	-5.12548e-15	1
ENSMMUG00000028734	2.52517	8.74654e-05	2.40567	0.000251155	1.07235	1	0.615077	1	1.24268	0.285569	1.33836	0.188177	-0.206778	1	-0.379251	1	1.97717	0.0123366	1.66785	0.0443291	1.06758	0.549349	0.574186	1	1.25272	0.0963447	2.55366	4.99311e-05	0.63618	1	0.633547	1	0.904185	0.86594	1.07488	0.582354	0.588854	1	0.868692	0.876733
ENSMMUG00000001103	-2.81991	8.86483e-05	-1.45807	0.0869991	-1.25958	0.939727	-0.600813	1	-1.35694	0.280542	-0.952897	0.760832	0.285997	1	0.410449	1	1.64843	0.243204	2.89291	0.00100158	1.62968	0.396989	2.84874	0.00408144	6.52816	3.02252e-10	-3.2056	1	2.48838	0.839878	2.71038	1	-6.05833	0.139774	-6.23114	0.0934706	0.964345	0.825616	-2.26721	0.31848
ENSMMUG00000004234	-3.56184	9.27897e-05	-3.33426	6.45076e-05	-2.16823	0.318371	-0.0534082	1	-1.76934	0.208569	-2.14723	0.109769	-0.974539	0.99605	1.14772	1	-2.75017	0.00158721	-3.02557	0.000140666	-1.0127	0.496038	0.400349	1	-1.37875	0.170773	0.0557443	1	2.90251	9.21536e-06	2.63636	0.000138744	-0.898111	0.495159	-0.235511	1	0.273739	1	1.00329	0.306771
ENSMMUG00000001219	2.43841	9.34542e-05	2.37133	0.000212027	0.782658	1	0.0627239	1	1.12615	0.352935	0.991575	0.529696	-0.700592	0.987096	-2.2611	0.122978	1.66086	0.00961791	1.01911	0.211504	0.411311	1	0.00115661	1	0.814132	0.365097	1.93639	0.00245656	-0.443673	1	-0.224292	1	1.74854	0.017352	1.84313	0.00975675	0.881578	0.477998	0.784788	0.588662
ENSMMUG00000012079	-2.90686	9.42036e-05	-0.209283	1	-1.22901	1	-4.50917	2.44148e-07	-1.63805	0.10266	-0.33018	1	-0.127312	1	-0.976889	1	-5.4952	0.208262	-5.81464	0.154268	-1.31283	1	-1.55874	1	4.70163	0.72439	3.13532	1	4.66644	1	5.12548e-15	1	-0.42599	1	0.546416	0.809867	-0.772631	0.590782	-0.119117	1
ENSMMUG00000051990	2.37871	9.46139e-05	0.452802	1	1.50891	0.260451	1.69259	0.0891973	1.50558	0.0768774	0.0743619	1	0.0444646	1	1.57134	0.177245	0.432689	1	0.706708	0.805386	0.73633	0.962257	0.516181	1	2.27297	0.00840829	-1.0599	1	-0.460997	1	1.12147	1	-1.49467	1	-2.02926	0.957427	-1.00154	1	0.704007	1
ENSMMUG00000037810	3.11974	9.76842e-05	3.58233	2.84403e-06	-0.423953	1	-2.10433	1	2.57656	0.00744194	3.33965	2.4322e-05	-0.617824	1	0.327004	1	3.3698	1.23292e-05	2.89217	0.000275224	1.37363	0.393797	0.253528	1	2.70619	6.48954e-05	3.39008	5.08165e-07	-0.534871	1	-0.710605	1	1.30556	0.578706	2.03312	0.0565438	1.54643	0.23897	0.909355	0.845007
ENSMMUG00000004116	2.47042	9.9416e-05	-0.0382787	1	0.859616	1	0.180317	1	0.804553	0.811243	-0.119073	1	-1.70649	0.148825	-0.995088	0.987786	0.397509	0.898354	-0.0816489	1	-0.654279	0.766223	-0.412702	1	0.755555	0.506633	-0.124216	1	-1.30255	0.292621	-1.45424	0.261655	0.858028	0.473524	0.391876	1	0.14896	1	0.124576	1
ENSMMUG00000007549	2.3387	0.00010012	2.04843	0.00112533	1.1585	0.726499	0.0397426	1	1.54431	0.047803	2.13372	0.00090915	1.28522	0.294825	-0.187239	1	1.40765	0.0259389	1.1237	0.112745	0.82547	0.481073	0.137606	1	1.54773	0.0131658	2.17339	0.000388576	1.22457	0.18039	1.10929	0.393073	0.813346	0.400531	0.163245	1	0.573549	0.831657	1.16387	0.141239
ENSMMUG00000019469	3.44826	0.000101321	2.97402	0.00211073	1.55594	1	0.41919	1	1.51723	0.321327	2.32812	0.0102104	0.196933	1	0.329077	1	3.65935	2.18141e-06	3.15495	7.86508e-05	2.91576	0.00103492	1.75895	0.273179	1.90496	0.02156	1.65934	0.100227	-1.69456	0.513881	-0.627048	1	0.433803	1	1.60783	0.0264844	0.596911	0.856325	-0.315976	1
ENSMMUG00000053437	-3.82897	0.000102346	-1.12447	0.399682	-0.439081	1	-0.787879	1	-2.71184	0.0250137	-0.921214	0.971449	-0.476367	1	-0.921975	1	-4.92615	0.463265	-5.24244	0.516087	-1.29389	1	-0.98826	1	4.14412	1	5.12548e-15	1	-5.12548e-15	1	5.12548e-15	1	0	1	5.12548e-15	1	0	1	-5.12548e-15	1
ENSMMUG00000019837	2.42566	0.000103331	1.95009	0.00397346	0.57058	1	-0.154388	1	1.30367	0.186762	1.55454	0.0522486	-0.469344	1	-0.839638	1	2.10356	0.000410102	1.25995	0.0746666	0.45815	1	-0.128617	1	1.75871	0.00398784	2.37928	8.70405e-05	0.675248	0.837031	0.597009	1	1.35295	0.0772658	1.77584	0.0104514	1.29309	0.115019	1.36373	0.0714991
ENSMMUG00000060577	3.19104	0.000107044	3.35859	3.50946e-05	1.18115	1	0.0113027	1	1.3113	0.363887	1.45476	0.216714	-2.75306	0.313258	-7.12979	0.282446	5.17393	0.463265	6.5375	0.0200319	5.12548e-15	1	3.15544	1	5.12548e-15	1	5.12548e-15	1	-5.12548e-15	1	3.30315	1	-0.540812	1	-2.02926	0.957427	-1.56158	0.853016	-2.61452	0.509934
ENSMMUG00000016665	2.39407	0.000107976	2.24341	0.000418688	0.715038	1	-0.0546034	1	1.02123	0.464042	1.23858	0.212249	-0.797004	0.883971	-0.849512	1	2.68841	4.99634e-06	2.31908	0.000106905	1.78582	0.0106131	0.551583	1	2.61909	4.22286e-06	3.50706	2.16575e-09	0.843064	0.600043	0.94245	0.654711	1.33538	0.0773925	1.51356	0.034353	0.934171	0.367647	1.29437	0.0907805
ENSMMUG00000057146	2.47992	0.000108246	2.69453	2.36422e-05	0.115612	1	-0.00466777	1	1.35204	0.170327	1.19126	0.300307	-1.46158	0.409912	-1.49597	0.672539	2.349	0.000172178	2.02441	0.00162037	0.569923	0.923835	0.356484	1	2.52892	8.06314e-05	3.24623	4.31167e-07	-0.237899	1	0.245864	1	1.30963	0.130993	1.11013	0.212004	0.878844	0.494323	0.864189	0.471472
ENSMMUG00000012172	2.47992	0.000108246	2.09039	0.00208067	0.806172	1	-0.290046	1	1.2294	0.254567	1.15996	0.307014	-0.0919185	1	-1.16825	0.858669	2.07682	0.0016546	1.80513	0.0074769	1.37333	0.128058	0.0824812	1	2.54618	0.000265686	1.70393	0.0613125	-0.502407	1	-0.846171	1	1.63421	0.0415017	2.18889	0.0014978	1.97045	0.00579407	2.18324	0.00125667
ENSMMUG00000065353	-2.33553	0.000108539	-2.24308	0.000284733	-2.2788	0.0034622	-1.93846	0.0195783	-3.25152	5.80142e-08	-2.98799	5.62007e-07	-3.26572	3.05233e-07	-2.55991	0.000305109	-1.15516	0.141719	-1.14762	0.151961	-0.68488	0.733713	-0.432949	1	-0.277837	1	0.629214	0.70148	0.477421	1	-0.124867	1	-0.915205	0.614181	-0.590013	0.977904	-0.873009	0.656555	-1.26821	0.258702
ENSMMUG00000047409	3.09281	0.000109335	2.78777	0.000928391	2.13322	0.332412	2.15102	0.221701	0.376439	1	0.403892	1	-1.69268	0.37091	0.377255	1	2.33815	0.00232641	1.06287	0.419834	1.0206	0.609466	1.3012	0.492847	0.500648	1	0.799738	0.874754	-0.478302	1	0.387465	1	-1.52461	0.823142	0.19789	1	-0.287588	1	-0.419911	1
ENSMMUG00000010627	2.55583	0.000111012	2.3507	0.000639939	0.0129713	1	0.367521	1	6.93434	7.99403e-12	2.77977	0.666804	1.93465	1	2.42197	1	0.00687605	1	-2.58878	2.4232e-05	-0.568177	0.886702	-0.88914	0.659357	0.885716	0.327469	-0.27003	1	-0.673066	0.911483	-0.0502369	1	3.98949	1	4.56687	1	0	1	4.21258	1
ENSMMUG00000016507	2.40549	0.00011496	2.26736	0.000422625	0.587787	1	-0.036454	1	1.10245	0.390368	1.40386	0.125585	-0.434991	1	-0.916649	1	2.36236	0.00015585	1.18409	0.154268	0.398837	1	0.323517	1	1.61565	0.0182023	2.44351	0.000120383	0.276272	1	0.0734454	1	1.17964	0.19518	1.80369	0.0125202	1.43507	0.0762129	1.23154	0.15158
ENSMMUG00000013022	2.34459	0.000116191	1.73984	0.00990946	1.17131	0.742896	0.795299	1	0.192793	1	-0.0398909	1	-1.49784	0.140441	-1.66333	0.11028	0.656322	0.619475	1.05676	0.231671	0.214729	1	0.585059	1	4.15386	7.88626e-12	0.676812	0.822149	-0.949272	0.798704	-1.77479	0.26975	0.853556	0.823142	0.389774	1	-0.0970859	1	-0.434577	1
ENSMMUG00000016669	2.33147	0.000117678	2.11642	0.000770079	0.867591	1	0.432759	1	0.863452	0.683998	0.971818	0.513311	-1.08663	0.520598	-0.981588	0.736355	2.16555	0.000979552	2.68814	1.48457e-05	0.449005	1	0.842893	0.942225	2.91268	2.34385e-06	1.34926	0.120875	-0.719436	1	-0.482828	1	-0.522894	1	-1.08754	0.338301	0.495063	1	0.419821	1
ENSMMUG00000057878	3.87235	0.000118172	4.19544	1.85375e-05	2.67536	0.617375	2.5027	0.476979	0.615705	1	1.55804	0.61217	-1.62609	1	-5.06371	1	3.36509	9.1064e-08	2.23802	0.000897238	1.58252	0.0723847	-0.0326535	1	5.32288	1.63545e-12	3.16821	0.000483877	1.44252	0.766512	1.84547	0.467047	3.05828	1.27106e-06	4.00969	2.72458e-11	3.65142	1.27994e-09	3.27138	7.27436e-08
ENSMMUG00000002001	3.1767	0.00012079	3.21673	0.000101947	1.18115	1	0.421895	1	1.1529	1	1.22769	0.991906	-0.463414	1	1.0438	1	3.28639	4.51937e-08	2.02867	0.00172463	2.07396	0.00272305	0.879916	0.805063	3.64444	4.60352e-05	-0.790207	1	-0.267774	1	-1.92276	1	0.735596	1	0.755052	0.981042	-1.69229	0.656555	-2.38145	0.249074
ENSMMUG00000007159	2.44054	0.000122935	1.83516	0.00941204	1.38935	0.564198	0.393792	1	1.04288	0.464042	0.366336	1	-0.962881	0.79124	-0.636376	1	1.87009	0.00202068	1.51457	0.0192265	0.752772	0.613145	0.266181	1	0.757746	0.467598	1.02758	0.282207	-1.31089	0.228387	-0.693905	1	0.853979	0.379454	1.13031	0.144983	0.103241	1	0.345062	1
ENSMMUG00000039693	2.6101	0.000124744	2.20108	0.00216544	0.472259	1	-0.434317	1	0.921703	0.734903	1.3388	0.234848	-1.21012	0.79124	-1.53044	1	2.33462	0.000541601	1.58895	0.0449971	1.66836	0.0499176	-0.135279	1	1.19471	0.238558	1.3457	0.200186	-0.0684743	1	-0.0938657	1	1.13227	0.290901	1.45174	0.0813059	1.0607	0.335393	0.862519	0.531931
ENSMMUG00000054814	3.00889	0.000125115	2.97524	0.000251281	0.577964	1	-1.54543	1	1.92399	0.0388166	1.69426	0.133269	-0.694173	1	-6.61963	0.639743	8.34729	2.15132e-06	7.82781	4.92511e-05	6.84705	0.018368	4.62821	1	3.67769	0.00355851	3.59754	0.00646506	0.600749	1	-0.657531	1	0.439792	1	-0.120892	1	-1.01428	0.942025	-1.14607	0.832652
ENSMMUG00000059788	-3.7951	0.000125115	-2.24339	0.0103583	-2.62687	0.223424	-0.0350137	1	-4.5671	0.00501274	-3.58009	0.0146876	-0.665662	1	0.0696575	1	-0.457516	1	-2.0765	0.0706997	-0.48108	1	1.02467	0.781423	-0.202192	1	0.013942	1	1.68596	0.182126	2.43262	0.00743055	0.273349	1	0.122592	1	0.675755	0.851044	1.19752	0.211032
ENSMMUG00000056190	2.34178	0.000127222	1.01327	0.298275	0.184712	1	0.206418	1	0.820568	0.767444	1.79413	0.0110109	0.715806	0.911745	0.902379	0.842852	0.544901	0.666785	0.0997693	1	0.258408	1	-0.362921	1	0.981442	0.218135	0.59418	0.791969	0.0466415	1	-0.113942	1	-0.694739	0.579663	-0.943072	0.280165	-0.96797	0.331937	-0.605193	0.757281
ENSMMUG00000053354	4.99409	0.000127222	3.46626	0.0763729	2.87664	1	1.90883	1	0.765532	1	0.914207	1	-5.89686	0.520598	-5.56528	1	0.227187	1	2.94685	0.154268	2.11542	0.896038	-0.0291465	1	5.89199	0.153936	5.00661	0.622128	-5.12548e-15	1	3.30315	1	1.68907	0.27223	1.44807	0.360589	0.962706	0.936096	1.09164	0.647498
ENSMMUG00000048558	2.41303	0.000127222	2.45719	0.000107714	0.752651	1	0.136826	1	0.971877	0.526542	0.786637	0.825645	-0.694187	0.929047	-1.29616	0.44404	2.04678	0.000676398	1.36444	0.0460602	0.892363	0.456409	0.328478	1	2.43482	5.4914e-05	1.94758	0.00414261	-0.320037	1	0.130136	1	1.16881	0.14022	0.726962	0.520555	0.0499861	1	0.346291	1
ENSMMUG00000021548	2.90522	0.000128354	0.930512	0.791794	1.02814	1	1.39158	1	0.962818	0.778199	-0.397915	1	-2.97428	0.166354	0.110256	1	-4.52684	0.672737	-0.367158	1	-1.8001	1	-0.587563	1	5.73016	1.22664e-11	-4.68234	0.859029	-4.62165	1	-4.51443	1	-6.46795	0.19518	-1.50997	0.744045	-2.54897	0.306024	-1.71765	0.502512
ENSMMUG00000010998	2.74616	0.000128354	3.38542	7.89135e-07	0.655064	1	-1.00637	1	2.00582	0.0867796	1.61305	0.27813	-0.154791	1	-0.906856	1	7.20757	1.68955e-20	6.73419	1.35878e-18	3.83988	3.68805e-05	3.80904	5.46559e-05	1.76745	0.0235504	1.4657	0.123505	-2.67131	0.0513502	-1.13997	1	1.81668	0.15179	0.175338	1	1.32168	0.424823	2.1857	0.0220902
ENSMMUG00000021790	2.30593	0.000128388	2.19154	0.000408099	0.552052	1	-0.110235	1	1.6039	0.0345168	1.32508	0.133551	-0.312423	1	-0.279222	1	3.14638	2.54416e-08	2.17464	0.000185406	1.79869	0.00634442	0.926442	0.549274	1.59555	0.0104676	1.59093	0.0184929	-0.537129	1	-0.328398	1	-0.552759	0.823142	-0.257227	1	0.345004	1	-0.894154	0.369575
ENSMMUG00000052201	2.34776	0.000128822	2.1054	0.00100235	0.630659	1	-0.026015	1	1.19682	0.279105	1.0498	0.441006	-0.90917	0.837152	-0.819165	1	3.19442	1.90011e-07	3.24989	8.81525e-08	1.50061	0.0800258	1.40514	0.181958	0.0929915	1	1.05912	0.304554	-1.65934	0.142486	-0.509624	1	1.77277	0.139014	1.48453	0.208958	1.05867	0.656555	0.734233	1
ENSMMUG00000013767	3.6026	0.000128822	2.02745	0.166397	2.7775	0.341863	2.0994	0.724992	2.08372	0.227235	2.21706	0.180581	-0.208339	1	0.32094	1	1.19923	0.367139	1.28955	0.231671	-1.24491	0.667181	0.699616	1	3.56418	0.00110291	2.60983	0.067677	-0.512039	1	1.82251	1	2.88125	0.000279645	3.31577	2.56901e-06	2.82716	0.000111455	2.89541	6.16499e-05
ENSMMUG00000016971	2.48702	0.000129433	1.20254	0.209649	1.00302	1	0.843885	1	1.12845	0.390368	0.250435	1	-0.100337	1	0.0701046	1	1.57948	0.0196087	0.233189	1	0.357478	1	0.175892	1	0.512796	0.879031	0.427117	1	-0.200787	1	0.639824	1	1.58989	0.0359521	1.12785	0.18501	0.468332	1	1.22904	0.147812
ENSMMUG00000060429	2.3161	0.000130065	2.04025	0.00126281	0.818407	1	0.150805	1	0.481768	1	0.651926	1	-1.17928	0.420015	-1.39295	0.310471	2.17114	0.000260926	1.4003	0.0384149	0.922988	0.413785	0.528717	1	1.65844	0.00773791	2.28907	0.000181521	-0.19522	1	0.314558	1	2.37673	0.00470135	2.61849	0.000434196	2.56991	0.00040796	2.78337	7.40026e-05
ENSMMUG00000021059	2.30193	0.00013151	2.34735	0.000120203	0.980682	1	-0.105159	1	0.718679	0.910117	0.734464	0.900699	-1.07038	0.520598	-1.87482	0.0370787	-3.06191	1	2.94685	0.154268	0.594878	1	-0.0291465	1	3.0377	0.0442228	2.02617	0.518328	-0.874844	1	-0.657531	1	0	1	5.12548e-15	1	4.2829	1	-5.12548e-15	1
ENSMMUG00000006461	2.39812	0.000135984	2.58592	4.12279e-05	0.632124	1	-0.312874	1	0.59435	1	0.70969	0.96214	-1.46767	0.164646	-2.19375	0.0099328	3.30346	1.00543e-08	2.09743	0.000513917	1.10832	0.234393	0.736329	0.942225	2.38746	6.23518e-05	2.7427	7.26929e-06	-0.867306	0.678333	-0.0877409	1	2.07412	0.0175504	1.78923	0.0421226	1.93098	0.0202053	1.7608	0.0362703
ENSMMUG00000055584	2.36406	0.000137867	2.24917	0.00040611	1.34715	0.508827	0.40933	1	1.77763	0.0137433	1.78627	0.0110712	0.804047	0.855463	-0.0845607	1	0.902169	0.242879	1.09903	0.12792	0.699054	0.664972	-0.73918	0.870532	0.997639	0.19127	1.35894	0.0589213	-0.534518	1	-0.484932	1	-1.06046	0.190919	-0.555925	0.760906	0.381626	1	-0.723438	0.571536
ENSMMUG00000058241	2.81402	0.00014014	2.96301	6.47937e-05	0.150935	1	-0.476621	1	1.90569	0.00723002	2.04597	0.00227884	-0.597675	1	-1.90249	0.250252	2.8736	0.0929918	2.01926	0.323859	0.221184	1	-0.947542	1	3.76106	0.0409874	2.11393	0.859029	0.0414762	1	-3.05049	1	0.730715	0.823142	1.87312	0.0235316	1.0477	0.424988	0.12802	1
ENSMMUG00000063594	-3.61419	0.000141073	-4.41754	4.21353e-06	-3.16172	0.0851428	-0.964795	1	-7.1361	4.84063e-12	-7.06445	3.89338e-12	-2.87309	0.0022477	-0.80258	1	0.711416	0.561025	1.87262	0.00414845	0.545308	0.952956	2.05382	0.00333291	-0.938776	0.72439	-1.26988	0.509629	-0.305099	1	0.402334	1	0.94151	0.449579	0.478147	1	0.459459	1	0.482534	1
ENSMMUG00000052236	2.31107	0.00014396	0.510244	0.936111	0.711547	1	0.181496	1	0.837114	0.723324	0.108409	1	-1.1892	0.412683	-0.601696	1	3.39419	6.167e-07	2.63182	0.000238052	0.598275	1	0.607244	1	1.48528	0.0537532	1.27513	0.176381	0.332046	1	-0.214662	1	0.809439	1	-0.617313	1	-0.882269	1	-2.76495	0.090363
ENSMMUG00000019232	2.38368	0.000145948	1.72052	0.0154455	1.27467	0.706019	0.76289	1	0.405869	1	0.491501	1	-0.778998	0.899398	-0.896878	0.93621	1.68677	0.0105522	0.864681	0.386308	0.655702	0.804785	0.0375425	1	0.793878	0.436987	1.33231	0.0886212	-0.213873	1	0.0502832	1	1.38536	0.0813843	1.33616	0.0867137	0.926066	0.428644	0.994717	0.313266
ENSMMUG00000028863	2.33184	0.0001466	2.37347	0.000134346	1.0489	1	-0.369534	1	0.818745	0.754536	0.813515	0.790539	-0.89797	0.79124	-1.48142	0.347498	2.34405	6.1972e-05	1.57121	0.0144408	1.25457	0.126575	0.602437	1	1.19206	0.10302	0.766851	0.554324	-0.922094	0.590933	-0.462702	1	0.955315	0.318002	1.05254	0.213312	0.345432	1	0.706162	0.62755
ENSMMUG00000063622	2.39264	0.0001466	1.93653	0.00437042	0.406612	1	-0.174757	1	0.624478	1	0.562866	1	-0.625169	1	-0.795234	1	3.26486	5.09026e-08	2.5355	3.31004e-05	1.69446	0.0249674	1.2673	0.25629	1.93429	0.00174795	2.05246	0.00150384	0.471394	1	0.69359	1	1.67348	0.0274504	1.77874	0.0152798	1.44013	0.0769189	1.51697	0.0466995
ENSMMUG00000053175	2.31878	0.000146752	2.18237	0.000537858	-0.303008	1	-0.0246136	1	1.14646	0.300662	0.977066	0.51773	-1.39551	0.278669	-1.43082	0.347498	2.59965	2.36884e-05	1.77149	0.00845498	-0.162754	1	0.303652	1	1.92911	0.00296606	2.67829	2.31259e-05	0.2568	1	0.546277	1	1.01134	0.393637	0.507481	0.986574	0.907661	0.523398	1.06635	0.307259
ENSMMUG00000015768	2.35138	0.000147014	2.27016	0.000352517	0.941547	1	-0.66378	1	0.869943	0.726079	0.951703	0.607634	-1.20125	0.60612	-2.64086	0.160032	4.37445	8.66245e-05	3.30382	0.0153291	0.932152	1	0.925603	1	2.47221	0.0549009	0.900725	1	-0.355518	1	0.589549	1	3.58808	0.0128079	2.55162	0.170509	-1.11552	1	0.645649	1
ENSMMUG00000006102	2.45979	0.000147014	2.56834	8.43712e-05	-0.233818	1	-0.0170912	1	1.15444	0.456216	1.27783	0.283919	-2.45584	0.164646	-2.88762	0.525584	1.75818	0.00443279	2.10495	0.000406973	-0.344424	1	-0.758547	0.940561	3.81497	5.64103e-09	2.40701	0.0020632	0.653206	1	-1.36236	1	0.178526	1	1.4505	0.266418	0.703035	1	0.570611	1
ENSMMUG00000001211	3.35139	0.00014725	3.50222	4.49112e-05	-0.818589	1	-0.818001	1	0.638712	1	0.902166	1	-4.6108	1	-4.28835	1	5.74551	0.208262	5.44003	0.35147	3.93221	1	3.15544	1	5.67364	0.229498	6.78154	0.0162207	4.10961	1	5.12548e-15	1	-3.57775	1	-3.73914	1	-0.562733	1	-3.97347	1
ENSMMUG00000062477	2.31436	0.000147742	1.57423	0.0253061	1.19519	0.726499	0.828314	1	0.86837	0.667779	0.842636	0.719776	-0.629587	0.99605	-0.993697	0.674529	1.5182	0.078558	1.42054	0.119508	1.16131	0.382669	0.896351	0.942225	1.57235	0.0194561	0.607005	0.834558	-0.496942	1	-0.054999	1	-0.13957	1	-0.0546246	1	-0.827173	0.987781	-1.31695	0.622907
ENSMMUG00000007551	2.27443	0.000149295	1.90966	0.00277445	0.477392	1	0.215524	1	1.06672	0.375441	1.22636	0.19817	-0.194474	1	-0.0870295	1	1.72753	0.00375491	1.26853	0.0569847	0.764611	0.54993	-0.0483341	1	2.48563	1.19562e-05	2.22257	0.000256616	0.760345	0.698598	0.642464	1	0.664801	0.597359	0.837871	0.365097	0.628009	0.729139	1.13348	0.15647
ENSMMUG00000038443	-4.30887	0.000149846	-1.50409	0.178096	-0.888673	1	-0.879924	1	-1.363	0.701489	-0.657708	1	0.171716	1	1.25433	1	-1.23912	0.300528	-1.07242	0.372752	-0.309628	1	0.200994	1	-0.713208	0.72955	-0.150733	1	1.70838	0.0513502	1.09394	0.703734	-3.0684	0.0322801	-1.66592	0.188477	-0.704752	0.901757	-0.170768	1
ENSMMUG00000019371	3.13282	0.000151967	0.295562	1	-1.22444	1	-1.93639	1	2.42336	0.00396062	2.16681	0.0185986	0.337365	1	-0.42593	1	-0.737804	0.410931	-3.11166	5.52507e-08	-3.00532	4.1687e-07	-2.7192	5.31004e-06	1.37892	0.0377023	-1.06672	0.231161	-2.25375	0.00101072	-1.68725	0.0431627	0.207101	1	-1.4527	0.0401735	-2.06667	0.00111971	-2.0534	0.00112737
ENSMMUG00000018096	2.61431	0.000153292	2.54327	0.000287013	1.13511	1	0.110598	1	1.2497	0.310936	1.59998	0.0765193	-0.188901	1	-1.50407	1	2.53065	1.14156e-05	1.80109	0.00333969	0.875524	0.463241	0.271915	1	2.51587	2.55789e-05	2.23881	0.000483877	-0.345185	1	-0.259815	1	1.13173	0.185058	1.39445	0.0630512	0.894935	0.424823	0.894428	0.393171
ENSMMUG00000017894	4.96381	0.00015729	4.86703	0.000304534	3.54472	0.41056	2.1262	1	3.12628	0.00104175	2.90087	0.00226623	0.292128	1	-0.147335	1	4.29713	4.47117e-07	3.39001	0.000297365	2.74342	0.0274903	0.756491	1	3.26003	0.000268331	1.48722	0.428725	-0.925603	1	-0.695283	1	1.25725	0.772409	0.866165	0.951394	1.52492	0.38211	0.536764	1
ENSMMUG00000059572	4.96381	0.00015729	5.18345	3.71885e-05	3.71279	0.318371	2.1262	1	3.10373	1	4.05147	1	-5.12548e-15	1	5.89229	1	6.32148	0.0407407	7.78221	6.71192e-05	5.67043	0.343131	0	1	5.12548e-15	1	5.12548e-15	1	-5.12548e-15	1	3.30315	1	0	1	5.12548e-15	1	0	1	-5.12548e-15	1
ENSMMUG00000002896	3.39027	0.00015997	2.48983	0.0250725	0.40448	1	0.269546	1	-5.12548e-15	1	0	1	-5.12548e-15	1	0	1	0	1	3.01234	1	5.12548e-15	1	0	1	5.12548e-15	1	5.12548e-15	1	-5.12548e-15	1	5.12548e-15	1	0	1	5.12548e-15	1	0	1	-5.12548e-15	1
ENSMMUG00000001077	2.30474	0.00015997	2.11854	0.00080672	0.163964	1	-0.120955	1	6.52602	0.0960743	6.30206	0.133269	4.71253	1	0	1	0	1	0	1	5.12548e-15	1	0	1	6.77381	0.013818	4.0508	1	-5.12548e-15	1	5.12548e-15	1	0	1	5.12548e-15	1	3.35517	1	-5.12548e-15	1
ENSMMUG00000062901	2.68433	0.000163447	3.12914	5.62114e-06	-0.26058	1	-0.224485	1	1.55292	0.124422	1.46483	0.176847	-0.294672	1	-0.55031	1	1.77267	0.776993	2.36326	0.331025	-1.24039	1	1.90333	0.969798	1.64044	0.836864	2.02617	0.518328	0.600749	1	-0.657531	1	0	1	5.12548e-15	1	0	1	-5.12548e-15	1
ENSMMUG00000028849	2.37487	0.000164959	2.32293	0.000317616	0.719276	1	-0.22773	1	1.23947	0.238183	1.28078	0.191024	-0.478498	1	-1.48727	0.516781	3.44415	3.63412e-09	2.8068	1.90069e-06	1.55308	0.0398741	1.09732	0.401096	0.918762	0.282182	1.5445	0.0285857	-1.163	0.314631	-0.436243	1	0.273629	1	0.979505	0.331468	0.047731	1	-0.0856886	1
ENSMMUG00000017803	2.34153	0.000166644	1.79463	0.00887176	1.3213	0.550758	0.37459	1	0.375339	1	0.54274	1	-0.910569	0.760229	-1.41	0.301323	2.22609	0.000146665	1.19456	0.0990275	0.504391	0.947294	0.383917	1	0.866226	0.303029	1.52393	0.0257412	-0.547121	1	-0.287528	1	0.819866	0.420301	1.31785	0.0744482	0.470476	1	-0.412963	1
ENSMMUG00000056017	-3.58256	0.000168705	-1.18994	0.348377	-1.04866	1	-1.96849	0.199026	-4.16171	1	-4.12449	1	-3.66867	1	-3.36036	1	-3.97284	0.976177	-0.360002	1	0.221184	1	0.525224	1	-6.65708	0.013818	-1.74733	0.510731	-0.0681351	1	-6.58051	0.0834708	0	1	5.12548e-15	1	0	1	-5.12548e-15	1
ENSMMUG00000045123	2.29578	0.000169969	2.09466	0.000958717	1.01596	1	-0.0439139	1	1.1394	0.306512	1.36416	0.121117	-0.144419	1	-0.604191	1	1.63846	0.0083207	1.25055	0.0703015	1.71418	0.0111776	0.189528	1	1.3718	0.0358692	2.15366	0.000464275	0.174675	1	0.396721	1	1.11226	0.160023	-0.319213	1	-0.120918	1	0.734301	0.559554
ENSMMUG00000021932	2.57801	0.000175624	2.38467	0.00080672	1.06561	1	0.819017	1	1.20861	0.45008	1.104	0.597219	-0.236706	1	-7.26636	0.231008	1.10975	0.115157	0.78516	0.404408	0.252606	1	0.205702	1	2.07067	0.000843228	1.21954	0.147617	-0.0243928	1	-0.557427	1	0.214842	1	0.801399	0.399879	0.587549	0.804568	-0.436524	1
ENSMMUG00000001635	2.34582	0.000175807	2.21479	0.000584503	0.317244	1	-0.452146	1	0.832632	0.723324	1.22049	0.218239	-0.998535	0.669152	-1.55259	0.264937	3.09331	1.27701e-07	2.80594	1.70955e-06	0.908263	0.47228	0.529524	1	2.8902	9.65318e-07	2.26407	0.000486429	-0.505008	1	0.551907	1	0.438695	0.989313	1.26258	0.0921863	0.887191	0.408599	0.585303	0.796622
ENSMMUG00000006086	2.59256	0.000177391	2.1408	0.00462307	1.20198	1	1.26195	0.977475	0.899007	0.653645	0.524047	1	-1.05451	0.656987	-1.33726	0.525584	1.85919	0.00234398	1.17369	0.109802	0.0369148	1	-0.137655	1	0.899321	0.303095	0.117898	1	-1.81622	0.0286633	-1.71311	0.0708292	7.22726	0.0261156	6.68866	0.0491006	6.80474	0.0280628	5.96326	0.211032
ENSMMUG00000011218	2.49287	0.00017792	0.586745	0.950016	-0.448232	1	0.425579	1	1.01772	0.593307	-0.404671	1	-0.526957	1	-0.418282	1	-0.767134	0.372757	0.489396	0.77508	-1.84574	0.00434866	-1.44764	0.0590161	-0.810881	0.396171	-1.62261	0.0234156	-2.07455	0.00355305	0.632808	1	-2.69378	1	-2.84333	1	1.83262	1	-3.06251	1
ENSMMUG00000007416	2.42429	0.000179037	2.0844	0.00234728	0.812248	1	0.274023	1	1.18576	0.320575	0.842739	0.828072	-1.19735	0.662799	-1.57089	0.727834	1.54107	0.0141027	1.06816	0.154268	-0.17388	1	0.123712	1	2.1014	0.000490049	2.09495	0.00108448	0.0901814	1	-0.309416	1	0.805499	0.416325	1.82657	0.00542154	1.26015	0.108682	0.614206	0.724842
ENSMMUG00000017916	2.35164	0.000186607	1.05348	0.289573	1.21526	0.789594	0.642089	1	0.852585	0.711678	0.286292	1	-1.21507	0.432367	-0.91644	0.922832	2.66243	4.37106e-06	1.18847	0.106294	0.626726	0.803919	0.472327	1	0.703548	0.503743	0.0567872	1	-1.41611	0.0933569	-0.83712	0.864848	1.6165	0.0255343	1.06406	0.21254	0.600888	0.840301	0.433863	1
ENSMMUG00000015148	2.58584	0.00018878	2.17925	0.00354215	1.81212	0.240383	0.557147	1	0.409531	1	0.888957	0.828072	-0.328811	1	-0.281907	1	2.16372	0.00168824	2.50735	0.000128417	0.645532	0.917733	0.0600774	1	1.9328	0.00197713	1.96534	0.00291083	-0.594088	1	-0.0316046	1	1.49647	0.0529984	-0.994879	0.366667	-1.60916	0.0603801	0.389177	1
ENSMMUG00000045937	-2.28362	0.000188823	-1.99034	0.00185892	-0.982892	1	0.522457	1	-4.12536	5.1494e-12	-4.63073	1.29523e-14	-3.22689	3.41164e-07	-0.821597	0.87285	1.35968	0.038438	-0.094435	1	3.33376	1.10033e-08	3.00925	2.27631e-07	1.14301	0.110978	2.67675	7.14253e-06	4.38127	3.49101e-13	4.38215	3.35959e-13	0.44781	0.984266	0.857974	0.369471	2.32464	0.00016843	0.852928	0.426357
ENSMMUG00000060414	2.25576	0.000188823	2.09553	0.000819438	1.38522	0.349283	0.624083	1	0.711479	0.927642	0.722733	0.931972	-0.929943	0.707052	-1.30902	0.338747	4.83245	0.00033301	1.51913	0.933188	1.85896	1	1.844	1	-0.944253	0.658876	-4.30539	0.00768521	-2.71143	0.093882	-1.28718	1	0	1	5.12548e-15	1	0	1	4.21258	1
ENSMMUG00000034909	-2.50512	0.000188823	-2.42039	0.000313765	-1.62367	0.318371	0.0993367	1	-4.34095	1.20782e-11	-4.93196	4.44579e-14	-2.407	0.00114651	-1.75865	0.102732	-0.0507665	1	-1.47055	0.0490655	1.10042	0.240484	1.76448	0.012847	-0.147331	1	0.267806	1	3.02503	9.44464e-07	2.74745	1.74271e-05	1.29055	0.126929	1.81727	0.0124316	3.0251	8.37659e-07	1.26722	0.129981
ENSMMUG00000012348	2.52011	0.000191379	2.23584	0.00139555	0.693115	1	0.670699	1	1.51596	0.101982	0.853044	0.839273	-0.330513	1	-0.778743	1	2.17092	0.000436288	1.79489	0.00593605	1.28357	0.144974	0.818581	0.849002	0.691294	0.560459	0.990367	0.341203	-0.294984	1	-0.207379	1	0.932587	0.396885	0.388745	1	0.27564	1	-0.0151514	1
ENSMMUG00000000842	2.40156	0.000191379	2.19765	0.00104318	1.29632	0.757499	0.37784	1	1.29995	0.21342	1.24891	0.251068	-0.134859	1	-1.45502	0.719913	2.22328	0.000457941	1.77247	0.00935	1.31457	0.153973	0.276928	1	2.12805	0.00477519	1.27861	0.282979	-0.343311	1	0.138879	1	1.42457	0.0658942	1.16735	0.153184	1.03489	0.301308	0.62429	0.772667
ENSMMUG00000015884	2.28992	0.000192472	2.09484	0.000998426	0.87694	1	0.243697	1	0.850394	0.71072	0.754524	0.875146	-1.11772	0.512655	-1.72515	0.12913	2.5002	1.82535e-05	1.8371	0.00296309	1.05059	0.27719	0.673341	1	1.55611	0.0158901	1.36901	0.0660894	-0.778408	0.749349	-0.715283	1	1.52567	0.05183	1.84001	0.0100267	0.586756	0.901757	0.943598	0.374438
ENSMMUG00000055991	-2.46737	0.000193014	-2.20379	0.000925037	-0.670333	1	-0.451099	1	-0.788949	0.849581	-0.956568	0.612231	-0.738857	0.924899	-0.729936	1	0.720433	0.485652	2.50764	2.2194e-05	0.892496	0.471575	2.05258	0.00188947	-1.84404	0.00992188	-1.68418	0.0348609	-0.260622	1	0.35143	1	-1.80601	0.379454	-1.38219	0.453641	-1.64784	0.256013	-2.97194	0.0305171
ENSMMUG00000045030	2.48673	0.000194681	2.35544	0.000595312	-0.494768	1	-0.339895	1	-4.3139	0.000447449	-5.15589	9.77935e-05	-3.09237	0.116297	-7.46866	0.28743	8.09289	1.4454e-05	7.00267	0.00415055	3.93221	1	4.07213	1	6.65943	0.0204278	5.12548e-15	1	-5.12548e-15	1	5.12548e-15	1	-4.12186	1	-0.661145	1	-4.47069	0.901757	-4.52749	0.876733
ENSMMUG00000005139	-2.68335	0.000196413	-2.73635	0.000109188	-1.49965	0.597649	-0.403144	1	-2.46863	0.00206643	-2.74442	0.000293675	-1.15199	0.656987	-0.102597	1	-0.178382	1	-1.43591	0.119892	-0.568624	1	0.891567	0.797347	-1.40124	0.117718	-1.42839	0.138456	1.0029	0.512975	1.06893	0.631916	0.195602	1	-0.0480288	1	0.335389	1	0.927287	0.454811
ENSMMUG00000011932	2.29862	0.000199429	1.14579	0.190074	0.846833	1	0.408562	1	0.425146	1	0.618399	1	-1.4863	0.176251	-1.50559	0.252181	1.2813	0.051775	1.22955	0.0723481	-0.00398915	1	0.148961	1	-0.608402	0.634418	-0.105698	1	-2.41528	0.000255481	-0.871684	0.832297	1.72357	0.0106204	1.36346	0.0573595	0.625911	0.74242	0.38508	1
ENSMMUG00000048654	7.75324	0.000199429	7.00558	0.0387214	0	1	-5.12548e-15	1	0.810315	1	3.23835	0.0429868	-3.66867	1	-3.36036	1	6.95245	0.00572603	6.16364	0.0673689	4.48532	0.896038	4.07213	1	5.10274	0.506633	6.15138	0.100359	4.10961	1	5.12548e-15	1	0	1	5.12548e-15	1	0	1	-5.12548e-15	1
ENSMMUG00000050078	-4.84708	0.000199429	-2.1941	0.0403817	-7.27224	0.0309896	-2.54403	0.160903	-5.12548e-15	1	3.13596	1	-5.12548e-15	1	0	1	0	1	0	1	3.93221	1	0	1	5.12548e-15	1	5.12548e-15	1	-5.12548e-15	1	5.12548e-15	1	-2.06885	0.599991	-2.60465	0.454289	-6.42105	0.0579721	-6.47979	0.0504953
ENSMMUG00000002043	2.23691	0.000201487	1.80976	0.00535865	0.771613	1	0.164975	1	1.141	0.287747	1.17611	0.245026	-0.469556	1	-0.282286	1	1.90983	0.00106885	0.821269	0.348642	1.37338	0.0615759	0.597343	1	1.2105	0.0771806	1.14408	0.14721	-0.251052	1	0.0973604	1	1.22057	0.105112	1.15339	0.128862	1.01995	0.263951	0.93301	0.312359
ENSMMUG00000021980	-2.77801	0.000201875	-1.85869	0.0172037	-0.987283	1	-0.0603843	1	-3.25756	8.03787e-05	-1.81499	0.0525765	-1.33272	0.60612	0.67039	1	-0.822671	0.555835	-0.702505	0.643817	0.0753828	1	0.018699	1	-1.02145	0.373722	0.45891	1	1.52594	0.0985194	1.51957	0.152215	0.112003	1	0.0801519	1	0.78163	0.658105	1.12882	0.24162
ENSMMUG00000038348	2.42831	0.000202911	2.69809	3.05878e-05	2.17439	0.0247882	1.51029	0.372334	2.55382	0.000253504	3.09247	1.54733e-06	3.10915	9.6538e-06	2.83359	0.000661092	0.559877	0.647431	1.3069	0.0521354	1.09308	0.215903	0.710224	0.942225	1.66206	0.00760368	2.42652	6.16069e-05	3.06454	3.24306e-07	2.24566	0.000601056	0.286657	1	0.512773	0.846239	0.735348	0.60389	1.7271	0.00914028
ENSMMUG00000016483	2.89629	0.000204875	2.01242	0.0315735	1.22916	1	2.04186	0.175713	1.11125	0.76138	1.41349	0.418628	0.918539	1	-6.31822	0.93621	1.22047	0.219559	0.31679	1	-0.181753	1	0.188692	1	-1.15714	1	0.754723	1	-0.668538	1	0.534949	1	1.42584	0.548973	-0.286383	1	-0.766255	1	1.9261	0.109543
ENSMMUG00000018520	2.414	0.000205298	1.61484	0.0359309	0.763589	1	0.425755	1	0.846135	0.729324	0.329401	1	-0.462942	1	-0.0609029	1	1.83154	0.00195084	0.654305	0.548322	1.0457	0.241517	0.508181	1	1.51314	0.0205167	0.9243	0.359237	-0.66465	0.916704	-0.41501	1	0.871721	0.356808	1.39929	0.0504416	0.978507	0.310951	0.492538	0.922861
ENSMMUG00000046540	2.54549	0.000205298	1.95433	0.0102356	0.781556	1	0.54045	1	0.645678	1	1.0974	0.405881	-1.06153	0.779103	-0.0994507	1	2.7609	2.07612e-05	2.14134	0.00178336	1.51847	0.0909145	1.14453	0.496418	1.36492	0.0873917	1.22128	0.201313	-0.635582	1	-0.20704	1	1.05677	0.300316	1.65496	0.0298071	1.12326	0.254653	1.15124	0.211032
ENSMMUG00000039015	-2.52877	0.000206167	0.536311	0.912284	-1.54644	0.41056	-2.81154	0.00033429	-0.137095	1	0.305437	1	0.109179	1	0.153243	1	-0.245924	1	0.257342	1	-0.191438	1	0.00899799	1	2.77875	0.0170989	1.06811	0.977799	0.615793	1	-1.61044	1	-1.49467	1	0.45492	1	-0.599122	1	-1.69031	0.826015
ENSMMUG00000000449	3.53765	0.000212055	1.98188	0.20061	1.03082	1	0.228537	1	1.52229	0.538128	0.831442	1	-5.74754	0.656987	-5.41666	1	1.53823	0.037264	1.14982	0.176332	-0.321991	1	-0.33139	1	1.84358	0.0434403	0.789268	0.923546	-1.19651	1	-3.16313	0.360994	1.0711	0.251671	1.79218	0.0112596	-0.611519	0.889599	0.0675321	1
ENSMMUG00000020394	3.53765	0.000212055	3.32683	0.000948479	-0.251821	1	0.228537	1	1.32177	0.723324	1.4474	0.538123	-0.617824	1	0.903847	1	2.68754	8.63198e-06	1.93324	0.00274155	0.875129	0.539762	0.721003	1	2.29243	0.000224392	1.81383	0.010201	-0.172023	1	-0.110504	1	1.51652	0.214786	2.13734	0.0230186	1.2931	0.405615	0.411616	1
ENSMMUG00000020911	-3.23132	0.000212055	-1.43068	0.146323	0.122306	1	-1.18446	1	-0.414906	1	-0.438418	1	0.183104	1	0.06986	1	-2.84534	0.0396091	-2.19878	0.0857923	0.283298	1	-1.37941	0.849002	-1.53772	0.394463	-2.04438	0.290465	1.1696	0.614163	-0.129739	1	-4.82529	0.823142	-0.427877	1	0.378264	1	-1.95084	0.876733
ENSMMUG00000061855	2.75311	0.000212605	5.30929	9.21837e-15	3.20947	0.000494624	6.25155	3.57726e-19	7.60285	1.79755e-26	3.81579	1.28869e-07	5.22904	1.03308e-12	1.63773	1	8.39644	8.4916e-31	3.3691	4.10108e-06	5.55326	7.24157e-15	6.24434	2.06689e-18	7.70085	1.19008e-25	3.56656	1.46222e-05	10.5807	2.30521e-41	9.51354	3.66827e-35	-0.443643	1	0.741251	0.537018	6.25958	6.1492e-23	5.29854	1.1986e-17
ENSMMUG00000060815	2.62704	0.000218043	2.34695	0.00172721	1.04001	1	0.491604	1	1.87148	0.0258478	1.83105	0.0297477	0.662959	1	0.405299	1	1.80209	0.015236	2.54309	0.000110542	1.40077	0.153037	-0.365435	1	1.29232	0.113722	1.31397	0.140672	-0.773632	0.961142	-0.482828	1	0.477975	1	0.911264	0.395332	0.923751	0.447475	0.715705	0.682117
ENSMMUG00000056329	3.32985	0.000218043	2.63878	0.0133058	2.18804	0.711529	1.54505	1	1.48175	0.241613	1.2841	0.435204	-1.00006	1	-2.00855	1	1.9499	0.0100206	1.55194	0.0612358	0.966146	0.559726	0.509323	1	-0.295054	1	-0.589198	1	-0.684729	1	-0.859779	1	0.900998	0.535309	0.246302	1	-1.86408	0.109644	-1.99675	0.0534351
ENSMMUG00000053030	2.33703	0.000218604	2.22112	0.000641824	0.784157	1	-0.203515	1	1.48654	0.0926241	1.61242	0.0427384	0.0305851	1	-0.0573799	1	2.18855	0.000278611	1.77571	0.00476285	1.51881	0.0422417	0.653872	1	1.85119	0.00222001	2.44034	5.50233e-05	0.693251	0.815848	0.788993	0.972756	1.98759	0.0025084	0.457135	0.957427	0.278552	1	0.974116	0.291211
ENSMMUG00000052688	2.22072	0.000219285	2.54808	2.13765e-05	0.964258	1	-0.348928	1	0.663838	0.966968	1.13852	0.275723	-1.2439	0.313258	-1.46805	0.15491	1.56497	0.0123504	1.56597	0.0129497	0.909534	0.398757	0.365937	1	1.57528	0.0113221	1.83845	0.00404547	-0.0614502	1	-0.977686	0.631916	0.839884	1	1.84997	0.251182	0.121871	1	0.467386	1
ENSMMUG00000044406	3.29964	0.000220885	2.03506	0.0966933	1.82614	1	0.1609	1	1.12302	1	-4.12449	1	0.0978641	1	-3.36036	1	0	1	3.92005	1	5.12548e-15	1	0	1	7.31713	0.00106151	5.12548e-15	1	-5.12548e-15	1	5.12548e-15	1	0	1	3.62649	1	4.84294	0.901757	-5.12548e-15	1
ENSMMUG00000050123	2.31161	0.000223212	2.14679	0.000928391	0.650873	1	0.318223	1	1.25625	0.20932	1.30495	0.166115	-0.854712	0.855463	-1.32971	0.568413	2.1672	0.000304073	2.06998	0.00061989	1.0434	0.2895	0.536633	1	1.23646	0.0767902	1.58734	0.0207306	-0.645588	0.911515	-0.20481	1	1.17865	0.142049	0.503922	0.881545	0.0449905	1	-0.125891	1
ENSMMUG00000021864	2.43706	0.000223688	1.24647	0.184551	1.38074	0.686177	-0.119528	1	1.30342	0.216033	1.20795	0.303172	-0.876053	0.911745	-1.04158	1	1.13537	0.102053	0.894959	0.281516	0.837663	0.481073	-0.0697302	1	0.192502	1	0.958691	0.298403	-1.05915	0.330948	-0.241224	1	0.477792	0.908805	1.3379	0.0659658	1.12281	0.189523	0.78379	0.494142
ENSMMUG00000053824	4.17987	0.000223688	3.35357	0.0168313	1.66227	1	1.95859	1	0.285313	1	0.305995	1	-0.96539	0.911745	-2.20818	0.627115	4.21335	0.976177	3.92005	1	5.12548e-15	1	0	1	6.24915	0.0683627	5.12548e-15	1	-5.12548e-15	1	5.12548e-15	1	0	1	5.12548e-15	1	0	1	-5.12548e-15	1
ENSMMUG00000029832	4.17987	0.000223688	4.08119	0.000326719	1.66227	1	1.38248	1	1.79791	0.250952	2.07901	0.0652734	0.104202	1	-0.648909	1	3.89827	1.3724e-07	3.1189	5.47064e-05	1.78699	0.165576	0.696609	1	2.18774	0.00428343	1.72153	0.077325	-0.533737	1	-1.06635	1	1.3916	0.12486	1.29662	0.141963	1.2035	0.232942	0.893398	0.506319
ENSMMUG00000033085	-3.68847	0.000223688	-3.20867	0.000553302	-1.94646	0.587644	-0.365994	1	-4.54041	1.18226e-11	-4.33429	3.14038e-11	-1.53118	0.159015	-0.517658	1	-1.43206	0.284168	-1.74662	0.102195	0.437257	1	1.52908	0.149274	0.427789	1	0.711332	1	2.86565	0.0333135	3.69858	0.000335935	1.28219	0.19518	1.4597	0.095086	2.80468	1.59125e-05	1.26658	0.183276
ENSMMUG00000008757	2.30445	0.000224841	1.48368	0.0483758	0.347021	1	0.163311	1	0.712446	0.917154	0.718973	0.928538	-0.640769	0.96276	-0.836326	0.858669	1.68887	0.0120065	1.36481	0.0653729	0.622679	0.882643	-0.00931169	1	0.694563	0.506633	0.854301	0.421711	-0.928927	0.493985	-0.198816	1	2.5603	0.181184	-1.0576	1	1.67491	0.553422	1.68009	0.625626
ENSMMUG00000005998	2.26218	0.000226265	0.717549	0.690546	1.19746	0.726499	0.74813	1	0.43352	1	0.306663	1	-0.55859	1	-0.733225	1	0.336938	0.976177	0.756515	0.436167	-0.190812	1	0.173167	1	1.47582	0.0247368	0.218737	1	-0.581555	1	-0.153032	1	1.88325	0.010498	0.265418	1	0.439468	1	0.389324	1
ENSMMUG00000017874	2.35272	0.000228348	2.2566	0.000575528	-0.117967	1	-0.236144	1	1.02711	0.488433	0.879394	0.719776	-1.31821	0.412738	-1.44598	0.5538	2.36634	0.000146781	2.01501	0.00168206	0.865039	0.549602	0.196301	1	2.11361	0.00198774	1.99954	0.007428	-0.338935	1	0.6209	1	1.01342	0.287201	0.809958	0.474886	1.23112	0.159234	0.692868	0.676143
ENSMMUG00000062958	-2.63798	0.000229277	-4.64928	1.15336e-09	-1.76058	0.281596	-2.93664	0.00033429	-1.54421	0.0869417	-2.3621	0.000910122	-1.85038	0.069831	-1.88509	0.205302	-2.10107	0.0038194	-5.08856	5.0148e-10	-3.63121	1.16597e-06	-2.87033	0.000152953	-3.30579	3.98054e-05	-6.3497	5.84995e-09	-3.05883	0.000255481	-5.08198	1.53152e-06	-2.06114	0.139014	-3.02408	0.0135895	-3.10179	0.00433882	-5.11803	3.13144e-05
ENSMMUG00000024421	-2.47037	0.000229795	-3.13803	2.0822e-06	-2.3808	0.0155079	0.688558	1	-3.28258	6.8953e-07	-4.20174	3.72923e-10	-1.6113	0.136019	-0.222121	1	-1.6075	0.0178779	-2.88274	3.2735e-06	0.0431089	1	2.39123	8.0024e-05	-1.12861	0.177777	-2.51418	0.000399967	2.36762	0.000258071	3.31232	6.3115e-08	2.33667	0.000249506	3.17811	7.91989e-08	2.75261	3.97097e-06	2.02914	0.00142953
ENSMMUG00000004615	2.23214	0.000230942	1.64876	0.015206	1.20839	0.65707	0.0803885	1	0.835065	0.716804	0.841723	0.719776	-0.753721	0.883971	-1.04015	0.622358	1.0498	0.188889	0.888111	0.355701	0.596194	0.895958	0.652804	1	0.733238	0.511699	1.49583	0.0437057	-0.408843	1	-1.02914	0.77748	1.02536	0.466021	-1.47317	0.303703	-1.31436	0.414052	-0.824244	0.842233
ENSMMUG00000046821	2.39003	0.000230996	2.08266	0.00223204	1.33649	0.672112	0.400785	1	0.381588	1	0.774178	0.853712	-0.845157	0.855463	-1.52449	0.38373	1.2537	0.0990827	1.33235	0.0714369	0.502307	1	0.480981	1	0.588828	0.704071	-0.403541	1	-1.79994	0.0447767	-0.65553	1	0.438688	1	-0.0863664	1	-1.87652	0.00990219	-1.01141	0.299112
ENSMMUG00000017026	2.2577	0.000237435	2.21996	0.00040886	0.139036	1	-0.422613	1	0.978068	0.503475	1.02331	0.431019	-1.76438	0.0446355	-2.1852	0.0153384	3.44435	1.91979e-09	2.98951	1.91134e-07	1.38878	0.0752606	1.14769	0.300252	1.48815	0.0208578	1.3034	0.0816865	-1.40606	0.10861	-0.719454	1	1.13413	0.162725	0.89161	0.332393	0.569524	0.859874	-0.0468885	1
ENSMMUG00000047722	2.2286	0.00023963	2.22303	0.000332302	0.704921	1	-0.474709	1	0.894358	0.639415	0.925203	0.586796	-0.695225	0.924627	-1.51943	0.248718	1.99122	0.48088	2.01926	0.323859	0.620028	1	0.525224	1	7.59119	0.000274018	5.00661	0.622128	3.19085	1	5.12548e-15	1	1.88012	0.0222051	0.805066	0.634678	0.38652	1	0.790464	0.657727
ENSMMUG00000011618	2.26359	0.00024003	1.29963	0.102132	0.674207	1	0.0367802	1	0.801235	0.794874	1.28689	0.170787	-0.537597	1	-0.440795	1	1.95054	0.00125648	1.57421	0.0145516	1.23468	0.139834	0.738765	0.924593	0.508615	0.765391	0.803772	0.49404	-0.87091	0.614163	-0.454419	1	0.336792	1	0.492012	0.891376	0.985378	0.316723	-0.103948	1
ENSMMUG00000044080	2.35242	0.00024003	1.92736	0.00516211	0.943671	1	0.3743	1	1.00137	0.538128	1.2874	0.197404	-0.513813	1	-1.28365	0.824569	1.59024	0.0234043	1.43407	0.0508952	1.02259	0.387516	-0.137446	1	1.08001	0.154653	1.51873	0.0321251	0.240851	1	0.317119	1	0.912018	0.442128	1.14538	0.210446	2.18237	0.00130116	1.69479	0.0210691
ENSMMUG00000043912	2.97976	0.00024003	2.79963	0.000928391	1.13882	1	0.499776	1	1.8775	0.0612139	1.75547	0.121117	0.314882	1	-1.5604	1	2.26997	0.00568508	2.22778	0.00546517	0.742427	0.930444	0.854614	1	0.798564	0.536136	1.2553	0.204435	-0.674826	1	-0.208097	1	0.9786	0.452316	1.54225	0.0673578	0.386721	1	0.388036	1
ENSMMUG00000061027	-2.83967	0.00024003	-2.24584	0.00305481	-1.46668	0.749341	-1.6495	0.318743	-1.20783	0.811243	-0.351111	1	-0.414081	1	2.02838	0.293217	0.161099	1	-0.292698	1	-0.103897	1	0.820367	1	-2.42096	0.096758	-0.782514	1	0.517526	1	-0.298299	1	-1.29648	0.737547	0.763251	0.854354	-0.556303	1	-0.329086	1
ENSMMUG00000057313	2.32585	0.000241241	1.98574	0.00344964	0.987599	1	0.110852	1	0.949973	0.574422	1.00902	0.501291	-0.637563	1	-0.746843	1	2.37274	7.22797e-05	1.40515	0.0448922	1.26981	0.134985	0.326174	1	0.518841	0.72439	1.57092	0.0208515	-0.710272	0.815848	-0.196809	1	0.752831	0.517108	0.281356	1	0.496854	0.955331	0.581062	0.814232
ENSMMUG00000022341	2.70152	0.000243519	1.74553	0.072166	2.15277	0.165116	0.378588	1	1.54694	0.176056	1.16394	0.587799	0.256436	1	1.35278	0.93621	0.110941	1	0.0197092	1	0.585406	0.896038	-0.358419	1	0.367545	1	0.850515	0.454604	0.544177	1	0.32234	1	0.694882	0.613552	0.841704	0.407727	0.96979	0.343888	1.07786	0.21424
ENSMMUG00000057945	3.07216	0.000243519	1.96981	0.0714148	0.316807	1	0.667711	1	2.5194	0.811243	1.40222	1	-2.77788	1	-2.49441	1	1.39533	0.668036	1.40087	0.682467	-0.341933	1	-5.06039	0.942225	0.85203	0.533367	1.35036	0.168297	-1.39085	0.453507	-0.810418	1	0.11805	1	0.136651	1	0.378264	1	-1.02663	1
ENSMMUG00000001306	3.07216	0.000243519	1.94603	0.0804872	-0.66117	1	-0.971051	1	1.5469	0.294122	1.67993	0.165529	-1.7612	0.99605	-1.22368	1	2.28509	0.000284842	1.8786	0.00407149	1.53662	0.0590732	0.314499	1	1.57965	0.028393	0.868951	0.520312	-0.808943	0.901702	-0.527944	1	1.5671	0.0289219	1.74809	0.0112679	1.63416	0.0208712	1.45248	0.0458214
ENSMMUG00000000603	2.29094	0.000244784	2.29823	0.000299194	1.00341	1	-0.335815	1	0.706739	1	1.09079	0.513311	-0.21535	1	0.0700229	1	0.468849	1	1.01951	0.774179	-0.127726	1	-0.289213	1	1.72315	0.0482481	2.16534	0.010578	0.349199	1	0.364001	1	1.29571	1	1.72354	1	1.27257	1	0.225861	1
ENSMMUG00000000515	2.29079	0.000246183	1.83056	0.00757833	0.000423771	1	-0.155056	1	1.0926	0.362155	1.71307	0.016908	-0.686878	0.940384	-1.71033	0.161072	5.16378	3.91046e-05	5.05819	4.55168e-05	2.97484	0.237484	2.15706	1	-1.33424	0.0855345	-0.257973	1	-2.18862	0.00618825	-1.68142	0.0876566	1.53439	0.119479	1.65822	0.0751059	1.35828	0.207446	1.41418	0.141239
ENSMMUG00000055658	3.16606	0.000246843	2.27364	0.0292118	1.90661	0.935854	-0.0580941	1	1.15094	0.424278	1.17271	0.398613	-0.21529	1	-2.10728	0.755052	3.2891	1	0	1	5.12548e-15	1	4.07213	1	6.24915	0.0683627	5.12548e-15	1	-5.12548e-15	1	5.12548e-15	1	0	1	5.12548e-15	1	0	1	-5.12548e-15	1
ENSMMUG00000046099	3.51533	0.000246845	3.32683	0.000948479	2.01749	1	0.0111647	1	2.59946	0.00104175	2.29934	0.00729296	1.5121	0.587248	1.28251	1	5.96405	0.137961	5.65767	0.231671	5.12548e-15	1	0	1	0.845597	0.857196	2.59283	0.00344448	-0.52925	1	-6.05668	0.343763	-2.69378	1	0.783163	1	2.54933	0.68252	-3.06251	1
ENSMMUG00000022198	2.23908	0.000247979	2.09778	0.000904719	0.711363	1	0.101967	1	0.656077	0.976964	0.841536	0.719776	-0.47894	1	-1.03702	0.639743	2.29257	6.70289e-05	1.44389	0.0254765	1.22204	0.129912	0.604979	1	1.13921	0.111844	1.41399	0.0480372	-0.461992	1	0.182066	1	1.91587	0.0033301	0.258961	1	-0.193423	1	0.665784	0.647498
ENSMMUG00000017928	2.20907	0.00024892	2.04434	0.00109814	0.289257	1	0.0857212	1	1.00056	0.464042	1.13432	0.285474	-0.356345	1	-0.174171	1	2.0773	0.000305027	1.51686	0.0151454	0.870023	0.429811	0.334241	1	2.42178	2.16092e-05	2.45792	3.97349e-05	0.932374	0.464506	0.915779	0.697918	0.988716	0.240716	1.24162	0.0922764	1.11101	0.192802	1.5692	0.0207868
ENSMMUG00000012963	2.35833	0.000249142	1.91851	0.00597678	0.620701	1	-0.663845	1	2.58361	0.000873516	1.37647	0.388588	0.686226	1	0.6496	1	2.6483	3.24743e-06	0.904323	0.279093	0.788255	0.544911	-0.165626	1	2.08713	0.000402423	1.8388	0.00445763	0.0466459	1	0.042147	1	2.53072	4.10928e-05	-0.785478	0.418863	-1.56009	0.0251017	0.505097	0.886411
ENSMMUG00000029296	2.34905	0.00024998	2.24269	0.000673547	1.39714	0.535535	0.205595	1	1.23953	0.242006	0.876409	0.719583	-1.09398	0.665196	-4.62903	0.00146181	2.76464	4.37106e-06	2.60711	1.57432e-05	1.73846	0.0185781	0.872837	0.789414	1.16631	0.150962	1.41351	0.0752194	-0.891425	0.76305	-0.734478	1	1.42047	0.0574105	0.581033	0.761258	-0.309735	1	0.183816	1
ENSMMUG00000042063	-2.56365	0.00024998	-1.28154	0.144373	-0.715179	1	-0.274433	1	-3.35597	3.05582e-06	-2.72405	0.00011688	-1.44421	0.329505	-0.555442	1	0.331271	1	0.653997	0.842971	0.996689	0.644505	1.69734	0.115138	-2.15271	0.00967259	0.100096	1	0.699629	0.913446	1.00257	0.725315	1.69806	0.122554	3.73497	5.46639e-08	2.34295	0.00378957	1.48039	0.163641
ENSMMUG00000023291	2.25522	0.00024998	2.12956	0.000823082	0.729473	1	0.16188	1	0.462728	1	0.555514	1	-1.11917	0.499025	-1.06857	0.639743	2.36727	4.64907e-05	1.8213	0.00280125	1.5054	0.0377296	0.768653	0.841551	1.7577	0.00446098	1.97584	0.00192657	-0.0656597	1	0.330246	1	1.02897	0.214786	1.51121	0.0304955	1.06356	0.234683	0.939601	0.308686
ENSMMUG00000004791	2.20132	0.000255671	1.11778	0.183429	0.992334	1	0.708426	1	0.717566	0.908442	0.641036	1	-0.748956	0.877745	-0.225677	1	1.27725	0.0593325	0.950412	0.241756	1.20382	0.147491	0.737066	0.905634	0.00666104	1	2.11989	0.000598572	-1.15249	0.255979	1.94857	0.00493074	-0.0412012	1	-0.664535	0.829702	-0.314643	1	-0.588455	0.9698
ENSMMUG00000016418	2.25787	0.000262512	1.74894	0.0109128	0.271918	1	0.0776686	1	1.06933	0.390759	0.652471	1	-0.640179	1	-0.72452	1	1.79213	0.00486665	1.66436	0.0101077	0.772913	0.628295	-0.257161	1	0.620455	0.631295	0.939656	0.343993	-1.27003	0.223161	-1.35422	0.258711	0.765064	0.49904	1.06438	0.188626	1.07656	0.23897	0.975701	0.296467
ENSMMUG00000054000	-7.77283	0.000262512	-3.10973	0.00746095	-0.969396	1	-1.38643	1	-3.17445	3.97084e-06	-3.7948	4.14884e-08	-1.45006	0.28357	-2.48098	0.0505376	-3.06191	1	-3.35246	1	-3.33733	1	-3.18459	1	5.12548e-15	1	5.12548e-15	1	-5.12548e-15	1	5.12548e-15	1	0	1	5.12548e-15	1	3.35517	1	-5.12548e-15	1
ENSMMUG00000014182	-7.77283	0.000262512	-3.81635	0.000705736	-7.21124	0.0413875	-4.90233	0.00211181	-4.16171	1	-4.12449	1	-3.66867	1	-3.36036	1	10.6657	5.21287e-16	11.8635	6.08635e-21	9.76686	2.99116e-11	10.2328	1.72994e-13	9.28916	4.90582e-28	-4.12521	1	-4.06569	1	-3.96069	1	0	1	5.12548e-15	1	4.84294	0.901757	-5.12548e-15	1
ENSMMUG00000020017	7.70616	0.000262512	7.00558	0.0387214	0	1	-5.12548e-15	1	1.64426	0.298056	3.19485	3.36911e-05	-1.44332	1	-5.82323	1	6.47168	0.0272664	5.65767	0.231671	3.02375	1	0	1	7.31713	0.00106151	7.21866	0.00291178	-5.12548e-15	1	5.12548e-15	1	-2.69378	1	0.783163	1	-3.01033	1	1.70886	1
ENSMMUG00000020703	2.35199	0.000262512	1.85963	0.00847953	1.13939	1	0.0904787	1	1.06042	0.447237	1.40781	0.111931	0.0299358	1	-0.62908	1	1.31732	0.0684061	1.43426	0.0437528	0.884665	0.485023	-0.434745	1	1.62892	0.0100497	2.29957	0.000197546	1.0874	0.330948	0.659591	1	0.557294	0.924338	0.444992	1	0.771692	0.656555	0.383243	1
ENSMMUG00000009222	4.15193	0.000268812	3.45506	0.00903084	1.2582	1	2.0727	1	1.9184	0.260449	2.26271	0.0475062	0.899066	1	-0.334578	1	1.28342	0.107172	2.2988	0.000268335	0.749693	0.692339	0.294564	1	2.5116	3.01469e-05	3.86319	1.71896e-10	-0.951302	0.644401	1.809	0.0261865	-4.51603	0.823142	1.42658	0.860302	-1.5142	1	0.246336	1
ENSMMUG00000013289	4.15193	0.000268812	2.25061	0.304756	3.22504	0.318371	2.27697	1	2.33627	0.164958	1.59382	0.828072	1.07395	1	2.59174	0.794358	-0.116874	1	-1.28898	0.0877281	-2.68671	8.89941e-05	-0.297308	1	1.91376	0.0323394	0.789268	0.923546	0.16053	1	-0.129355	1	0.788083	0.440761	0.501178	0.857374	-0.49827	0.936096	-0.0923385	1
ENSMMUG00000055962	-3.6511	0.000268812	-1.54735	0.144373	-2.48304	0.332412	-0.731462	1	-0.671217	1	-0.476038	1	-0.351455	1	0.415832	1	-1.42845	0.144797	-0.864727	0.520055	-2.03273	0.0385024	-0.516388	1	-1.7432	0.0928862	-1.78842	0.141687	-0.823528	1	-0.436212	1	-1.21517	0.283983	-1.87807	0.0414169	-2.58642	0.00171152	-1.72611	0.0524844
ENSMMUG00000050905	-3.6511	0.000268812	-1.28589	0.286894	-0.92027	1	-0.571662	1	-1.14959	0.556623	-0.875556	0.971449	-1.18373	0.831653	-2.08091	0.829875	-0.674594	0.677716	-0.684951	0.741361	-1.34673	0.25892	-0.516388	1	-1.66987	0.228733	-1.13936	0.622128	0.176898	1	1.09626	0.882117	-3.37773	0.0841497	-0.852844	0.943423	-3.44994	0.0163436	-2.04728	0.118597
ENSMMUG00000059812	-3.6511	0.000268812	-2.48208	0.00528638	-0.92027	1	-0.864117	1	-1.89717	0.0544626	-2.68909	0.0022896	-1.01268	0.871956	-0.965248	1	-2.27617	0.0194255	0.0149322	1	-2.37196	0.0111823	0.194074	1	-1.76496	0.937342	-5.08327	0.622128	-1.83111	1	-1.61044	1	3.98949	1	5.12548e-15	1	0	1	-5.12548e-15	1
ENSMMUG00000051508	2.34827	0.000270412	1.69955	0.0208927	0.44952	1	-0.437325	1	1.38174	0.116265	1.42026	0.0933072	-0.313785	1	-0.857797	1	1.71663	0.00918839	0.866659	0.397069	1.44225	0.0739329	-0.486389	1	2.26103	0.000300096	1.51145	0.0513413	-0.537049	1	0.0469984	1	1.99568	0.00292452	3.24975	4.60254e-08	2.98713	5.94059e-07	2.56344	2.81423e-05
ENSMMUG00000042112	2.39261	0.000275337	2.47185	0.000203874	1.77846	0.165116	0.0701943	1	0.217889	1	0.455703	1	-1.87941	0.105703	-3.48232	0.0255273	2.60989	1.3561e-05	2.11392	0.000647774	1.25052	0.160307	0.551408	1	-0.177934	1	0.279383	1	-1.99622	0.018581	-1.41946	0.242881	1.84861	0.0898898	1.09335	0.510971	1.25555	0.367647	1.20721	0.369597
ENSMMUG00000001917	2.23842	0.000279049	1.99319	0.00206088	0.788821	1	0.44131	1	-0.136577	1	-0.29393	1	-2.4996	0.0425287	-8.64244	0.0107976	-0.756123	0.4685	-0.792138	0.476148	-2.35958	0.00119673	-1.42405	0.152851	4.70268	0.000532847	4.40667	0.00332534	2.89615	0.554112	2.13866	1	1.21258	0.120848	1.20503	0.116327	0.224653	1	0.754671	0.550324
ENSMMUG00000025809	-2.25419	0.000283326	-2.95807	1.47494e-06	-1.74117	0.109328	-0.175966	1	-4.41584	7.71674e-13	-5.57934	6.52788e-18	-2.13823	0.0037272	-0.964821	0.705957	0.0886129	1	-2.11591	0.000597271	1.11772	0.202479	1.91284	0.00329576	-0.466783	0.854198	-0.410635	1	2.81805	4.21605e-06	2.52958	7.66573e-05	1.99827	0.00233136	2.9612	6.14436e-07	3.80993	1.23131e-10	1.89244	0.00341266
ENSMMUG00000020806	-2.34338	0.000286195	-2.07297	0.00187665	-1.24438	0.742362	-1.03235	1	-0.747771	1	-0.776095	1	-0.108799	1	-1.35962	1	-0.658559	0.495089	-0.155411	1	-0.617618	0.772838	-0.239609	1	-1.08703	0.132578	-0.887536	0.363982	-0.334433	1	-0.504047	1	4.94334	0.823142	6.97562	0.0189074	3.35517	1	7.31163	0.0032458
ENSMMUG00000008323	2.18711	0.000288872	2.01666	0.00130335	0.927039	1	-0.0978366	1	1.04964	0.390368	1.25779	0.176457	-0.20522	1	-0.65836	1	1.91261	0.00113233	1.42004	0.0271369	1.33594	0.0759823	0.318774	1	1.00702	0.184768	1.2989	0.0772974	-0.502886	1	-0.344507	1	0.940216	0.276551	1.16664	0.12357	0.659826	0.681348	0.623979	0.709886
ENSMMUG00000058284	-3.17133	0.000291753	-1.79717	0.0516871	-0.644569	1	-1.26579	1	-0.953176	1	-0.077121	1	1.16654	0.855463	0.260467	1	-0.712798	1	-0.769548	1	-1.29389	1	1.26337	1	-6.65708	0.013818	-1.43441	0.67828	0.511941	1	-1.07737	1	0	1	5.12548e-15	1	0	1	-5.12548e-15	1
ENSMMUG00000047632	2.69307	0.000291753	2.53447	0.000755382	2.03226	0.177296	-0.656063	1	2.39538	0.00263898	1.37736	0.358219	2.03678	0.070412	0.650532	1	0.859791	0.329786	1.70775	0.00714861	-0.924258	0.481073	-1.04337	0.51296	1.76567	0.00497021	1.87713	0.00446405	0.144961	1	0.223304	1	-1.27672	0.162578	-0.803239	0.483532	-0.365798	1	0.546655	0.876733
ENSMMUG00000003688	-2.30701	0.000293548	-1.01625	0.299172	-1.37991	0.486569	-1.05063	1	-1.34572	0.139673	-1.23289	0.216714	-0.405034	1	-0.6542	1	-0.911775	0.257757	-0.0113613	1	-0.892293	0.429811	-0.104521	1	-1.1078	0.138723	-0.836091	0.44677	0.0873582	1	-0.306256	1	-2.55827	0.025002	-2.54213	0.0133373	-0.931409	0.598183	-1.44124	0.161642
ENSMMUG00000006655	2.20036	0.000294343	0.171757	1	1.15216	0.742646	0.664937	1	0.676562	0.952388	-0.0939633	1	-1.51159	0.136019	-0.767774	1	1.09158	0.116988	-0.0758706	1	1.37625	0.0612139	0.464687	1	-0.288642	1	1.31042	0.12937	-0.456693	1	-0.0318213	1	1.50162	0.033987	0.884203	0.331614	-0.546073	0.901757	-0.00858296	1
ENSMMUG00000026025	-2.4295	0.000306207	-2.42501	0.000284733	-1.54019	0.388637	0.893214	1	-3.66123	8.65604e-08	-4.641	9.16465e-11	-1.84311	0.0621595	-0.859162	1	0.920269	0.298049	-1.79864	0.0185684	1.40599	0.0853304	2.76979	7.13459e-06	1.75758	0.0202685	0.53396	1	4.27246	3.38962e-11	4.14867	1.73093e-10	2.28019	0.0010339	3.27011	1.12277e-07	3.56853	6.45725e-09	1.93038	0.00489624
ENSMMUG00000019955	2.40236	0.00031373	1.93213	0.00798852	1.57034	0.41056	0.814036	1	0.558753	1	0.582557	1	-0.614774	1	-1.4475	0.582116	1.14263	0.141365	0.29044	1	0.414728	1	-0.0327343	1	0.599579	0.72439	0.879771	0.476026	-0.649882	1	-0.478359	1	1.02373	0.296844	1.40612	0.0696341	1.19938	0.181331	0.729774	0.62755
ENSMMUG00000059208	2.25909	0.00031373	2.19751	0.000654858	0.641795	1	-0.343297	1	0.625304	1	0.611126	1	-1.34266	0.313258	-1.77095	0.160032	3.05887	1.53591e-07	1.94138	0.00179304	1.32924	0.112416	0.56667	1	1.66921	0.00859463	2.05468	0.00127888	-0.0625266	1	-0.358024	1	0.949688	0.314503	1.49196	0.041561	1.26725	0.127629	0.637004	0.725099
ENSMMUG00000020979	2.49475	0.000313858	2.30286	0.00125808	0.963091	1	0.775876	1	1.28234	0.469312	1.14025	0.709678	-0.115498	1	-0.727336	1	0.531156	0.709679	0.26848	1	-0.457285	1	-0.462408	1	2.00657	0.00282523	0.61756	0.859029	-1.11849	0.598966	-0.62039	1	1.74076	0.0126296	1.69854	0.0147941	1.60453	0.0244719	1.65761	0.0164878
ENSMMUG00000015097	2.55213	0.000314122	2.38095	0.00119556	0.858333	1	0.35792	1	0.690519	0.943593	0.494456	1	-0.876309	0.79124	-1.39665	0.370097	1.60815	0.0185998	1.44694	0.0397992	0.774601	0.644397	0.195157	1	0.845734	0.475055	-1.18323	0.365159	-0.784099	0.979234	-2.46642	0.0547034	1.06945	0.262522	0.93878	0.338997	0.609438	0.8485	0.148875	1
ENSMMUG00000016941	2.78178	0.0003151	2.22526	0.0115414	0.730516	1	0.477789	1	1.03209	0.723324	1.00297	0.828072	-0.533525	1	-1.95244	1	0.831891	0.796122	-1.35769	0.602005	-0.854283	1	-0.53926	1	5.12548e-15	1	3.13532	1	4.10961	1	5.18915	1	3.49858	0.0841329	-0.112652	1	-0.562733	1	0.797898	1
ENSMMUG00000060994	-4.16256	0.000315391	-4.64709	0.000121896	-1.06119	1	-0.916837	1	-7.94262	0.000189889	-3.85186	0.00399862	-0.746299	1	-2.16486	1	-1.41943	0.456808	-0.378744	1	-1.44685	0.640575	0.17212	1	-0.0513175	1	-3.09403	0.290465	-0.52925	1	-0.295812	1	0.153401	1	-0.576376	1	-2.04249	0.234624	-0.501269	1
ENSMMUG00000004808	2.26396	0.000317903	2.32261	0.0002616	0.628757	1	-0.119894	1	1.35807	0.145492	1.16634	0.294318	-0.70877	0.971815	-1.34205	0.612165	2.78903	1.92042e-05	2.34192	0.000451199	1.28142	0.238769	1.18591	0.48235	1.08818	0.198756	1.0367	0.30146	-0.726714	0.937484	-0.695656	1	0.467128	1	0.0394762	1	-0.137083	1	-0.379701	1
ENSMMUG00000014888	2.19589	0.000318579	1.82637	0.00539944	0.985634	1	-0.0624701	1	1.02134	0.447687	1.08603	0.358219	0.174581	1	-0.205812	1	1.59224	0.00917432	1.58882	0.00997535	1.45613	0.0408922	0.275546	1	1.79112	0.00284156	1.66138	0.0112665	0.335458	1	0.603486	1	0.89047	0.324101	0.871016	0.331468	0.617139	0.751027	1.02757	0.225334
ENSMMUG00000023200	2.70032	0.000321125	2.20327	0.00732395	1.07057	1	-0.308181	1	1.27289	0.868907	1.95456	0.216714	-0.680094	1	0.828578	1	1.69885	0.0226962	1.31188	0.120264	0.157135	1	-0.21832	1	0.978541	0.245985	0.457014	1	-1.81332	0.0368986	-1.42481	0.23151	0.604508	0.791055	1.26416	0.104199	1.33045	0.0987146	0.999327	0.28968
ENSMMUG00000002675	2.70032	0.000321125	2.30699	0.00406737	1.21429	1	1.21454	1	1.07294	0.674951	0.843123	0.991906	-0.290735	1	-1.18895	1	0.275423	1	-0.0849597	1	-0.22757	1	-0.236129	1	1.84329	0.00299896	1.48032	0.0409118	0.274748	1	0.432542	1	0.284868	1	1.61513	0.0176199	0.992121	0.290285	0.699586	0.615218
ENSMMUG00000055034	2.32776	0.000324062	2.34213	0.000386777	-0.148552	1	-0.353848	1	-3.24015	1	-3.20492	1	-2.77788	1	-2.49441	1	-0.683738	1	-0.360002	1	-4.26413	1	-0.0308609	1	1.4931	0.755189	-4.68234	0.859029	-1.4308	1	-4.51443	1	0	1	5.12548e-15	1	0	1	-5.12548e-15	1
ENSMMUG00000060500	-2.51104	0.000324581	-1.1565	0.22431	-1.04152	1	-1.65999	0.201424	-0.962668	0.703754	-1.39012	0.21915	-0.589993	1	-1.49597	0.672539	-0.895538	0.943229	0.252278	1	0.175931	1	1.03511	1	-0.609217	1	-0.802901	1	0.181994	1	0.761462	1	-4.51603	0.823142	-4.68409	0.828754	-4.86937	0.656555	-4.9268	0.62755
ENSMMUG00000011183	2.87287	0.000325955	2.17843	0.0207538	1.98368	0.49326	1.70924	0.724249	0.403386	1	0.42368	1	-2.44823	0.264879	-1.49882	1	2.55298	2.16127e-05	2.39939	7.1897e-05	1.98622	0.00355217	0.635191	1	1.21675	0.0939035	-0.0534804	1	-0.969572	0.520489	0.257946	1	1.3656	1	-0.112652	1	2.88684	0.222747	1.77124	1
ENSMMUG00000004552	2.26358	0.000328811	1.65939	0.0201397	0.275886	1	0.703658	1	0.650381	1	0.526128	1	-0.700827	0.973821	-0.620945	1	2.75136	1.78679e-06	1.43922	0.0306208	1.14532	0.196202	0.652476	1	1.51535	0.0179609	1.66481	0.0126194	0.27309	1	0.797414	0.947562	1.64584	0.028845	1.53233	0.044501	1.58982	0.0365929	1.81799	0.00920879
ENSMMUG00000053368	4.12344	0.000330324	3.8769	0.000974337	1.66227	1	1.69911	1	1.58036	0.111842	1.36423	0.26894	-0.0636991	1	0.06986	1	2.64977	0.000131172	3.16708	1.45025e-06	1.03263	0.528841	0.892909	0.943101	2.40575	0.00245611	2.04321	0.0234074	-2.58172	0.311468	-0.243576	1	0.717035	0.823142	0.0221283	1	-0.535914	1	-0.90196	0.716625
ENSMMUG00000009796	4.12344	0.000330324	2.00501	0.468551	1.97758	1	0.720204	1	4.01728	1	3.13596	1	-5.12548e-15	1	0	1	5.65987	1.14332e-06	4.60409	0.000849614	3.50972	0.0727628	2.15706	1	6.87979	0.00948638	5.7946	0.21179	5.06721	0.815848	3.30315	1	-0.526544	1	1.16772	1	2.04985	0.242435	0.817908	1
ENSMMUG00000056243	2.29535	0.000333777	1.71036	0.0181677	0.598892	1	0.698132	1	0.814638	0.786634	1.47411	0.0779648	-0.46479	1	-0.652036	1	1.15144	1	1.83117	0.933188	-0.313582	1	3.61943	0.0972739	1.59079	0.20485	1.28913	0.444467	-3.12615	0.330948	-0.445647	1	0.11805	1	-1.36826	1	-0.898496	1	-0.467845	1
ENSMMUG00000047576	-2.51295	0.000333777	-3.50264	4.383e-07	-1.69612	0.315749	0.274285	1	-5.15324	1.2445e-14	-5.69415	1.99291e-16	-3.36346	1.06639e-06	-2.08915	0.0279828	0.566731	0.785431	-0.779498	0.732396	2.75883	3.39831e-05	4.02366	1.25666e-10	-1.14282	0.216166	-1.33929	0.14721	1.31231	0.174555	1.52437	0.107118	2.8168	1.58599e-05	2.70444	1.85719e-05	2.33627	0.000309792	1.65634	0.0240567
ENSMMUG00000009656	2.19284	0.000334994	2.29995	0.000203387	0.750169	1	-0.467997	1	0.899596	0.629463	1.08811	0.360398	-0.595058	1	-1.42122	0.329093	1.52826	0.0208773	0.742594	0.516087	0.876648	0.481073	0.185655	1	1.94914	0.0026098	1.81928	0.00987971	-0.547307	1	-0.405277	1	0.914016	0.413225	1.47199	0.0604468	1.31916	0.132944	1.30105	0.11855
ENSMMUG00000062126	2.93498	0.000336017	2.76376	0.00113213	0.559436	1	-0.28055	1	0.482181	1	0.624682	1	-0.188267	1	-6.97893	0.424894	2.63487	0.165619	-1.26771	1	-4.26413	1	-0.0308609	1	2.04839	0.525531	3.3674	0.018194	1.31481	1	-3.96069	1	1.29571	1	-2.84333	1	0.344844	1	0.225861	1
ENSMMUG00000063693	-2.78005	0.000336017	0.477675	1	-0.0902241	1	-0.418797	1	-1.88227	0.0119685	0.358172	1	-0.454239	1	-0.108246	1	0	1	0	1	3.02375	1	4.07213	1	5.12548e-15	1	5.12548e-15	1	4.10961	1	5.12548e-15	1	-5.29611	0.396885	-1.8407	1	-5.65542	0.335393	-5.71369	0.211032
ENSMMUG00000017366	2.39555	0.000336017	1.90743	0.0104064	1.034	1	0.443876	1	0.967311	0.669072	1.26808	0.264743	-0.97803	0.896647	0.152272	1	2.29469	7.09944e-05	1.78582	0.00322832	1.52122	0.0327128	0.9435	0.519683	1.48355	0.0246249	1.07697	0.21432	0.112678	1	-0.256234	1	0.544711	0.823142	1.02464	0.208556	0.864262	0.430229	0.164351	1
ENSMMUG00000006345	2.21244	0.000337939	2.1735	0.000581125	0.655365	1	0.212978	1	1.87169	0.0105399	1.58258	0.048002	0.207528	1	-1.47542	0.667046	1.10001	0.248378	0.66302	0.741361	0.0258537	1	-0.294478	1	0.751056	0.72439	1.83149	0.048517	-0.943905	1	-0.0778264	1	0.670223	0.979304	0.717139	0.828284	-0.29877	1	-0.210587	1
ENSMMUG00000016906	2.16232	0.000338518	2.28598	0.00018321	0.979469	1	-0.45501	1	0.87741	0.659388	1.05473	0.385186	-0.38247	1	-1.12654	0.525584	2.79951	0.00053669	3.33695	5.58979e-06	2.54127	0.00434866	1.67747	0.255643	2.98906	0.000101136	0.761765	0.939339	-0.936495	1	-1.97835	0.97704	0.72783	1	0.610328	1	-1.1828	0.749299	-0.107712	1
ENSMMUG00000037192	-3.07141	0.000340375	-3.11496	0.0002616	-1.7261	0.70046	0.351854	1	-2.37201	0.0117362	-2.41088	0.0114195	-0.0697329	1	0.423636	1	-1.85962	0.0120267	-1.97722	0.0050016	-1.37917	0.129192	-1.24793	0.302388	-2.81624	0.00343592	-0.967834	0.573876	1.28206	0.290429	0.996201	0.856932	-0.7716	1	0.316761	1	0.485115	1	0.729283	0.876733
ENSMMUG00000055240	3.69994	0.000340771	4.20859	1.61602e-05	1.90572	1	1.13733	1	1.5648	0.61351	2.52295	0.0318931	-5.17595	0.911745	0.0678861	1	1.92028	0.299234	0.604302	1	-0.740777	1	0.538358	1	4.27195	0.0043467	3.23159	0.156153	0.0414762	1	-3.05049	1	-3.57775	1	0.827726	1	-3.9179	1	-0.685102	1
ENSMMUG00000060066	-3.14038	0.000343361	-2.65152	0.00185892	-2.75765	0.145669	-1.04931	1	-5.12548e-15	1	0	1	-5.12548e-15	1	0	1	0	1	0	1	5.12548e-15	1	0	1	-5.55819	0.229498	-5.65397	0.304554	-2.40119	0.839878	-2.17936	1	0	1	5.12548e-15	1	0	1	-5.12548e-15	1
ENSMMUG00000057810	2.44726	0.000343397	1.66099	0.0430628	2.65559	0.00173992	1.52606	0.409846	0.268201	1	-0.590377	1	0.505001	1	-0.66306	1	0.249815	1	-0.349909	0.994451	0.137367	1	0.203409	1	-0.0632134	1	0.446566	0.991191	-0.0246879	1	-0.451348	1	-3.57775	1	-3.73914	1	-0.562733	1	0.797898	1
ENSMMUG00000015402	2.67865	0.000347086	1.24738	0.389478	1.40613	1	1.97184	0.173002	0.487911	1	-0.597048	1	-0.352482	1	0.778796	1	0.774791	0.40486	0.973453	0.233768	0.208906	1	0.456066	1	-0.547904	0.72439	-2.53411	8.18408e-05	-0.924864	0.527483	-0.648437	1	-0.765039	1	-0.120711	1	1.57065	0.222747	-0.379198	1
ENSMMUG00000007726	3.00884	0.000347129	2.7379	0.00246721	2.10822	0.586399	0.741149	1	0.410454	1	0.446621	1	-2.49165	0.493388	-1.95244	1	1.48286	0.0278063	1.20655	0.11169	0.5874	0.893309	0.303297	1	1.9736	0.00177724	1.9321	0.00427847	0.0965614	1	-0.242188	1	-2.69378	1	2.28807	1	1.83262	1	1.15007	1
ENSMMUG00000032750	-2.33593	0.000351833	-2.24365	0.000626147	-2.2135	0.0247882	-0.313254	1	-3.68505	4.61865e-09	-4.09337	7.49321e-11	-2.8762	4.60315e-05	-2.04149	0.0321534	0.746354	0.433676	-1.14599	0.149011	0.920312	0.408679	2.52778	2.84101e-05	0.517259	0.86391	1.08259	0.297802	2.5239	0.000239019	2.12908	0.00559589	0.535412	0.823142	0.0753269	1	1.57204	0.0267959	0.833343	0.436193
ENSMMUG00000031830	7.65749	0.000352111	7.19682	0.020901	3.54456	1	3.84557	1	3.2559	0.0105399	2.98766	0.0382444	0.49722	1	1.99457	1	2.42561	0.1399	2.16262	0.215853	1.35263	0.998491	0.368901	1	5.41624	0.341065	6.67564	0.0234074	-5.12548e-15	1	5.12548e-15	1	2.28407	0.161854	1.27026	0.807	-0.19243	1	-0.7245	1
ENSMMUG00000021847	7.65749	0.000352111	7.00558	0.0387214	5.04465	1	3.84557	1	4.19427	0.000361067	4.09003	0.000714588	0.0978641	1	2.53193	1	2.63487	0.165619	2.72262	0.12236	1.91234	0.556497	-0.0308609	1	12.8351	1.30251e-27	7.1412	0.00407926	4.66644	1	6.33693	0.170042	1.23266	0.680724	1.03291	0.951394	0.960259	0.942025	-0.415843	1
ENSMMUG00000006922	2.28078	0.000352111	1.73354	0.0155342	1.03664	1	0.408344	1	0.875152	0.710194	0.888673	0.688639	-0.584773	1	-1.05822	0.87285	1.29996	0.0541449	0.728631	0.493653	0.575456	0.864315	0.128252	1	1.40212	0.0407862	1.11489	0.208426	-1.00642	0.503442	-0.0377554	1	1.55067	0.0342896	1.8695	0.00617423	1.02084	0.301685	0.751722	0.577088
ENSMMUG00000005232	2.31759	0.000365546	2.62283	4.77824e-05	0.572573	1	0.0619613	1	1.88085	0.010081	2.3039	0.000404204	0.117632	1	-0.561967	1	2.01649	0.00067014	1.9269	0.00130886	0.604139	0.813777	0.376002	1	2.68266	4.22286e-06	2.52069	4.21443e-05	1.4633	0.0798869	0.930405	0.751755	-1.49467	1	1.44444	0.505027	0.19184	1	-1.69031	0.826015
ENSMMUG00000054637	2.28005	0.000373958	0.0797346	1	0.500856	1	0.269741	1	0.821608	0.79152	-0.530507	1	-1.55976	0.240323	-0.427581	1	3.4526	1.02838e-09	3.18142	1.66317e-08	1.99972	0.00160558	2.06313	0.00106294	1.19877	0.103422	-0.0789873	1	-0.894159	0.614163	-0.413388	1	-1.20576	0.419728	-4.04096	0.000534832	-1.99493	0.0398576	-2.53829	0.00550081
ENSMMUG00000031111	4.80207	0.00037669	5.86509	2.00572e-07	-2.88739	1	-3.4532	1	1.50269	0.809575	0.75617	1	-4.92087	0.911745	-4.59544	1	13.1392	4.64393e-29	12.645	4.83902e-25	6.65619	0.0266518	6.45962	0.0732455	5.12548e-15	1	5.12548e-15	1	-5.12548e-15	1	5.12548e-15	1	0	1	3.62649	1	4.84294	0.901757	-5.12548e-15	1
ENSMMUG00000017607	2.53509	0.000399037	2.95228	2.23111e-05	1.04001	1	0.24255	1	1.955	0.046657	1.85398	0.0858724	-0.0633933	1	-1.4833	1	2.28179	0.000229223	1.32726	0.0761732	1.00484	0.379742	0.202462	1	3.59705	4.76256e-07	2.30683	0.00904153	-0.23983	1	0.280952	1	1.96695	0.143113	0.222721	1	0.0969492	1	-0.202725	1
ENSMMUG00000018514	2.29364	0.000400264	1.79164	0.0127801	0.961264	1	0.35782	1	0.87747	0.712053	0.948855	0.59572	-0.957579	0.79124	-1.4842	0.582581	2.14054	0.00030479	1.19927	0.0988882	0.963842	0.362307	0.242683	1	1.16925	0.125082	1.5323	0.0357831	0.192551	1	-0.138645	1	0.46693	1	0.390545	1	0.055912	1	-0.179196	1
ENSMMUG00000061478	2.26934	0.000400314	2.58784	4.53229e-05	0.481269	1	-0.16802	1	1.64532	0.0356942	1.58657	0.0437125	-0.673374	1	-1.06144	0.93621	3.93827	8.91876e-06	2.90603	0.00479558	1.8669	0.396392	0.281265	1	2.15549	0.00760368	1.78713	0.0728015	-0.0524233	1	-1.02408	1	2.52373	0.0841497	0.601585	1	1.5875	0.453772	0.467386	1
ENSMMUG00000015758	2.45553	0.000403151	2.55391	0.000246488	1.22566	1	0.39822	1	0.120616	1	0.177822	1	-1.73095	0.188805	-2.34611	0.183852	2.27163	0.000120528	1.22161	0.0915659	0.814695	0.535727	0.0534658	1	2.01314	0.00136947	1.49907	0.0489214	-1.22354	0.360159	-0.376771	1	2.34196	0.611452	-3.73914	1	-3.9179	1	-3.97347	1
ENSMMUG00000003482	-2.25426	0.000403986	-1.16962	0.165588	-1.51323	0.300236	-2.01672	0.0195783	-0.448186	1	-0.226307	1	1.04326	0.564986	0.739199	1	-4.52684	0.672737	-4.84005	0.741361	0.372437	1	-4.65969	1	2.01587	0.149319	-5.39666	0.440983	1.0281	1	-0.0367715	1	1.29571	1	-2.84333	1	0.344844	1	-3.06251	1
ENSMMUG00000020970	2.21019	0.0004089	1.98442	0.00252629	0.767104	1	-0.0763893	1	0.769078	0.822913	0.634792	1	-0.825484	0.849658	-1.56928	0.252181	2.41515	4.3549e-05	2.05178	0.000681194	1.28082	0.123971	0.532368	1	1.17728	0.119489	0.969748	0.335095	-0.940892	0.594775	-0.617748	1	0.347771	1	0.301055	1	0.309016	1	-0.0116793	1
ENSMMUG00000048466	-4.11029	0.0004089	-3.34027	0.00190988	-1.99241	1	-1.41256	1	-1.32753	0.683384	-3.08303	0.0301547	-3.43765	0.186394	-0.399683	1	-1.59111	0.00886558	-3.77319	1.71461e-11	-1.3031	0.0843179	-0.0320362	1	-6.13291	0.0683627	-1.6229	0.767799	0.196078	1	0.430471	1	-0.540812	1	-2.02926	0.957427	0.960259	0.942025	-5.90289	0.211032
ENSMMUG00000053620	2.27172	0.000411952	1.78155	0.0117721	0.48861	1	0.317728	1	0.574175	1	0.940646	0.593961	-1.15554	0.57925	-3.33001	0.00990173	5.74551	0.208262	3.92005	1	5.12548e-15	1	3.15544	1	3.2235	1	5.00661	0.622128	4.10961	1	3.30315	1	0	1	5.12548e-15	1	0	1	3.28837	1
ENSMMUG00000002553	-3.44858	0.000415251	-1.90648	0.0413296	-1.79911	0.858245	-1.75274	0.426112	-3.24015	1	1.40222	1	-2.77788	1	-2.49441	1	-3.97284	0.976177	0.192836	1	-1.24039	1	-0.947542	1	-2.70398	0.0137004	1.18886	0.299073	-0.00394852	1	0.282918	1	0	1	5.12548e-15	1	0	1	4.21258	1
ENSMMUG00000048906	-3.44858	0.000415251	-1.30266	0.242407	-0.808668	1	-0.607291	1	-1.94681	0.128386	-2.59637	0.0318931	-0.435919	1	-0.881578	1	0.147229	1	-4.00997	0.0204704	-0.250878	1	0.158531	1	-0.848573	0.558045	-1.71818	0.107443	1.27115	0.268829	-1.80052	0.200851	-0.835806	1	-4.99475	0.55871	-5.18139	0.656555	-1.95084	0.876733
ENSMMUG00000016422	2.21356	0.000424782	1.58999	0.0270718	0.927641	1	0.280928	1	0.233911	1	0.129063	1	-1.2745	0.34484	-1.06506	0.691615	1.61633	0.00796555	0.711292	0.491214	0.823582	0.481073	0.345792	1	0.781966	0.399831	0.610599	0.754015	-0.613743	0.960952	-0.248392	1	0.362929	1	1.22033	0.098964	1.07009	0.225674	0.243001	1
ENSMMUG00000051917	2.24286	0.000428105	2.20725	0.00066041	-0.0468014	1	-0.482701	1	0.500587	1	0.650758	1	-1.55707	0.313258	-4.05395	0.0377199	5.53253	1.27852e-16	5.14153	7.54156e-15	2.18883	0.0110465	2.48928	0.00239375	2.1594	0.0986252	1.822	0.247982	-0.267774	1	-1.92276	1	-2.69378	1	1.72354	1	-3.01033	1	1.70886	1
ENSMMUG00000015391	3.19021	0.000437358	3.83889	3.16674e-06	0.941879	1	0.420388	1	2.03691	0.0348119	2.42649	0.00390943	-0.967636	1	-0.42593	1	2.55275	1.16149e-05	2.04943	0.000668513	0.846898	0.502715	-0.0722561	1	2.05193	0.000672172	2.79466	3.65771e-06	-0.278718	1	-0.27892	1	0.0573931	1	1.57899	0.0228085	0.811235	0.494077	0.45575	0.998001
ENSMMUG00000031268	2.24585	0.000439415	1.81756	0.00958202	0.392071	1	-0.325133	1	0.877161	0.723324	0.921693	0.675924	-0.556032	1	-0.71647	1	2.17176	0.000374087	1.84827	0.00367539	1.59063	0.0347673	0.669459	1	1.5626	0.0164747	2.53168	3.71687e-05	0.860787	0.614163	0.649108	1	0.94252	0.31689	1.18245	0.132195	0.882246	0.435966	1.49175	0.0381743
ENSMMUG00000004805	2.21879	0.00044065	1.96019	0.00339137	0.340276	1	-0.124086	1	1.16008	0.29986	1.15661	0.295854	-0.512039	1	-0.112837	1	1.64615	0.00939596	1.03884	0.184356	0.506968	0.947308	0.271028	1	1.59828	0.014135	1.4659	0.0459096	-0.218111	1	0.0983007	1	0.974862	0.275268	1.57788	0.0246823	1.53626	0.0319075	1.29286	0.0890796
ENSMMUG00000003046	2.29092	0.000449984	2.01626	0.003854	0.21488	1	0.291079	1	0.339864	1	0.183674	1	-1.25107	0.412076	-1.16103	0.667849	1.31339	0.0849379	1.2173	0.128901	1.37048	0.112414	0.213435	1	0.881602	0.301217	1.24185	0.107707	-0.487874	1	0.325092	1	0.668548	0.855591	0.791907	0.616437	0.65833	0.863601	0.999977	0.377386
ENSMMUG00000061036	2.24236	0.000452595	1.59811	0.0310449	0.0756738	1	0.560431	1	0.856996	0.723324	1.15567	0.303437	-0.245076	1	-0.123273	1	1.63224	0.0142945	0.558073	0.768886	0.693935	0.750075	-0.283811	1	3.09496	1.28591e-06	2.47781	0.000416134	1.77479	0.0457418	1.6831	0.120078	2.27883	0.000581742	3.20609	1.06357e-07	3.23739	7.99037e-08	2.63551	2.08171e-05
ENSMMUG00000065373	-2.13399	0.000453416	-3.06634	2.59624e-07	-0.900747	1	-1.7716	0.0499981	-5.23999	1.0007e-17	-5.9006	2.55777e-21	-2.18828	0.00172649	-3.62681	6.66901e-09	-5.15433	2.4806e-17	-6.16669	2.31291e-22	-2.67861	5.68306e-06	-2.85591	1.01228e-06	-5.26247	5.17937e-19	-3.83208	5.54485e-11	0.356431	1	-0.442696	1	-0.556833	0.792678	-1.25979	0.087368	-0.0366363	1	-1.04989	0.211032
ENSMMUG00000000951	2.40381	0.000464024	2.11362	0.00378761	0.688914	1	1.11055	1	1.31772	0.238726	1.22258	0.349072	0.532029	1	-0.614932	1	-0.398561	0.868368	-1.02047	0.176589	-1.46092	0.042091	-0.452866	1	2.0087	0.001836	2.17512	0.0012058	1.55931	0.076924	1.68839	0.0605973	0.876845	0.337407	1.61888	0.0171208	0.952428	0.327066	0.817295	0.436193
ENSMMUG00000065131	-2.48235	0.000467522	-1.79237	0.0177493	-0.858577	1	-0.598182	1	-0.577402	1	-1.04834	0.533325	-0.596058	1	-0.513823	1	-0.608557	0.672737	-1.27126	0.11837	-1.21558	0.216514	-0.534506	1	-2.16866	0.0120903	-3.34915	0.000306995	-0.343295	1	0.283535	1	3.54308	0.19518	-2.84333	1	-3.01033	1	1.15007	1
ENSMMUG00000014752	2.37034	0.000468534	1.06811	0.347553	1.01671	1	0.282421	1	0.586554	1	0.213334	1	-0.96898	0.898981	-0.269925	1	1.54553	0.540877	0.771439	1	-0.341933	1	0.538358	1	-3.43605	7.78002e-05	-2.06968	0.0234074	-2.52372	0.00783634	-2.79565	0.00620409	2.71123	0.11086	3.58018	0.000943696	3.66327	0.000307259	2.79759	0.0179323
ENSMMUG00000016914	2.4909	0.000481606	1.39308	0.171811	1.43193	0.899712	0.332131	1	1.56144	0.112953	0.760065	1	-0.332972	1	-0.588564	1	2.16046	0.00173959	1.24838	0.181523	0.78716	0.742748	-0.0830513	1	2.01976	0.0574373	2.32048	0.0142823	-1.0998	1	0.280254	1	0.0563408	1	1.6792	0.0136804	0.935526	0.34789	-0.702302	0.62755
ENSMMUG00000058586	-2.68728	0.000490766	-2.19166	0.00479451	-1.25847	1	-2.35415	0.0195783	-3.08553	5.6017e-05	-2.92321	8.99854e-05	-1.37398	0.452907	-2.68847	0.130443	-4.38383	5.0622e-10	-2.62039	2.4332e-05	-2.85283	1.32987e-05	-3.32865	6.56681e-07	-3.29389	8.18672e-05	-2.76378	0.00150387	-1.88066	0.0628828	-2.72109	0.00620409	-1.20576	0.419728	-0.343563	1	-1.33673	0.266993	-1.80856	0.0668417
ENSMMUG00000053705	-7.64221	0.000490766	-4.23351	0.00155955	-2.59955	0.711529	-1.77903	0.90638	-2.775	0.286436	-6.75319	0.0427384	-1.55724	1	-5.93675	1	-1.28186	0.776993	-1.34175	0.933188	0.858041	1	0.542884	1	-4.0332	1	-4.12521	1	1.57206	1	-3.96069	1	-0.526544	1	-4.68409	0.828754	-1.5142	1	0.246336	1
ENSMMUG00000061033	7.55492	0.000490766	7.56383	0.00488839	0	1	2.94259	1	0.56518	1	0.638613	1	-4.21531	1	-3.89772	1	0	1	3.92005	1	3.02375	1	0	1	6.39925	0.0453834	5.98399	0.14721	-5.12548e-15	1	3.30315	1	-3.57775	1	-0.112652	1	-3.9179	1	-3.97347	1
ENSMMUG00000018876	7.55492	0.000490766	8.09911	0.000261834	3.54456	1	2.94259	1	4.44707	0.00384639	3.47143	0.163683	-2.77788	1	2.42197	1	8.77924	1.04641e-20	8.70294	5.29729e-21	3.21305	0.130834	2.15706	1	3.2235	1	5.12548e-15	1	-5.12548e-15	1	5.12548e-15	1	-1.09033	1	-0.68335	1	-2.08262	0.901757	-1.28329	1
ENSMMUG00000061319	2.36483	0.000490766	2.40439	0.000433792	0.227488	1	-0.780159	1	1.87277	0.0131216	1.78844	0.0190984	-0.910127	0.911745	-2.01425	0.582581	0	1	3.01234	1	5.12548e-15	1	0	1	1.98401	0.937342	-3.2056	1	-3.14937	1	-3.05049	1	-2.69378	1	2.28807	1	-3.01033	1	-3.06251	1
ENSMMUG00000010463	2.14509	0.000490766	2.43837	6.87416e-05	0.583449	1	-0.105392	1	0.895598	0.634341	0.889005	0.659084	-1.69711	0.0795157	-1.38495	0.342809	1.99122	0.48088	2.87349	0.0726953	0.932152	1	0.925603	1	2.32868	0.0873917	0.900725	1	-0.355518	1	-1.61044	1	1.40367	0.950693	1.42658	0.860302	2.43407	0.10235	1.2262	1
ENSMMUG00000019109	-2.22752	0.000492033	-1.8517	0.00609033	-1.36561	0.474834	-0.43028	1	-2.20888	0.00139794	-1.71853	0.0243237	-1.48912	0.193527	-1.08208	0.700718	-1.39193	0.0774738	-0.934493	0.32427	-0.728878	0.709443	0.0296424	1	-1.63952	0.00938148	-0.450225	0.978097	0.554017	1	0.408836	1	-0.0475403	1	0.0861178	1	0.916044	0.543258	0.461407	1
ENSMMUG00000005113	3.39825	0.000494484	3.96449	1.18225e-05	1.50865	1	1.21337	1	1.75279	0.0478807	2.33852	0.00118441	-0.927595	1	-2.51403	0.842852	2.49839	0.000150733	2.14524	0.00141804	1.27389	0.236131	0.0961343	1	1.36468	0.0569628	2.81525	4.72509e-06	-0.244064	1	-0.328356	1	3.6651	2.59919e-07	3.86949	7.16865e-09	2.02116	0.0131403	2.3289	0.00164459
ENSMMUG00000058926	2.18802	0.000495204	2.38189	0.000151945	0.235574	1	-0.350809	1	1.10893	0.351786	1.18292	0.261629	-0.925007	0.779103	-1.67804	0.22712	2.67917	0.000650061	2.11015	0.0117207	0.863893	0.896038	0.698485	1	3.84045	0.00159508	2.93413	0.0675719	0.0439158	1	0.267474	1	0.367823	1	1.7868	0.018306	1.17552	0.245215	-0.0435654	1
ENSMMUG00000053846	-2.11924	0.000499826	-1.28633	0.0921912	-0.45132	1	-0.653689	1	-1.34469	0.129697	-1.02942	0.416926	-0.65437	0.95216	-1.015	0.633255	-1.24696	0.0641913	-1.32733	0.0478623	-1.01196	0.285414	-0.0809291	1	-1.01531	0.186754	-1.04664	0.222028	-0.361428	1	-1.71837	0.0261865	0	1	3.62649	1	3.35517	1	5.17314	0.62755
ENSMMUG00000039143	2.27971	0.000499826	1.36623	0.103596	0.940381	1	0.298267	1	0.345992	1	-0.175262	1	-0.825409	0.867231	-1.71487	0.229248	1.38963	0.0350068	1.13153	0.123553	0.105678	1	0.447943	1	0.742604	0.461591	-0.0149187	1	-2.13065	0.00263554	-0.687639	1	0.272043	1	0.566028	0.767547	0.373768	1	-0.26245	1
ENSMMUG00000042351	2.19905	0.000502429	2.24241	0.000511769	-0.290141	1	-0.354706	1	1.17762	0.609332	1.35791	0.392469	-0.953448	1	-0.727336	1	2.63487	0.165619	-1.26771	1	-0.331927	1	-0.947542	1	3.13042	0.216166	0.845203	1	0.0414762	1	-3.05049	1	0	1	5.12548e-15	1	0	1	-5.12548e-15	1
ENSMMUG00000017153	2.17134	0.000502429	1.70462	0.0134484	0.646699	1	-0.0880363	1	0.690843	0.943593	0.674877	0.989105	-0.825421	0.815597	-1.51894	0.193507	1.24625	0.065134	0.784891	0.411224	-0.29587	1	-0.212092	1	0.17684	1	0.868968	0.414207	-0.701351	0.81916	-0.420375	1	1.45196	0.0578919	1.31848	0.0907085	0.854604	0.477998	0.113744	1
ENSMMUG00000001849	-3.57331	0.000503436	-1.25671	0.311178	-0.727979	1	-1.15354	1	-0.152625	1	-0.0771607	1	1.16141	0.799514	0.711373	1	2.10247	0.000856079	3.00187	3.50993e-07	2.20201	0.000818786	2.78139	7.33274e-06	1.5829	1	1.80101	1	1.91783	1	0.252664	1	-2.7219	0.00018877	-1.53349	0.0439102	-0.135607	1	0.479527	0.96459
ENSMMUG00000010171	3.64664	0.000503548	3.13008	0.00710947	2.55084	0.726499	2.19654	0.90638	1.11194	0.906495	1.49797	0.388483	-0.876817	1	0.0690568	1	0.681693	0.538996	0.373314	1	-0.798721	0.662105	-0.523775	1	2.70952	0.00040121	3.3341	7.21055e-06	2.00487	0.0769465	1.44366	0.642789	0.834609	0.391215	1.49887	0.0319268	0.868918	0.417936	0.404299	1
ENSMMUG00000020268	2.29573	0.000506556	1.74919	0.019043	0.998175	1	0.191656	1	0.959091	0.623407	0.680777	1	-0.639006	1	-0.721338	1	1.56066	0.0651719	0.970716	0.434905	0.728989	0.845371	-0.0912177	1	0.0309318	1	1.40127	0.0523283	-0.275149	1	-0.338902	1	0.996559	1	1.83639	0.55871	-0.0264292	1	1.2262	1
ENSMMUG00000052499	-2.24356	0.000506593	-1.39186	0.0713522	-0.808395	1	-0.355887	1	-1.43555	0.31071	-1.68003	0.125208	0.174719	1	-0.274437	1	-1.92705	0.232742	-1.17557	0.598615	-2.52033	0.100347	-0.0324994	1	-2.74206	0.295227	-2.01103	0.644902	0.0459425	1	0.858041	1	-3.57775	1	-3.73914	1	1.32745	1	1.19967	1
ENSMMUG00000005488	2.24538	0.000506593	1.3952	0.0831748	1.59879	0.262481	0.586801	1	0.658907	1	0.453839	1	-0.531775	1	-1.93267	0.231008	1.84015	0.00205261	1.11899	0.122585	0.902177	0.403201	0.513725	1	1.07656	0.156885	0.801761	0.506851	-0.571835	1	-0.630664	1	0.797337	0.438801	1.36805	0.0574771	1.1082	0.203216	0.410586	1
ENSMMUG00000006391	2.3078	0.000506593	1.96174	0.00627438	0.103172	1	0.0637722	1	1.50314	0.0954395	1.47435	0.107274	-0.302143	1	-1.28382	0.990938	3.11306	2.28867e-07	2.4933	4.86698e-05	1.32067	0.141886	0.747766	1	1.85893	0.00833866	2.10873	0.00333103	-0.766996	1	-0.530621	1	1.57987	0.0415858	1.42234	0.071088	1.05563	0.310878	0.696869	0.680162
ENSMMUG00000012941	2.29116	0.000509308	2.03161	0.0034093	1.44972	0.508827	0.15771	1	0.965297	0.596308	1.04713	0.479065	-0.31734	1	-0.953551	1	1.92253	0.00228877	1.51838	0.024465	1.13737	0.229052	0.229968	1	1.44399	0.0315257	1.99176	0.00203243	-0.260869	1	-0.312836	1	0.964958	0.289845	1.9462	0.00348823	1.00762	0.30899	0.444331	1
ENSMMUG00000057651	2.95945	0.000511568	2.57689	0.00626426	0.726286	1	-0.971051	1	2.07828	0.147077	0.998964	1	0.103782	1	-5.25095	1	3.34034	8.3935e-08	2.40954	0.000208373	2.12938	0.00317298	0.901651	0.829527	0.067079	1	0.816545	0.60629	-1.55724	0.191169	-0.870576	1	1.09441	1	0.541362	1	-0.898496	1	1.99048	0.196869
ENSMMUG00000042946	-2.45683	0.000512607	-1.56988	0.0499451	-2.95003	0.00541693	-1.25235	0.759278	-1.96989	0.304157	-1.01382	1	-1.20312	1	-0.399683	1	-1.59209	0.00894105	-2.19179	0.00013068	-0.856919	0.445823	-0.638387	1	-0.657306	0.530636	-0.354561	1	0.394291	1	0.0942326	1	-3.81894	4.0568e-05	0.115876	1	-1.93982	0.0133052	0.118259	1
ENSMMUG00000011953	2.16387	0.000514847	2.42939	8.97424e-05	0.945494	1	0.103413	1	0.533614	1	0.958861	0.577208	-0.636421	1	-1.0245	1	2.79968	4.01618e-05	1.67688	0.041555	1.46881	0.150892	0.592515	1	0.614395	0.714508	1.32379	0.115699	0.316219	1	-0.102675	1	0.491325	0.881156	1.25759	0.0912162	0.376462	1	0.030382	1
ENSMMUG00000049687	2.45545	0.000516872	1.83771	0.0230794	-0.319268	1	0.174283	1	1.1149	0.431667	1.07119	0.491959	-1.61748	0.370694	-1.52655	0.896724	2.5676	4.37107e-05	1.57563	0.0292488	0.661766	0.862139	0.115775	1	3.05532	1.01469e-06	3.39446	1.38505e-07	-0.127941	1	0.676297	1	2.50625	8.29622e-05	2.86928	1.98546e-06	2.96057	7.72388e-07	2.79569	4.27472e-06
ENSMMUG00000060090	-2.17341	0.000522382	-0.887112	0.427518	-1.12008	0.901693	-0.900744	1	-0.456793	1	-0.71234	1	-0.476748	1	-0.151304	1	-0.912283	0.401182	-0.93908	0.36682	0.733072	0.692142	-0.242953	1	0.444744	0.932626	0.000379111	1	0.917839	0.575572	-1.53335	0.189464	-2.69378	1	-2.84333	1	0.344844	1	-3.06251	1
ENSMMUG00000016337	2.19786	0.000526335	1.65492	0.0203825	0.547956	1	0.412467	1	0.893932	0.6848	0.533845	1	-0.199686	1	-0.119911	1	1.78802	0.00404267	0.865099	0.342926	0.769765	0.601032	0.218964	1	1.37563	0.037291	1.76115	0.00700544	0.54053	1	0.864897	0.828852	0.752292	0.665294	0.935969	0.395332	0.821629	0.624963	1.48619	0.0628844
ENSMMUG00000008166	-2.15006	0.000529707	-1.32535	0.0820181	-1.99932	0.0261463	-2.45531	0.000624301	-0.0202715	1	0.238371	1	-1.24112	0.339953	-0.582921	1	4.90133	1.15717e-16	4.96498	3.50013e-17	3.53666	1.95086e-09	4.31889	3.099e-13	1.35817	0.675206	2.61435	0.0199802	0.52102	1	1.11102	1	1.3656	1	-0.112652	1	0.925039	1	-0.685102	1
ENSMMUG00000062585	2.24646	0.000529707	1.53136	0.0487489	0.641469	1	-0.175461	1	0.277452	1	0.631176	1	-0.882922	0.79124	-1.54564	0.252181	0.251583	1	1.36062	0.317009	0.727081	1	-1.01001	1	0.110923	1	1.45132	0.977799	-4.06569	1	-3.96069	1	0.435551	1	1.03291	0.951394	1.61846	0.38211	0.828304	1
ENSMMUG00000052552	-2.64573	0.000533256	-1.09406	0.313297	-1.04978	1	-1.19143	1	-0.148808	1	-5.08253	0.971449	-4.6108	1	-4.28835	1	-2.35399	0.00253721	-1.28246	0.12236	-2.95894	0.000135865	-0.965226	0.671033	-1.76496	0.937342	-5.08327	0.622128	-1.83111	1	-1.61044	1	0.432769	1	-0.68335	1	-5.43779	0.472989	-0.7245	1
ENSMMUG00000062163	2.17915	0.000536527	1.82208	0.00763631	0.900052	1	-0.0394247	1	0.458257	1	0.389061	1	-0.86616	0.855463	-1.07107	0.858669	2.87918	5.75125e-07	2.37605	4.93529e-05	1.76704	0.00965748	1.25036	0.184773	1.89958	0.00472623	1.87106	0.00994869	-0.847531	0.870491	-0.078232	1	0.950684	0.469829	1.36447	0.12413	0.835244	0.625755	0.552374	0.951056
ENSMMUG00000055350	2.30667	0.000540267	2.34035	0.000544739	0.485947	1	0.0754066	1	2.6802	0.00401834	2.6519	0.00326998	-0.212106	1	-0.648909	1	1.7353	0.200772	1.65881	0.231671	-0.91399	1	-1.00265	1	3.13042	0.216166	2.94578	0.290465	-3.14937	1	1.73674	1	7.22726	0.0261156	6.33008	0.0934706	6.91922	0.0201898	-5.12548e-15	1
ENSMMUG00000008693	2.11053	0.000540267	1.32523	0.0785449	0.516376	1	0.905109	1	1.61549	0.033079	0.835586	0.735457	0.0921282	1	0.699404	1	-0.30622	0.976177	-0.847795	0.32063	-0.171422	1	-0.185127	1	0.399328	0.92957	2.11054	0.000610371	1.13161	0.257165	1.59316	0.0439174	0.120083	1	2.12298	0.0678274	3.31425	3.36988e-05	1.09164	0.647498
ENSMMUG00000056149	3.04525	0.000541167	2.2067	0.0442648	-1.97256	1	1.00112	1	2.31839	0.0317918	0.403571	1	-0.617824	1	0.327004	1	-3.06191	1	1.12043	1	-3.33733	1	-3.18459	1	5.12548e-15	1	5.12548e-15	1	-5.12548e-15	1	5.12548e-15	1	0	1	5.12548e-15	1	0	1	-5.12548e-15	1
ENSMMUG00000052414	2.623	0.000542708	1.97038	0.02578	0.823974	1	0.516685	1	0.965977	0.688082	0.932499	0.73414	-0.410644	1	-0.151576	1	2.7956	3.18047e-06	1.82941	0.00461416	1.09228	0.279201	0.457896	1	3.35949	4.49446e-08	2.08332	0.00378346	0.220025	1	0.829403	1	2.77798	9.12764e-06	3.72503	3.83488e-10	3.35182	1.86752e-08	2.97908	7.73763e-07
ENSMMUG00000021968	2.24494	0.000545398	2.04907	0.00268316	0.800067	1	-0.191336	1	1.03128	0.532605	1.21443	0.294244	-1.39745	0.520598	-1.5242	0.829875	2.33759	0.000266042	1.59107	0.0269131	0.922106	0.504129	0.496572	1	1.07961	0.205	1.56406	0.0356221	-0.670784	1	-0.972838	0.921483	1.27459	0.177784	1.17958	0.188477	1.32826	0.149225	1.37108	0.103923
ENSMMUG00000002261	2.12822	0.000545398	1.75344	0.00879692	0.463231	1	0.085116	1	1.00194	0.4702	0.674948	0.991906	-0.87543	0.79124	-0.83028	0.988545	5.00083	6.56707e-09	3.89169	6.3569e-05	3.22552	0.00877764	2.42216	0.222334	3.72411	0.000443459	-0.631544	1	0.445558	1	-0.286267	1	1.40367	0.950693	0.447311	1	2.43407	0.10235	1.91882	0.422335
ENSMMUG00000001982	2.38594	0.000553708	2.2977	0.00120692	-0.0466424	1	0.172199	1	1.5534	0.0744768	1.34041	0.180054	-1.06927	0.797673	-2.17331	0.409657	1.71024	1	2.81118	0.215853	1.54683	1	-0.0291465	1	0.114283	1	1.21809	0.859029	-5.02196	0.815848	-0.685436	1	2.24956	0.823142	0.783163	1	-3.01033	1	0.225861	1
ENSMMUG00000012537	2.42945	0.000559864	2.4959	0.000439217	1.45771	0.794216	0.606772	1	0.832765	0.868907	1.26235	0.294244	1.10365	0.669152	-0.201943	1	1.30214	0.065439	1.88764	0.00244228	0.414222	1	-0.118373	1	2.87734	1.57558e-06	3.15446	3.64082e-07	1.62284	0.0555832	0.929135	0.849786	-1.2364	0.308358	-0.443163	1	0.00432767	1	0.869698	0.475172
ENSMMUG00000023132	2.11292	0.000560366	1.88617	0.00362416	0.300796	1	-0.217635	1	0.590176	1	0.827954	0.736201	-1.49661	0.166354	-1.41058	0.307008	2.17582	0.000498548	0.959803	0.304419	0.893139	0.498245	0.668319	1	0.626161	0.637431	0.50233	0.931832	-1.26389	0.248237	-0.395457	1	2.08511	0.0152318	-0.565883	1	-1.50662	0.301967	0.736827	0.782526
ENSMMUG00000047902	2.21307	0.000560475	1.65553	0.0232901	1.00204	1	0.0174965	1	0.89677	0.672509	0.611182	1	-0.625468	1	-0.636669	1	2.12023	0.000454863	1.83525	0.00336216	1.27462	0.131581	0.677097	1	1.41256	0.0346439	2.02368	0.00152911	0.065402	1	0.444701	1	0.754027	0.547271	1.4813	0.0410613	0.69303	0.67166	0.960273	0.31848
ENSMMUG00000050407	2.4883	0.000560475	0.633544	0.993632	0.299455	1	-0.237969	1	0.890199	0.821407	1.09377	0.529365	-1.43967	0.707052	-0.312791	1	0.930469	0.406003	-0.118881	1	-1.16541	0.489314	-0.688116	1	1.61335	0.0715099	1.55197	0.139039	0.123826	1	0.433285	1	0.408657	1	0.151466	1	0.31801	1	-1.98872	0.0639167
ENSMMUG00000017301	2.56257	0.000561719	2.35888	0.00251905	0.953737	1	0.424431	1	1.69834	0.290801	1.69991	0.24054	-1.31963	1	0.769116	1	3.0646	6.2039e-06	2.92481	1.27442e-05	1.88529	0.033535	0.523784	1	3.26531	3.21687e-07	2.1244	0.00447401	1.04341	0.584964	0.331642	1	3.98949	1	5.12548e-15	1	4.84294	0.901757	-5.12548e-15	1
ENSMMUG00000053995	2.7927	0.000562758	3.20316	2.598e-05	1.26603	1	-0.44324	1	0.777129	1	0.846553	1	-2.77788	1	-2.49441	1	4.21335	0.976177	3.01234	1	5.12548e-15	1	3.15544	1	5.12548e-15	1	3.13532	1	-5.12548e-15	1	3.30315	1	0	1	5.12548e-15	1	0	1	-5.12548e-15	1
ENSMMUG00000042506	-2.11869	0.000575756	-4.30492	2.47707e-12	0.290955	1	3.79038	6.08942e-10	-6.83934	1.0585e-24	-7.80208	2.30169e-28	-1.53981	0.100575	-1.91057	0.0199736	1.56202	0.0132018	-2.38546	0.000127764	3.6614	4.77505e-10	5.88326	6.86338e-21	-0.996006	0.197375	-2.04688	0.00117794	2.21118	0.000504549	3.86387	8.2637e-11	4.18124	5.36811e-12	4.24494	7.44843e-13	3.63294	6.02926e-10	3.11342	1.48187e-07
ENSMMUG00000010653	2.25746	0.00057614	2.27471	0.000616398	1.37596	0.611825	0.413591	1	0.745704	0.909734	0.821535	0.805709	-0.851345	0.899398	-1.30052	0.653714	2.51023	1.92283e-05	1.59877	0.0144183	0.435591	1	0.333445	1	1.7699	0.0112357	1.259	0.16775	-1.18105	0.514284	-0.624316	1	0.848197	0.413225	0.988442	0.258826	0.403135	1	0.264348	1
ENSMMUG00000052696	-2.82779	0.000577652	-2.52516	0.00139511	-1.32759	1	-0.141171	1	-2.92454	0.000183701	-3.26022	3.70125e-05	-1.27992	0.555254	0.195441	1	-1.23912	0.300528	-1.14233	0.34678	-0.976082	0.628295	1.31955	0.262594	-1.34359	0.257391	-4.16406	0.000456199	-0.26426	1	0.398285	1	0.180436	1	-0.457387	1	-0.242324	1	0.621817	0.876733
ENSMMUG00000056458	-2.22465	0.000596141	-2.20142	0.000771179	-4.46573	6.40945e-08	-4.69308	4.59524e-11	1.87597	0.0544626	2.54743	0.00113281	0.105053	1	1.64468	0.755827	0.440786	1	0.265952	1	-2.08463	0.688406	-0.0322144	1	2.502	0.239881	3.70016	0.00395929	1.00151	1	2.78682	0.44281	0.737176	0.822508	-0.332297	1	-1.15914	0.435658	0.408193	1
ENSMMUG00000031391	2.17027	0.000596783	1.78993	0.0098098	0.463262	1	-0.215115	1	0.990633	0.537705	1.12046	0.361499	-0.337993	1	-1.13261	0.896724	2.9512	3.04401e-06	2.39256	0.000223774	1.21647	0.248967	0.350806	1	0.137927	1	1.31984	0.0691092	-0.926884	0.485716	-0.605072	1	1.41132	0.0473123	-0.026206	1	-0.356917	1	1.62576	0.0154062
ENSMMUG00000027278	4.73192	0.000600979	4.42953	0.00125808	-2.88739	1	-3.4532	1	0.577269	1	0.652311	1	-5.74754	0.656987	-5.41666	1	2.11202	0.876487	2.30521	0.542538	-0.313582	1	2.63229	0.790257	5.12548e-15	1	3.13532	1	-5.12548e-15	1	5.12548e-15	1	0.411741	1	1.39225	1	1.32745	1	0.797898	1
ENSMMUG00000003260	-2.64886	0.000602413	-2.45108	0.00100235	-1.29769	1	0.0243503	1	-3.45277	3.84388e-06	-3.01761	3.5721e-05	-1.01122	0.77654	0.393736	1	-1.20615	0.27345	-1.4716	0.114987	-0.321349	1	0.837217	0.936024	-2.25747	0.0154663	-1.55635	0.18594	0.208345	1	0.505134	1	0.539501	1	0.875363	0.513686	0.71443	0.780551	0.732823	0.750767
ENSMMUG00000015301	2.39757	0.000604672	2.11227	0.00475225	2.12583	0.0697388	0.916998	1	0.729244	0.961283	0.610371	1	-0.258187	1	-1.44111	0.772954	1.58196	0.00989063	0.723537	0.474437	1.31661	0.0823144	0.342679	1	2.76748	7.23461e-06	2.85785	8.68564e-06	1.34409	0.202815	1.34957	0.296827	0.970471	0.256353	1.35897	0.0566641	0.909686	0.366453	0.397626	1
ENSMMUG00000053000	3.61924	0.000605028	1.14368	1	2.09598	1	1.39682	1	0.163898	1	0.902166	1	0.668235	1	-4.28835	1	0	1	0	1	5.12548e-15	1	0	1	5.10274	0.506633	5.12548e-15	1	-5.12548e-15	1	5.12548e-15	1	0	1	5.12548e-15	1	0	1	-5.12548e-15	1
ENSMMUG00000004378	2.18804	0.000607792	1.96348	0.00356665	0.167275	1	-0.699478	1	0.893959	0.698037	1.31343	0.181538	-0.590876	1	-1.58799	0.534752	1.64843	0.243204	1.71508	0.193688	0.228536	1	-5.63086	0.492847	2.83295	0.0137004	0.900725	1	-1.83111	1	-4.9136	1	-0.107774	1	-1.80327	0.0122944	-2.59506	5.31263e-05	-0.338453	1
ENSMMUG00000054781	2.68487	0.000609559	0.869326	0.84598	-2.85103	1	0.047608	1	0.0938026	1	0.673223	1	-0.881069	1	-6.23189	0.93621	7.7252	0.000120169	6.74188	0.0133586	6.31216	0.0796495	6.17375	0.16034	5.11612	4.54448e-05	2.94578	0.290465	0.960236	1	1.73674	1	0.996559	1	1.42658	0.860302	2.25471	0.160123	-0.155434	1
ENSMMUG00000019529	2.1368	0.000609641	2.27016	0.000315211	1.01532	1	0.0255871	1	1.07102	0.390368	0.95451	0.543688	-0.817916	0.855463	-1.55865	0.282446	1.80245	0.00418935	1.9933	0.00114401	0.961424	0.386499	0.472853	1	2.10521	0.000565903	2.20936	0.000544739	-0.779829	0.812813	0.425394	1	1.00705	0.242264	1.53302	0.0284992	1.54141	0.0295809	1.40193	0.0522888
ENSMMUG00000007527	-2.69652	0.000611472	-0.78546	0.694837	-1.15464	1	-0.212999	1	-3.81228	9.70407e-08	-2.84197	4.70114e-05	-1.51492	0.259394	-1.74842	0.30628	-0.273435	1	-0.380545	1	0.437257	1	1.09602	0.622537	-1.60946	0.125544	-0.8127	0.728775	0.247572	1	1.06814	0.727594	-1.10812	0.535309	0.733119	0.716571	-0.252058	1	-0.56524	1
ENSMMUG00000010783	2.24997	0.000611691	1.97685	0.00460781	1.19245	0.935854	0.531766	1	0.527894	1	0.585502	1	-0.49786	1	-1.55986	0.525584	1.70385	0.00572603	0.598122	0.66201	1.4323	0.0553914	0.618432	1	0.970142	0.239881	0.520085	0.902083	-1.0331	0.453507	-0.0268835	1	1.46405	0.0471585	1.65702	0.0180934	1.51099	0.0385726	1.52175	0.0327637
ENSMMUG00000032248	2.36551	0.000612519	1.84305	0.0171635	1.87393	0.149737	0.812917	1	1.16482	0.33967	0.731072	0.979654	-0.285886	1	-1.05581	1	0.92076	0.296012	0.648047	0.630788	0.857812	0.508002	0.171352	1	0.565871	0.741652	0.265126	1	-0.437735	1	-1.36625	0.464393	1.17418	0.172136	1.57192	0.0314196	0.734331	0.656555	-0.203989	1
ENSMMUG00000004932	4.00351	0.000612519	4.08119	0.000326719	1.66227	1	1.19361	1	2.53693	0.00325298	2.8048	0.000611665	0.29531	1	-0.149691	1	3.25957	0.137961	1.83117	0.933188	-0.313582	1	2.98916	0.465127	3.93119	4.6771e-06	1.48355	0.503798	-0.668538	1	0.534949	1	0	1	5.12548e-15	1	0	1	-5.12548e-15	1
ENSMMUG00000005098	2.08201	0.000614832	1.64784	0.0142999	0.839317	1	-0.0449529	1	1.22804	0.206922	1.26412	0.170759	0.308364	1	-0.397181	1	1.75602	0.00370525	1.20355	0.0850531	1.20389	0.139926	0.091255	1	0.576339	0.662693	1.07044	0.200503	-0.398541	1	0.0389173	1	1.04578	0.209409	0.715638	0.533095	0.915393	0.372647	1.37731	0.0594753
ENSMMUG00000055722	3.02714	0.000614832	-1.40566	0.840101	1.23357	1	1.46397	1	0.991235	0.618881	-0.796742	0.997156	0.901226	0.855463	0.308474	1	0.776966	0.87	0.146472	1	0.0617362	1	-2.13396	0.797347	-1.76496	0.937342	0.493265	1	-1.83111	1	-4.9136	1	-2.1162	0.168735	-1.95144	0.174112	-0.969456	0.656555	-1.20831	0.418823
ENSMMUG00000056002	-2.13526	0.000625824	-1.0985	0.210597	-0.466658	1	-0.336039	1	-1.27776	0.19007	-0.607183	1	-0.0288245	1	-0.732171	1	-0.309125	1	-1.06957	0.217311	-0.748901	0.667181	-0.465121	1	-1.84348	0.008244	-0.830274	0.513485	-0.480399	1	-1.45068	0.191553	0	1	5.12548e-15	1	0	1	-5.12548e-15	1
ENSMMUG00000031168	2.39482	0.000628856	2.05964	0.00599216	0.520911	1	0.322387	1	0.943299	0.710962	1.0085	0.61217	-1.42813	0.596715	-1.74828	0.817742	2.87651	5.46226e-05	2.48356	0.000880882	1.61609	0.120378	0.305978	1	2.41214	0.00139471	1.7958	0.0639195	0.292488	1	-0.254049	1	1.59489	0.12766	1.52909	0.110159	1.54005	0.115481	1.16411	0.369575
ENSMMUG00000018707	2.21202	0.000633336	1.98126	0.003854	0.671062	1	0.292823	1	0.926817	0.626799	1.25938	0.216714	-0.504892	1	-1.00874	1	2.29136	0.000151534	1.36699	0.0571258	1.16183	0.212257	0.21574	1	1.36505	0.079785	1.6826	0.0279489	-0.322841	1	0.199587	1	0.505994	0.859439	0.662587	0.593659	0.322799	1	-0.435687	1
ENSMMUG00000039735	2.15018	0.000638521	1.81567	0.00763328	1.06062	1	0.12089	1	0.937063	0.572888	0.975005	0.52408	-0.393715	1	-0.71478	1	2.9474	1.71672e-06	2.45761	8.15491e-05	1.86957	0.0121734	1.24876	0.311974	1.17576	0.101314	1.75317	0.00789804	-0.0912325	1	-0.224292	1	0.845587	0.578706	1.13104	0.237975	0.622137	0.901757	1.30916	0.127487
ENSMMUG00000050972	-7.57218	0.000661152	0.187236	1	-7.01107	0.0780439	-3.79866	0.0292886	-4.16171	1	-4.12449	1	-3.66867	1	-3.36036	1	3.2891	1	0	1	5.12548e-15	1	0	1	5.12548e-15	1	5.12548e-15	1	-5.12548e-15	1	5.12548e-15	1	0	1	5.1314	0.55871	0	1	-5.12548e-15	1
ENSMMUG00000052421	-7.57218	0.000661152	-1.79671	0.154903	-3.46651	0.508827	-1.70898	0.995162	-0.702275	1	-4.68162	1	-0.448778	1	-3.89772	1	-3.06191	1	1.51913	0.933188	-3.33733	1	-3.18459	1	5.12548e-15	1	5.12548e-15	1	-5.12548e-15	1	5.12548e-15	1	0	1	5.12548e-15	1	0	1	-5.12548e-15	1
ENSMMUG00000009709	7.50077	0.000661152	4.97067	0.694837	4.48138	1	4.7945	1	1.78715	0.966968	2.17757	0.711706	-3.66867	1	2.53193	1	2.98676	2.99416e-06	1.48875	0.0651012	2.34364	0.00112751	1.14453	0.496418	2.0664	0.00884969	0.957768	0.67938	-1.02953	0.979234	-0.476831	1	1.37091	0.105112	1.63017	0.0317521	1.66199	0.0280628	1.64555	0.0268506
ENSMMUG00000043959	2.11075	0.000662987	1.82731	0.00596145	1.22135	0.677887	0.17472	1	0.573974	1	0.758044	0.891196	-0.642669	1	-1.46692	0.403307	1.55947	0.0146979	0.533076	0.741361	0.819587	0.521212	-0.13781	1	1.03851	0.170842	1.094	0.193668	-0.39641	1	-0.282436	1	1.13384	0.147386	0.423774	1	-0.034919	1	0.720919	0.579375
ENSMMUG00000014687	2.10922	0.000664741	1.94228	0.00279485	0.817801	1	-0.0931497	1	0.658025	0.970378	0.778547	0.825645	-0.761883	0.873171	-1.01723	0.655988	0.988419	0.392545	0.457168	1	1.14632	0.377678	0.424749	1	1.17706	0.220143	-0.307312	1	-0.338935	1	-0.0482435	1	1.79334	0.158845	0.52483	1	1.27222	0.465366	0.762843	0.98928
ENSMMUG00000060613	2.17918	0.000666166	1.21447	0.166397	0.767087	1	0.0370304	1	0.786587	0.804122	0.915088	0.601243	-0.622082	1	-0.799041	1	2.70312	0.000214127	3.44402	5.69641e-07	1.87627	0.0496422	0.79831	1	0.914294	0.49515	1.5541	0.0853506	0.574946	1	0.282829	1	0.219072	1	0.870295	0.818499	0.965519	0.749299	0.251771	1
ENSMMUG00000006620	2.10234	0.000677889	2.23982	0.000328894	0.443117	1	-0.64669	1	0.830955	0.723324	1.05558	0.385186	-1.09134	0.520598	-1.14716	0.545785	3.05087	9.72329e-08	2.72288	2.02545e-06	1.45975	0.0500199	0.923691	0.578609	2.11103	0.000451812	2.05953	0.00127888	-0.132212	1	0.218391	1	0.827294	0.396885	1.27983	0.0814249	0.669413	0.675276	0.274453	1
ENSMMUG00000009682	2.18724	0.000677889	2.13373	0.00118784	1.12906	1	0.221119	1	0.457856	1	1.09872	0.385186	-0.938196	0.79124	-1.50221	0.55076	3.00975	1.45191e-07	1.58753	0.0131323	1.30784	0.102729	0.468985	1	2.27581	0.000156916	1.50496	0.0396882	-0.118632	1	-0.00803778	1	1.98742	0.00210185	-0.691042	0.551147	-0.787786	0.514837	0.314134	1
ENSMMUG00000044099	2.1279	0.000680709	2.12884	0.000864253	1.08714	0.976379	0.0528881	1	0.548611	1	1.5178	0.150978	-0.847803	1	-0.881578	1	5.74551	0.208262	3.01234	1	5.12548e-15	1	0	1	3.2235	1	5.12548e-15	1	3.19085	1	5.12548e-15	1	-2.69378	1	-2.84333	1	-3.01033	1	0.225861	1
ENSMMUG00000001623	2.34029	0.000691308	2.3328	0.000872481	0.0590356	1	-0.663978	1	2.37976	0.00159778	2.6217	0.000203036	-0.146987	1	-0.707632	1	1.88159	0.0849379	1.64876	0.148235	1.67828	0.229644	0.135144	1	1.67098	0.503743	2.20891	0.126609	0.83404	1	-0.685436	1	1.72083	0.782545	1.42658	0.860302	2.43407	0.10235	0.817908	1
ENSMMUG00000000616	2.82473	0.000691308	2.20973	0.0259833	1.63803	1	0.709743	1	0.593952	1	0.319386	1	-0.350434	1	-0.21694	1	4.83475	1.96923e-12	4.26353	2.29767e-10	2.29992	0.00909536	1.76412	0.146149	3.17872	0.00762084	3.23883	0.0065668	-0.512039	1	-0.286267	1	1.1856	0.359829	0.728008	0.801312	0.187551	1	0.427478	1
ENSMMUG00000056932	-3.04331	0.000694042	-2.27727	0.00906304	-0.439081	1	0.266435	1	-0.937829	0.943811	-1.07248	0.772541	0.0277909	1	0.213532	1	-5.23855	0.311673	-1.08383	1	-0.656132	1	-2.2182	1	5.12548e-15	1	5.12548e-15	1	-5.12548e-15	1	5.12548e-15	1	-3.57775	1	-3.73914	1	-3.9179	1	-3.97347	1
ENSMMUG00000062366	-2.0907	0.000696749	-1.98496	0.00187027	-0.997358	1	0.118929	1	-2.242	0.000572936	-2.52669	4.64857e-05	0.403764	1	1.35712	0.231008	-0.500862	0.693839	-2.03296	0.00049228	0.716244	0.627662	1.31703	0.107342	-0.492145	0.764138	-0.466436	0.950925	2.84677	2.14629e-06	2.44982	9.6142e-05	1.90457	0.00343836	1.82927	0.00521071	3.29195	2.09005e-08	2.1826	0.000405414
ENSMMUG00000000958	-2.90433	0.000716392	-2.9912	0.0002616	-1.89416	0.561137	-0.172612	1	-1.67463	1	-5.65323	0.538123	0.508808	1	-4.84849	1	-1.42707	0.0661875	-2.14339	0.00164618	-0.96072	0.445086	-0.372577	1	2.56826	2.72847e-05	-0.686112	0.822149	-0.128909	1	-0.557608	1	-2.69378	1	-2.84333	1	0.344844	1	1.70886	1
ENSMMUG00000012591	2.12838	0.000719683	1.42053	0.0629151	0.889695	1	0.205739	1	0.865116	0.71072	1.06155	0.396062	-0.971196	0.748336	-0.939545	0.967085	-0.40136	1	0.567031	0.839917	0.0622503	1	0.484889	1	1.51937	0.267995	-0.434755	1	0.456188	1	-6.05668	0.343763	1.27205	0.157451	1.14907	0.199958	0.239671	1	0.233428	1
ENSMMUG00000059247	2.09525	0.000743137	1.41391	0.0564444	0.514713	1	-0.456882	1	0.373622	1	0.753671	0.887649	-1.01014	0.656987	-1.59113	0.238733	2.51509	0.00194521	1.23464	0.329936	1.18438	0.549349	0.378821	1	1.85542	0.0341213	1.01417	0.622128	-1.15949	0.961142	-0.349414	1	-1.09033	1	-5.25022	0.380037	-0.594845	1	-2.2075	0.647498
ENSMMUG00000050693	2.64679	0.000745486	2.47159	0.00277445	-0.631565	1	-0.0258292	1	2.18754	0.0960483	2.29737	0.0409779	1.25804	0.961472	0.641335	1	2.70856	3.83621e-05	1.72036	0.023049	0.617302	1	0.265618	1	2.60734	0.000768331	2.47379	0.00321978	0.266479	1	0.395658	1	1.55237	0.168431	1.80949	0.0482731	1.08361	0.513315	1.59433	0.0998987
ENSMMUG00000063320	2.05942	0.000746191	2.07812	0.000867564	0.766471	1	0.00405656	1	0.679596	0.943593	0.891632	0.620742	-1.26893	0.313258	-1.45102	0.19222	2.52539	8.92598e-06	1.89891	0.00139	1.14615	0.174931	0.4852	1	1.28864	0.0587305	1.40588	0.0499164	-1.22187	0.215953	-0.627558	1	0.247097	1	0.614747	0.660604	0.283885	1	0.33903	1
ENSMMUG00000047016	-2.39579	0.000753956	-1.67589	0.0294632	-0.213391	1	-0.730236	1	-0.970149	0.791323	-0.812333	0.991906	-0.21535	1	-0.0814332	1	-0.248364	1	-0.00930392	1	0.301172	1	0.574672	1	-1.01862	0.232306	-1.49496	0.0548701	0.0154552	1	-0.77016	1	0	1	5.12548e-15	1	0	1	-5.12548e-15	1
ENSMMUG00000008578	2.08128	0.000760206	0.846124	0.479253	1.22239	0.651774	0.90661	1	0.365757	1	0.0651968	1	-0.939247	0.707052	-1.24876	0.426449	1.1125	0.616691	-1.34175	0.933188	0.0613741	1	-1.00265	1	2.87217	0.0265009	-0.631544	1	-4.62165	1	-4.51443	1	0	1	5.12548e-15	1	0	1	3.28837	1
ENSMMUG00000032677	4.69553	0.000764384	3.4026	0.098949	0.657175	1	-3.4532	1	1.68987	0.42774	1.7146	0.364659	-1.81444	1	-5.25095	1	7.53353	0.000317514	6.83415	0.00899787	5.12548e-15	1	0	1	-3.11873	1	0.845203	1	-3.14937	1	-3.05049	1	5.91971	0.276217	3.62649	1	5.81759	0.23897	-5.12548e-15	1
ENSMMUG00000009657	2.14251	0.000764384	1.88372	0.0055681	0.609907	1	-0.195847	1	0.83715	0.767444	1.11726	0.370244	0.175284	1	-0.596173	1	2.37025	0.000114322	1.69164	0.0117483	1.14729	0.246714	0.419884	1	1.13141	0.117215	2.08049	0.000882856	0.667985	0.839878	0.157292	1	1.16945	0.168431	1.64553	0.0214028	1.32782	0.103174	1.02207	0.278374
ENSMMUG00000005034	-2.86541	0.000771475	-1.74484	0.04751	-3.95559	0.00547049	-0.178306	1	-7.99134	0.000142808	-7.95204	0.000106849	-3.69906	0.0964241	0.744165	1	1.50026	0.0466702	0.464556	0.96626	-0.247486	1	0.666003	1	0.158358	1	1.10975	0.167305	0.0335172	1	0.0987465	1	1.39073	1	5.28503	7.16865e-09	0.774664	1	-0.314909	1
ENSMMUG00000050017	-2.86541	0.000771475	-3.22581	0.000109188	-2.00486	0.370574	-0.0429226	1	-1.37232	0.285463	-1.87882	0.0461803	-2.34046	0.085946	-1.02242	1	-5.39965	1.14332e-06	-1.86042	0.0232507	-2.15016	0.0166415	-0.412825	1	-1.55264	0.120103	-1.95305	0.0531719	-1.94244	0.0863078	-0.171026	1	-1.33429	0.950693	-6.45079	0.0491006	-6.64103	0.0280628	-6.69988	0.0250923
ENSMMUG00000024815	2.75094	0.000779817	1.49075	0.230306	0.0841525	1	1.20753	1	-0.901471	0.841495	-1.58186	0.148888	-0.517138	1	-0.552259	1	3.50194	1.51623e-07	1.1977	0.270249	2.51466	0.000995192	3.30411	1.51921e-06	3.11844	2.01109e-06	3.31242	1.04963e-06	2.84746	0.00010034	3.6972	5.22081e-08	2.45635	0.000869808	3.49809	6.10267e-08	3.12374	1.3922e-06	2.57197	0.00015519
ENSMMUG00000050192	2.08529	0.000785297	1.3979	0.0611782	1.21014	0.70046	0.50074	1	0.578105	1	0.399478	1	-0.398655	1	-0.354037	1	1.28644	0.0473927	0.513041	0.741361	1.01124	0.269535	0.380362	1	1.00583	0.181502	0.656707	0.651551	-0.424106	1	0.0390078	1	-0.445296	1	-0.121379	1	0.145899	1	-0.274917	1
ENSMMUG00000006324	2.1902	0.000785297	1.18231	0.207369	0.981558	1	-0.679188	1	1.05997	0.538128	-0.927908	0.901667	-0.791331	1	-1.55633	1	2.0402	0.000994612	0.94841	0.28609	0.279913	1	-0.0166467	1	2.19423	0.000482143	1.53262	0.0464561	-0.0193919	1	-0.0813443	1	0.773538	0.49904	0.745265	0.508702	-0.282451	1	0.39098	1
ENSMMUG00000007155	2.07988	0.000789851	1.89669	0.00366758	0.504225	1	0.378355	1	1.04347	0.415646	0.883056	0.665894	-0.793184	0.866889	-0.511449	1	2.04503	0.000446562	1.33251	0.0443174	1.06478	0.233867	0.301741	1	1.21925	0.0757571	1.9976	0.00139562	0.214534	1	0.377724	1	1.37937	0.0545878	0.436699	0.976868	-0.0723223	1	0.445249	1
ENSMMUG00000059921	-2.26686	0.000789851	-2.88773	1.39122e-05	-2.2998	0.024907	-0.239811	1	0.742439	1	1.05387	0.881538	2.14058	0.0943719	2.9004	0.0206632	-0.597454	0.812968	-0.628042	0.827258	-0.842295	0.742748	-0.523774	1	-0.356939	1	-0.124365	1	0.772209	0.895478	1.97996	0.0276726	0.25016	1	-0.121526	1	-0.522086	1	-0.285214	1
ENSMMUG00000000258	2.08753	0.000790598	2.10154	0.000925037	0.712879	1	-0.16892	1	0.976068	0.52711	1.03633	0.424221	-0.659198	1	-0.753532	1	1.70317	0.00572365	0.923109	0.268311	0.924423	0.388901	0.217583	1	1.53528	0.0174099	2.15919	0.000566471	-0.467632	1	0.248961	1	0.913262	0.335142	1.56683	0.0260337	1.07679	0.23897	1.13824	0.169524
ENSMMUG00000004472	2.36696	0.000791352	2.73964	5.25837e-05	1.39815	0.880542	-0.522426	1	1.24876	0.229055	0.876982	0.720635	-1.4852	0.313258	-1.10633	0.86893	2.63264	6.58069e-06	2.22345	0.000202903	1.00198	0.338817	0.886187	0.676255	2.83699	8.99441e-07	1.8919	0.00395929	-0.562065	1	0.936414	0.72617	1.48578	0.148743	2.47237	0.00093974	0.903868	0.654844	-2.30494	0.0759266
ENSMMUG00000022322	2.34608	0.000798793	1.89548	0.0137687	1.55347	0.5932	-0.619832	1	1.41599	0.212647	1.02969	0.67043	0.0277909	1	-2.55228	0.842852	2.66269	0.000120169	1.12817	0.28609	1.45978	0.159329	-1.09352	1	-0.0842499	1	0.639561	0.763494	-0.207305	1	-2.03308	0.0211533	1.53439	0.119479	0.602068	1	0.985629	0.543258	0.0960364	1
ENSMMUG00000064486	2.04479	0.000813502	1.72558	0.00903084	0.510461	1	-0.0602859	1	0.71088	0.921746	0.698327	0.971449	-0.643495	0.962362	-1.29343	0.300108	2.66269	0.000120169	2.61141	0.000146002	1.70932	0.062922	0.659245	1	4.49667	1.65298e-06	3.14303	0.0103893	0.445558	1	-0.286267	1	1.43036	0.502915	0.983719	0.860302	0.498175	1	-1.70842	0.519573
ENSMMUG00000003146	2.73843	0.000816019	2.69547	0.00105017	1.79183	0.767058	1.26603	1	0.222619	1	1.34478	0.693008	-5.89686	0.520598	-0.648909	1	2.2031	0.000244128	1.86451	0.00285888	0.792795	0.577596	0.223313	1	0.985824	0.213269	1.15278	0.153624	-0.653469	0.887561	-0.681763	1	-0.133829	1	0.915712	0.294821	0.422199	1	-0.721526	0.60052
ENSMMUG00000049440	2.97139	0.000816019	3.12247	0.000261834	0.914988	1	-1.037	1	0.80688	0.839044	0.643284	1	-0.639854	1	-1.08827	1	1.68175	0.0143049	0.560084	0.804615	1.00076	0.41243	-0.483935	1	2.1442	0.0436826	1.60673	0.269794	0.0459425	1	-0.700314	1	-0.540812	1	0.45492	1	0.19184	1	0.704007	1
ENSMMUG00000055242	2.05215	0.000816835	1.6652	0.0132028	1.11119	0.826051	1.71278	0.072404	1.28462	0.170327	1.30078	0.150184	0.457515	1	1.10813	0.496694	0.715514	0.42545	0.620584	0.59374	0.96532	0.316755	0.75235	0.805063	1.39719	0.0303724	1.84084	0.00384588	1.26503	0.152141	1.17149	0.311512	0.24249	1	1.12635	0.138554	1.88605	0.00336624	0.722545	0.571366
ENSMMUG00000059737	2.07281	0.000831315	1.36555	0.0708395	0.176713	1	0.373484	1	1.22327	0.216715	1.17484	0.25443	0.187686	1	-0.0373886	1	1.33302	0.0407407	0.449728	0.851422	0.374514	1	-0.670031	0.975198	1.8682	0.0019768	2.13907	0.00057826	0.823504	0.625114	0.578796	1	1.36142	0.0595342	1.414	0.0460102	1.63217	0.0173225	1.50191	0.0306022
ENSMMUG00000022878	3.29722	0.000834756	3.80356	3.71885e-05	1.50865	1	2.88733	0.0891973	2.33627	0.164958	2.34703	0.190916	0.101731	1	1.60394	1	2.08117	0.000364261	0.953255	0.231671	1.24374	0.121184	0.889311	0.612445	2.53895	0.0434403	-1.03247	1	-1.83111	1	0.847272	1	1.29571	1	1.72354	1	1.27257	1	0.225861	1
ENSMMUG00000059275	-3.00945	0.000834756	-1.94117	0.0328603	-0.482867	1	0.262409	1	-0.655129	1	-0.704682	1	-0.787398	0.940256	-0.915339	1	-1.28186	0.776993	1.33891	0.450495	-0.345405	1	0.186013	1	3.2235	1	5.12548e-15	1	-5.12548e-15	1	5.12548e-15	1	0	1	5.12548e-15	1	0	1	-5.12548e-15	1
ENSMMUG00000015901	2.0912	0.000841102	1.8802	0.00445475	0.633586	1	0.0813038	1	1.68733	0.0285679	1.61867	0.0382444	-0.180402	1	-0.353221	1	1.28177	0.0533113	1.23002	0.074744	1.03398	0.260742	0.110454	1	2.22865	0.00012939	2.37463	9.10742e-05	0.93204	0.484146	0.665626	1	0.575987	0.754286	0.732627	0.491168	1.01226	0.272187	1.34174	0.0656756
ENSMMUG00000005056	2.23369	0.000864885	2.02964	0.00379762	0.321415	1	-0.429513	1	1.20259	0.355496	0.0921753	1	-1.5646	0.520598	-8.21742	0.0290077	3.96218	6.92438e-07	3.4521	1.98279e-05	1.62968	0.396989	1.61033	0.56687	2.35846	0.000532847	1.19239	0.280522	-1.09346	0.692877	-0.209632	1	1.70953	0.0845964	-1.11084	0.77057	0.706298	0.950964	-3.25911	0.0196521
ENSMMUG00000029768	2.31663	0.000876983	2.0371	0.0055681	0.292567	1	-0.1686	1	1.72649	0.0933149	1.86095	0.0443633	-0.270639	1	0.536043	1	1.88159	0.0849379	1.06687	0.616682	0.727081	1	0.545177	1	1.07839	0.346204	1.84454	0.0348609	0.237979	1	-0.298658	1	0.687297	1	0.136651	1	-5.18139	0.656555	-0.066075	1
ENSMMUG00000013552	2.08862	0.000884312	2.27998	0.000291858	0.745458	1	-0.0205723	1	0.945091	0.556623	0.454883	1	-1.06522	0.600976	-2.08162	0.0605754	2.60749	6.61201e-06	2.2492	0.000134186	0.993436	0.328284	0.846464	0.70646	1.92923	0.00202774	1.35615	0.0795539	-1.26104	0.285617	-0.58748	1	1.72417	0.0134205	1.48087	0.0413435	0.792467	0.55226	0.704928	0.62755
ENSMMUG00000050546	2.08713	0.000896048	0.0417953	1	0.675109	1	0.309396	1	0.907342	0.648578	0.365122	1	-0.497465	1	0.446979	1	4.98358	7.60824e-09	4.19361	5.93918e-06	3.50695	0.00199855	3.3297	0.00483974	1.00004	0.198477	1.26596	0.0945229	0.216866	1	1.06128	0.480984	3.98949	1	5.12548e-15	1	0	1	4.77137	0.876733
ENSMMUG00000041006	2.07447	0.000896048	2.29866	0.000228608	0.487474	1	-0.438228	1	0.681717	0.952075	0.856425	0.711706	-1.31436	0.313258	-1.86364	0.0981404	1.86428	0.0400196	0.0577697	1	-2.12149	0.193372	0.478195	1	1.13899	0.271233	1.16814	0.306866	-1.47806	0.417583	-0.570531	1	-2.1162	0.168735	-1.28277	0.468589	-3.1518	0.0123221	-0.664791	0.999307
ENSMMUG00000056478	3.56281	0.000901925	2.75293	0.032952	2.09598	1	2.05323	1	3.10373	1	7.42956	0.00176437	-5.12548e-15	1	0	1	5.17393	0.463265	4.87159	0.516087	5.12548e-15	1	0	1	5.12548e-15	1	9.37258	1.34003e-09	-5.12548e-15	1	5.12548e-15	1	0	1	5.12548e-15	1	0	1	-5.12548e-15	1
ENSMMUG00000058073	-2.28174	0.000903166	-0.0105141	1	-0.698355	1	-0.0226345	1	-1.34974	0.184893	-0.423356	1	-0.444836	1	0.457293	1	-0.836106	0.303208	-0.29772	1	-0.961328	0.327515	-0.0277195	1	-0.472168	0.807532	-0.558604	0.841979	0.0772349	1	-0.201251	1	-1.45238	0.0419811	-0.661589	0.582354	-0.313866	1	-0.558999	0.829086
ENSMMUG00000052519	-7.49858	0.000920083	-1.85841	0.212193	-1.48894	1	-2.77611	0.265313	4.01728	1	0	1	8.30486	0.000198021	0	1	0	1	0	1	5.12548e-15	1	0	1	5.12548e-15	1	9.02987	3.03608e-08	3.19085	1	5.12548e-15	1	-3.57775	1	-3.73914	1	-3.9179	1	-3.97347	1
ENSMMUG00000042521	-7.49858	0.000920083	-2.00782	0.141947	-3.39309	0.617375	-1.80234	0.868256	-1.84544	0.943593	-3.24272	0.385186	-1.18433	1	-0.648909	1	-1.67372	0.0755578	-0.261393	1	-0.873259	0.666059	-2.94518	0.00335209	3.2235	1	5.12548e-15	1	-5.12548e-15	1	5.18915	1	-3.57775	1	-3.73914	1	-3.9179	1	-3.97347	1
ENSMMUG00000031200	7.44451	0.000920083	8.06681	0.000332302	0	1	5.36203	1	6.77402	4.58517e-11	6.56582	3.28394e-10	1.93465	1	3.39788	1	0.432689	1	1.96978	0.0183977	-7.10444	0.00615758	-1.11834	1	1.96921	0.129423	2.01459	0.127983	0.453483	1	0.278354	1	0.0323482	1	2.26298	0.000306255	-0.75347	0.609162	-1.83641	0.0078502
ENSMMUG00000064213	7.44451	0.000920083	7.31154	0.0117472	3.54456	1	3.84557	1	-4.16171	1	-4.12449	1	0.0978641	1	-3.36036	1	4.3812	1.60251e-08	3.70921	2.46998e-06	2.08682	0.0949161	0.692888	1	-0.444364	1	1.75485	0.518328	-1.4308	1	-0.286267	1	-2.69378	1	-2.84333	1	-3.01033	1	0.225861	1
ENSMMUG00000020648	2.30415	0.000920535	2.83949	1.75338e-05	2.27403	0.021526	0.467123	1	0.392891	1	1.01068	0.538123	0.0184236	1	-0.431168	1	1.67463	0.00973295	1.14728	0.135403	1.63538	0.0247009	-0.0921718	1	0.100902	1	1.19972	0.119474	-0.418207	1	-0.449038	1	1.19532	0.150243	1.80773	0.0094118	1.56148	0.0339754	0.577249	0.842233
ENSMMUG00000019518	2.05691	0.000926213	1.69793	0.0122752	0.448239	1	-0.0604642	1	1.11481	0.327065	0.918199	0.597219	-0.843183	0.812758	-1.04459	0.689262	2.39891	2.89929e-05	1.70754	0.00527073	1.01495	0.284581	0.661495	0.990561	1.26149	0.0659098	1.42416	0.0455804	-0.638486	0.90731	-0.112038	1	0.985378	0.254057	1.16949	0.126081	0.990456	0.298757	0.896408	0.358421
ENSMMUG00000040778	2.11616	0.000927058	1.85332	0.00645265	0.512223	1	-0.782032	1	0.537668	1	0.683849	0.995448	-0.609486	1	-1.2137	0.811922	2.52985	3.22517e-05	2.12479	0.000690927	1.33096	0.128058	0.403605	1	1.62768	0.0113052	2.00625	0.00183142	0.469451	1	0.451073	1	0.754388	0.552418	1.56897	0.0285854	1.01316	0.304246	0.6031	0.793576
ENSMMUG00000023953	-2.24227	0.000927058	-2.98604	5.83463e-06	-2.02586	0.0789061	0.620368	1	-3.17193	8.90195e-07	-3.85029	2.51431e-09	-1.30098	0.337866	-0.337331	1	0.437516	0.849033	-0.806837	0.446608	1.07335	0.25942	2.14861	0.000786612	0.246828	1	-0.732072	0.661083	3.01461	1.32562e-06	2.9262	4.09995e-06	2.43302	0.000150917	3.27587	4.08514e-08	3.54849	2.58614e-09	2.39838	0.000114537
ENSMMUG00000007398	2.06215	0.000928237	2.29628	0.000219913	1.00461	1	-0.15703	1	0.758861	0.928475	1.48454	0.0895005	-0.36593	1	-0.966581	1	0.227187	1	2.66141	0.298273	2.97484	0.237484	2.15706	1	-0.291914	1	-2.92651	0.388929	-5.99959	0.243241	-2.58631	0.972756	-0.0788016	1	-0.640048	1	-2.50863	0.145229	-1.92359	0.254055
ENSMMUG00000009197	2.04662	0.000929713	-0.520431	0.915919	0.919003	1	0.877245	1	0.678236	0.957353	-0.420073	1	-1.18641	0.405253	-0.274885	1	0	1	0	1	4.48532	0.896038	3.15544	1	5.41624	0.341065	4.0508	1	4.66644	1	5.18915	1	0	1	5.12548e-15	1	0	1	3.28837	1
ENSMMUG00000019662	2.2586	0.000932682	1.87166	0.0119804	1.21401	1	0.984024	1	0.771562	0.878862	0.249959	1	-1.41007	0.384961	0.0798064	1	1.8532	0.00166945	1.35465	0.0381984	1.14836	0.16579	0.99952	0.418398	2.23381	0.000190209	1.38138	0.0663099	0.0182635	1	0.737932	1	0.958615	0.270733	1.89786	0.00348837	1.33819	0.0771134	1.4569	0.0381743
ENSMMUG00000051829	-2.18502	0.000939803	-2.18217	0.00099237	-1.31013	0.654068	0.104511	1	-3.92404	7.10039e-11	-5.66251	8.66214e-19	-2.53807	0.000171615	-1.79633	0.0463549	0.387066	0.99282	-0.992358	0.405486	1.3115	0.150501	1.75621	0.0262344	0.67906	0.592849	0.871278	0.446475	2.62787	4.1048e-05	2.43563	0.000269278	1.53152	0.0942482	1.05208	0.315312	2.35238	0.000753928	1.54783	0.063588
ENSMMUG00000019585	2.1449	0.000944926	1.92064	0.00516211	0.71861	1	0.503037	1	0.591102	1	0.613964	1	-0.231717	1	-0.151934	1	2.42543	4.00739e-05	1.87123	0.00258387	1.22789	0.151309	0.860538	0.696625	1.64994	0.0130463	1.11165	0.227578	-0.352736	1	0.205854	1	0.894638	0.419728	0.399302	1	0.102141	1	-0.108426	1
ENSMMUG00000043229	3.93958	0.000944926	3.48736	0.00903084	0.694931	1	-0.540218	1	2.85462	0.024944	2.58675	0.0834563	0.101731	1	0.628025	1	2.82472	1.49158e-05	2.12202	0.00235245	0.64524	0.972542	-0.147528	1	2.69841	2.24546e-05	1.39186	0.129042	-1.65287	0.26952	-0.561245	1	1.33342	0.17941	1.50429	0.0820204	1.60679	0.0594014	1.33461	0.150708
ENSMMUG00000051809	-3.44817	0.000944926	-1.89626	0.056619	-2.2804	0.586399	-1.15309	1	-1.07862	0.45008	-0.588154	1	0.664946	0.976659	-0.476685	1	0	1	3.92005	1	3.93221	1	4.62821	1	-2.23367	0.0515315	-2.42771	0.0522832	-0.129555	1	-0.50621	1	5.51259	0.578706	4.56687	1	0	1	-5.12548e-15	1
ENSMMUG00000024986	-3.44817	0.000944926	-3.3736	0.00037054	-0.0587925	1	0.590067	1	-6.6959	1.08258e-16	-6.62118	9.20824e-17	-3.66793	9.06353e-07	-2.47038	0.014125	3.25767	0.0294409	0.59154	1	4.82091	3.12384e-06	5.13104	1.82747e-07	-0.169525	1	-0.720761	1	2.55076	0.00671901	2.93841	0.000994051	1.42764	0.453521	1.7097	0.228596	2.93073	0.000532693	0.511206	1
ENSMMUG00000052329	-3.44817	0.000944926	-3.15673	0.000974337	-2.68447	0.405502	0.214371	1	-1.17601	0.537293	-1.60449	0.190383	-1.49733	0.589947	-0.31738	1	0	1	3.92005	1	3.02375	1	0	1	-4.58849	0.72439	-4.68234	0.859029	-4.62165	1	0.272805	1	0	1	5.12548e-15	1	0	1	3.28837	1
ENSMMUG00000004534	2.09589	0.000944926	2.14913	0.000844034	0.518052	1	-0.257807	1	0.829406	0.733343	0.566278	1	-1.50747	0.188805	-1.51722	0.315399	3.20869	3.06004e-07	2.9439	2.50779e-06	0.53911	1	1.82296	0.023229	2.60316	0.000258344	1.44854	0.183641	-0.496857	1	-0.500038	1	-0.137904	1	0.288178	1	-6.01161	0.169808	-0.583087	1
ENSMMUG00000003030	2.49607	0.000946231	1.70337	0.0687925	0.0587558	1	0.0699093	1	1.2648	0.4702	0.919116	0.971449	-0.214432	1	-0.399683	1	0.764	0.427677	0.30932	1	-1.14488	0.231131	-0.188749	1	1.16433	0.37671	2.29726	0.00702499	0.589428	1	0.387465	1	1.62258	0.0182198	1.66051	0.0145469	1.10059	0.207685	1.352	0.0645949
ENSMMUG00000003981	2.03229	0.000951743	0.383418	1	1.05728	0.935854	0.046459	1	0.730104	0.891397	0.328201	1	-0.670224	0.932886	-0.781171	0.996784	1.19123	0.120303	0.966511	0.280545	0.160046	1	-0.45879	1	-0.248053	1	-0.102884	1	-0.571073	1	-0.843334	0.856932	0.567814	0.823142	1.6866	0.0172057	0.354623	1	-0.548785	0.908199
ENSMMUG00000013256	-3.66077	0.000965967	-5.59176	1.32751e-05	-3.99908	0.122484	-0.182896	1	-8.12833	4.74664e-05	-3.48188	0.00456198	0.148257	1	-2.34998	1	-3.3249	8.42513e-05	-3.54904	3.86168e-06	-1.21758	0.25892	0.820721	0.84325	-3.32985	0.0105538	-2.56463	0.0530779	1.68754	0.114818	1.61277	0.227149	-0.755247	0.535326	1.12089	0.151834	1.52315	0.0332524	-1.16389	0.160404
ENSMMUG00000013889	-3.66077	0.000965967	-0.557569	1	-0.532156	1	-1.03394	1	-0.676094	1	-0.6011	1	-0.00943587	1	-0.044459	1	-0.94087	1	0.800784	0.933188	-0.15731	1	-0.50744	1	-4.58849	0.72439	-4.68234	0.859029	-0.512039	1	1.24644	1	-3.57775	1	-3.73914	1	-3.9179	1	-3.97347	1
ENSMMUG00000014326	2.1151	0.000966339	1.60691	0.0272749	0.929016	1	0.355791	1	1.02221	0.481772	0.469673	1	-0.812268	0.911745	-1.58279	0.376333	1.65955	0.00991571	1.39977	0.0427196	0.891281	0.474335	0.00567825	1	1.1933	0.118493	0.412049	1	-1.18298	0.381306	-0.672473	1	0.994497	0.274778	1.55971	0.0291518	0.897089	0.418616	0.35693	1
ENSMMUG00000013048	2.25279	0.000971678	1.1046	0.339826	1.04101	1	0.222403	1	0.533929	1	0.675598	0.997606	-0.83077	0.877745	-0.0774091	1	1.71205	0.00424911	0.880616	0.289135	1.55541	0.0244665	0.585973	1	0.612743	0.598046	0.311121	1	-1.25009	0.165418	-0.336847	1	1.57415	0.0858067	1.34971	0.135474	1.79475	0.0237625	2.66722	7.0822e-05
ENSMMUG00000001810	-2.30654	0.000974512	-1.75215	0.0187812	-1.12129	1	-0.55227	1	-0.97538	0.649851	-1.03502	0.539125	-0.44737	1	-0.545366	1	3.51107	1.00543e-08	3.13735	3.5799e-07	2.91249	6.68313e-06	4.45434	9.57622e-13	5.8864	1.55918e-10	1.66939	0.822149	-0.874844	1	1.22846	1	1.29571	1	-2.84333	1	0.344844	1	0.225861	1
ENSMMUG00000057161	-2.87524	0.000974512	-0.755145	0.808119	-0.704495	1	0.286972	1	-0.461651	1	-0.738486	1	0.272284	1	-1.17081	1	-1.48623	0.242787	0.110249	1	-1.10072	0.603616	0.701635	1	0.116529	1	-0.0781669	1	0.390637	1	-0.839096	1	-0.137904	1	-5.82249	0.186494	-1.72871	0.675276	-1.85755	0.647498
ENSMMUG00000001645	2.04028	0.000984332	1.83658	0.00516211	0.400636	1	0.131368	1	0.917003	0.5898	0.90881	0.601651	-0.903957	0.748336	-1.04482	0.639743	1.73605	0.0038194	1.46542	0.0210116	1.08004	0.216514	0.463928	1	1.44154	0.0243141	1.68761	0.0100946	0.694992	0.815848	0.792955	0.925297	1.25712	0.0906047	1.33555	0.0641689	1.26649	0.105345	1.47253	0.0356883
ENSMMUG00000009038	-2.01489	0.000984349	-1.67913	0.0117068	-1.41302	0.315006	-0.133737	1	-2.10551	0.00137675	-2.83531	2.35783e-06	-1.52505	0.110328	0.0866916	1	-1.17384	0.0796658	-2.24322	8.33323e-05	-0.408079	1	0.0834038	1	-2.34706	3.93043e-05	-1.79658	0.00498039	-0.927345	0.46622	-0.667513	1	0.798674	0.456623	3.54894	2.01923e-09	0.443313	1	0.869551	0.408393
ENSMMUG00000005007	2.16989	0.000988899	1.72862	0.0186774	0.983577	1	-0.00365708	1	0.985622	0.556623	1.17819	0.307014	-0.0138013	1	-0.463464	1	1.31977	0.0434305	0.454826	0.845876	0.73138	0.619619	-0.00826532	1	-0.0768024	1	0.188073	1	-0.877384	0.563	-0.636613	1	0.627727	0.687603	1.496	0.0345024	0.790705	0.529525	0.555388	0.848322
ENSMMUG00000003957	2.12262	0.00099027	0.954571	0.397257	0.63696	1	0.238164	1	0.89202	0.683384	0.431625	1	-0.980136	0.79124	-1.29207	0.677086	0.453718	0.78675	-0.00963421	1	-0.0660718	1	-0.0537703	1	1.31641	0.0666688	1.04316	0.269794	-0.163371	1	0.0161818	1	0.23468	1	1.35561	0.058302	1.03584	0.248053	0.234084	1
ENSMMUG00000013029	-3.19231	0.000992123	-3.94138	5.28501e-05	-2.59223	0.253139	-0.048307	1	-3.66496	0.000676624	-4.54616	5.9054e-05	-8.11033	0.00145974	-0.893665	1	0.515646	0.672737	-0.934904	0.231808	0.769436	0.548253	-0.0873096	1	-0.877774	0.588814	-5.07953	0.000105901	0.874423	0.763851	0.839704	1	0	1	5.12548e-15	1	9.6843	1.23689e-10	-5.12548e-15	1
ENSMMUG00000052897	-2.97477	0.000992123	-0.750433	0.820715	-0.617223	1	-1.22589	1	-0.462419	1	0.399384	1	-1.15434	1	-4.59544	1	0.572088	1	1.23464	0.329936	0.381338	1	-0.0324516	1	-1.75889	0.328914	-3.82328	0.0468804	-2.22947	0.334821	-1.28181	1	-2.69378	1	-2.84333	1	-3.01033	1	-3.06251	1
ENSMMUG00000056914	2.04019	0.00100237	2.80039	3.16674e-06	0.785558	1	1.87578	0.0316737	0.735305	0.909148	1.90185	0.00524807	-0.0244666	1	0.724393	1	0.454464	0.769652	1.42229	0.0257968	-0.0522966	1	0.483482	1	0.961519	0.217329	2.80881	1.87049e-06	-0.0186584	1	1.34472	0.154366	0.225114	1	1.97914	0.00196095	0.679121	0.656555	0.126697	1
ENSMMUG00000014535	2.39581	0.00101838	2.07743	0.00830232	1.3372	1	0.628616	1	0.54254	1	-0.39385	1	-0.669126	1	-1.26967	0.801509	0.418509	0.853761	0.300274	1	-0.30198	1	-0.0515662	1	2.26693	0.000199042	1.35817	0.0849254	0.368176	1	0.789191	1	-0.0998795	1	0.881305	0.33202	0.878637	0.414052	0.25758	1
ENSMMUG00000001154	2.10707	0.00101897	1.74236	0.0130004	0.806144	1	0.0628297	1	1.17462	0.314988	1.23195	0.258662	-0.335789	1	-1.13764	0.97653	2.12109	0.000557653	1.37557	0.0510856	1.21547	0.171523	0.214033	1	1.05847	0.171898	1.49811	0.036059	0.0609776	1	0.340509	1	0.903734	0.578706	1.7399	0.0294937	0.981033	0.472989	1.16913	0.247236
ENSMMUG00000022975	2.21167	0.00102877	2.16631	0.0017333	0.277063	1	-1.12218	1	1.00576	0.689512	0.603652	1	-1.32487	0.851145	-7.46866	0.28743	2.42593	0.668223	1.12043	1	-0.313582	1	0.887535	1	3.2235	1	4.60645	0.859029	-5.12548e-15	1	4.22816	1	2.24956	0.823142	1.72354	1	0.344844	1	0.225861	1
ENSMMUG00000010664	2.03018	0.00105662	0.15275	1	0.860549	1	0.770515	1	0.511708	1	-0.00927168	1	-1.01197	0.656987	0.0962233	1	3.78452	0.0368465	3.18504	0.0782606	2.3331	0.692339	-3.18459	1	1.23907	0.153936	-0.0788024	1	1.45871	0.151491	-2.39452	0.075563	0	1	5.12548e-15	1	0	1	-5.12548e-15	1
ENSMMUG00000018013	2.6933	0.00107513	2.69015	0.00100235	0.0841525	1	0.286606	1	0.574424	1	1.38589	0.234154	-0.554011	1	-0.999525	1	2.85997	1.44564e-06	2.31501	0.000143826	1.64604	0.0280342	1.18294	0.307813	2.10825	0.000555541	2.03105	0.00186714	0.553998	1	0.692935	1	0.73328	0.566975	1.45601	0.0446402	1.726	0.0119903	0.724293	0.607021
ENSMMUG00000053764	2.20649	0.00107794	1.93771	0.0077089	-0.197727	1	0.176125	1	0.616976	1	0.604896	1	-0.959691	0.845594	-0.526732	1	2.42181	0.000141785	1.41337	0.0677603	0.786405	0.687078	0.572541	1	1.83762	0.00731482	2.04922	0.00382818	0.758858	0.862054	0.339886	1	0.667581	0.770902	1.10103	0.21931	0.728649	0.675276	0.671894	0.721714
ENSMMUG00000061103	2.02054	0.00108083	1.99338	0.00169252	0.810708	1	-0.211248	1	1.00008	0.485898	1.24954	0.194392	-0.56326	1	-1.17075	0.627571	1.79116	0.00479736	1.62365	0.0131368	1.64284	0.0239343	0.793891	0.849002	1.09906	0.138997	2.0653	0.00101361	-0.0949007	1	0.324322	1	0.613277	0.736859	1.13755	0.150348	0.669345	0.689005	0.930705	0.337643
ENSMMUG00000058475	2.37009	0.00108681	2.17916	0.00447274	0.522774	1	-0.387065	1	-0.451106	1	0.0145189	1	-0.446699	1	-0.529119	1	1.41021	0.340685	1.60456	0.171267	1.8033	0.150237	1.59623	0.434881	1.93469	0.112951	-0.295735	1	-0.742952	1	-1.47213	1	4.02303	0.0700377	3.26734	0.131596	3.53396	0.181144	2.11063	1
ENSMMUG00000022104	2.12975	0.00108681	1.82523	0.00963278	0.813022	1	-0.148418	1	1.01709	0.532605	1.07122	0.434109	-0.362046	1	-1.23604	0.857482	2.69877	1.07593e-05	1.90297	0.00403311	1.58027	0.0480672	1.22352	0.319263	2.43666	0.000121754	1.97599	0.00506165	0.238735	1	-0.12077	1	1.72779	0.0132391	1.33926	0.0752806	0.782585	0.554305	1.42533	0.0519256
ENSMMUG00000064596	2.6406	0.00108681	3.64594	6.61037e-07	-1.23689	1	1.29382	1	-0.223313	1	0.910553	0.652845	-4.1206	2.67354e-06	-0.665736	1	-1.18902	0.311317	1.44749	0.0570604	0.397478	1	1.13086	0.445092	1.26069	0.837162	3.90296	2.93578e-05	-1.83111	1	2.99635	0.020842	0.955046	0.579053	3.72539	7.88623e-09	0.0654759	1	4.81804	1.25442e-13
ENSMMUG00000051923	3.50409	0.00108681	3.42878	0.00129785	0.145248	1	0.414466	1	4.57223	1	0	1	-5.12548e-15	1	0	1	6.6077	0.0183651	6.01387	0.102575	5.12548e-15	1	0	1	6.39925	0.0453834	4.60645	0.859029	-5.12548e-15	1	5.12548e-15	1	0	1	3.62649	1	0	1	-5.12548e-15	1
ENSMMUG00000052163	3.50409	0.00108681	2.67924	0.0486944	1.42789	1	0.820707	1	0.875442	0.960607	0.216764	1	-0.350434	1	-1.7697	1	4.10743	9.50535e-10	1.77966	0.0381241	1.41798	0.255032	0.548153	1	7.48149	1.31441e-14	-3.2056	1	-3.14937	1	0.252664	1	0	1	5.12548e-15	1	0	1	-5.12548e-15	1
ENSMMUG00000014691	2.02565	0.00109303	1.69928	0.0119451	0.343671	1	-0.419758	1	1.45153	0.0823191	1.31319	0.148888	0.686116	0.924627	0.353416	1	1.35822	0.0376841	0.309614	1	0.801697	0.521074	-0.216288	1	3.32081	6.91441e-08	0.529581	1	-0.87531	0.8835	-0.638959	1	0	1	3.62649	1	4.84294	0.901757	3.28837	1
ENSMMUG00000005798	2.32838	0.00110013	2.4547	0.000581125	0.283332	1	-0.516668	1	2.11237	0.00574535	2.19575	0.00302208	0.21197	1	-0.306354	1	2.6836	0.485652	3.29085	0.0561515	-3.33733	1	-3.18459	1	2.29751	0.72439	2.94578	0.290465	0.0414762	1	-3.05049	1	0.75421	0.684272	1.10516	0.26246	1.37301	0.123708	1.17551	0.217893
ENSMMUG00000063086	2.08654	0.00110482	1.64615	0.0215088	0.590811	1	-0.165265	1	1.35191	0.190147	1.20751	0.296283	0.239758	1	-0.379251	1	5.96405	0.137961	6.01387	0.102575	3.93221	1	5.81688	0.345279	4.14412	1	5.12548e-15	1	4.66644	1	4.22816	1	0	1	5.12548e-15	1	0	1	-5.12548e-15	1
ENSMMUG00000005372	2.20202	0.0011193	1.15266	0.25094	0.640514	1	0.410288	1	0.635258	1	1.08643	0.477794	-0.267761	1	-1.46619	0.951553	1.20223	0.124374	0.19553	1	0.676763	0.755156	0.558125	1	0.594767	0.755189	0.322416	1	-0.511374	1	-0.0967112	1	0.986631	0.315164	0.708666	0.614484	0.887928	0.468638	0.178532	1
ENSMMUG00000015298	2.05153	0.0011193	0.899531	0.431254	0.597788	1	0.82238	1	0.808233	0.76173	0.0606704	1	0.0107563	1	-0.314249	1	-1.01559	0.167752	-0.96791	0.221516	-1.30882	0.0890009	-0.509919	1	-0.042306	1	-0.26114	1	1.12252	0.286547	-1.30474	0.257401	-0.542096	0.823142	0.173032	1	0.869619	0.414052	0.92418	0.320131
ENSMMUG00000007392	2.08347	0.0011193	2.47388	7.95477e-05	0.660733	1	-0.421095	1	1.68404	0.0289884	1.26043	0.212169	-0.486883	1	-1.76668	0.355568	-0.683738	1	-4.28005	1	-4.26413	1	-4.10299	1	6.08159	0.103133	5.12548e-15	1	-5.12548e-15	1	3.30315	1	0	1	5.12548e-15	1	0	1	-5.12548e-15	1
ENSMMUG00000004441	2.50482	0.0011193	1.72285	0.0780033	-1.15104	1	-0.389944	1	2.90955	0.00711537	2.98455	0.00251803	1.49472	0.99605	1.62064	1	0.524693	0.672737	0.860914	0.316912	0.200347	1	-0.618711	1	1.90189	0.00194476	0.961041	0.317724	0.65353	0.903956	0.349667	1	-1.09701	0.169516	0.625017	0.63887	1.36507	0.0665003	-0.552019	0.84108
ENSMMUG00000025857	-2.42614	0.0011193	-3.06012	3.19832e-05	-0.0906756	1	1.02161	1	-4.48128	4.58517e-11	-5.10969	5.21428e-13	-1.04361	0.63742	-0.0976161	1	0.555701	0.768304	-0.315884	1	2.55797	9.75619e-05	2.65121	5.29857e-05	0.160323	1	0.0463081	1	3.90998	1.45246e-09	3.77722	7.51442e-09	1.27205	0.157451	1.94391	0.00723825	2.78896	9.52318e-06	1.50018	0.059527
ENSMMUG00000004896	2.11383	0.00113328	1.48621	0.0522345	0.633376	1	0.474924	1	0.955992	0.684859	1.31222	0.225908	0.244763	1	0.00611922	1	1.67456	0.0153976	1.52955	0.0304035	0.594014	0.896038	0.136847	1	1.45601	0.0415729	1.53968	0.0396882	0.182275	1	0.369996	1	1.62543	0.0195811	-0.678058	0.605576	-1.71498	0.0179635	0.214693	1
ENSMMUG00000016100	2.09172	0.00114784	1.81921	0.00835343	0.43198	1	-0.0397978	1	0.879907	0.705649	0.883523	0.70905	-0.463447	1	-0.329242	1	1.86802	0.00149681	1.01892	0.175222	0.834625	0.476008	0.437987	1	0.946344	0.229498	0.894309	0.3665	-0.616173	0.941027	-0.0397352	1	0.282993	1	0.847129	0.357676	0.900679	0.376964	0.117307	1
ENSMMUG00000015158	2.05694	0.00115648	0.635159	0.815693	1.10644	0.939727	0.503714	1	0.560522	1	-0.011989	1	-1.39072	0.240323	-1.11327	0.592516	-0.0815034	1	-0.169045	1	-0.0334586	1	-0.15827	1	2.36319	0.000559036	0.942708	0.56255	-1.47806	0.417583	-1.56047	0.642789	0.790145	0.462198	-1.31494	0.091719	-2.53635	8.06495e-05	0.128979	1
ENSMMUG00000065171	-2.5763	0.00115893	-1.34718	0.163046	-0.780986	1	0.264363	1	-0.624185	1	-0.845936	0.853604	-0.639006	1	-1.71642	0.5538	-2.67236	0.00259233	-1.17938	0.237308	-0.895473	0.637956	-0.0327139	1	-0.96435	0.5306	-1.25248	0.421711	-0.578709	1	-0.217419	1	-2.79713	0.305487	-0.849735	1	-2.86837	0.127629	-2.43891	0.0884955
ENSMMUG00000059792	3.87269	0.00117581	3.16674	0.0318611	1.97758	1	1.38248	1	1.70144	0.464042	0.498858	1	0.825116	1	0.0678861	1	0.473329	1	0.351781	1	-0.128937	1	0.187791	1	2.84659	0.103872	-4.12521	1	0.600749	1	0.826546	1	-0.118472	1	0.140533	1	-1.38172	0.233229	-1.06462	0.424227
ENSMMUG00000004053	2.14022	0.00118608	1.50667	0.0552823	1.10548	1	0.392268	1	0.846324	0.723324	0.957794	0.538123	-0.521799	1	-1.16806	0.630446	1.90581	0.00131074	1.06768	0.152409	1.34577	0.0760497	0.489288	1	1.4448	0.0280916	0.682675	0.644902	-1.01427	0.437763	-0.55476	1	0.105118	1	1.2208	0.09926	0.779272	0.532043	0.116439	1
ENSMMUG00000014165	2.10055	0.00118733	0.896036	0.47585	0.875215	1	0.342721	1	0.27022	1	-0.0396457	1	-1.60558	0.122407	-1.57384	0.249453	-0.191723	1	-0.418451	0.935371	-0.972781	0.429811	-0.809279	0.886988	-0.542855	0.913826	-1.07394	0.46621	-2.01658	0.110345	-0.262314	1	1.57724	0.0841329	0.412434	1	-0.842741	0.842723	-0.975704	0.62755
ENSMMUG00000037731	-3.94107	0.00119482	-1.43823	0.339826	-1.24961	1	-0.34947	1	-1.96989	0.304157	-1.89487	0.293938	-0.943849	1	-0.399683	1	-1.69665	0.0914918	-2.32958	0.00755552	-2.0403	0.0389598	-1.40376	0.453345	1.81076	0.506633	0.894187	1	2.00154	0.600043	2.34752	0.60742	-1.93741	0.036761	-2.39494	0.00328121	-0.865673	0.558829	-3.12185	5.02359e-05
ENSMMUG00000061579	3.24393	0.00119482	3.06803	0.00396829	1.50865	1	0.0111647	1	1.4223	0.161654	1.55724	0.0826584	-0.803748	1	-1.01785	1	1.99235	0.0083548	2.99502	4.47218e-06	-0.48108	1	0.348875	1	2.46171	0.0219196	2.63359	0.010201	-1.48244	1	0.49694	1	0.781266	0.599991	1.34016	0.0982574	1.5942	0.0403876	1.05783	0.27518
ENSMMUG00000041725	-3.15678	0.00119482	-2.45029	0.00584606	-3.52409	0.0422904	-0.0127713	1	-5.47068	1.95152e-05	-3.52776	0.000961437	-8.04783	0.00185085	-0.831222	1	-1.94674	0.101367	-0.863203	0.5912	-1.15298	0.549349	1.34582	0.278883	-0.959148	0.72439	-2.53136	0.139261	-0.337519	1	1.43727	0.467047	-2.318	0.0676518	-2.08237	0.0730029	-1.06769	0.492907	0.680766	0.769144
ENSMMUG00000013281	-2.93924	0.00119482	-1.09801	0.408416	-0.773181	1	-2.18213	0.144655	1.33208	1	1.80238	1	1.93465	1	4.38568	0.525584	0.421741	0.938788	1.8649	0.00471759	0.52794	0.998491	1.36123	0.179718	-1.06575	0.149129	-0.885434	0.374006	-1.39273	0.090174	-0.542612	1	0	1	5.12548e-15	1	0	1	-5.12548e-15	1
ENSMMUG00000007315	2.11648	0.00120607	1.69869	0.0193062	0.736156	1	0.119143	1	0.931721	0.602579	0.474145	1	-0.750488	0.911745	-0.883553	1	4.13188	2.02593e-12	3.1492	5.9583e-08	1.22618	0.162323	1.07199	0.41909	1.40869	0.0565611	0.388404	1	-1.0496	0.584964	-0.666621	1	1.42084	0.0709882	0.887907	0.381722	0.308755	1	0.475988	1
ENSMMUG00000030906	2.19847	0.00121054	1.46185	0.0802577	1.29839	0.822809	0.784242	1	0.41103	1	-0.433671	1	-1.61748	0.370694	-1.93751	0.674934	0.831891	0.796122	1.899	0.0533422	-0.348233	1	1.44142	0.492847	2.3087	0.0216868	1.71314	0.200402	-2.80874	0.554112	-5.88946	0.480619	-2.28814	0.47013	-0.914679	1	-6.64103	0.0280628	-0.736621	1
ENSMMUG00000065248	2.19085	0.00121469	2.26479	0.000925037	0.668377	1	-0.0328741	1	1.4016	0.227988	1.1592	0.493354	-0.255328	1	-7.39111	0.339765	1.0448	0.208671	1.38029	0.057849	1.02643	0.376843	-0.686416	1	3.33614	1.06712e-06	0.0902058	1	-0.942739	1	-0.254049	1	1.45928	0.0434333	0.94172	0.279229	0.412321	1	1.5079	0.0327637
ENSMMUG00000059608	2.24313	0.00123716	1.98059	0.00865473	0.899284	1	0.239397	1	1.25974	0.298553	1.46924	0.13982	-0.00509813	1	-0.291013	1	1.8581	0.0212506	0.920416	0.541658	0.681774	0.963607	0.417367	1	1.44967	0.135458	0.687557	1	-0.23157	1	-0.476831	1	0.269212	1	0.697987	1	0.214602	1	0.536764	1
ENSMMUG00000055443	2.46078	0.00123716	2.87674	8.75037e-05	-0.450087	1	-0.482453	1	-0.144435	1	2.0276	0.839273	-3.66867	1	-3.36036	1	1.15144	1	1.83117	0.933188	-3.33733	1	-3.18459	1	1.06954	1	2.17615	0.421711	0.0439158	1	0.826546	1	2.27135	0.0546883	0.867317	1	2.09456	0.0504777	-0.256734	1
ENSMMUG00000020604	2.10684	0.00123716	1.17995	0.199804	1.04992	1	0.642589	1	0.690873	0.943593	0.510435	1	-0.231858	1	-0.530331	1	0.874043	0.277811	0.3943	0.933188	0.432051	1	0.0241813	1	2.58533	1.92745e-05	2.07677	0.00180765	0.969562	0.553553	1.64086	0.0632106	1.29232	0.083795	1.63437	0.0171208	0.733454	0.608569	0.992634	0.266584
ENSMMUG00000002807	2.32723	0.00124896	2.57746	0.000288102	1.13303	1	0.9092	1	0.93921	0.690446	1.15615	0.364659	-0.4432	1	-2.68162	0.310471	1.54163	0.0236458	1.51945	0.0262587	0.949513	0.429811	0.358126	1	1.42985	0.0683627	1.20483	0.223106	-0.265594	1	-0.427893	1	1.4953	0.0841329	2.08086	0.00434717	1.32872	0.158673	0.926826	0.460509
ENSMMUG00000023021	2.36952	0.0012492	1.93237	0.0150492	0.733489	1	-0.45091	1	0.675247	1	0.691897	1	-1.11391	0.698907	-0.690984	1	2.30172	0.000238038	1.62819	0.018379	0.907122	0.506669	0.448259	1	0.245065	1	0.487055	1	-0.950173	0.701796	-1.76152	0.235521	-0.875221	0.611791	0.512014	0.957427	-0.975009	0.476926	-1.62699	0.0695544
ENSMMUG00000000352	7.38596	0.00126059	6.42622	0.0540132	0	1	-5.12548e-15	1	4.97203	0.943593	4.60714	1	-5.12548e-15	1	0	1	5.17393	0.463265	5.84674	0.154268	5.12548e-15	1	3.15544	1	4.14412	1	6.97255	0.00792126	-5.12548e-15	1	5.12548e-15	1	3.98949	1	5.1314	0.55871	4.84294	0.901757	-5.12548e-15	1
ENSMMUG00000065350	7.38596	0.00126059	7.92984	0.000705736	5.44872	1	-5.12548e-15	1	-1.05798	1	0.482647	1	-3.66867	1	-3.36036	1	0	1	3.01234	1	5.12548e-15	1	0	1	5.12548e-15	1	5.12548e-15	1	-5.12548e-15	1	5.12548e-15	1	0	1	5.12548e-15	1	0	1	-5.12548e-15	1
ENSMMUG00000019939	7.38596	0.00126059	6.61676	0.0378394	5.04465	1	4.7945	1	0.420751	1	-0.0752296	1	0.101731	1	-4.28835	1	0.218289	1	0.360931	1	-0.387868	1	0.550759	1	4.46605	2.47177e-07	1.79694	0.350375	1.34112	1	-0.685436	1	-2.56909	5.08345e-05	-0.292215	1	-0.598706	0.788114	-3.66971	1.56742e-09
ENSMMUG00000003404	7.38596	0.00126059	-5.12548e-15	1	6.24185	0.726499	5.76827	0.968842	-5.12548e-15	1	0	1	4.71253	1	4.91638	1	1.13341	0.574375	-0.593332	1	-0.82055	1	-0.0322144	1	4.14412	1	5.12548e-15	1	-5.12548e-15	1	5.12548e-15	1	0	1	5.12548e-15	1	0	1	-5.12548e-15	1
ENSMMUG00000023375	2.00751	0.0012711	1.57756	0.0237118	0.718672	1	0.104521	1	0.678091	0.960607	0.3265	1	-1.32463	0.293614	-1.36009	0.32836	1.93827	0.000961374	1.45542	0.0227159	0.618893	0.764497	0.441249	1	2.22394	0.000144067	1.07717	0.209085	-0.745375	0.777475	-0.522964	1	0.970257	0.276217	1.32121	0.0748363	0.774102	0.553439	-0.192179	1
ENSMMUG00000013241	2.07079	0.00127418	1.99134	0.00289717	0.954457	1	0.335027	1	0.709996	0.943593	0.737413	0.942419	-0.803285	0.901105	-1.88343	0.19469	0.116615	1	-1.23738	0.682467	-0.11041	1	-1.86383	0.797347	-0.725594	0.836864	-0.660242	0.932042	-2.67131	0.0513502	-1.00393	1	-0.835806	1	-0.427877	1	-0.338452	1	-5.23922	0.436193
ENSMMUG00000050871	3.05916	0.00127418	4.08928	1.76624e-06	-0.56286	1	-5.6657	1	2.91287	0.00069017	3.20372	4.62116e-05	-6.03216	0.40495	-0.78364	1	4.28228	2.0933e-10	3.29873	3.16645e-06	0.985372	0.737011	1.38761	0.451422	3.63848	6.61359e-08	4.47276	6.37505e-11	-1.13227	0.911927	-0.708003	1	0	1	5.12548e-15	1	0	1	-5.12548e-15	1
ENSMMUG00000022996	2.15108	0.00129392	2.22791	0.00101701	1.43722	0.567843	0.128853	1	0.613695	1	0.632399	1	-0.0315415	1	-0.561967	1	1.81279	0.00308912	1.05127	0.171903	1.32138	0.0938008	0.392922	1	-1.40332	0.0324728	-0.870138	0.401006	-2.61071	3.33598e-05	-2.13942	0.00168165	0.610799	0.726134	1.00138	0.237797	0.731013	0.622736	0.247119	1
ENSMMUG00000000098	2.07272	0.00129392	2.0079	0.00246721	0.470874	1	-0.133559	1	2.19961	0.0220542	0.570409	1	-1.09632	1	-0.149691	1	0.361304	1	-0.207713	1	-3.02374	0.00259866	-2.30014	0.0442219	3.93957	0.00095514	-0.0744058	1	0.600749	1	2.01877	1	-0.123733	1	0.626213	0.70438	-1.15375	0.253442	-0.860517	0.477256
ENSMMUG00000050596	1.97427	0.00130441	2.07742	0.000839325	0.639541	1	0.204168	1	0.609087	1	1.26338	0.168522	-0.877543	0.754137	-0.829849	0.858669	2.48457	1.03736e-05	1.52692	0.0141189	1.57659	0.0212466	0.654898	0.971106	1.86795	0.00165498	1.99588	0.00133354	0.357934	1	0.65223	1	0.244332	1	1.61047	0.0183728	1.10851	0.197574	1.36786	0.058325
ENSMMUG00000009587	1.97483	0.00130946	1.857	0.00389862	0.894977	1	0.127451	1	0.609719	1	0.614223	1	-0.621409	0.99605	-1.04345	0.573187	2.54329	6.83983e-06	0.926347	0.246913	1.50839	0.0319923	0.737946	0.857956	1.31692	0.046413	1.5353	0.0239795	-0.1415	1	0.217605	1	1.99452	0.0019994	-0.270513	1	-1.42061	0.0510819	0.599284	0.748186
ENSMMUG00000017860	1.98706	0.00132199	2.11141	0.000714484	0.698514	1	-0.338154	1	0.954894	0.531742	0.940638	0.538123	-1.15145	0.412738	-1.65414	0.0903788	2.14724	0.000274621	1.52154	0.0187987	0.639727	0.764814	0.108007	1	2.01242	0.00110291	1.26648	0.117714	-0.209458	1	-0.660113	1	1.45306	0.0615693	0.45556	1	0.532093	0.943182	-2.49699	0.000721231
ENSMMUG00000001208	-3.26147	0.00132526	-1.46953	0.172818	-2.80944	0.252106	0.0378121	1	-1.02257	0.888304	-2.29371	0.0816112	-2.88982	0.234242	-0.0667879	1	-7.88402	3.5362e-05	-1.78538	0.0706997	-0.88891	0.697365	-0.387217	1	-0.916438	0.246943	-0.0175378	1	-0.0468524	1	0.482214	1	0	1	7.96987	0.000307972	0	1	-5.12548e-15	1
ENSMMUG00000014862	-2.81526	0.00133906	-2.24634	0.0113878	-2.47326	0.192042	-0.512083	1	-2.09858	0.0338407	-2.55843	0.00623229	-0.937748	0.924627	-1.29168	1	-0.838863	0.580451	-0.532038	0.994451	-0.450165	1	0.229372	1	0.300673	1	-0.627247	1	2.21007	0.00916242	1.77255	0.126138	-0.329283	1	-0.0998841	1	0.408913	1	0.98504	0.366306
ENSMMUG00000044509	2.5538	0.00134335	2.3868	0.00472294	0.935589	1	-0.184969	1	1.07718	0.931715	0.634175	1	0.46366	1	-6.04198	1	-3.06191	1	-0.340123	1	-3.33733	1	-3.18459	1	-4.58849	0.72439	1.46904	0.767799	-4.62165	1	-4.51443	1	5.51259	0.578706	5.12548e-15	1	0	1	-5.12548e-15	1
ENSMMUG00000052071	2.04637	0.00134335	2.06149	0.00152357	0.850224	1	0.146681	1	1.18167	0.281195	1.34059	0.139528	0.047938	1	-0.474995	1	3.22818	7.99551e-08	3.18858	8.65901e-08	1.92854	0.0065731	1.30338	0.232029	0.162617	1	0.667553	0.644902	-0.518848	1	-0.154906	1	-0.254366	1	1.21668	0.309646	0.492307	1	1.2217	0.31848
ENSMMUG00000045285	2.38149	0.00134335	2.94238	3.19832e-05	0.221215	1	-0.80258	1	1.4302	0.090768	1.21896	0.216714	-1.01007	0.656987	-0.576451	1	2.81229	4.20203e-06	1.84611	0.00630394	1.66714	0.0326159	0.351714	1	2.94321	8.52536e-06	2.4905	0.000600483	-0.685837	1	0.84622	1	0	1	5.12548e-15	1	3.35517	1	4.77137	0.876733
ENSMMUG00000012307	-2.31452	0.00134335	-0.578834	0.912284	-0.741174	1	-1.29944	0.724992	-1.54502	0.086539	-0.816311	0.840509	-0.871242	0.851145	-0.644003	1	-1.4285	0.0264928	0.834734	0.339001	-3.25955	4.90823e-08	-0.584897	1	1.61874	0.0102625	-2.79593	1.97838e-05	-0.757773	0.777483	-0.0565443	1	0	1	5.12548e-15	1	0	1	-5.12548e-15	1
ENSMMUG00000061689	2.46613	0.00134598	1.82819	0.0439889	-0.0278859	1	0.506422	1	1.20584	1	-0.0756882	1	-0.208339	1	-4.59544	1	0.988404	0.238928	-0.183811	1	-0.512318	0.998491	-0.624349	1	3.05364	1.9925e-05	1.01417	0.622128	0.48351	1	0.380395	1	-2.06885	0.599991	-1.66427	0.699391	-0.0270519	1	-0.735083	1
ENSMMUG00000013920	2.44882	0.00134598	1.5373	0.131139	0.900786	1	-0.661349	1	1.61596	0.262662	1.46465	0.372389	-0.37429	1	0.838113	1	1.4625	0.0659771	0.574347	0.812006	-1.01777	0.575	-0.766181	1	3.1213	0.00356214	2.40934	0.0816865	1.19106	1	2.56549	0.105205	1.43231	0.372583	2.05786	0.0471455	-1.79809	0.656555	-1.21283	0.876733
ENSMMUG00000021331	2.0875	0.00136932	1.63112	0.0280264	0.616051	1	0.454528	1	0.310532	1	0.247646	1	-1.19384	0.737858	-2.05114	0.525584	1.9356	0.00270673	1.4756	0.0371123	1.48601	0.0702929	0.611933	1	2.05434	0.0617724	0.613807	1	0.499405	1	-0.128594	1	0	1	3.62649	1	3.35517	1	6.32068	0.0714991
ENSMMUG00000054183	2.02684	0.00137628	0.935366	0.382525	0.594338	1	0.965042	1	-0.821779	1	0.110564	1	-2.29774	0.28288	2.61524	0.00302278	1.54172	0.0171946	0.734813	0.508003	0.0759687	1	-0.00581801	1	2.08794	0.000385135	-0.134877	1	-0.269991	1	0.0340766	1	-0.206118	1	2.29262	0.00523572	4.03328	2.29548e-09	0.919668	0.647498
ENSMMUG00000058697	-2.75461	0.00138155	-0.836552	0.670221	1.50001	0.436376	-1.45742	0.774603	0.284176	1	-1.12155	0.583896	2.46136	0.00115614	-1.70264	0.817742	-4.52684	0.672737	-1.82771	1	0.372437	1	-4.65969	1	5.12548e-15	1	5.12548e-15	1	-5.12548e-15	1	5.12548e-15	1	0	1	5.12548e-15	1	4.84294	0.901757	-5.12548e-15	1
ENSMMUG00000020117	2.11688	0.00138694	1.54049	0.04751	1.0715	1	0.852237	1	1.28387	0.203443	0.413111	1	-0.9321	0.82046	0.200393	1	2.3984	2.51236e-05	1.6175	0.00865917	1.71179	0.00988752	0.999008	0.425	0.561776	0.705297	-0.35543	1	-1.08439	0.342575	-0.819762	0.9517	-0.936675	1	-0.190982	1	0.315364	1	-1.53549	0.475746
ENSMMUG00000003201	1.99387	0.00139034	1.65368	0.0156581	0.970453	1	0.186397	1	0.789328	0.80176	0.975678	0.513311	-0.662345	0.968281	-0.384434	1	1.27626	0.053766	0.610469	0.625185	0.523859	0.896038	-0.10795	1	1.90317	0.00279547	1.90759	0.00520861	-0.212887	1	0.345731	1	-0.831972	0.394093	0.201002	1	1.37053	0.0650876	-0.833514	0.426076
ENSMMUG00000052495	1.97203	0.00139238	2.33603	0.000125186	0.682641	1	-0.252249	1	0.969214	0.514762	0.851868	0.711185	-0.847949	0.79124	-1.06014	0.592516	-0.190111	1	1.81182	0.0391534	0.780533	0.896038	0.228505	1	2.2288	0.030706	1.66092	0.228409	-0.932379	1	-0.128594	1	0.577278	1	0.798874	0.81205	-2.86837	0.127629	1.24834	0.33071
ENSMMUG00000011626	1.99772	0.00139891	1.56133	0.0268095	0.599596	1	0.123509	1	0.739508	0.879421	0.640893	1	-0.656234	0.971851	-1.1333	0.589799	1.64392	0.00787038	1.0007	0.202675	1.24968	0.119947	0.390526	1	0.91977	0.259135	1.1802	0.137664	-0.541185	1	0.277934	1	1.4408	0.0467201	1.11011	0.160583	1.03817	0.262994	0.753203	0.547988
ENSMMUG00000002139	2.89354	0.00141509	1.78529	0.183841	0.246906	1	-0.0580941	1	3.5255	0.0130241	4.1993	0.000349359	2.01608	1	-3.36036	1	3.71231	1.5618e-08	3.09716	2.88618e-06	1.54379	0.139895	0.75984	1	2.8842	0.000329725	2.54232	0.00453726	-0.786501	1	0.280254	1	0.0467032	1	0.565187	0.847056	0.562902	0.903153	-0.16081	1
ENSMMUG00000039082	2.09582	0.00141603	0.58043	0.912284	1.27987	0.726499	1.36907	0.511322	1.42648	0.121754	0.77935	0.912277	0.661044	1	1.30684	0.436988	-2.00194	0.000538507	-1.71397	0.0043132	-1.49664	0.0325659	-0.229152	1	0.108702	1	0.25873	1	0.759331	0.698598	0.744244	1	-0.597248	0.711424	-0.010625	1	0.49412	0.935043	0.84037	0.414821
ENSMMUG00000060941	2.07983	0.0014193	1.97281	0.00356144	1.02105	1	-0.0506181	1	0.704774	0.943593	1.06339	0.385186	-1.03968	0.604773	-1.37627	0.339765	3.2891	1	3.92005	1	5.12548e-15	1	3.15544	1	5.12548e-15	1	5.12548e-15	1	-5.12548e-15	1	5.12548e-15	1	0	1	5.12548e-15	1	0	1	-5.12548e-15	1
ENSMMUG00000054487	-3.12035	0.00143317	-0.678437	0.887615	-0.545354	1	-0.0259631	1	-0.561701	1	0.503084	1	-0.471099	1	0.0690568	1	-1.1432	0.147119	-1.48272	0.0365406	-2.28734	0.00113832	-0.517738	1	-1.7432	0.0928862	-0.367021	1	-0.535803	1	-1.05335	1	-2.69378	1	0.783163	1	0.344844	1	2.11063	1
ENSMMUG00000032410	2.06299	0.00143833	2.21758	0.000616398	1.18241	0.902767	-0.273625	1	1.99126	0.00647989	2.5202	9.80953e-05	1.86513	0.0423945	1.10301	0.793898	0.177444	1	0.935757	0.246668	-0.608896	0.800027	-0.628396	1	1.36531	0.0404273	1.96902	0.00187784	2.06499	0.00175823	1.28563	0.217794	-1.46802	0.0499487	-0.991121	0.251776	-0.949731	0.344096	0.450979	1
ENSMMUG00000011037	2.05711	0.00144466	1.00452	0.339826	1.48471	0.338038	1.43296	0.357102	1.12476	0.327105	0.0192151	1	0.163817	1	0.229391	1	2.49672	0.000316842	3.64873	7.00681e-09	1.78572	0.0414474	2.50542	0.000503517	2.40223	0.0683627	0.711332	1	0.615793	1	-0.685436	1	-0.234789	1	-1.6033	0.0234393	-2.3627	0.000172365	-1.72657	0.010589
ENSMMUG00000043771	1.97633	0.00145727	2.0086	0.00150199	-0.119667	1	-0.917329	1	1.9601	0.00948387	1.49102	0.109902	-0.352482	1	0.310364	1	1.59941	0.244313	1.04671	0.654833	0.830213	1	-0.0322144	1	4.90116	0.000171403	2.37093	0.651551	0.0414762	1	-3.05049	1	0.854794	0.766512	0.122242	1	0.331661	1	-1.16984	0.55376
ENSMMUG00000014403	3.83805	0.00145727	2.46043	0.191232	2.96424	0.621352	1.19361	1	-0.151731	1	-1.19438	1	-6.03216	0.40495	-5.70002	1	-0.833759	0.87	-7.1211	0.00285888	-1.43401	0.531374	-1.90663	0.560265	-0.831616	0.699173	-7.99991	5.50233e-05	-4.7461	0.000859926	-0.963541	1	-3.37391	1.00125e-05	-1.17781	0.161269	-2.19495	0.00140184	-3.02689	5.25296e-06
ENSMMUG00000010887	2.03375	0.00145849	2.05856	0.00155955	1.03453	1	0.396326	1	0.935653	0.572273	0.79323	0.813905	-1.44029	0.22565	-0.871189	0.947543	1.46259	0.0208912	0.614527	0.6206	0.629248	0.75347	0.136437	1	0.74727	0.470363	1.708	0.0114058	-0.822015	0.698598	-0.700108	1	1.17968	0.141276	1.25484	0.0978362	0.757676	0.596546	0.616879	0.755136
ENSMMUG00000003377	1.95939	0.00145849	2.04598	0.00104318	0.758816	1	-0.0698783	1	0.723959	0.898611	0.829608	0.736201	-0.730313	0.911745	-0.76213	1	3.83071	7.05821e-10	3.83617	4.02131e-10	1.31954	0.184695	1.60907	0.0848963	2.73049	8.39039e-05	1.40093	0.204316	-0.104653	1	0.713236	1	1.47477	0.124033	0.943812	0.49243	0.583043	1	1.81191	0.0187126
ENSMMUG00000017546	2.16821	0.00147009	1.04124	0.373659	0.855494	1	0.771979	1	0.62672	1	0.0293051	1	-1.3688	0.44587	-2.20549	0.275489	0.396533	0.881389	-0.173456	1	-0.742024	0.638398	0.277308	1	0.150815	1	-0.191231	1	-1.07379	0.330948	-0.395031	1	-0.876484	0.350239	0.172591	1	0.190239	1	-0.367166	1
ENSMMUG00000058920	2.64852	0.00147879	3.52339	2.08496e-06	-1.11304	1	0.356485	1	-1.41717	1	-0.388617	1	-4.92087	0.911745	0.32094	1	-2.42392	0.485652	-0.186626	1	-0.346409	1	-1.22088	1	5.41624	0.341065	3.13532	1	3.19085	1	5.12548e-15	1	1.29571	1	-2.84333	1	-3.01033	1	-3.06251	1
ENSMMUG00000051972	1.97547	0.00148214	1.30048	0.0913286	1.23555	0.611825	0.48881	1	0.866797	0.678851	0.919377	0.588918	0.0921657	1	-0.382219	1	0.777369	0.367139	0.960036	0.224782	0.150442	1	-0.212566	1	0.629718	0.580312	0.556432	0.837538	-0.604604	0.958652	-0.163	1	0.545673	1	0.513966	1	-1.45373	0.23897	0.542382	0.981024
ENSMMUG00000038355	-2.23752	0.00148289	-1.93629	0.00789866	-0.945561	1	0.15691	1	-2.76474	9.93728e-05	-2.38765	0.000944451	-1.41541	0.313258	-1.05914	0.925632	0.252876	1	-0.264261	1	0.307866	1	1.76412	0.146149	-1.02787	0.314627	-1.1486	0.291375	0.0983519	1	1.17317	0.451802	-0.440859	1	1.4972	0.0888093	0.930474	0.574417	1.67028	0.0455435
ENSMMUG00000006758	2.00568	0.00148914	1.24226	0.129126	0.657219	1	0.472068	1	0.517501	1	0.0208541	1	-0.877275	0.79124	-0.567915	1	0.306979	0.976177	-0.755755	0.427924	-0.731824	0.607866	-0.326492	1	0.644558	0.567929	0.533366	0.859029	-1.04668	0.378176	-0.412059	1	-0.126538	1	0.199717	1	-1.44191	0.0569991	-0.356717	1
ENSMMUG00000007596	1.98648	0.00149906	1.03155	0.271245	0.800112	1	0.436233	1	0.606134	1	0.457266	1	-0.770176	0.873171	-1.09736	0.584407	1.03142	0.174047	1.10876	0.13937	0.143968	1	0.0504356	1	0.770108	0.423293	-0.199682	1	-0.977075	0.463484	-0.789638	1	1.63822	0.0286169	1.35712	0.0850595	0.582666	0.900102	-0.100157	1
ENSMMUG00000012349	2.1371	0.00149906	1.5343	0.0552248	0.551534	1	0.0493145	1	1.75468	0.0324495	1.3845	0.189638	0.201579	1	0.702074	1	2.26722	0.000132503	1.8429	0.00282943	2.12091	0.000938565	0.551768	1	0.090984	1	0.688671	0.622128	-0.13742	1	0.0771476	1	2.34182	0.000358771	0.825395	0.440528	-0.266596	1	-0.525514	0.929135
ENSMMUG00000062968	1.95541	0.0015055	1.40716	0.0518472	0.260851	1	-0.00353088	1	0.932391	0.552543	0.633797	1	-0.489254	1	-0.750803	1	1.72086	0.00400308	0.229622	1	0.52912	0.896038	-0.0435487	1	0.151951	1	0.466168	0.942772	-1.22886	0.176727	-1.17223	0.312263	-1.37393	0.0574105	-0.555774	0.764166	0.901576	0.375636	-0.904496	0.343763
ENSMMUG00000001694	2.23548	0.00153981	2.63599	0.000110984	0.241505	1	-0.481467	1	2.19757	0.0204099	1.67993	0.165529	-2.70719	0.669152	0.329077	1	3.86404	6.99183e-11	2.53917	2.92242e-05	2.07338	0.00237823	1.03288	0.519683	1.95962	0.00261333	0.730533	0.690803	-1.35582	0.307693	-1.11923	0.789568	0.821483	1	1.24847	1	-0.187795	1	-1.23912	1
ENSMMUG00000003230	1.98444	0.00154021	2.06116	0.00116355	0.717326	1	-0.04866	1	0.763218	0.844857	0.67756	0.991906	-0.859332	0.812758	-1.19401	0.592516	2.52627	2.72344e-05	2.1637	0.000470637	0.894347	0.491255	1.05339	0.487416	1.54019	0.0341983	1.31503	0.134677	-1.028	0.614163	0.151338	1	1.27919	0.1164	1.27979	0.102992	0.453527	1	0.282538	1
ENSMMUG00000010366	2.26498	0.00155982	1.15595	0.304756	1.2325	1	1.12039	1	0.673968	1	0.193343	1	-1.04709	0.909768	-1.19581	1	0.255286	1	0.416227	0.933188	0.15099	1	0.00619931	1	1.05231	0.229498	0.742136	0.645503	0.00421722	1	0.403728	1	-0.358135	1	0.0710804	1	0.556644	0.877186	-0.431435	1
ENSMMUG00000001197	2.36119	0.00156691	2.65412	0.000288102	2.0217	0.177296	1.34809	0.968842	2.59601	0.000167218	1.84732	0.0210555	1.00593	0.816705	0.131082	1	0.0446784	1	0.757063	0.499895	-0.324431	1	-1.50665	0.135343	-0.530326	0.778767	0.0614858	1	-1.61711	0.0843209	0.076728	1	-0.25311	1	0.758446	0.496007	0.160163	1	0.115244	1
ENSMMUG00000064448	-3.55807	0.00156717	-1.88473	0.0827099	-0.690435	1	-1.61683	0.87579	-1.06005	1	-2.52992	0.258662	0.598506	1	-1.40184	1	-0.888126	0.745377	-0.380003	1	-0.213795	1	-0.35225	1	-7.27356	0.00151345	-4.23542	0.0103793	-2.24071	0.209514	-0.859779	1	-2.18266	0.599991	-6.34514	0.0678274	-3.18006	0.134619	-6.59403	0.0360574
ENSMMUG00000062960	-2.23281	0.00156717	-4.34033	2.98048e-09	-1.46138	0.571193	-3.66967	1.7832e-06	-1.20586	0.331262	-2.22175	0.0030895	-2.07687	0.0424596	-1.11514	0.855683	-1.81597	0.0242463	-4.58221	6.33302e-08	-3.57751	1.58196e-05	-2.80714	0.000726641	-2.06542	0.013818	-3.46628	0.000117144	-2.61664	0.0046356	-5.56485	2.00592e-06	-2.56496	0.288029	-6.72798	0.0260337	-3.56342	0.0564099	-3.68916	0.0366776
ENSMMUG00000058149	-3.87994	0.00157259	-0.662604	1	-1.76252	1	-0.700816	1	-0.913716	0.864474	-0.713005	1	-0.000995131	1	-2.13318	0.755052	0.647087	1	0.817624	1	1.48832	0.896038	2.24301	0.348251	-6.65708	0.013818	-6.75394	0.0234074	-1.62412	0.692877	-1.39136	1	0.219072	1	-2.8243	0.276922	-6.64103	0.0280628	-0.955164	1
ENSMMUG00000009251	2.07859	0.00157732	1.27187	0.140865	0.851472	1	0.983482	1	0.421987	1	0.572631	1	-0.772204	0.855463	-1.40091	0.230519	0.334432	0.976177	-0.024307	1	0.112357	1	-0.336882	1	-0.569615	0.684337	0.0920008	1	-0.859243	0.592346	-0.820502	0.889178	-0.0648504	1	0.826415	0.405143	0.359365	1	0.688129	0.647498
ENSMMUG00000062949	-2.35436	0.00159458	-1.50171	0.074043	-0.686454	1	-0.197144	1	-0.624136	1	-0.528573	1	-0.789355	0.911745	-0.240652	1	-1.41943	0.456808	-0.902372	0.827258	-0.723124	1	-0.146797	1	-4.02542	2.28076e-05	-1.76528	0.0600769	-1.81936	0.0972096	-0.28698	1	-1.30662	1	-1.8407	1	-5.65542	0.335393	-5.71369	0.211032
ENSMMUG00000049314	2.98709	0.00160407	2.8056	0.00432743	0.148751	1	1.35047	1	1.73188	1	0.846553	1	-2.77788	1	-2.49441	1	3.79026	3.03228e-06	2.33383	0.0214335	1.90125	0.179242	0.375455	1	4.0517	8.04288e-06	2.1354	0.154475	-0.912351	1	-0.685436	1	1.92406	0.0104222	2.22465	0.00129262	2.39033	0.000269743	1.82381	0.0106899
ENSMMUG00000001612	1.98006	0.00163124	1.82581	0.00574502	1.1418	0.821012	0.167993	1	0.897341	0.639415	0.867582	0.697938	-0.752092	0.911745	-1.2403	0.525584	1.86889	0.00209857	1.22647	0.0837388	0.658139	0.733922	0.127211	1	1.01105	0.219108	0.744437	0.606855	-0.971778	0.527606	-0.96984	0.805954	0.343222	1	1.18072	0.120579	0.0452952	1	-0.954985	0.306994
ENSMMUG00000055788	2.85298	0.00163124	2.16028	0.0502004	-1.97256	1	0.201394	1	2.56638	0.0715325	1.69972	0.719776	0.668235	1	-4.28835	1	1.35884	0.150304	1.06585	0.375163	0.205755	1	-0.191919	1	4.64397	4.33737e-07	2.45885	0.108283	1.87734	0.698598	0.674721	1	3.10261	1.03437e-05	3.54981	4.5924e-08	3.85287	2.25906e-09	3.05055	5.25296e-06
ENSMMUG00000028738	1.95174	0.00164015	2.09568	0.000777374	0.643658	1	-0.0516276	1	1.07758	0.364796	0.879757	0.6536	-1.06558	0.522984	-1.69397	0.094113	1.8034	0.00389497	1.28605	0.0722726	0.184148	1	-0.117912	1	2.08444	0.0020987	1.98408	0.00707873	-0.636482	1	-1.45652	0.547967	1.01701	0.265823	0.80731	0.440885	0.401038	1	0.509917	0.927856
ENSMMUG00000033113	-2.48211	0.00165675	-2.89749	0.000188502	-1.14008	1	-1.74373	0.265313	-2.99876	9.4752e-05	-3.30691	1.90596e-05	-1.19017	0.629928	-9.1576	0.00051767	-4.52684	0.672737	-4.84005	0.741361	-4.82385	0.896038	-0.0314781	1	5.12548e-15	1	5.12548e-15	1	-5.12548e-15	1	5.12548e-15	1	0	1	5.12548e-15	1	0	1	-5.12548e-15	1
ENSMMUG00000016753	-2.50571	0.0016591	-0.475732	1	-0.866495	1	-2.81909	0.00479418	0.3251	1	-0.388617	1	1.33947	1	3.44776	0.11842	5.00397	4.59123e-17	5.52429	5.97226e-20	4.30228	9.89939e-13	4.99218	2.77957e-16	1.42039	0.130788	1.33096	0.237475	0.738314	1	2.31057	0.00862122	3.13924	2.85648e-05	0.52112	1	0.668165	0.996581	3.0805	1.34661e-05
ENSMMUG00000022140	2.24157	0.00170086	2.22275	0.00235429	0.151595	1	-0.239971	1	1.86448	0.0194914	1.62689	0.0670674	-1.03218	0.890701	-1.47721	1	2.78251	3.79627e-05	2.1569	0.00234	1.54999	0.114369	0.380527	1	2.23805	0.00070712	2.71389	4.12091e-05	-0.283525	1	-0.00126402	1	0.269212	1	2.21126	0.0518444	1.66172	0.298232	0.661061	1
ENSMMUG00000053668	2.37212	0.00171624	0.844082	0.762932	1.06823	1	2.16133	0.052199	4.57223	1	4.05147	1	3.76653	1	0	1	0	1	0	1	5.12548e-15	1	0	1	-4.98845	0.506633	-5.08327	0.622128	-0.355518	1	-0.685436	1	0	1	5.12548e-15	1	0	1	-5.12548e-15	1
ENSMMUG00000002142	2.01359	0.00171686	1.13388	0.208573	0.158183	1	-0.0829199	1	0.515302	1	0.691575	0.997606	-0.538504	1	0.767835	1	1.04168	0.181422	0.789352	0.423463	0.497363	0.973942	0.591828	1	0.703535	0.503264	1.34625	0.0655338	0.319351	1	0.389512	1	-0.130827	1	-0.182494	1	-0.00773805	1	0.61062	0.814232
ENSMMUG00000041988	1.98626	0.00172237	1.9179	0.00352853	0.846488	1	0.0164886	1	0.723154	0.935524	1.13393	0.317386	-0.229032	1	-0.803357	1	2.2109	0.000189957	1.84499	0.00281487	1.31979	0.101102	0.42907	1	0.617198	0.620789	0.947759	0.31924	-0.563092	1	0.170238	1	0.327548	1	0.705881	0.554645	0.287	1	0.567543	0.83305
ENSMMUG00000034870	-2.34336	0.00172941	-2.68455	0.000241203	-1.27426	0.980094	0.26095	1	-3.69375	6.40969e-08	-3.55704	1.0213e-07	-1.67813	0.120603	-2.24198	0.0618639	-0.05158	1	-1.86606	0.0131323	0.375977	1	1.4269	0.111477	-0.480959	0.967931	0.173289	1	2.29632	0.00127833	1.90637	0.0233769	1.68059	0.0265454	2.93898	2.50232e-06	3.23855	1.27659e-07	1.66551	0.0230085
ENSMMUG00000056885	-3.08298	0.00173305	-2.37645	0.00911095	-4.3872	0.0267392	0.0610391	1	-3.19041	0.0042113	-2.6405	0.0167514	-1.46864	0.711359	-1.14314	1	0.253248	1	-0.722992	0.992287	-0.829176	1	1.43725	0.361307	-1.07457	0.937342	0.689069	1	1.13203	1	0.922903	1	0.411741	1	1.39225	1	0.364995	1	0.797898	1
ENSMMUG00000055226	1.99358	0.00175404	1.43715	0.0549765	0.82424	1	0.27932	1	1.18819	0.264901	0.693177	0.971449	-0.365945	1	-0.127094	1	2.84078	6.48161e-07	2.43693	2.40869e-05	1.62325	0.0200118	1.19006	0.231401	2.57131	1.3624e-05	2.0613	0.00154503	1.18441	0.269504	0.958196	0.725315	1.35032	0.0662768	2.07929	0.00110432	2.48148	3.79789e-05	1.09521	0.192931
ENSMMUG00000043412	2.24216	0.00175404	1.52066	0.0928154	0.783047	1	0.348787	1	1.01144	0.659388	0.891023	0.807243	-1.49958	0.656987	-0.151421	1	1.74365	0.00874285	0.887143	0.378982	0.11291	1	-0.582397	1	1.32734	0.061982	2.50273	5.93415e-05	1.02185	0.434008	0.765476	1	0.139824	1	-1.05807	0.183301	-2.01784	0.00146482	-0.274005	1
ENSMMUG00000032761	-7.42102	0.00175404	-4.01209	0.00488839	-0.618461	1	-0.569614	1	3.10373	1	0	1	-5.12548e-15	1	0	1	0	1	0	1	5.12548e-15	1	0	1	5.12548e-15	1	5.12548e-15	1	-5.12548e-15	1	5.12548e-15	1	0	1	5.12548e-15	1	0	1	-5.12548e-15	1
ENSMMUG00000064042	-7.42102	0.00175404	-1.93017	0.166397	-6.86031	0.136571	-2.131	0.822967	3.10373	1	0	1	3.76653	1	0	1	0	1	0	1	5.12548e-15	1	0	1	5.12548e-15	1	5.12548e-15	1	-5.12548e-15	1	5.12548e-15	1	0	1	5.12548e-15	1	0	1	-5.12548e-15	1
ENSMMUG00000062046	7.32493	0.00175404	6.52463	0.0540132	3.54456	1	6.34438	0.408591	0.828024	1	2.28031	0.190916	-0.844267	1	-4.28835	1	3.04058	1.07012e-05	1.79043	0.0325847	0.511391	1	0.630925	1	4.33054	1.52557e-07	1.74454	0.30146	0.0455223	1	2.10206	0.294972	3.35284	1.86196e-07	4.44642	6.01512e-13	4.02623	6.09416e-11	3.62332	6.06205e-09
ENSMMUG00000010586	7.32493	0.00175404	8.09911	0.000261834	0	1	-5.12548e-15	1	3.94305	0.0378262	3.67599	0.0897525	1.93465	1	-2.49441	1	7.05121	0.0039086	6.83415	0.00899787	5.12548e-15	1	4.62821	1	5.89199	0.153936	7.72275	0.000323815	3.19085	1	5.12548e-15	1	0	1	5.12548e-15	1	0	1	-5.12548e-15	1
ENSMMUG00000061759	7.32493	0.00175404	8.06681	0.000332302	5.04465	1	2.94259	1	2.66899	0.046657	2.79225	0.0338781	-0.844267	1	-4.28835	1	8.13853	1.0768e-05	8.03641	1.48457e-05	6.65619	0.0266518	4.07213	1	4.27195	0.0043467	3.67461	0.0468804	1.91783	1	-3.05049	1	0.120777	1	0.139433	1	-0.345609	1	-0.477808	1
ENSMMUG00000056096	7.32493	0.00175404	4.26406	1	3.54456	1	-5.12548e-15	1	7.68722	0.00062382	0	1	-5.12548e-15	1	0	1	3.25957	0.137961	2.66141	0.298273	-3.33733	1	-3.18459	1	2.04839	0.525531	2.02617	0.518328	-4.06569	1	-3.96069	1	3.22593	0.276217	-2.84333	1	-3.01033	1	-3.06251	1
ENSMMUG00000062735	7.32493	0.00175404	6.20662	0.113255	0	1	-5.12548e-15	1	5.75955	0.390368	5.57723	0.538123	-5.12548e-15	1	0	1	0	1	3.92005	1	5.12548e-15	1	3.15544	1	2.96286	0.295227	3.09576	0.21179	-3.14937	1	-3.05049	1	0	1	5.12548e-15	1	0	1	-5.12548e-15	1
ENSMMUG00000032797	-2.34576	0.00176759	-3.36244	5.62114e-06	-1.51408	0.682597	0.285317	1	-2.75694	0.000568472	-2.52206	0.00123812	-1.50271	0.363598	0.202327	1	-1.24646	0.205855	-1.88152	0.0211481	1.02034	0.380053	1.65302	0.045867	1.63612	0.0467429	-0.659774	1	3.14843	8.07704e-06	3.58037	1.65385e-07	-0.701836	0.720714	-1.26724	0.145762	1.08633	0.242171	1.098	0.211032
ENSMMUG00000045826	2.05071	0.0017962	1.8514	0.00789866	0.717642	1	-0.0644199	1	1.84017	0.0162273	1.93957	0.00767445	0.833848	0.911745	-0.13287	1	1.32533	0.0493577	1.33548	0.0490695	1.02027	0.294924	-0.271126	1	1.61138	0.0100043	2.10358	0.000712519	0.830861	0.614163	0.161568	1	0.675544	0.604197	0.566504	0.761231	0.556682	0.87535	0.771081	0.519453
ENSMMUG00000057395	2.04871	0.0017962	1.75527	0.0139016	0.771018	1	-0.0121922	1	0.708457	0.943593	0.804331	0.808795	-0.775982	0.911745	-1.41785	0.497784	1.11844	0.120482	0.837266	0.357542	0.824148	0.504611	-0.422692	1	0.615803	0.612975	1.61535	0.0171403	0.160943	1	-0.207176	1	1.21274	0.119479	1.60348	0.020949	1.38452	0.0665891	1.36213	0.0651052
ENSMMUG00000047219	2.98274	0.0017962	2.81612	0.00528638	0.978389	1	-0.303676	1	2.02662	0.593307	2.10064	0.491136	-4.21531	1	1.99457	1	2.73795	0.0110099	2.34144	0.0629781	0.950381	1	-0.432175	1	4.11947	0.00034399	4.0886	0.000456199	1.79031	1	1.54246	1	4.94334	0.823142	5.12548e-15	1	0	1	3.28837	1
ENSMMUG00000020434	3.80255	0.0018207	2.52409	0.25995	1.66227	1	3.3169	0.121222	0.454175	1	-1.14436	1	-2.09881	0.855463	-6.47678	0.794358	1.72193	0.00462136	2.62836	3.73736e-06	1.1956	0.146486	1.29426	0.135343	1.99941	0.013818	3.23368	6.87741e-06	4.24364	9.43988e-10	1.54658	0.343763	-0.573049	0.755804	0.634978	0.619207	1.17648	0.148332	-1.93409	0.0022596
ENSMMUG00000052690	3.80255	0.0018207	2.64356	0.17058	2.4554	1	2.68844	0.71846	1.39672	0.390368	0.0823123	1	-0.172352	1	-6.31822	0.93621	0.254236	1	-0.167468	1	-0.600826	1	-0.216062	1	0.0631068	1	-2.22491	0.0728015	-0.183743	1	-0.148033	1	-1.86036	0.245191	-3.38773	0.0175663	-1.75218	0.191127	-1.25375	0.337643
ENSMMUG00000054659	-3.35827	0.0018207	-2.08345	0.0339375	-1.20726	1	0.226494	1	-3.34421	0.000173447	-3.07968	0.000714378	-2.31633	0.123854	-1.77058	0.753987	-1.85612	0.48088	-0.091715	1	-0.347758	1	0.117663	1	-0.240923	1	-0.652822	1	-0.121475	1	0.690823	1	-5.07982	0.578706	0.601585	1	-5.43779	0.472989	-5.49587	0.306771
ENSMMUG00000002779	1.99002	0.00182295	1.57114	0.028017	0.603047	1	0.589998	1	0.55532	1	0.844905	0.725396	-0.18868	1	-0.719404	1	1.36209	0.0687104	0.69892	0.602005	0.51324	1	0.651068	1	1.96028	0.00884969	0.632154	0.969202	0.20917	1	-0.893481	1	-1.84198	0.00685923	-0.428449	1	-0.407159	1	-2.69772	9.93404e-06
ENSMMUG00000060294	1.96945	0.00182295	1.61562	0.0203275	0.730535	1	0.34009	1	0.955542	0.538128	1.17946	0.25443	-0.176629	1	-0.392737	1	0.598179	0.572152	0.020257	1	0.242045	1	-0.607545	1	0.921183	0.248604	1.03563	0.224447	0.0623206	1	0.0197836	1	0.496324	0.859214	0.808867	0.389879	1.12293	0.183906	0.731441	0.560261
ENSMMUG00000049968	1.95747	0.00182295	1.77251	0.00794069	0.526663	1	-0.406625	1	0.598767	1	0.328396	1	-1.46449	0.186394	-1.33014	0.391468	3.06494	1.28637e-07	2.46452	2.87159e-05	1.71388	0.0157209	0.972709	0.536882	1.5694	0.0147315	1.75981	0.00817359	-0.395077	1	0.0683626	1	1.3601	0.0711139	1.61421	0.0222543	0.977642	0.334571	0.882979	0.395152
ENSMMUG00000063339	2.10497	0.00182618	1.53536	0.053264	0.366069	1	0.1246	1	0.839155	0.794993	1.23806	0.257055	-0.518701	1	0.221861	1	1.63829	0.00935347	0.439001	0.894105	0.898754	0.434121	-0.63523	1	2.38055	8.3714e-05	1.88383	0.00592107	0.54484	1	0.825723	0.97704	1.88693	0.00485705	2.23806	0.000369063	2.93322	7.59944e-07	2.29422	0.000211437
ENSMMUG00000014053	-2.75266	0.00183572	-0.739101	0.825478	0.887094	1	0.852056	1	-0.52103	1	0.0489402	1	0.516285	1	0.630754	1	3.99197	2.36947e-07	5.55011	1.14789e-14	3.81921	2.37725e-06	3.76581	2.51309e-06	1.3216	0.529381	-0.334443	1	0.453483	1	0.0206308	1	0	1	5.12548e-15	1	4.2829	1	-5.12548e-15	1
ENSMMUG00000015812	2.28162	0.00185554	0.219682	1	1.14728	1	1.57897	0.468295	1.94685	0.0313261	0.441243	1	1.38312	0.589963	0.449976	1	-1.98943	0.000808234	-1.97318	0.000876637	-1.76354	0.00776557	-1.12663	0.268762	1.21945	0.107558	1.1043	0.238505	1.56884	0.0638467	1.51673	0.109064	-0.4423	0.955396	-0.665557	0.577505	0.422768	1	0.415357	1
ENSMMUG00000036607	-2.48625	0.00186929	-3.08147	0.000108895	-1.88505	0.428162	0.240111	1	-4.7219	4.39434e-11	-7.0329	1.9322e-15	-1.84859	0.0621595	-1.29998	0.5538	0.0707036	1	-2.98233	0.0054916	2.1983	0.00371056	2.35105	0.00134188	-0.537193	0.94064	-0.4351	1	2.69656	8.03887e-05	2.52992	0.0004782	-0.140031	1	1.28869	0.209877	2.47775	0.000472122	0.565245	1
ENSMMUG00000054342	-2.20113	0.00187203	-2.43734	0.000402896	-1.58121	0.4109	0.558775	1	-1.41929	0.138394	-1.7467	0.028791	-1.09437	0.632831	-0.180075	1	-2.56427	0.000142646	-1.71129	0.0129954	-1.93466	0.00852066	-0.387103	1	-2.26239	0.00295076	-2.37658	0.0023358	0.0943584	1	0.331506	1	-5.93477	0.19518	-1.54049	0.860302	-6.29705	0.0827099	-2.14315	0.412977
ENSMMUG00000056766	-2.67544	0.0018751	-1.78617	0.0448258	-0.871983	1	-0.207438	1	-1.26892	0.727192	-1.47948	0.61217	-1.14464	1	-0.341303	1	-0.728295	1	0.0760629	1	-1.32253	0.804785	1.99501	0.121303	-2.33469	0.533093	-5.65397	0.304554	-0.211543	1	-0.293367	1	1.15704	0.859439	-5.25022	0.380037	-5.43779	0.472989	-5.49587	0.306771
ENSMMUG00000016143	2.74303	0.00187724	2.01623	0.0624079	0.894354	1	1.45939	1	0.539159	1	0.481928	1	-2.24198	0.711359	0.260467	1	-1.13977	0.108294	-1.30603	0.055928	-1.7998	0.00754116	-0.758219	0.835238	0.806641	0.603284	1.42573	0.147617	1.6989	0.0967423	0.226444	1	0.900607	0.314316	0.78565	0.418964	0.542608	0.884614	1.10907	0.172635
ENSMMUG00000017652	1.97608	0.00191121	0.811261	0.540466	0.865123	1	-0.0988566	1	1.06725	0.424871	0.950505	0.590015	-0.563262	1	-0.403089	1	-4.92615	0.463265	-5.24244	0.516087	-0.341933	1	-5.06039	0.942225	5.12548e-15	1	5.12548e-15	1	-5.12548e-15	1	5.12548e-15	1	-1.35832	0.236822	-0.384353	1	0.420995	1	0.368964	1
ENSMMUG00000058960	1.97697	0.00192207	1.75327	0.010459	-0.0186651	1	-0.394881	1	0.640978	1	0.812022	0.803962	-1.3697	0.326922	-0.888008	1	1.68944	0.00772392	1.16589	0.120833	1.01711	0.318985	-0.132199	1	0.844387	0.375709	1.32445	0.0896085	-0.916054	0.625381	-0.802091	1	0.539185	0.840003	0.864998	0.376238	0.661635	0.719231	0.394675	1
ENSMMUG00000004403	2.09185	0.00195472	2.19166	0.0011892	0.535797	1	-0.654439	1	0.740479	1	1.53366	0.101405	0.0468659	1	-0.66306	1	2.29883	5.4703e-05	0.650224	0.555657	1.43881	0.0453569	-0.163398	1	1.95087	0.00120298	2.11389	0.000749612	-0.150657	1	-0.859478	0.864848	0.821483	1	-0.661145	1	2.07359	0.34789	-1.23912	1
ENSMMUG00000029310	2.09185	0.00195472	-0.277658	1	-0.766639	1	4.97961	1.33247e-14	0.845171	0.868907	-0.0774041	1	-1.49733	0.589947	0.0436279	1	7.068	1.22247e-28	-2.38025	9.9781e-05	1.21817	0.134853	0.530255	1	4.31714	5.52081e-14	2.00315	0.00145194	2.91075	1.40064e-06	2.48729	8.39459e-05	2.01712	0.00172703	-0.989395	0.226664	-1.1802	0.145723	0.712495	0.588807
ENSMMUG00000021845	1.95793	0.00196297	1.34237	0.0817568	0.457952	1	-0.317014	1	0.770274	0.819243	0.985861	0.505142	-0.904433	0.783932	-1.89543	0.0995409	1.33558	0.0453424	0.854564	0.340302	0.522258	0.911432	0.0331907	1	0.81204	0.392477	0.599714	0.805573	-0.743398	0.815848	-0.55005	1	1.02655	0.215403	1.17254	0.121835	1.10356	0.203216	1.07978	0.197531
ENSMMUG00000063092	2.25857	0.00196315	2.48474	0.000547957	0.947181	1	-0.129368	1	1.3511	0.308893	1.36202	0.279374	-2.27915	0.339953	-1.32997	1	3.0975	1.24385e-07	1.94473	0.00183094	2.2551	0.000450778	1.29119	0.182909	1.56804	0.0183046	1.61542	0.0234074	-1.31168	0.255196	-0.628198	1	-0.637492	0.756915	1.25051	0.102881	0.355198	1	-1.48698	0.0536884
ENSMMUG00000020483	2.04312	0.00196315	1.83852	0.00955543	0.931093	1	-0.238721	1	0.840535	0.723848	0.904888	0.648967	-0.788905	0.911745	-1.62476	0.293217	1.83919	0.0033362	1.93331	0.00170955	1.37178	0.0872922	0.0307417	1	1.67356	0.0108634	2.47887	7.69198e-05	0.114271	1	0.227273	1	0.746235	0.558083	0.8347	0.397946	0.620026	0.798659	0.531746	0.882413
ENSMMUG00000014398	2.09569	0.00196589	2.43701	0.000233904	0.680297	1	-0.21354	1	0.671753	0.998287	1.39286	0.118933	-0.799959	0.911745	-1.37443	0.639743	0.958764	0.224852	0.482766	0.822258	0.0498936	1	-0.368816	1	1.78144	0.00477775	1.52699	0.0332132	-0.482332	1	-0.00746309	1	0.197672	1	1.14709	0.134453	0.62778	0.747153	-0.0907302	1
ENSMMUG00000049424	3.41127	0.0019817	0.454478	1	1.11259	1	3.63066	0.00384903	1.80455	0.0538418	-0.410009	1	-1.73221	0.79124	1.87692	0.29367	1.77267	0.776993	1.37762	0.845876	-1.24039	1	3.28169	0.033081	0.685182	1	-0.0766599	1	-5.02196	0.815848	-0.685436	1	2.24956	0.823142	1.72354	1	0.344844	1	4.77683	0.00122389
ENSMMUG00000053799	2.33974	0.00200326	1.77526	0.0476356	1.06823	1	0.956221	1	0.408817	1	0.506983	1	0.292655	1	-0.780455	1	0.13171	1	-0.538523	0.741361	0.324781	1	-0.955254	0.543834	0.275535	1	0.151684	1	-0.348228	1	-0.656506	1	0.891338	0.427415	0.561926	0.865293	0.105493	1	0.83367	0.516592
ENSMMUG00000057589	-3.50384	0.00201206	-2.30919	0.0235293	-3.84243	0.177296	-1.2661	1	-5.12548e-15	1	3.13596	1	-5.12548e-15	1	0	1	-3.06191	1	-0.340123	1	0.594878	1	-3.18459	1	-4.0332	1	-4.12521	1	0.0439158	1	-3.96069	1	0	1	5.12548e-15	1	0	1	-5.12548e-15	1
ENSMMUG00000045362	-3.50384	0.00201206	-3.03065	0.00305481	-1.36437	1	0.832125	1	-4.35126	0.000361067	-3.72207	0.00117249	-1.17155	0.911745	-1.03679	1	-2.26727	0.0344188	-3.86467	0.000115537	-0.392967	1	1.35839	0.225616	-1.91473	0.079748	-1.9201	0.125883	2.23899	0.00375701	1.79634	0.0759759	-0.156456	1	-0.419643	1	0.0497174	1	0.811381	0.55027
ENSMMUG00000002047	2.29699	0.00201315	2.06974	0.00879692	1.25255	1	0.223942	1	1.25471	0.290801	1.28105	0.255299	0.039728	1	-0.822322	1	2.11342	0.0038194	1.95782	0.00690548	1.68572	0.0588431	0.606312	1	0.509007	0.875733	2.04058	0.00352428	-0.582207	1	-0.255635	1	1.47036	0.11086	1.4597	0.095086	0.990412	0.46445	0.475259	1
ENSMMUG00000003789	2.21665	0.00204369	1.97168	0.0107298	0.885568	1	-0.0801716	1	0.910546	0.669251	0.807286	0.839273	0.072402	1	-0.916649	1	2.04595	0.0073415	2.34862	0.000984083	1.35905	0.232252	-0.514573	1	4.1754	1.88297e-05	2.81027	0.0424714	-0.512039	1	-0.286267	1	0.991857	0.371217	0.0437568	1	-1.01315	0.471286	-3.08551	0.000310424
ENSMMUG00000001427	1.92357	0.00205441	1.27329	0.100825	1.00814	1	0.86839	1	0.284578	1	0.0255876	1	-1.0217	0.578503	-1.32939	0.264937	1.84442	0.00169298	0.630105	0.579482	1.54687	0.025056	0.619781	1	-0.238094	1	0.348483	1	-1.39705	0.0875038	-0.0734952	1	1.5952	0.0871764	3.66723	1.42537e-08	3.08613	2.90623e-06	1.94077	0.0126442
ENSMMUG00000021765	2.60229	0.00206846	2.72114	0.000845686	1.84819	0.664853	0.606391	1	1.07237	0.457496	1.00352	0.559791	-0.589368	1	-1.08827	1	2.28742	0.000130679	1.10061	0.157338	0.653047	0.777849	0.128832	1	2.04858	0.00295115	1.02069	0.430911	-0.514927	1	-1.09625	1	1.11719	0.199986	1.50303	0.0421019	0.632096	0.790902	0.381364	1
ENSMMUG00000016084	2.07341	0.00207881	1.89139	0.00746095	0.710788	1	-0.109374	1	0.939051	0.634537	1.36837	0.14339	-0.298055	1	-0.251221	1	1.59727	0.0180359	1.52325	0.0267432	1.07266	0.294771	-0.0148446	1	1.48337	0.0317861	1.84161	0.00742027	0.346757	1	0.253102	1	0.625835	0.782545	0.691846	0.613889	0.794392	0.570395	0.426988	1
ENSMMUG00000013875	2.03569	0.00207881	1.69227	0.0212583	0.627713	1	-0.142666	1	1.09923	0.390368	0.896563	0.695891	-1.31821	0.412738	-0.682476	1	2.86269	3.6986e-06	1.91812	0.00404912	1.41634	0.104263	0.727516	1	0.942337	0.255194	0.501075	0.915612	-1.05194	0.419704	-0.429784	1	0.827364	0.440365	0.967352	0.276429	0.621202	0.786253	0.343845	1
ENSMMUG00000059082	3.13104	0.00207881	2.07162	0.166397	1.69891	1	0.584387	1	1.05552	0.751127	-0.446651	1	-0.350434	1	-6.68607	0.639743	1.01058	0.288828	0.527957	0.871596	-0.0169167	1	-1.17185	0.671033	2.23072	0.00575637	3.04514	6.47261e-05	0.144945	1	0.0611544	1	0.963668	0.578706	1.68017	0.0607553	-0.906302	0.799973	-1.03907	0.626451
ENSMMUG00000020032	3.13104	0.00207881	3.44907	0.000459315	1.86697	1	0.417406	1	-0.455288	1	-0.763615	1	-2.24198	0.711359	-0.727336	1	1.06002	0.269134	1.25254	0.154268	1.0451	0.429811	0.726066	1	-0.673548	0.72439	-0.10681	1	-0.950052	0.716467	0.0430138	1	-4.34918	0.00210185	-0.418516	1	-0.324182	1	-4.55196	4.67855e-05
ENSMMUG00000016879	1.98302	0.00207881	1.5604	0.0325316	0.792777	1	0.0638617	1	0.660548	1	0.592205	1	-0.679592	0.978701	-0.608269	1	1.90306	0.00188886	1.44643	0.0315402	1.37984	0.0778368	0.464784	1	0.15793	1	0.529586	0.859029	-0.981396	0.452248	-0.354916	1	0.245824	1	0.482633	0.995321	0.847439	0.519907	0.438492	1
ENSMMUG00000059388	-2.31786	0.00208252	-1.7908	0.0231554	-0.912425	1	-1.85869	0.141758	-5.12548e-15	1	0	1	-5.12548e-15	1	4.91638	1	-0.473811	1	-0.52744	1	-1.64055	0.556497	-2.28401	0.659357	-0.444364	1	1.99329	0.339936	0.445558	1	-1.21127	1	-2.8028	0.00234564	-0.977115	0.363154	-0.320495	1	-2.99448	9.41275e-05
ENSMMUG00000053243	-4.72212	0.00208252	-2.06904	0.0695629	-2.1029	0.987026	-0.445601	1	-0.390374	1	-1.17596	1	0.400889	1	0.943345	1	-4.52684	0.672737	-1.82771	1	-4.82385	0.896038	0.368901	1	-4.58849	0.72439	-1.54702	1	0.758854	1	-0.286267	1	0	1	5.12548e-15	1	0	1	-5.12548e-15	1
ENSMMUG00000053452	-4.72212	0.00208252	-4.30036	0.000925713	-1.38353	1	0.745753	1	-3.44991	0.298056	-6.51461	0.0922522	-0.347406	1	0.769116	1	-3.97284	0.976177	-1.26771	1	0.221184	1	1.49576	1	-2.39867	0.184571	-6.63957	0.0336693	0.266479	1	-0.129355	1	0	1	3.62649	1	3.35517	1	6.47088	0.0504953
ENSMMUG00000048536	-3.81611	0.00208252	-1.69593	0.226745	-1.69884	1	-1.4367	1	-2.96741	0.00717996	-1.4096	0.384664	-1.72216	0.57395	-7.64605	0.200399	2.35355	0.00984119	2.75489	0.000685353	0.472603	1	1.87043	0.15844	-4.58849	0.72439	-1.54702	1	-4.62165	1	-4.51443	1	-4.12186	1	-4.28764	1	-4.47069	0.901757	-4.52749	0.876733
ENSMMUG00000020074	2.12547	0.0021317	0.840502	0.637787	0.771523	1	1.06987	1	0.413364	1	0.018558	1	0.0549735	1	-0.612104	1	1.31193	0.0425907	0.280639	1	1.31533	0.0817676	0.359657	1	-0.0477961	1	0.0258999	1	-1.27065	0.209397	-0.46615	1	1.39073	1	0.279234	1	2.83275	0.0480306	-0.314909	1
ENSMMUG00000058871	2.00791	0.00214675	1.56649	0.03442	0.269855	1	0.281011	1	0.765419	0.898611	1.21405	0.266572	-0.0252959	1	-0.0608787	1	1.12158	0.145561	1.0038	0.232207	0.556936	0.896038	0.200628	1	0.470975	0.822733	1.48599	0.0348609	0.789228	0.692877	0.563566	1	0.0960718	1	0.580886	0.810026	0.789147	0.586195	0.72409	0.62755
ENSMMUG00000059280	2.9428	0.00217475	1.80849	0.195806	-1.75541	1	-0.344593	1	2.6186	0.0566093	3.01377	0.0112541	-0.844267	1	-4.28835	1	3.36741	6.69441e-08	2.41518	0.000179577	1.18672	0.290284	0.632774	1	4.90881	6.8751e-13	3.07688	8.17079e-05	0.046136	1	2.1328	0.085991	3.15907	2.95496e-07	4.05587	9.96393e-12	3.75818	2.50715e-10	3.08419	2.88517e-07
ENSMMUG00000057963	2.92013	0.00217475	2.59825	0.0128086	2.37036	0.341863	0.1609	1	2.38322	0.00426479	2.06702	0.028791	1.387	0.709234	0.799893	1	1.67402	0.0944769	1.40158	0.184601	1.52403	0.205776	0.264475	1	3.28393	0.018623	0.8814	1	1.31481	1	0.267474	1	4.38255	0.0261156	4.13229	0.0189074	3.67005	0.134619	3.66869	0.0884955
ENSMMUG00000031412	-1.99838	0.00217623	-2.45116	0.00011271	-1.56341	0.245575	-0.510612	1	-2.8985	2.68996e-05	-2.95974	1.53085e-05	-1.16356	0.550643	-0.81619	1	-2.97048	0.0152491	-2.05331	0.0508952	-0.747401	0.871005	0.964217	0.790257	-2.94719	1.96909e-06	-1.44915	0.0513413	1.43544	0.0786588	1.06946	0.480619	-1.2288	1	0.343515	1	1.1381	0.590088	1.49805	0.245261
ENSMMUG00000023345	-2.00103	0.00221547	-1.19044	0.163046	-0.526265	1	-0.681239	1	-1.48205	0.117343	-1.08489	0.463412	-0.667232	1	-0.369772	1	-0.960148	0.209549	-1.00006	0.20131	-0.880441	0.437881	-0.396301	1	-0.4958	0.757384	-0.127267	1	0.976141	0.421515	0.438661	1	0	1	5.1314	0.55871	0	1	-5.12548e-15	1
ENSMMUG00000016552	1.9134	0.00221547	1.54248	0.0268733	1.06394	0.935854	0.0105429	1	0.916639	0.616099	0.36902	1	-1.64702	0.132445	-1.7185	0.24728	2.03322	0.000458544	0.746305	0.442478	1.22484	0.123143	0.484808	1	1.46883	0.0246472	0.805842	0.489744	-1.37248	0.136351	-0.191981	1	0.9635	0.276217	1.34201	0.0664087	0.225943	1	0.253963	1
ENSMMUG00000009589	1.96327	0.00222025	1.50272	0.0422009	1.17214	0.814928	0.244016	1	0.914518	0.61642	0.113771	1	-0.576737	1	-0.995063	0.85393	1.86413	0.00177874	0.561942	0.708356	0.508178	0.923835	0.238029	1	0.662273	0.535711	0.390649	1	-1.28278	0.169735	-0.625551	1	1.05826	0.20131	0.888091	0.330393	0.0156903	1	0.0695719	1
ENSMMUG00000064773	-2.40297	0.0022337	-1.04867	0.36973	-1.87892	0.318371	-1.02605	1	-0.794342	0.911077	-1.36906	0.241298	-1.66847	0.264879	-1.02813	1	-1.7999	0.0305656	-1.77189	0.0224671	-1.45403	0.131555	-0.970671	0.744967	0.1871	1	-2.76429	0.067677	-0.570378	1	0.602685	1	-0.584734	0.843915	-0.648513	0.750797	-1.95004	0.0147145	-1.58543	0.0508857
ENSMMUG00000009873	1.91262	0.00228293	2.15804	0.00054133	0.755534	1	-0.0589324	1	1.82589	0.0101612	1.51551	0.0551506	0.96296	0.669152	0.549331	1	0.797986	0.339842	1.43677	0.0247981	0.364302	1	-0.16738	1	1.23188	0.0702034	1.69607	0.00948957	1.05945	0.330948	0.44205	1	-1.18895	0.123682	-0.978986	0.240421	-0.428234	1	0.662893	0.647498
ENSMMUG00000055529	-2.04638	0.00234007	-1.67207	0.0208015	-0.65516	1	-0.748793	1	-1.26017	0.390368	-0.244911	1	-0.0420927	1	0.544414	1	-1.69667	0.00738373	-0.761843	0.442762	-1.43167	0.0566737	-0.157195	1	-0.175251	1	2.7356	5.19463e-06	3.38826	1.56995e-08	1.95784	0.00553636	-0.526544	1	0.852022	1	-4.86937	0.656555	-1.63843	1
ENSMMUG00000018459	2.36222	0.00234647	1.77297	0.0664163	0.54035	1	0.671043	1	1.23478	0.4702	1.26393	0.501215	-0.665662	1	0.0696575	1	0.14787	1	-0.100788	1	-0.36834	1	0.222111	1	2.25445	0.00266744	2.25071	0.0050181	1.72276	0.121865	1.52128	0.360994	0.0502217	1	0.999133	0.221118	1.24095	0.117486	0.310045	1
ENSMMUG00000007904	1.91792	0.00240716	1.69985	0.0121627	0.412851	1	-0.0956861	1	0.876494	0.660375	0.697482	0.971449	-0.896005	0.775104	-1.27594	0.407151	1.84509	0.00262714	1.56519	0.0151795	0.783082	0.561272	0.554566	1	0.482956	0.800623	0.886026	0.391523	-0.817587	0.691649	-0.113028	1	0.754706	0.527909	0.94002	0.290146	1.08354	0.237336	1.07144	0.211032
ENSMMUG00000018772	1.91384	0.00240716	1.66652	0.0145132	0.414213	1	0.127549	1	0.751203	0.851844	0.559436	1	-0.925948	0.728527	-1.29484	0.388721	2.30957	6.57954e-05	1.38935	0.0361346	1.25312	0.120923	0.583433	1	1.17404	0.100401	1.33527	0.069017	-0.247566	1	-0.0732801	1	1.66175	0.01579	1.61561	0.0197025	1.37334	0.0703733	1.06237	0.211032
ENSMMUG00000056888	2.07102	0.00240716	1.82408	0.012344	-1.63199	0.84421	-1.56803	0.555761	2.31635	0.0181041	1.5757	0.313601	-6.15585	0.313258	-5.82323	1	3.234	4.47501e-07	1.77671	0.0187987	0.461278	1	0.530615	1	6.41907	9.80352e-10	5.61659	1.45467e-06	1.91783	1	1.17767	1	5.51259	0.578706	5.12548e-15	1	0	1	-5.12548e-15	1
ENSMMUG00000008831	2.1257	0.00241637	1.63936	0.0392593	0.904692	1	-0.0623963	1	-0.00144889	1	0.0550092	1	-0.881898	0.87663	-1.09703	0.944163	0.727841	0.490863	0.397626	0.981433	0.417486	1	0.142585	1	0.519649	0.868706	0.560907	0.911864	-1.24675	0.395684	-0.312296	1	0.757429	0.547953	0.877335	0.367263	0.90314	0.415718	-0.0117129	1
ENSMMUG00000001403	2.05945	0.00244589	1.61599	0.0370505	1.18961	0.960639	-0.305405	1	0.830461	0.763972	0.726054	0.971449	-0.337651	1	-1.28876	0.674529	1.58788	0.0143167	1.41262	0.0379544	1.00744	0.337183	0.0888038	1	0.502917	0.775016	1.24599	0.110737	-0.327545	1	-0.376139	1	0.987942	0.29374	1.13217	0.170317	0.587879	0.858406	0.702117	0.647498
ENSMMUG00000000388	1.88481	0.00244592	1.84129	0.00430707	0.686912	1	0.00107911	1	0.689948	0.943593	0.198018	1	-1.56538	0.0862715	-1.79767	0.0338752	2.52028	7.50353e-06	1.93228	0.0009471	1.12801	0.175685	0.794827	0.73569	0.866743	0.295227	0.509927	0.859567	-1.45132	0.0654139	-0.507671	1	0.86105	0.355486	1.0227	0.201541	-0.0554531	1	0.41386	1
ENSMMUG00000015779	2.03335	0.00244592	1.74103	0.0165701	0.238057	1	-0.119959	1	1.14438	0.577268	1.66537	0.0985279	-0.527624	1	-0.561858	1	1.62996	0.00960856	0.726589	0.499007	0.287334	1	-0.115607	1	2.80679	6.83382e-06	2.13539	0.0022112	0.11193	1	1.02545	0.827239	0.614792	0.704208	0.652035	0.60673	0.0038195	1	0.345587	1
ENSMMUG00000045959	-2.46372	0.00245453	-2.18974	0.00746095	-1.50326	0.8821	-1.08164	1	-1.50469	0.255495	-3.46482	0.000177638	-0.50017	1	0.560557	1	-0.974221	0.463265	-2.87198	0.00171369	-0.585048	1	1.18195	0.382169	-0.87821	0.593388	-0.541006	1	1.02618	0.555801	0.715159	1	-0.140318	1	0.452103	1	0.961217	0.454987	0.769823	0.663332
ENSMMUG00000002791	2.04447	0.00245453	1.70167	0.0229622	-0.0576345	1	0.172918	1	1.18423	0.290662	0.779985	0.867758	-0.470332	1	-0.895787	1	1.95443	0.0016599	1.20668	0.107428	0.755288	0.667181	0.571465	1	1.64214	0.0151229	0.556457	0.865263	-0.654685	1	-0.446184	1	0.967132	0.332752	0.864989	0.413866	0.501727	1	0.504597	0.987093
ENSMMUG00000022147	3.37895	0.00245453	1.24931	1	1.90572	1	0.820707	1	1.31172	1	-2.25996	1	-0.208339	1	-4.59544	1	0.572088	1	-1.36173	0.565507	0.148644	1	0.286465	1	6.5352	0.0305573	4.60645	0.859029	-5.12548e-15	1	5.12548e-15	1	1.23266	0.680724	0.674327	1	-1.00154	1	-1.13152	1
ENSMMUG00000060497	-2.29169	0.00246541	-2.78941	0.000157926	-1.42829	0.808004	-0.364469	1	-0.952288	0.811243	-3.17762	0.000633625	-2.00524	0.277627	-0.466203	1	0	1	0	1	5.12548e-15	1	0	1	5.12548e-15	1	5.12548e-15	1	-5.12548e-15	1	5.12548e-15	1	0	1	5.12548e-15	1	0	1	-5.12548e-15	1
ENSMMUG00000047290	-2.22447	0.00246541	-3.10336	1.34014e-05	-0.777621	1	0.271121	1	-0.710937	1	-1.63042	0.17201	0.467271	1	1.16673	0.836434	2.78194	0.00195971	1.83865	0.102195	1.46955	0.460052	2.83855	0.00284996	-1.90476	0.00969337	-2.10108	0.00612165	-0.111266	1	0.577965	1	-1.89582	0.209409	-1.4696	0.298866	-0.214203	1	0.595284	0.91139
ENSMMUG00000000286	2.0307	0.00247681	2.19231	0.0010715	0.782386	1	-0.274938	1	0.886052	1	0.619038	1	-2.79929	0.669152	-1.31551	1	0	1	0	1	5.12548e-15	1	0	1	0.305391	1	2.67757	0.00490353	-2.61931	0.692877	-1.47213	1	0	1	3.62649	1	3.35517	1	-5.12548e-15	1
ENSMMUG00000054908	-7.33905	0.00247681	-3.38213	0.0064962	-6.77858	0.136571	-7.41104	0.0195783	-10.2195	4.38136e-13	-10.1801	3.522e-13	-4.97928	2.87752e-06	-9.35432	0.00037078	-1.0252	0.976177	-5.55672	0.231671	2.42922	0.0489173	-0.74543	1	-2.33911	0.123257	-2.13121	0.233387	2.85683	0.00025248	3.14058	3.66451e-05	2.78528	0.000693002	2.2826	0.00831368	1.82432	0.0601339	0.47336	1
ENSMMUG00000054967	-7.33905	0.00247681	-2.67551	0.04751	-2.2972	1	-0.0170239	1	-1.33808	1	-2.73556	0.828072	-0.680094	1	0.828578	1	-5.90222	0.137961	-3.21091	0.215853	-1.32253	0.804785	-0.221728	1	-3.19518	0.110017	-6.51536	0.0480372	0.170337	1	-0.581373	1	-4.51603	0.823142	2.00457	0.367263	1.16695	0.936096	-0.714223	1
ENSMMUG00000059397	7.26121	0.00247681	3.71616	1	3.54456	1	5.5794	1	3.6695	0.000965963	-0.0744775	1	1.46944	1	1.99457	1	2.10508	0.0569283	0.484678	1	-0.127726	1	-1.55874	1	6.65943	0.0204278	3.13532	1	4.10961	1	3.30315	1	4.02303	0.0700377	-2.84333	1	1.83262	1	0.225861	1
ENSMMUG00000055108	2.70358	0.00248364	1.62509	0.239982	1.04487	1	-0.753678	1	1.78567	0.333869	2.33121	0.0345243	-0.86844	1	-5.25095	1	3.4595	0.000235555	3.28337	0.000640949	0.800592	1	0.756491	1	2.27297	0.00840829	1.34332	0.406207	-0.679244	1	-2.90336	0.631916	-0.856279	1	0.548535	1	0.0648369	1	0.511206	1
ENSMMUG00000019551	2.2593	0.00249663	1.3051	0.228133	0.853314	1	0.294075	1	1.64704	0.0700777	1.39894	0.186014	-0.277635	1	-1.88147	0.838109	1.73294	0.0135797	1.65649	0.0204739	0.486903	1	0.240748	1	1.17237	0.19288	1.61519	0.0479506	-0.516802	1	-0.530621	1	0.987076	0.336112	1.70903	0.0208562	1.01108	0.351254	0.776725	0.615512
ENSMMUG00000003154	2.11965	0.00251903	2.9402	6.20009e-06	0.936335	1	-0.339895	1	0.412593	1	1.06043	0.503805	-0.389542	1	-1.32071	0.990938	1.38496	0.208262	1.74783	0.0537618	1.0206	0.609466	0.810109	1	0.994296	0.486267	-0.156003	1	-0.496857	1	-0.953992	1	0.219072	1	0.649405	1	-0.414819	1	0.611749	1
ENSMMUG00000018170	2.78992	0.00251952	2.11232	0.0653302	2.48877	0.218289	1.64948	1	1.58625	0.394465	1.09837	0.971449	0.447878	1	-0.78364	1	0.243896	1	-0.552574	0.732606	-0.944812	0.371652	-0.0993235	1	1.81116	0.00845006	1.50364	0.0606706	0.102991	1	1.16165	0.555422	-0.0815275	1	1.1076	0.151085	0.448283	1	0.180478	1
ENSMMUG00000054078	3.10138	0.00252742	2.97807	0.00644242	-0.251821	1	0.0111647	1	2.136	0.0370537	2.70245	0.000935689	-2.50324	0.855463	-5.93675	1	5.90357	3.14473e-11	4.58888	6.17642e-06	1.76255	0.688406	2.89207	0.138646	5.71511	8.20216e-10	4.29944	0.000117375	1.00151	1	0.826546	1	3.79689	2.76527e-08	4.91295	8.84144e-14	3.41812	2.98031e-07	3.53961	1.07589e-07
ENSMMUG00000002847	1.89868	0.00252806	2.12241	0.000693673	0.443628	1	-0.293137	1	0.682737	0.950638	0.678118	0.991906	-0.898715	0.779103	-1.6117	0.17928	2.22603	0.000143575	1.77034	0.00400172	1.09021	0.233692	0.793356	0.79263	1.47857	0.0249666	1.35746	0.0707298	-0.629419	0.972715	0.060466	1	0.990494	0.257068	1.00035	0.233185	0.523524	0.901757	0.396482	1
ENSMMUG00000057570	-2.15854	0.00257748	-0.831349	0.558238	-0.416693	1	-1.67211	0.194609	-0.136419	1	3.09714	0.385186	2.50116	0.911745	-2.49441	1	-4.84188	6.57954e-05	-2.60912	0.00491517	-2.76869	0.00651327	-4.19697	0.000331713	5.12548e-15	1	4.0508	1	-5.12548e-15	1	5.12548e-15	1	-6.98654	0.0488981	-0.321267	1	-0.957577	0.825616	-7.41064	0.00165772
ENSMMUG00000063142	1.98372	0.00259519	1.87011	0.00643062	0.736421	1	0.681152	1	1.249	0.330015	1.05557	0.550078	-0.862115	1	-1.42195	1	4.77215	0.672737	5.84674	0.154268	3.02375	1	0	1	4.47246	0.001729	-3.2056	1	-3.14937	1	0.252664	1	0	1	5.12548e-15	1	0	1	-5.12548e-15	1
ENSMMUG00000019663	2.09419	0.00259519	1.6147	0.0486043	0.0954738	1	0.0716366	1	0.235596	1	0.900808	0.75683	-0.719657	1	-1.89755	0.75025	0.820968	0.439729	0.353971	1	-0.107225	1	-0.172548	1	2.5606	8.04278e-05	2.12039	0.00384588	0.781306	0.874753	0.485952	1	0.542668	0.949615	0.292359	1	1.12331	0.25565	0.183345	1
ENSMMUG00000053203	4.45549	0.00259951	3.64195	0.0448258	-2.88739	1	0.39237	1	7.45711	0.00224514	6.88092	0.0199495	-5.12548e-15	1	0	1	6.32148	0.0407407	6.74188	0.0133586	5.12548e-15	1	0	1	6.5352	0.0305573	6.8802	0.0112076	-5.12548e-15	1	5.12548e-15	1	0	1	5.12548e-15	1	0	1	-5.12548e-15	1
ENSMMUG00000063806	-3.44749	0.00259951	-1.58351	0.210732	-1.08891	1	0.508824	1	-1.58943	0.390368	-0.891993	1	0.197974	1	0.0697788	1	-0.539092	1	-0.593332	1	-1.13267	0.923835	-0.50744	1	0.693884	1	2.70985	0.00255546	4.48437	5.5532e-09	2.68963	0.0119942	0	1	5.12548e-15	1	0	1	-5.12548e-15	1
ENSMMUG00000050872	-3.44749	0.00259951	-1.06443	0.584193	-2.84938	0.41056	-2.85872	0.109857	0.410519	1	-4.12449	1	-3.66867	1	-3.36036	1	-3.97284	0.976177	-1.26771	1	-4.26413	1	0.525224	1	0.427789	1	-5.08327	0.622128	-5.02196	0.815848	-4.9136	1	-2.69378	1	1.72354	1	-3.01033	1	-3.06251	1
ENSMMUG00000059808	-3.44749	0.00259951	-2.97426	0.00380421	-0.898651	1	0.241165	1	-3.25734	0.00293155	-1.0094	0.828072	-0.889305	1	0.00313908	1	-1.01281	0.672737	-1.64279	0.271733	0.0192809	1	0.919208	0.971106	0.307923	1	0.281297	1	0.237321	1	0.862743	1	1.32592	0.484066	0.764073	1	1.15724	0.569566	1.6072	0.18033
ENSMMUG00000032367	-2.21295	0.00261769	-2.25856	0.00189669	-1.38988	0.814045	-0.315336	1	-0.895421	0.852421	-1.09629	0.605146	-0.435315	1	-0.0886355	1	-0.428552	0.976177	0.815747	0.528446	0.0816032	1	0.864112	0.894424	-0.567084	0.975275	-1.75271	0.17751	-0.0561823	1	0.126021	1	-0.330658	1	-0.701029	1	-0.607867	1	-1.72698	0.306771
ENSMMUG00000011227	1.93046	0.00263587	1.99403	0.00218441	0.406676	1	-0.20334	1	1.05035	0.418582	1.05275	0.40641	-0.921932	0.79124	-1.51281	0.340672	2.18337	0.000197675	1.49031	0.0219847	0.895752	0.438765	0.626101	1	1.5901	0.0149863	1.05046	0.251944	-0.902643	0.614163	-0.43231	1	0.798913	0.444843	0.598886	0.706496	0.0340175	1	0.347537	1
ENSMMUG00000004751	1.94656	0.00264497	1.57439	0.0300394	1.13418	0.935854	0.391443	1	0.671097	1	0.526185	1	-0.486748	1	0.0619263	1	1.66801	0.00763849	0.324693	1	1.16156	0.178001	0.445016	1	0.387123	0.94392	-0.138445	1	-0.781497	0.695568	-0.53068	1	0.452715	1	0.134674	1	-0.00635093	1	0.0806146	1
ENSMMUG00000003292	1.9167	0.00266502	1.70922	0.0123423	0.500284	1	-0.171694	1	1.03582	0.425826	0.838915	0.736201	-0.945521	0.709234	-0.827896	0.990996	2.53087	8.1022e-06	1.69484	0.00541685	0.973974	0.319047	0.623062	1	1.51407	0.018272	1.25875	0.0996821	-0.873911	0.594851	-0.483899	1	1.01775	0.223013	1.06711	0.178462	0.754128	0.564813	0.563258	0.826015
ENSMMUG00000008466	-2.43903	0.00273184	-1.60429	0.0673607	-1.07786	1	-2.4694	0.0195783	0.835859	1	1.18853	0.971449	0.867711	1	-0.147335	1	3.32557	1.38e-06	4.46237	1.08714e-11	3.11494	2.01816e-05	4.03789	2.81506e-09	0.252347	1	-0.802901	1	-0.460997	1	0.280637	1	0	1	5.12548e-15	1	5.81759	0.23897	-5.12548e-15	1
ENSMMUG00000005588	1.8703	0.00277538	2.14428	0.000537858	0.604968	1	-0.419878	1	1.0404	0.397095	1.08262	0.349588	-0.988422	0.624409	-1.53678	0.13063	1.13816	0.0968406	0.726636	0.468817	-0.0243686	1	0.277873	1	0.621365	0.593388	0.647362	0.673986	-0.992376	0.419674	-1.40879	0.128252	1.3656	1	2.78133	0.186494	2.47609	0.444869	2.63343	0.249074
ENSMMUG00000010050	1.96107	0.00278326	1.56908	0.0331195	0.867664	1	0.551002	1	0.626689	1	0.589133	1	-0.315184	1	-0.185152	1	1.04825	0.147089	0.720823	0.491227	0.691248	0.667181	0.135508	1	1.10977	0.137232	1.33689	0.0722131	-0.436484	1	0.194013	1	1.08217	0.186366	1.37814	0.0554131	1.25057	0.11849	1.41237	0.0488167
ENSMMUG00000006291	-2.54401	0.00280062	-1.58256	0.0882617	-1.06556	1	-2.12422	0.100268	0.39092	1	0.38872	1	1.30116	0.818701	-1.02037	1	-1.71958	0.00532935	-1.98798	0.000856888	-1.98514	0.00200422	-0.74697	0.849002	-0.252718	1	-1.58452	0.0224491	-0.823794	0.628289	-0.505	1	0.335249	1	0.239128	1	-0.330349	1	-2.92155	0.0373142
ENSMMUG00000059260	1.88896	0.00280062	-0.028801	1	0.869703	1	0.503354	1	0.727129	0.9069	-0.047355	1	-0.581641	1	0.340801	1	2.95055	0.000142646	3.97782	7.71785e-09	2.17683	0.023471	0.892638	1	-0.117558	1	0.695986	0.704071	-0.649882	1	-0.694559	1	-3.57775	1	1.39225	1	1.32745	1	3.41568	0.0328082
ENSMMUG00000008970	-4.65534	0.00281097	-3.68561	0.00155955	-3.53636	0.41056	-0.640048	1	-0.230183	1	-0.329555	1	0.606417	1	0.2846	1	1.77026	0.0163878	2.5706	7.74847e-05	0.825709	0.692339	1.34213	0.267156	-1.17634	0.0896175	-0.293414	1	0.294058	1	0.283017	1	0.435551	1	2.378	0.032014	-5.84448	0.23897	0.0603637	1
ENSMMUG00000055206	-4.65534	0.00281097	-3.68561	0.00155955	-0.648818	1	-0.790862	1	0.835859	1	0.113175	1	-1.62609	1	-0.147335	1	-2.23604	0.107414	-0.444039	1	-1.40529	0.446965	-0.38406	1	-1.43128	0.637431	-0.245362	1	-0.786501	1	-0.553535	1	-2.72478	0.110967	-1.00334	0.592477	-1.35374	0.372536	-4.80495	0.00027403
ENSMMUG00000023045	-4.65534	0.00281097	-3.28947	0.00563165	-3.53636	0.41056	-3.86871	0.0217389	-5.12548e-15	1	5.0073	0.971449	-5.12548e-15	1	4.91638	1	4.38132	2.0198e-12	5.48291	2.72661e-18	4.09972	1.54002e-10	4.66565	1.8867e-13	1.5829	1	2.77839	0.388929	0.0414762	1	0.252664	1	0	1	5.12548e-15	1	0	1	-5.12548e-15	1
ENSMMUG00000004318	-3.74932	0.00281097	-1.0873	0.645271	-2.03627	0.987026	-0.959302	1	-0.82329	1	-0.488194	1	-0.305486	1	0.648207	1	-6.06947	0.0921195	-0.377157	1	-3.3507	0.237484	-1.1775	1	1.64044	0.836864	-0.0744058	1	-4.06569	1	-0.657531	1	-1.49467	1	0.196055	1	0.835901	1	-0.729752	1
ENSMMUG00000063390	-3.74932	0.00281097	-1.74305	0.188167	-0.839078	1	-0.503518	1	-1.41717	1	-1.34444	1	1.08019	1	-4.59544	1	5.48784	0.311673	4.47289	0.741361	3.02375	1	6.00632	0.237151	-5.55819	0.229498	-1.04752	1	-1.48244	1	-1.25435	1	0	1	5.12548e-15	1	4.2829	1	3.28837	1
ENSMMUG00000006114	1.89364	0.00283617	1.42556	0.053264	0.90637	1	-0.0319762	1	0.507321	1	0.800228	0.805054	-0.285767	1	-0.553828	1	1.33738	0.0422151	0.576722	0.688983	0.855652	0.470626	0.0888266	1	0.473896	0.806085	0.871884	0.400995	-0.493516	1	-0.12265	1	0.34202	1	0.942944	0.26942	0.860222	0.4366	0.331302	1
ENSMMUG00000029068	2.02106	0.00284295	1.83773	0.0114121	1.05723	1	0.47638	1	1.05896	0.447213	0.95429	0.587245	-0.700438	0.99605	-1.79918	0.356003	1.76508	0.00568124	1.39487	0.0462042	1.18757	0.181127	0.452158	1	1.39586	0.0480887	1.66565	0.0201619	-0.951556	0.614163	0.0210694	1	0.975571	0.266078	1.2066	0.112818	0.683921	0.662955	0.411993	1
ENSMMUG00000014335	2.03488	0.00286091	1.93087	0.00716861	0.193692	1	0.368126	1	0.700992	1	0.522903	1	-0.782859	1	-1.23082	1	0.927191	0.2417	0.985196	0.221453	0.0920579	1	0.268515	1	2.22929	0.000394203	1.40306	0.0855856	-0.666256	1	-0.0433465	1	0.168534	1	0.950909	0.266418	0.163381	1	-0.0787275	1
ENSMMUG00000054993	1.91031	0.00288209	1.63896	0.0186709	0.688283	1	-0.0621018	1	1.13826	0.321327	1.38428	0.117055	0.379346	1	0.16323	1	1.43155	0.0276731	0.918949	0.275506	0.643812	0.748968	-0.414384	1	0.976549	0.207913	2.15057	0.000456199	0.700138	0.815848	0.581995	1	0.61555	0.725963	0.965914	0.266418	1.047	0.259706	1.35322	0.0693667
ENSMMUG00000019647	1.91031	0.00288209	1.30845	0.0986796	0.540935	1	-0.215254	1	1.03083	0.462884	1.21147	0.246128	-0.326753	1	-0.850571	1	1.22183	0.0749849	0.78226	0.418297	0.871744	0.451915	-0.239128	1	1.01671	0.198937	1.76016	0.00789841	0.113719	1	0.126967	1	0.546435	0.823142	0.403655	1	0.917009	0.374721	0.792327	0.491784
ENSMMUG00000007586	3.72882	0.00288209	3.2444	0.02578	1.97758	1	2.27697	1	1.0794	0.966968	1.36017	0.60758	-2.26563	0.924627	0.192273	1	-0.0142491	1	-0.592383	0.684166	-1.08698	0.252231	-1.05459	0.423807	2.78818	0.000607463	3.33348	2.53287e-05	2.66704	0.00618825	1.62299	0.593788	-1.22442	0.105112	0.614956	0.654678	0.564001	0.847774	-1.82153	0.00485281
ENSMMUG00000049842	3.72882	0.00288209	3.08467	0.048633	-0.241886	1	1.38248	1	1.36582	0.251737	0.679722	1	-1.58188	0.711966	-0.0449559	1	2.74416	0.000437777	1.85615	0.0419981	0.451249	1	0.465618	1	2.88519	0.0107836	2.7908	0.018532	1.19106	1	-0.685436	1	-0.835806	1	-0.427877	1	-0.898496	1	1.08146	0.876733
ENSMMUG00000049453	-1.85814	0.00290371	-1.81192	0.00514083	-2.0812	0.0102481	0.222667	1	-4.18564	1.31534e-12	-4.79216	6.29107e-16	-1.94881	0.00904745	-1.03109	0.548726	1.78807	0.00250483	-1.70008	0.00489002	1.43783	0.0441127	2.44323	3.33045e-05	0.896799	0.267391	1.31829	0.06868	3.54925	1.79965e-09	3.8278	1.14953e-10	1.88509	0.00391909	1.87375	0.00395876	2.26278	0.000211149	1.47171	0.0354722
ENSMMUG00000015930	1.87469	0.00291894	1.87013	0.00390931	0.0532673	1	-0.147542	1	0.595163	1	0.457392	1	-1.42643	0.193783	-1.22195	0.434037	2.32923	6.73667e-05	1.63307	0.00998802	0.610398	0.822191	1.18328	0.241896	1.72891	0.00494684	1.90842	0.00287916	0.366402	1	0.248869	1	1.3617	0.0777736	1.06626	0.209316	0.59521	0.852027	1.02329	0.269191
ENSMMUG00000062652	2.76827	0.00291894	1.55351	0.387534	-1.97256	1	-0.563587	1	-1.70586	0.811243	0.0375218	1	-6.15585	0.313258	-5.82323	1	1.75051	0.137961	1.32049	0.433255	-0.82055	1	-0.50744	1	1.42032	0.459959	1.22623	0.649429	0.620979	1	1.00464	1	0	1	5.12548e-15	1	0	1	-5.12548e-15	1
ENSMMUG00000000019	2.06253	0.00295577	0.801904	0.694445	0.257421	1	-0.603589	1	0.593096	1	0.297897	1	-0.760801	1	-0.926391	1	1.70309	0.0112503	1.41427	0.0490932	1.04773	0.334335	0.343501	1	0.664452	0.633543	1.3957	0.078173	-0.652435	1	-0.0704042	1	0.2037	1	0.698479	0.606676	0.653188	0.751531	0.356233	1
ENSMMUG00000061284	-2.34885	0.00298408	-2.00347	0.0117522	-1.16576	1	0.186114	1	-1.38144	0.133281	-1.10758	0.372333	-0.743157	0.911745	-0.398377	1	0	1	0	1	5.12548e-15	1	0	1	3.2235	1	5.12548e-15	1	-5.12548e-15	1	5.12548e-15	1	0	1	5.12548e-15	1	0	1	-5.12548e-15	1
ENSMMUG00000052602	-2.34885	0.00298408	-2.00347	0.0117522	-1.78363	0.436376	-0.846597	1	0.0456586	1	-0.827425	1	-0.188267	1	-2.06256	1	-0.391008	1	-1.49378	0.511633	-0.6341	1	-0.31829	1	-4.58849	0.72439	-4.68234	0.859029	1.0161	1	-1.21127	1	-3.57775	1	-3.73914	1	-0.562733	1	0.797898	1
ENSMMUG00000056744	1.91561	0.00298986	2.07433	0.00130514	0.176744	1	-0.904496	1	0.544426	1	1.15515	0.280953	-2.12998	0.0105815	-1.86609	0.126145	2.93975	2.27561e-07	2.69214	2.19732e-06	1.66054	0.0157209	1.05291	0.367893	1.49341	0.0179012	2.9174	7.00528e-07	0.447134	1	0.433739	1	0.427312	1	-0.117217	1	2.25471	0.160123	1.03645	1
ENSMMUG00000021734	1.93494	0.00299451	1.15726	0.191154	0.639709	1	-0.000332829	1	0.829047	0.727346	0.756302	0.885635	-0.642133	1	-0.829476	1	1.5023	0.0187669	0.849764	0.341241	0.638382	0.754602	0.341956	1	1.1695	0.110017	0.593952	0.807725	-0.741188	0.815848	-0.342928	1	0.732184	0.542461	0.761264	0.471312	0.291753	1	-0.0382132	1
ENSMMUG00000032884	-1.98911	0.00300151	-2.36256	0.00030999	-1.45372	0.41056	-0.0736429	1	-3.01856	1.8816e-06	-4.81707	1.60679e-13	-1.77816	0.0446355	-0.770052	1	1.19514	0.116171	-0.9944	0.33646	1.63635	0.0283597	2.58504	3.6049e-05	0.181478	1	0.414714	1	3.27	4.01359e-07	2.60885	0.000183045	1.74607	0.0180104	2.0007	0.00379702	2.87011	2.81649e-06	2.12002	0.00123158
ENSMMUG00000050332	3.3459	0.00301103	2.51951	0.0882617	2.09598	1	0.158431	1	0.400507	1	0.417329	1	-1.93986	0.911745	-6.31822	0.93621	3.97378	0.00105678	2.5541	0.204276	2.17205	0.356668	-4.10299	1	0.827757	1	-0.631544	1	-0.512039	1	0.988718	1	4.94334	0.823142	5.1314	0.55871	6.03632	0.169808	-5.12548e-15	1
ENSMMUG00000055364	3.3459	0.00301103	2.01991	0.332787	1.42789	1	0.414466	1	1.20584	1	1.74599	0.530196	0.763883	1	-4.59544	1	1.15144	1	2.30521	0.542538	1.54683	1	-0.0291465	1	6.97851	0.00653653	6.30135	0.06868	4.66644	1	5.12548e-15	1	1.39073	1	0.279234	1	-4.47069	0.901757	-0.314909	1
ENSMMUG00000057456	3.31206	0.00301103	2.24089	0.187622	0.145248	1	1.13733	1	1.52351	0.250952	2.56166	0.00119217	-0.551007	1	-0.58449	1	2.0708	0.0525622	2.40695	0.00898742	0.639357	1	0.157228	1	0.746879	0.961873	2.61744	0.00296993	-2.97615	0.434008	0.112558	1	1.65381	0.0439201	3.38504	6.18783e-08	2.08738	0.0026224	1.49389	0.0615945
ENSMMUG00000022899	-3.09207	0.00301103	-0.817302	0.806267	0.379617	1	-2.2347	0.229835	-0.676094	1	-0.0768413	1	1.56292	0.616851	-0.044459	1	-1.77586	0.0260644	-0.735693	0.564752	-0.114237	1	-0.535804	1	-0.407937	1	1.45987	0.218776	2.21784	0.0258223	1.16026	1	-1.84327	0.46226	-0.630328	1	0.918909	0.680722	-0.0674454	1
ENSMMUG00000021248	1.95224	0.00301296	1.78428	0.0105002	1.3109	0.621352	0.0509201	1	1.24462	0.227235	0.851311	0.736201	-0.600833	1	-1.05053	0.883161	1.43955	0.0251848	1.25666	0.0673689	0.559409	0.875717	0.365639	1	1.63345	0.0144506	1.12077	0.225385	-0.0563494	1	-0.325344	1	0.816857	0.407681	1.22355	0.100491	0.498278	0.936096	-0.140365	1
ENSMMUG00000044950	2.13086	0.00303824	1.60142	0.0554146	1.45101	0.672059	1.55666	0.423475	0.0988792	1	0.1009	1	-0.167206	1	-0.361579	1	-0.308772	1	-0.792283	0.435559	-0.147865	1	0.0538337	1	-1.61281	0.0128733	-1.11819	0.18643	-1.12424	0.294096	-0.710064	1	-0.242644	1	0.219136	1	0.341881	1	0.829454	0.478
ENSMMUG00000064685	-2.71381	0.00305357	-4.576	4.60632e-06	-1.94646	0.587644	-0.499829	1	-3.79631	0.00121088	-5.19325	7.55651e-05	-1.84115	0.506231	-1.61363	1	-1.44717	0.580451	-3.52897	0.109978	-0.665183	1	-0.349817	1	1.02539	1	2.11393	0.859029	1.51707	1	2.92896	0.778993	-0.136478	1	0.285888	1	0.121871	1	0.657138	1
ENSMMUG00000019968	-2.71381	0.00305357	-0.212054	1	-0.376363	1	-0.60904	1	-0.498855	1	0.20171	1	0.687549	1	0.429977	1	-1.26061	0.0605089	-1.59837	0.0105521	-1.19924	0.140723	-0.54909	1	-1.09804	0.141373	-0.28561	1	0.12126	1	-0.17785	1	0.348926	1	-3.17315	1.63686e-07	-2.06968	0.00120378	-0.388316	1
ENSMMUG00000054421	2.02905	0.00305357	1.92818	0.00643732	0.562685	1	-0.034586	1	0.782045	0.894477	0.857849	0.778201	-0.639006	1	-1.45502	0.719913	2.36289	4.94686e-05	1.41086	0.0342982	1.5502	0.0305205	0.592154	1	-0.203857	1	-0.814996	0.555341	-2.64634	0.000500805	-1.82746	0.058179	1.15329	0.207044	1.60284	0.0312491	0.997693	0.349294	0.651914	0.767498
ENSMMUG00000053147	1.90464	0.00305357	1.78371	0.00826197	0.712374	1	0.198571	1	1.01295	0.4702	0.629457	1	-0.385191	1	-1.30606	0.4878	1.45824	0.0240774	0.787272	0.418256	0.811426	0.523236	0.386802	1	1.00844	0.191185	1.6051	0.0177432	-0.00349542	1	-0.0182042	1	1.26127	0.133249	1.17211	0.161697	0.451294	1	0.651914	0.767498
ENSMMUG00000063046	-2.3635	0.00305357	-1.11744	0.304735	-0.906233	1	-0.960179	1	-1.02102	0.622422	-0.602084	1	0.557599	1	-0.911734	1	1.21867	1	1.17383	0.993953	-0.891643	1	-0.0314781	1	2.502	0.239881	-0.989882	1	1.31481	1	0.826546	1	0	1	5.12548e-15	1	0	1	3.28837	1
ENSMMUG00000056668	2.01967	0.00307007	1.42639	0.0876019	-0.028058	1	0.277122	1	0.7642	0.90329	0.533221	1	0.0479064	1	-1.1605	0.93621	1.74146	0.00417022	1.7887	0.0031585	1.23954	0.123461	0.865191	0.660684	2.57177	9.55458e-06	2.34907	0.000147489	0.53707	1	1.38354	0.15643	1.27933	0.0856432	2.10368	0.000881459	-0.0988815	1	1.55473	0.0237855
ENSMMUG00000017498	1.96445	0.00307007	2.02526	0.00248322	0.0901065	1	0.0737229	1	1.50736	0.0823191	1.21968	0.262396	-0.30079	1	-0.814139	1	2.86238	8.97981e-07	2.12209	0.000467703	1.31497	0.109875	0.759117	0.916329	1.92221	0.00489515	1.91814	0.0078162	-0.719436	1	-0.380149	1	1.02748	0.322968	1.15641	0.188417	1.21313	0.194427	0.882995	0.465177
ENSMMUG00000060595	-2.25945	0.00308123	0.0143969	1	-1.89444	0.318371	-1.18317	1	-5.12548e-15	1	0	1	3.76653	1	4.91638	1	0	1	0	1	5.12548e-15	1	0	1	5.12548e-15	1	5.12548e-15	1	-5.12548e-15	1	5.12548e-15	1	0	1	5.12548e-15	1	0	1	-5.12548e-15	1
ENSMMUG00000006453	1.92551	0.0031178	1.60539	0.0256969	0.455127	1	-0.279537	1	0.2258	1	-0.132799	1	-2.30187	0.00753913	-2.22582	0.0696682	6.27872	5.8947e-18	5.60232	6.30147e-15	3.44902	2.41996e-05	3.57965	1.20147e-05	0.798016	0.512636	0.777405	0.623933	-0.728437	1	-0.54405	1	3.16353	0.0105469	2.90829	0.0155869	0.854925	1	1.81119	0.28968
ENSMMUG00000020459	1.93103	0.00313219	1.62028	0.0239936	1.22348	0.733689	0.0717566	1	0.141599	1	0.255599	1	-0.512308	1	-1.68354	0.242515	1.73437	0.00502357	1.3233	0.0535988	0.812043	0.537561	0.389448	1	0.585594	0.658876	1.13773	0.159207	-0.472765	1	-0.48008	1	1.38096	0.069709	1.252	0.104478	0.543667	0.901757	0.40459	1
ENSMMUG00000014153	2.18649	0.00313852	1.29852	0.232089	1.25822	1	0.711108	1	0.260996	1	0.290986	1	-0.889701	1	-2.88762	0.525584	0.412732	0.885902	0.113518	1	-0.817014	0.567231	-0.31791	1	1.16991	0.148555	0.251166	1	-0.825663	0.839878	-0.116153	1	0.239631	1	0.759405	0.490999	0.829387	0.488198	0.49937	0.928382
ENSMMUG00000031977	2.03827	0.0031688	1.26439	0.183841	1.49024	0.499035	0.753498	1	2.13659	0.00138874	1.8872	0.00624722	-1.56303	0.182463	-0.508201	1	3.66916	3.37978e-09	3.67216	1.75519e-09	1.74942	0.0326054	1.75191	0.0378294	2.2288	0.030706	1.49185	0.355668	0.363496	1	-0.700314	1	0.135147	1	0.809168	0.495856	-0.824486	0.622371	-0.758039	0.647498
ENSMMUG00000007936	1.95767	0.00321064	1.74428	0.0147763	0.889899	1	0.538617	1	0.287448	1	0.712632	0.989356	-0.903087	0.855463	-0.981155	1	0.900762	0.262098	0.595409	0.665863	0.838791	0.482744	0.231055	1	0.716583	0.492636	1.41072	0.0497955	0.71927	0.801725	0.555268	1	-0.285118	1	1.71766	0.0103502	1.1256	0.181812	-1.0367	0.219783
ENSMMUG00000020183	1.85854	0.0032244	1.68187	0.0125837	0.527803	1	-0.0318998	1	1.30916	0.148499	1.23823	0.192319	-0.154252	1	-0.32433	1	1.16162	0.0974516	-0.307399	1	-0.828773	0.518332	-1.04862	0.416479	1.65638	0.0109548	0.425071	1	-0.379177	1	-0.386771	1	-1.20071	0.950693	0.088604	1	-1.26021	0.656555	0.00604255	1
ENSMMUG00000011351	1.85935	0.00322695	1.76801	0.0075285	0.782203	1	0.19114	1	0.99324	0.491626	1.02882	0.426946	-0.182415	1	-0.224182	1	1.56846	0.0135797	1.50542	0.0202668	1.25262	0.125712	0.130883	1	0.967312	0.213505	2.14095	0.000475606	0.455053	1	0.281042	1	1.15253	0.158452	0.752421	0.499075	0.811963	0.51708	1.06718	0.214033
ENSMMUG00000060247	2.01185	0.00324381	1.37101	0.10809	0.624892	1	0.0114229	1	0.628729	1	0.718674	0.973665	0.0560844	1	-0.903187	1	0.376458	0.932678	0.222179	1	-0.177583	1	-0.523776	1	0.326773	1	1.17745	0.147617	-0.166832	1	0.108341	1	0.456411	1	0.637254	0.714707	0.546863	0.929382	0.950598	0.361952
ENSMMUG00000062772	-2.07757	0.00324585	-2.26209	0.00116325	-1.03997	1	-0.442852	1	-1.33676	0.250934	-1.0759	0.518786	-0.94275	0.849711	0.750359	1	-1.29496	0.118582	-1.24395	0.133512	-0.904644	0.522068	-0.114158	1	-0.985772	0.266692	0.14192	1	0.438234	1	0.71694	1	0.544985	0.934399	-0.231297	1	0.219584	1	0.387751	1
ENSMMUG00000006495	2.06583	0.00325551	1.72975	0.0259833	0.378569	1	-0.571798	1	1.63499	0.0831513	2.07653	0.00624722	-0.00951838	1	-1.03679	1	2.33563	0.00047614	1.90961	0.00587216	1.48261	0.106453	0.75351	1	1.55196	0.0250377	1.91002	0.00528006	0.136086	1	-0.00126624	1	2.03504	0.00908541	1.67738	0.0399094	0.960245	0.484468	0.847319	0.609692
ENSMMUG00000002407	2.52181	0.00325634	2.28263	0.0117021	0.592995	1	-0.0326484	1	2.32343	0.00384639	1.21335	0.5602	-2.30856	0.646831	0.19402	1	2.46722	0.000966256	2.07784	0.0106234	-1.07775	0.815968	-0.0325186	1	2.95281	4.62926e-06	1.82068	0.0224813	0.136325	1	0.537405	1	1.29571	1	2.28807	1	-3.01033	1	1.15007	1
ENSMMUG00000013587	1.90343	0.00330973	1.82445	0.00691618	0.349228	1	-0.251393	1	0.980576	0.531742	0.986704	0.520186	-0.84248	0.855463	-0.791843	1	1.92396	0.00138536	1.26368	0.0690947	0.11506	1	0.611309	1	0.640128	0.566882	0.732723	0.574914	-1.56989	0.0450502	-0.442136	1	-0.797644	0.681175	2.40624	0.000253044	1.77685	0.0142904	0.137002	1
ENSMMUG00000020365	-2.12632	0.00331289	-1.52576	0.0563203	-1.38361	0.735005	-2.69057	0.00188496	-2.22936	0.00384714	-1.92616	0.0171627	-1.05734	0.721491	-0.383656	1	-0.86445	0.277445	-1.05923	0.152933	-1.05598	0.237484	-0.631469	1	-0.977708	0.210931	-1.33245	0.06868	-1.13174	0.263543	-1.20584	0.287514	-2.20979	0.0009745	-1.51783	0.0341475	-1.10849	0.209013	-0.916429	0.345239
ENSMMUG00000015606	2.20698	0.00334631	1.91126	0.0232901	-0.19395	1	0.354589	1	1.27224	0.285213	1.04017	0.576998	-2.1524	0.189462	-1.60677	0.93621	1.35563	0.0486505	0.886862	0.331444	-0.498878	0.998093	0.089743	1	3.80495	3.06726e-08	3.47507	1.67352e-06	1.33773	0.554112	1.32944	0.787607	-0.340909	1	1.27195	0.0825561	1.06921	0.227158	-0.554425	0.84108
ENSMMUG00000058644	2.20698	0.00334631	1.20943	0.329867	-0.330235	1	0.759263	1	0.430972	1	-1.26221	0.385186	-2.91	0.0158	-0.891715	1	1.05384	0.137961	-0.330698	1	0.806342	0.501137	0.649709	0.993543	0.622016	0.583748	2.36242	8.35361e-05	0.538095	1	1.20879	0.272115	0.346992	1	-0.217769	1	-0.564952	1	-0.489451	1
ENSMMUG00000057856	1.91652	0.00334685	1.10138	0.236401	0.859194	1	0.60117	1	-0.152334	1	-0.984973	1	0.186623	1	0.150913	1	2.6836	0.485652	-0.340123	1	-3.33733	1	-3.18459	1	3.95217	0.0151229	-3.2056	1	-3.14937	1	1.17767	1	0	1	5.12548e-15	1	0	1	3.28837	1
ENSMMUG00000051534	-1.97891	0.00334723	-1.16102	0.18408	-0.593326	1	-0.258886	1	-0.684998	1	-0.856351	0.979795	-1.08545	0.911745	0.195084	1	-1.61022	0.0109031	-1.10945	0.131728	-1.46059	0.0466961	-0.580312	1	-1.0015	0.240819	-1.99238	0.00453989	-0.654156	0.926996	-0.949409	0.76612	0.259836	1	-1.18216	0.134453	-2.06715	0.00183898	-2.12484	0.00110918
ENSMMUG00000008119	1.95563	0.00334875	1.8108	0.00993796	1.0649	1	0.166769	1	0.826754	0.734903	0.580201	1	-1.10701	0.555047	-1.47888	0.347498	2.33827	7.61302e-05	2.04637	0.000687823	1.28819	0.115393	0.877587	0.687278	0.806649	0.397616	0.686065	0.662851	-0.814966	0.718211	-1.01416	0.703734	1.67587	0.0193807	1.70484	0.0148709	0.793223	0.557142	0.504685	0.939158
ENSMMUG00000020020	1.84432	0.00334875	1.3372	0.0741917	0.471798	1	0.0652938	1	0.665895	0.966968	0.775349	0.825645	-1.02468	0.577823	-1.08904	0.525584	1.72256	0.0042364	1.07867	0.142519	0.445372	1	0.244177	1	-0.0458279	1	-0.0686147	1	-1.72928	0.0164613	-0.578284	1	0.914612	0.579053	-0.383227	1	-0.609349	1	-0.00898713	1
ENSMMUG00000001119	4.41129	0.00335206	0.594477	1	0.657175	1	-3.4532	1	-5.12548e-15	1	0	1	-5.12548e-15	1	0	1	5.59862	1.78679e-06	1.12043	1	2.68936	0.429811	-3.18459	1	4.039	0.0109548	2.77839	0.388929	-3.14937	1	0.252664	1	0	1	5.12548e-15	1	0	1	-5.12548e-15	1
ENSMMUG00000028064	-1.97513	0.00335224	-0.853488	0.488217	0.0710779	1	0.521858	1	-0.498688	1	-0.422958	1	0.941614	0.79124	1.46816	0.35467	-0.952201	0.260252	-0.582583	0.703783	1.02609	0.285854	1.39294	0.0902946	-0.963619	0.284352	-0.68767	0.685171	1.95066	0.00488191	1.58596	0.0611577	-0.540136	0.860891	0.313099	1	1.24717	0.12845	1.047	0.232392
ENSMMUG00000046228	-2.00139	0.00335786	-2.09754	0.00223204	-1.81309	0.156865	0.26728	1	-1.9319	0.014762	-2.23052	0.00292038	-2.3474	0.0150134	-0.462451	1	-1.59159	0.031916	-1.3924	0.0652956	-1.11654	0.289226	0.813214	0.790257	0.391142	1	0.756717	0.881984	1.79189	0.0940056	2.09434	0.0350784	0.264778	1	0.218595	1	0.728025	0.665373	1.14713	0.200121
ENSMMUG00000042948	-2.58988	0.00335786	-1.10192	0.388964	-0.626886	1	-0.793739	1	-1.38105	0.461209	-1.00278	0.846266	-1.61825	0.656987	-0.0812834	1	-0.379814	1	-0.0197169	1	-0.696969	0.948466	0.0664594	1	-1.28589	0.352579	-0.956685	0.762315	-0.946245	0.911927	0.554521	1	0.11805	1	-0.427877	1	-0.898496	1	-1.95084	0.876733
ENSMMUG00000022121	1.88816	0.00335786	1.77081	0.00906304	0.689096	1	0.282158	1	0.687853	0.943593	0.330671	1	-0.746067	0.911745	-1.16758	0.545785	1.2037	0.0721756	0.31275	1	0.501346	0.921613	0.344763	1	0.375174	0.958989	0.4884	0.902597	-1.14021	0.255979	-0.552148	1	1.21106	0.57094	0.0696905	1	0.662405	1	0.251771	1
ENSMMUG00000024318	-2.34335	0.0033859	-2.76724	0.000286733	-0.886099	1	0.919629	1	-3.01447	1.56554e-05	-3.52035	4.04638e-07	-2.05276	0.0348155	-1.64154	0.388023	0.110768	1	-2.30054	0.00793769	1.15993	0.278974	1.9027	0.0142786	-1.11472	0.525531	0.0781308	1	3.40594	4.01359e-07	3.29797	2.00592e-06	1.39576	0.117893	1.91954	0.00939744	1.54544	0.0555037	0.0867244	1
ENSMMUG00000020101	1.86099	0.00346528	1.94774	0.00252629	0.773847	1	-0.091389	1	1.01842	0.4702	0.79755	0.825645	-0.814354	0.871956	-1.58543	0.316822	2.47636	3.11327e-05	2.07967	0.000667071	1.57604	0.0326054	0.874245	0.687918	0.884058	0.308162	0.670241	0.660151	-1.73336	0.0280992	-0.792015	1	1.23752	0.116583	1.07586	0.188477	0.99287	0.31809	0.785828	0.512898
ENSMMUG00000022941	-2.39021	0.00348526	-0.397436	1	0.0492036	1	0.138128	1	-1.05261	0.538128	-0.217974	1	-1.06724	0.735035	-1.30087	0.773565	-1.31318	0.463265	0.352716	1	-0.129346	1	0.0449094	1	-1.05842	0.58884	-0.909381	0.80575	-1.5825	0.408484	-0.76917	1	-1.2424	0.677539	0.345406	1	-0.310885	1	-0.740913	0.932134
ENSMMUG00000050287	-7.25215	0.00348526	-2.11628	0.113255	-6.69193	0.177296	-2.92742	0.250964	3.10373	1	0	1	-5.12548e-15	1	0	1	-3.97284	0.976177	2.72262	0.12236	-0.331927	1	0.525224	1	-5.55819	0.229498	-5.65397	0.304554	-5.59204	0.453507	-5.48251	0.642789	0	1	5.12548e-15	1	0	1	-5.12548e-15	1
ENSMMUG00000005537	-7.25215	0.00348526	-3.84301	0.00879692	-6.69193	0.177296	-0.249876	1	-6.997	0.0164161	-2.90638	0.216714	-6.47373	0.177445	-0.247766	1	-6.59336	0.0183651	-1.73262	0.267123	-1.44685	0.640575	-0.406827	1	-1.13859	0.104533	-0.501366	0.876613	0.857748	0.568287	0.364222	1	0	1	8.03375	0.000233032	0	1	-5.12548e-15	1
ENSMMUG00000014751	7.12465	0.00348526	5.22602	0.47972	4.48138	1	4.7945	1	5.54159	0.538128	4.60714	1	-5.12548e-15	1	0	1	-3.97284	0.976177	0.59154	1	-4.26413	1	-4.10299	1	-1.76496	0.937342	-5.08327	0.622128	-0.355518	1	-0.685436	1	0	1	5.12548e-15	1	0	1	-5.12548e-15	1
ENSMMUG00000010953	7.12465	0.00348526	-5.12548e-15	1	0	1	-5.12548e-15	1	-5.12548e-15	1	6.15209	0.190916	-5.12548e-15	1	0	1	0	1	5.18363	0.516087	5.12548e-15	1	0	1	3.2235	1	8.94123	6.69524e-08	-5.12548e-15	1	5.12548e-15	1	-2.69378	1	-2.84333	1	-3.01033	1	-3.06251	1
ENSMMUG00000055621	7.12465	0.00348526	7.31154	0.0117472	4.48138	1	6.34438	0.408591	0.222619	1	0.297664	1	-1.18433	1	0.327004	1	6.70251	1.01788e-10	4.79601	0.000238146	1.85896	1	1.844	1	-0.0743792	1	0.46326	1	-1.35641	0.580784	0.157748	1	-3.57775	1	-0.112652	1	-0.562733	1	0.23911	1
ENSMMUG00000021587	2.1829	0.0034884	2.34145	0.00153728	0.522774	1	-0.445601	1	4.57223	1	0	1	-5.12548e-15	1	0	1	-5.90222	0.137961	-0.209379	1	-1.32253	0.804785	-2.88316	0.614935	-4.0332	1	-4.12521	1	0.0439158	1	0.267474	1	0	1	5.12548e-15	1	0	1	-5.12548e-15	1
ENSMMUG00000022500	1.83414	0.00349271	1.50897	0.0308185	0.358837	1	-0.191098	1	0.340664	1	0.199547	1	-1.33201	0.240323	-1.35901	0.242515	1.55772	0.0119439	0.499053	0.770666	1.1303	0.181047	0.422158	1	0.128719	1	0.812483	0.446475	-0.93983	0.454145	-0.429267	1	0.330519	1	1.03122	0.198878	1.22529	0.125186	0.51778	0.876733
ENSMMUG00000031947	2.06027	0.00350674	1.78325	0.0195792	0.574976	1	-0.571662	1	0.328883	1	0.518981	1	0.142147	1	-1.62186	0.794358	2.21099	0.000401659	1.66242	0.0142555	1.79167	0.0130552	-0.535947	1	1.86017	0.00321296	1.74782	0.0112076	2.21967	0.000958819	-0.990404	0.824471	1.95914	0.00407399	1.23355	0.11547	1.51371	0.0406948	-0.299704	1
ENSMMUG00000021360	1.99155	0.00350948	1.6742	0.0260963	0.345786	1	0.0195389	1	1.10419	0.436093	1.30365	0.213357	-0.116229	1	-0.151713	1	1.52288	0.0189783	1.05401	0.180823	0.312064	1	-0.401308	1	0.924534	0.295227	0.534351	0.886121	-1.56874	0.0956959	-1.00386	0.749613	0.996142	0.272546	1.40255	0.0568941	1.34411	0.0856052	1.05692	0.225751
ENSMMUG00000013772	1.98705	0.00350948	1.60107	0.0386465	0.982144	1	0.158293	1	0.638852	1	0.525369	1	-0.764985	0.913383	-1.39825	0.612165	1.65925	0.00993454	1.06656	0.184357	1.13492	0.216463	0.330926	1	0.873295	0.340276	1.20534	0.14721	-0.553787	1	-0.0511619	1	1.02439	0.255593	1.55756	0.030405	1.06374	0.255229	0.809553	0.494142
ENSMMUG00000057937	2.1132	0.00351877	1.96778	0.0116282	0.571261	1	0.142203	1	0.993564	0.698318	0.966852	0.712729	-0.50849	1	-0.281907	1	1.80585	0.36745	0.921208	1	0.226652	1	-0.432175	1	3.33558	0.00362298	3.19172	0.0081339	-1.4308	1	-4.51443	1	2.00454	0.178887	0.864729	1	0.549517	1	0.942736	0.918476
ENSMMUG00000033951	-1.96941	0.00353644	-2.10622	0.00170821	-1.9601	0.0780439	0.130375	1	-3.03158	1.44839e-05	-3.40581	9.62582e-07	-1.22939	0.495675	-0.28552	1	1.59244	0.015934	-0.86115	0.402689	1.37803	0.0842771	3.21936	5.92055e-08	-0.466651	0.862278	0.328801	1	3.08328	4.13039e-07	2.96773	1.92722e-06	2.74947	2.57291e-05	3.95047	8.33703e-11	3.92601	1.23131e-10	3.07589	6.44046e-07
ENSMMUG00000064122	-2.10884	0.00358312	-0.683722	0.769941	-0.570978	1	-0.0576285	1	-0.541082	1	-0.0774041	1	-0.282158	1	-0.125614	1	0.644637	0.592731	1.66931	0.0109951	0.27027	1	1.29784	0.182085	-0.802983	0.554495	0.0463751	1	0.0201418	1	0.691229	1	-0.979321	0.859439	0.368921	1	-1.35538	0.437209	-1.4877	0.351563
ENSMMUG00000000758	1.88152	0.00358592	1.49243	0.0420979	0.972946	1	0.159809	1	1.31441	0.147281	0.495439	1	-0.570416	1	-0.631416	1	1.88386	0.00129618	0.990628	0.192307	0.462282	0.98055	0.0603436	1	1.4929	0.0177971	0.760257	0.518076	-0.754912	0.703135	-0.810267	0.873169	0.853556	0.823142	0.651404	1	-0.994955	0.769507	-0.549009	1
ENSMMUG00000063068	-3.21195	0.00360142	-1.35767	0.278681	-3.01192	0.300001	-3.3331	0.0297816	-4.5671	0.00501274	-1.47948	0.61217	-3.37917	0.238004	-1.89406	1	0	1	3.01234	1	3.02375	1	3.15544	1	5.12548e-15	1	5.12548e-15	1	-5.12548e-15	1	5.12548e-15	1	0	1	5.12548e-15	1	0	1	-5.12548e-15	1
ENSMMUG00000054335	-2.51807	0.00360142	-1.08451	0.378584	-1.03964	1	-1.49211	0.617166	-1.70586	0.811243	-0.336764	1	-2.38932	0.855463	0.0690568	1	0	1	4.47289	0.741361	3.93221	1	4.07213	1	-4.9094	4.64096e-07	-1.65852	0.0634009	-1.20043	0.445067	-1.36045	0.476497	-3.57775	1	-3.73914	1	-3.9179	1	-3.97347	1
ENSMMUG00000009504	2.34832	0.00361782	2.06934	0.0195807	2.34343	0.0803543	0.784714	1	0.157881	1	1.12725	0.61217	-0.746299	1	0.379731	1	1.69495	0.0135682	1.49514	0.0394358	0.394534	1	0.0465381	1	2.16938	0.000263688	1.16028	0.156153	-0.325859	1	0.142032	1	1.98895	0.0496435	2.394	0.00664358	2.1489	0.0128706	3.487	1.01096e-06
ENSMMUG00000000985	1.92331	0.00362964	1.02178	0.331122	1.00971	1	0.31925	1	1.11065	0.390368	0.326785	1	-0.340128	1	-1.29054	0.773565	1.1161	0.114757	0.555921	0.716627	0.764894	0.568581	0.276945	1	1.95012	0.00198402	1.16264	0.18594	0.143165	1	-0.203855	1	0.834936	0.432218	1.98058	0.00295632	0.0403235	1	-0.354374	1
ENSMMUG00000064077	2.8741	0.00362964	1.84021	0.254344	0.978389	1	-0.303676	1	1.54	0.298056	2.32306	0.00879706	2.26371	0.0562442	1.4503	1	2.63915	0.0011351	1.98051	0.0297492	2.51602	0.00369542	1.49735	0.397592	1.38109	0.146232	1.56477	0.107984	2.75008	0.000272287	2.24388	0.0122175	1.67342	0.0391517	2.357	0.000535043	6.39302	6.1492e-23	1.39375	0.0938339
ENSMMUG00000063380	1.88223	0.00362964	2.1996	0.000538337	0.736797	1	-0.420244	1	1.21416	0.253082	1.38326	0.122656	-1.00361	0.725539	-1.54772	0.419046	6.94246	6.47285e-18	7.44522	9.81881e-21	5.30652	1.11272e-09	4.59316	7.05411e-07	7.31713	0.00106151	4.0508	1	3.19085	1	3.30315	1	0	1	5.12548e-15	1	0	1	3.28837	1
ENSMMUG00000019918	1.93447	0.00366314	1.83084	0.008366	0.160332	1	-0.291115	1	0.610852	1	0.838173	0.758303	-1.62313	0.191759	-1.87944	0.264937	1.47838	0.0241979	1.08519	0.155393	0.423362	1	0.241553	1	1.78762	0.00510345	2.48767	6.52663e-05	-0.428122	1	-0.00958587	1	0.950047	0.292602	0.907371	0.31777	0.41366	1	0.0608088	1
ENSMMUG00000003624	1.82699	0.00367974	1.79835	0.00574502	0.507472	1	-0.155761	1	0.456799	1	0.732948	0.907634	-0.748177	0.897892	-1.42605	0.238708	1.72664	0.00677959	1.12624	0.146002	1.04704	0.296947	0.410801	1	1.21432	0.103133	1.31829	0.0945867	-0.440498	1	-0.386771	1	0.98268	0.276217	1.03346	0.225556	0.910066	0.405492	0.409934	1
ENSMMUG00000042257	2.17896	0.00367974	2.44433	0.000675573	0.848696	1	-0.761955	1	0.337288	1	0.675259	1	-1.29785	0.911745	-7.22226	0.231008	5.53205	3.55156e-18	5.66998	3.18127e-19	3.11526	2.04974e-06	3.12116	1.51646e-06	0.697683	0.82417	1.01417	0.622128	-1.15949	0.961142	-0.349414	1	0	1	5.1314	0.55871	3.35517	1	3.28837	1
ENSMMUG00000064002	3.04016	0.00367974	3.98773	9.29746e-06	0.31145	1	0.993518	1	2.41617	0.0270291	2.54378	0.00764974	0.732494	1	-0.500287	1	1.71024	1	2.49428	0.412061	1.54683	1	1.44362	1	3.2235	1	4.60645	0.859029	3.19085	1	5.12548e-15	1	0.584357	0.795459	0.910422	0.323265	0.35866	1	0.840276	0.436193
ENSMMUG00000053487	-2.96468	0.00367974	-0.492408	1	-0.482442	1	-1.05448	1	-2.01711	1	-0.475392	1	0.101731	1	0.628025	1	0.227187	1	-0.340123	1	-0.313582	1	-3.18459	1	-4.98845	0.506633	-1.03247	1	0.358542	1	-0.685436	1	0	1	5.12548e-15	1	0	1	-5.12548e-15	1
ENSMMUG00000022229	2.28361	0.00369988	1.86509	0.0448258	0.900786	1	-0.249876	1	-0.225735	1	0.161303	1	-1.11964	0.84514	-1.67926	0.86079	1.65429	0.014604	0.411445	0.987434	0.479626	1	-0.605073	1	1.87351	0.0113206	1.11346	0.349073	-0.582663	1	-0.0847137	1	1.67141	0.726134	2.22011	0.124213	1.62334	0.543258	0.724041	1
ENSMMUG00000057010	-4.58531	0.00372008	-0.873997	0.899924	-0.410894	1	-0.0372758	1	-0.0817064	1	0.235855	1	0.745605	0.909768	0.097964	1	-3.06191	1	-0.340123	1	0.594878	1	-3.18459	1	1.02539	1	0.845203	1	0.0414762	1	1.17767	1	0	1	5.12548e-15	1	0	1	-5.12548e-15	1
ENSMMUG00000059883	-4.58531	0.00372008	-1.26281	0.47972	-1.96642	1	-1.07999	1	-0.192916	1	-0.38	1	0.568672	1	-0.121189	1	1.15144	1	-0.340123	1	1.14799	1	1.844	1	-1.36499	1	-1.54702	1	-1.4308	1	-0.286267	1	-2.69378	1	-2.84333	1	-3.01033	1	0.225861	1
ENSMMUG00000042756	-3.6793	0.00372008	-1.17621	0.590111	-1.24704	1	-0.433472	1	-1.45541	0.89659	-1.38062	0.991906	-0.788975	1	0.329077	1	-4.92615	0.463265	-0.0588064	1	-2.20235	1	0.281265	1	5.41624	0.341065	5.12548e-15	1	4.10961	1	3.30315	1	0	1	5.12548e-15	1	0	1	-5.12548e-15	1
ENSMMUG00000030822	-3.6793	0.00372008	-1.45336	0.302042	-0.98844	1	-0.433472	1	-1.96791	0.134642	-1.8927	0.216714	-1.55713	0.79124	-0.753124	1	-0.904878	0.700802	0.352716	1	-0.431951	1	1.21791	0.531294	-0.0337072	1	-2.32863	0.421711	0.88627	1	1.199	1	1.22763	0.484066	-0.0287453	1	-0.703286	1	0.153161	1
ENSMMUG00000058908	1.94733	0.00372008	1.65499	0.0259833	0.152101	1	-1.03598	1	1.03511	0.479469	1.10613	0.385339	-1.02964	0.766266	-1.79834	0.418042	2.50317	8.85291e-05	2.43244	0.000136897	1.30392	0.171748	0.60033	1	1.43827	0.0291108	2.33278	0.000147489	0.0141102	1	-0.217353	1	0.499158	1	0.81692	0.565394	0.0655534	1	-0.141511	1
ENSMMUG00000009926	2.62129	0.00372008	1.5	0.339826	0.316807	1	0.421895	1	0.92395	1	0.998964	1	-1.81444	1	1.62914	1	-0.51238	0.696347	-1.31621	0.0533074	-0.755009	0.58371	-0.078335	1	0.279992	1	-0.926425	0.379749	-2.20008	0.00223372	0.9064	0.766824	-0.0365966	1	0.322944	1	0.909892	0.393889	-0.941404	0.361887
ENSMMUG00000064347	2.39438	0.00373075	2.08429	0.0177493	0.3551	1	-0.184969	1	2.15967	0.0252808	1.65143	0.184506	0.777167	1	-1.22368	1	8.80905	5.92171e-08	7.68645	0.000126815	5.67043	0.343131	5.34165	0.687801	1.49511	0.317934	0.818375	0.955647	-0.361833	1	-1.6613	1	3.98949	1	5.12548e-15	1	4.2829	1	-5.12548e-15	1
ENSMMUG00000026065	-2.32292	0.00373075	-1.29488	0.190571	-0.635223	1	-0.492505	1	-1.01161	0.870799	-1.4847	0.40641	0.426271	1	1.13642	0.990938	-1.10551	0.775005	-1.73262	0.267123	-0.872913	0.983395	0.264475	1	-6.76298	0.00948638	-0.0783555	1	0.324137	1	-0.0631564	1	0	1	5.12548e-15	1	0	1	-5.12548e-15	1
ENSMMUG00000007317	-1.92219	0.00373075	-0.653816	0.763444	-0.735457	1	-0.103995	1	-1.00619	0.491626	-0.612608	1	0.341406	1	0.281665	1	-0.989653	0.198606	-0.423607	0.903066	-0.639441	0.740532	0.316401	1	-1.40652	0.0441252	-0.929535	0.37268	0.305347	1	-0.293099	1	-1.23773	0.226452	-1.38883	0.125429	-0.805377	0.641024	-0.447235	1
ENSMMUG00000064031	1.8495	0.00374403	1.7518	0.00898078	0.357675	1	-0.298435	1	0.731173	0.899383	1.02764	0.430144	-0.374829	1	-1.20337	0.517902	1.53578	0.015787	1.46136	0.0251209	0.739747	0.628295	0.221426	1	1.51867	0.0170222	2.53219	2.49912e-05	0.129091	1	0.327293	1	1.09114	0.189559	0.870183	0.353147	0.94513	0.347315	0.831377	0.439263
ENSMMUG00000021372	1.96748	0.00378936	1.96082	0.0051843	1.31153	0.715819	0.438415	1	1.34678	0.19221	1.4287	0.126008	-1.09582	0.79124	-1.13038	1	0.660435	0.51656	0.145081	1	-0.307607	1	-0.133641	1	3.13901	4.93211e-05	1.38291	0.41327	0.456188	1	0.430471	1	1.78022	0.383096	-0.900318	1	-0.41006	1	-0.226639	1
ENSMMUG00000040348	2.07164	0.00379765	1.23277	0.231389	0.446068	1	0.0822837	1	1.1494	0.390368	1.17382	0.346724	0.0878156	1	0.314628	1	1.27542	0.0641913	0.487318	0.82146	0.622026	0.801431	-0.305566	1	1.42119	0.0434403	1.01767	0.304554	-0.239313	1	-0.658138	1	0.964549	0.267252	0.795879	0.412625	1.22633	0.125887	1.05321	0.211032
ENSMMUG00000063153	1.88374	0.00380897	0.934337	0.398385	0.789917	1	0.651574	1	-0.0883921	1	0.228534	1	-1.0305	0.57395	-1.02208	0.634157	0.792055	0.399011	0.362992	1	-0.140938	1	-0.0327588	1	1.01391	0.248748	0.757993	0.622128	-0.546293	1	-0.451921	1	-2.15553	0.168735	-3.27573	0.02587	-1.48984	0.308916	-2.34861	0.0449034
ENSMMUG00000060950	1.82717	0.00381092	1.20381	0.133906	0.30975	1	-0.265267	1	0.930362	0.556623	1.02943	0.411692	-0.0733264	1	-0.810692	0.92086	1.33874	0.0392373	0.382308	0.947089	0.979092	0.311037	-0.953832	0.499999	1.18868	0.0877558	1.55068	0.0227004	0.715452	0.790572	0.240249	1	0.638759	0.647754	1.01744	0.209594	1.62869	0.0176	0.624795	0.708539
ENSMMUG00000018352	1.8234	0.00381781	1.61799	0.0173083	0.615951	1	0.0449131	1	1.01924	0.436093	0.908385	0.598116	-0.201594	1	-0.354748	1	2.01704	0.00053203	1.44012	0.0246961	1.18935	0.143692	0.284794	1	0.201198	1	0.702938	0.612628	-0.823981	0.614163	-0.375087	1	0.622036	0.677539	0.813929	0.385036	0.962244	0.318461	0.61461	0.723258
ENSMMUG00000009540	1.88339	0.0038421	1.91613	0.00396829	0.446275	1	-0.163629	1	0.843879	0.723324	0.646574	1	-0.947395	0.762763	-1.75893	0.198769	2.74471	2.01896e-06	1.6679	0.0083648	1.29646	0.10834	0.809711	0.790257	9.32916	5.48617e-10	6.30135	0.06868	-5.12548e-15	1	5.18915	1	-0.132373	1	-4.28764	1	1.08897	1	0.243879	1
ENSMMUG00000042630	1.95	0.00387309	1.92663	0.00562804	0.908186	1	-0.572397	1	3.07028	0.0213131	1.11369	1	-0.448778	1	1.99457	1	-1.0252	0.976177	-1.08383	1	-1.60809	0.998491	-5.37364	0.687801	5.89199	0.153936	4.0508	1	-5.12548e-15	1	3.30315	1	1.66051	0.0844749	-0.220418	1	-0.269897	1	1.0442	0.412802
ENSMMUG00000018699	2.00367	0.00388366	2.20035	0.00130551	0.887094	1	0.256033	1	1.26617	0.241144	1.46557	0.102574	-0.34906	1	-2.33163	0.284566	2.56964	3.00863e-05	3.00522	4.6301e-07	1.64558	0.0317934	1.09628	0.453345	0.8537	0.404288	0.679932	0.725855	-1.65334	0.106854	-0.94225	0.999835	1.43314	0.0656613	1.33541	0.0838789	0.435556	1	-0.075223	1
ENSMMUG00000048737	2.43015	0.00388366	2.13005	0.0175279	1.38879	1	0.0887262	1	0.842774	1	1.84211	0.0743421	-0.0456898	1	0.910998	1	0.961742	0.264338	-0.0137004	1	-0.700894	0.79943	-0.580564	1	-0.44439	0.895541	-0.720911	0.643954	-1.27017	0.220315	-1.17026	0.469115	0.304335	1	0.584792	1	0.318708	1	-1.85985	0.306305
ENSMMUG00000011929	1.83362	0.00389064	1.64257	0.0160291	0.74056	1	0.175549	1	1.11957	0.315129	0.932966	0.558944	-0.188305	1	-0.32834	1	1.9576	0.000869571	1.28587	0.0566167	1.04718	0.246714	0.00862828	1	1.0628	0.153936	0.914944	0.343726	-0.425608	1	0.0201578	1	0.842205	0.383096	1.03633	0.196334	0.857801	0.435658	1.0523	0.211032
ENSMMUG00000021720	-2.2161	0.00389064	-0.0781685	1	-0.711518	1	-0.487416	1	0.96746	1	1.485	0.825645	0.358164	1	0.32094	1	3.13248	7.36162e-05	3.78921	1.80693e-07	2.4405	0.0114674	3.34938	2.11967e-05	-1.81211	0.112951	-1.50009	0.304554	-1.37544	0.511283	-0.765174	1	3.98949	1	5.12548e-15	1	4.2829	1	5.48705	0.436193
ENSMMUG00000056986	-2.36516	0.00390943	-0.922494	0.549184	0.189416	1	0.132527	1	-0.407177	1	-1.04609	1	-0.463414	1	-4.84849	1	1.24607	0.354003	1.97717	0.0220856	0.581662	1	2.07141	0.0432308	-2.45431	0.00318572	-3.76759	3.6518e-05	-0.0668648	1	0.26161	1	0	1	5.12548e-15	1	0	1	-5.12548e-15	1
ENSMMUG00000056751	2.04448	0.00392701	1.74559	0.0256969	-0.0125784	1	-0.533291	1	0.855856	0.811243	0.778619	0.971449	-1.29696	0.656987	-1.12602	1	2.72236	9.16502e-06	2.11232	0.000978498	0.76156	0.690825	0.738313	1	0.940522	0.239881	2.26543	0.000213315	0.220566	1	0.637095	1	1.91216	0.0498846	0.809348	0.828754	0.947292	0.656555	1.24908	0.306305
ENSMMUG00000010205	1.88393	0.00392701	1.49421	0.045167	0.657533	1	0.305737	1	0.978039	0.538128	1.28964	0.190562	-0.107748	1	-0.0845045	1	1.39024	0.0350913	1.09121	0.147962	1.04818	0.264377	0.251542	1	0.426067	0.884426	1.15527	0.14721	0.229687	1	-0.153681	1	0.70461	0.578706	0.751762	0.4862	1.34899	0.0803025	1.07044	0.211032
ENSMMUG00000006089	1.81161	0.00400402	1.83937	0.00442236	0.68971	1	-0.264535	1	0.0529223	1	-0.0346955	1	-1.80212	0.0297887	-2.43016	0.00152409	6.37491	2.01218e-18	6.87838	2.35467e-21	4.03815	3.42282e-07	4.24445	3.08442e-08	3.43468	0.000191218	1.57589	0.430911	0.878044	1	-0.0367715	1	-0.419209	1	0.452103	1	-2.67799	0.00829509	-3.3817	0.00133206
ENSMMUG00000014322	2.82572	0.00402157	2.28221	0.0339375	1.45072	1	0.1609	1	2.3643	0.556623	4.16379	0.000442668	-3.66867	1	-3.36036	1	2.53627	0.00201641	1.50656	0.182987	1.53615	0.245197	-0.675161	1	3.87069	1.01234e-06	2.04891	0.0825247	-2.61931	0.692877	-0.511142	1	3.13906	0.19518	-3.73914	1	1.89968	0.853016	2.34721	0.412977
ENSMMUG00000021252	2.03345	0.00404258	1.78325	0.0195792	0.808847	1	0.24405	1	0.63671	1	0.729079	0.991906	-1.28646	0.584407	-1.17734	0.960614	1.47345	0.0230914	1.36155	0.0435557	0.979745	0.336023	0.688952	0.969798	2.249	0.00030468	0.861001	0.497218	-0.274755	1	-0.45186	1	0.947005	0.376734	0.75382	0.563268	0.292463	1	-0.134854	1
ENSMMUG00000011777	2.47126	0.00405864	2.00893	0.0434576	1.43503	1	0.662645	1	2.12151	0.0939072	2.02327	0.104693	-0.468509	1	-0.500287	1	1.80589	0.00331055	1.26747	0.0695097	0.783181	0.569178	0.175094	1	4.31676	0.000102409	3.79597	0.00236113	0.600749	1	2.52647	0.66638	1.27437	0.123682	0.89685	0.367263	2.71039	9.59194e-06	0.974307	0.32718
ENSMMUG00000014640	-1.92122	0.00406815	-0.193911	1	-0.0713796	1	-0.906662	1	-1.4374	0.167562	-0.185121	1	-0.25779	1	-0.876873	1	4.47744	2.57307e-14	4.94821	5.84561e-17	3.79667	1.80193e-10	4.87313	1.24225e-15	1.14691	0.296977	-0.87938	0.859029	1.07603	0.662194	0.532764	1	0	1	5.12548e-15	1	4.2829	1	-5.12548e-15	1
ENSMMUG00000058387	2.53574	0.00409437	2.29597	0.016482	1.0143	1	0.16174	1	1.508	0.219706	1.32502	0.429922	-0.824406	1	-6.74959	0.525584	1.10846	0.463461	2.05433	0.0199634	1.5708	0.245197	1.0842	0.942225	-0.202192	1	1.13698	0.448116	-1.25816	0.839878	-0.297799	1	0.534507	1	0.874298	0.633285	-0.269897	1	0.867732	0.62755
ENSMMUG00000058416	-2.30219	0.0041684	-0.549422	0.972262	-0.0135516	1	-0.471777	1	-1.02014	0.61351	-0.141553	1	0.304414	1	-0.729046	1	-0.827481	0.668223	0.616036	0.764094	0.203217	1	0.921668	0.797347	-0.844331	1	-5.08327	0.622128	-0.912351	1	0.275551	1	0	1	3.62649	1	0	1	-5.12548e-15	1
ENSMMUG00000054074	-2.61869	0.00418894	-0.262079	1	0.422836	1	0.134704	1	-2.4447	0.129356	-0.809255	1	-0.0779605	1	0.011278	1	-9.18416	1.61973e-09	-2.21945	0.00285862	-0.0124713	1	-1.42587	0.221784	-4.98845	0.506633	-0.0766599	1	0.83404	1	0.275551	1	0	1	5.12548e-15	1	0	1	-5.12548e-15	1
ENSMMUG00000005295	-2.61869	0.00418894	-1.13356	0.380535	-2.27693	0.377836	-2.74091	0.0307674	-2.25026	0.816179	-3.09265	0.513311	-1.98101	1	-5.41666	1	-8.16832	6.2039e-06	-8.49322	7.38526e-07	-3.02374	0.00259866	-8.30645	6.21056e-06	-6.76298	0.00948638	-3.72457	0.0632448	-2.68764	0.244775	-6.68635	0.058179	-6.46795	0.19518	-6.64137	0.0356396	-1.98893	0.454987	-6.89079	0.0124684
ENSMMUG00000019095	1.80417	0.00425282	1.71737	0.00955543	0.470683	1	-0.302843	1	1.17896	0.254493	1.00838	0.446072	-0.319986	1	-0.812208	0.931092	1.14723	0.0950016	0.566555	0.690227	0.0134939	1	-0.577892	1	1.89774	0.00168945	2.20638	0.000388576	-0.735915	0.807384	-0.651369	1	0.771056	0.461569	1.09917	0.156593	1.057	0.238439	-0.132822	1
ENSMMUG00000054889	2.401	0.00426184	2.52435	0.00291741	0.853795	1	0.135792	1	1.73109	0.0471754	0.214596	1	-1.20792	0.911745	-1.07312	1	1.35447	0.0837107	0.429027	1	0.220075	1	-1.38333	0.453629	1.60186	0.0829699	0.870185	0.737792	-0.942739	1	-0.39009	1	1.9895	0.00335716	1.0832	0.191708	0.611745	0.806006	1.02993	0.260129
ENSMMUG00000004813	2.02666	0.00426266	2.09928	0.00360731	0.346178	1	-0.81853	1	1.59905	0.0868807	2.539	0.000165599	-0.774953	1	0.527715	1	1.93234	0.00419212	0.989329	0.327917	-0.525012	1	-0.206196	1	2.33399	0.00103963	1.26246	0.282854	-1.07045	0.815848	-1.47865	0.832297	2.11457	0.00318554	1.39434	0.0927657	0.820868	0.590397	1.05441	0.306771
ENSMMUG00000020468	1.87846	0.00431128	1.61488	0.0259026	0.641795	1	0.244829	1	0.877909	0.71161	1.01554	0.521908	-0.533086	1	-0.322813	1	2.32415	0.000120169	1.69823	0.00895386	1.00019	0.355804	0.796445	0.873949	1.763	0.00793598	1.39269	0.081337	-0.0718611	1	-0.208501	1	0.111158	1	1.19761	0.123869	0.639505	0.744973	-0.357254	1
ENSMMUG00000034550	-1.91081	0.00431128	-1.94315	0.00396829	-1.41841	0.421919	0.360719	1	-3.41662	4.81456e-08	-4.40799	5.41424e-12	-1.42233	0.212746	-0.195551	1	1.94577	0.00249777	-1.44259	0.0926671	2.2582	0.000604328	2.79017	6.67877e-06	2.8842	0.000329725	2.29019	0.0166651	4.26695	2.0927e-08	3.30402	0.000154984	0	1	5.12548e-15	1	3.35517	1	-5.12548e-15	1
ENSMMUG00000062202	4.3657	0.00431128	5.08549	6.39428e-05	3.71279	0.318371	3.47021	0.615172	1.18957	0.943593	1.13424	0.991906	-1.98101	1	-5.41666	1	2.0244	0.000718632	1.77199	0.00417289	0.444389	1	-0.262892	1	2.18966	0.000918418	1.25412	0.188357	-0.34448	1	-0.782854	1	-0.592994	0.755654	0.872166	0.341214	0.990781	0.300648	-1.77513	0.00864761
ENSMMUG00000006483	4.3657	0.00431128	4.79447	0.000452198	0.657175	1	-0.51061	1	3.10373	1	6.15209	0.190916	-5.12548e-15	1	0	1	0	1	0	1	5.12548e-15	1	0	1	5.12548e-15	1	5.12548e-15	1	-5.12548e-15	1	5.12548e-15	1	0	1	5.12548e-15	1	0	1	-5.12548e-15	1
ENSMMUG00000055981	-3.38885	0.00431128	-1.52482	0.270304	-0.146131	1	-0.029075	1	-1.63655	0.301997	-2.99186	0.0175731	-0.146987	1	1.01789	1	-0.528416	1	-1.16064	0.487862	-0.350271	1	0.2414	1	-1.92682	0.0328802	-1.30559	0.237475	0.14942	1	-0.0443744	1	-0.389115	1	-0.949937	0.818499	0.265993	1	0.514695	1
ENSMMUG00000055972	-3.38885	0.00431128	-1.06941	0.548154	-1.50821	1	-0.831834	1	-5.12084	0.943593	-1.03106	1	0.101731	1	0.628025	1	-3.97284	0.976177	-4.28005	1	-4.26413	1	-4.10299	1	-6.41867	0.0305573	-1.90891	0.518328	0.284688	1	-2.11408	0.832297	0	1	5.12548e-15	1	0	1	-5.12548e-15	1
[truncated: 33,681 more rows]

## Sheet: ISGs
The transcriptional changes of ISGs in all tested tissues of rhesus macaques infected by SARS-CoV-2 original strain and its VOCs at 5 dpi
[truncated: 575 more rows]

## Sheet: Fig5D_RV_ISGs
Differentially expressed ISGs in the right ventricle tissues infected by different SARS-CoV-2 strains
[truncated: 97 more rows]

[truncated: 1 more sheets: Fig6D_Blood_ISGs]
