# Supplementary material for: Differential Transcriptomic Landscapes of SARS-CoV-2 Variants in Multiple Organs from Infected Rhesus Macaques
Source: Genomics Proteomics Bioinformatics. 2023 Jul 13;21(5):1014–29. doi: 10.1016/j.gpb.2023.06.002 (PMC10928377; doi:10.1016/j.gpb.2023.06.002)
Supplement: Supplementary Table S7 — Primers used in this study [file mmc7.xlsx]

## Sheet: Primers used in this study
Gene	Forward Primer	Reverse Primer
N	GACCCCAAAATCAGCGAAAT	TCTGGTTACTGCCAGTTGAATCTG
Orf6	ATGTTTCATCTCGTTGACTTTCAGG	TCTCCATTGGTTGCTCTTCA
Orf7ab	TCTGGAACATACGAGGGCAA	AGAAAGGCTAAAAAGCACAA
Orf9b	ATGCTGCAATCGTGCTACAACTTCC	CTCTGCTCCCTTCTGCGTAG
ACTIN	CATGTACGTGGCCATCCAGGC	CTCCTTAATGTCACGCACGAT
S100A8	TGCTAGAGACCGAGTGTCCT	TGCACCATCGGTGTTGATGT
ITGB2	TTTGTGAACACACACCCCGA	GGTGCATCCAGGTTTCCTGA
SPON2	AAGCAGTACCCCATGTTCCG	CCGCCTCGATCTCCTTCATC
ITGAM	TGAAAGGGCTCTGCTTCCTG	ACGTGGGTTGATGCTACCAG
