# Supplementary material for: Differential Transcriptomic Landscapes of SARS-CoV-2 Variants in Multiple Organs from Infected Rhesus Macaques
Source: Genomics Proteomics Bioinformatics. 2023 Jul 13;21(5):1014–29. doi: 10.1016/j.gpb.2023.06.002 (PMC10928377; doi:10.1016/j.gpb.2023.06.002)
Supplement: Supplementary Table S9 — The TRS locationsin the genomes ofSARS-CoV-2original strainand its VOCs [file mmc9.xlsx]

## Sheet: GD108
Table S9 The TRS locations in the genomes of SARS-CoV-2 original strain and its VOCs
Genome	Start	End	Strand	Location
NC_045512.2	100	150	+	genomic
NC_045512.2	21556	21562	+	S_TRS
NC_045512.2	25385	25392	+	ORF3a_TRS
NC_045512.2	26221	26244	+	E_TRS
NC_045512.2	26473	26522	+	M_TRS
NC_045512.2	27192	27201	+	ORF6_TRS
NC_045512.2	27388	27393	+	ORF7ab_TRS
NC_045512.2	27888	27893	+	ORF8_TRS
NC_045512.2	28260	28273	+	N_TRS
NC_045512.2	28282	28289	+	ORF9a_TRS
NC_045512.2	28729	28739	+	ORF9b_TRS
NC_045512.2	29534	29557	+	ORF10_TRS
NC_045512.2	29675	29903	+	UTR3

## Sheet: Alpha
Genome	Start	End	Strand	Location
Alpha	100	150	+	genomic
Alpha	21544	21553	+	S_TRS
Alpha	25367	25374	+	ORF3a_TRS
Alpha	26203	26226	+	E_TRS
Alpha	26455	26504	+	M_TRS
Alpha	27174	27183	+	ORF6_TRS
Alpha	27370	27375	+	ORF7ab_TRS
Alpha	27870	27875	+	ORF8_TRS
Alpha	28242	28254	+	N_TRS
Alpha	28262	28269	+	ORF9a_TRS
Alpha	28710	28720	+	ORF9b_TRS
Alpha	29515	29538	+	ORF10_TRS
Alpha	29656	29905	+	UTR3

## Sheet: Beta
Genome	Start	End	Strand	Location
Beta	100	150	+	genomic
Beta	21544	21553	+	S_TRS
Beta	25367	25374	+	ORF3a_TRS
Beta	26203	26226	+	E_TRS
Beta	26455	26504	+	M_TRS
Beta	27174	27183	+	ORF6_TRS
Beta	27370	27375	+	ORF7ab_TRS
Beta	27870	27875	+	ORF8_TRS
Beta	28242	28255	+	N_TRS
Beta	28260	28271	+	ORF9a_TRS
Beta	28711	28721	+	ORF9b_TRS
Beta	29516	29539	+	ORF10_TRS
Beta	29657	29885	+	UTR3

## Sheet: Delta
Genome	Start	End	Strand	Location
Delta	100	150	+	genomic
Delta	21553	21562	+	S_TRS
Delta	25379	25386	+	ORF3a_TRS
Delta	26215	26238	+	E_TRS
Delta	26466	26515	+	M_TRS
Delta	27185	27194	+	ORF6_TRS
Delta	27381	27386	+	ORF7ab_TRS
Delta	27881	27886	+	ORF8_TRS
Delta	28247	28259	+	N_TRS
Delta	28266	28274	+	ORF9a_TRS
Delta	28715	28725	+	ORF9b_TRS
Delta	29520	29543	+	ORF10_TRS
Delta	29661	29915	+	UTR3
